# Supplementary material for: “Molecular Anatomy”: a new multi-dimensional hierarchical scaffold analysis tool
Source: J Cheminform. 2021 Jul 23;13:54. doi: 10.1186/s13321-021-00526-y (PMC8299179; doi:10.1186/s13321-021-00526-y)
Supplement: Supplementary file 2 — Additional file 2: Table S1. Dataset of 816 COX-2 inhibitors in preclinical development or in a higher phase, described according to the nine molecular representations of “Molecular Anatomy”. Each compound and the related nine molecular representations are encoded as canonical SMILES and InChIKey, respectively, and are listed in the same row. [file 13321_2021_526_MOESM2_ESM.txt]

Molecule_SMILES	Molecule_inchikey	Augmented_Scaffold_inchikey	Augmented_Scaffold_SMILES	Augmented_Framework_inchikey	Augmented_Framework_smiles	Augmented_Wireframe_inchikey	Augmented_Wireframe_smiles	Decorated_Scaffold_inchikey	Decorated_Scaffold_SMILES	Decorated_Framework_inchikey	Decorated_Framework_SMILES	Decorated_Wireframe_inchikey	Decorated_Wireframe_SMILES	Basic_Scaffold_inchikey	Basic_Scaffold_SMILES	Basic_Framework_inchikey	Basic_Framework_SMILES	Basic_Wireframe_inchikey	Basic_Wireframe_SMILES
Clc1ccc(cc1)n2cc(CSc3nc4ccccc4s3)nn2	CXULESWTJMNWGC-UHFFFAOYSA-N	CWGFCMHLMRNDRV-UHFFFAOYSA-N	C(Sc1nc2ccccc2s1)c3cn(nn3)c4ccccc4	MZXZEMVDWNCXCU-UHFFFAOYSA-N	C(CC1=CC(C=C1)c2ccccc2)C3=Cc4ccccc4C3	CIQOUQXIQUYWIC-UHFFFAOYSA-N	C(CC1CC2CCCCC2C1)C3CCC(C3)C4CCCCC4	CWGFCMHLMRNDRV-UHFFFAOYSA-N	C(Sc1nc2ccccc2s1)c3cn(nn3)c4ccccc4	MZXZEMVDWNCXCU-UHFFFAOYSA-N	C(CC1=CC(C=C1)c2ccccc2)C3=Cc4ccccc4C3	CIQOUQXIQUYWIC-UHFFFAOYSA-N	C(CC1CC2CCCCC2C1)C3CCC(C3)C4CCCCC4	CWGFCMHLMRNDRV-UHFFFAOYSA-N	C(Sc1nc2ccccc2s1)c3cn(nn3)c4ccccc4	MZXZEMVDWNCXCU-UHFFFAOYSA-N	C(CC1=CC(C=C1)c2ccccc2)C3=Cc4ccccc4C3	CIQOUQXIQUYWIC-UHFFFAOYSA-N	C(CC1CC2CCCCC2C1)C3CCC(C3)C4CCCCC4
CCC(=O)NS(=O)(=O)c1ccc(cc1CO)n2nc(cc2c3ccc(OC)c(C)c3)C(F)(F)F	SEOLPERUYVBGEQ-UHFFFAOYSA-N	UPPVXKJSRFTPNF-UHFFFAOYSA-N	CCC(=O)NS(=O)(=O)c1ccc(cc1)n2nccc2c3ccc(OC)cc3	YAIAPSYPRXRZLO-UHFFFAOYSA-N	CCC(=C)C[C](=C)(=C)c1ccc(cc1)C2C=CC=C2c3ccc(CC)cc3	ROTODRQKYXKAAE-UHFFFAOYSA-N	CCC(C)CC(C)(C)C1CCC(CC1)C2CCCC2C3CCC(CC)CC3	IDCXLYCLPHRSAZ-UHFFFAOYSA-N	c1ccc(cc1)c2ccnn2c3ccccc3	XBINOVBNAGGKHM-UHFFFAOYSA-N	C1=CC(C(=C1)c2ccccc2)c3ccccc3	XDDVPYUEAYKJAG-UHFFFAOYSA-N	C1CCC(CC1)C2CCCC2C3CCCCC3	IDCXLYCLPHRSAZ-UHFFFAOYSA-N	c1ccc(cc1)c2ccnn2c3ccccc3	XBINOVBNAGGKHM-UHFFFAOYSA-N	C1=CC(C(=C1)c2ccccc2)c3ccccc3	XDDVPYUEAYKJAG-UHFFFAOYSA-N	C1CCC(CC1)C2CCCC2C3CCCCC3
NS(=O)(=O)c1ccc(NC(=O)CCN2C(=O)NC(C2=O)(c3ccccc3)c4ccccc4)cc1	IWYSIRLFOMZCSF-UHFFFAOYSA-N	FYDNAESVNQFJSQ-UHFFFAOYSA-N	O=C(CCN1C(=O)NC(C1=O)(c2ccccc2)c3ccccc3)Nc4ccccc4	QSSHVTMCVPPCDR-UHFFFAOYSA-N	C=C(CCC1C(=C)CC(C1=C)(c2ccccc2)c3ccccc3)Cc4ccccc4	RRPXJELMWKAFMN-UHFFFAOYSA-N	CC(CCC1C(C)CC(C2CCCCC2)(C3CCCCC3)C1C)CC4CCCCC4	FYDNAESVNQFJSQ-UHFFFAOYSA-N	O=C(CCN1C(=O)NC(C1=O)(c2ccccc2)c3ccccc3)Nc4ccccc4	QSSHVTMCVPPCDR-UHFFFAOYSA-N	C=C(CCC1C(=C)CC(C1=C)(c2ccccc2)c3ccccc3)Cc4ccccc4	RRPXJELMWKAFMN-UHFFFAOYSA-N	CC(CCC1C(C)CC(C2CCCCC2)(C3CCCCC3)C1C)CC4CCCCC4	NMHMXZFBPUOFDP-UHFFFAOYSA-N	C(CNc1ccccc1)CN2CNC(C2)(c3ccccc3)c4ccccc4	QJZRUTBGXWHIFM-UHFFFAOYSA-N	C(CCc1ccccc1)CC2CCC(C2)(c3ccccc3)c4ccccc4	HZSUWJDKGHJTBF-UHFFFAOYSA-N	C(CCC1CCC(C1)(C2CCCCC2)C3CCCCC3)CC4CCCCC4
COc1ccc2c(c1)c(CC(=O)NCCc3ccccc3)c(C)n2C(=O)c4ccc(Cl)cc4	VYDBTNADENXYSN-UHFFFAOYSA-N	YSJQREKMAOJAEH-UHFFFAOYSA-N	COc1ccc2c(c1)c(CC(=O)NCCc3ccccc3)c(C)n2C(=O)c4ccccc4	MMOBYMZJWCDTRF-UHFFFAOYSA-N	CCc1ccc2C(C(=C)c3ccccc3)C(=C(CC(=C)CCCc4ccccc4)c2c1)C	URVHMSAKYNLIAI-UHFFFAOYSA-N	CCC1CCC2C(C1)C(CC(C)CCCC3CCCCC3)C(C)C2C(C)C4CCCCC4	ZTDMSJZIQOUYBC-UHFFFAOYSA-N	O=C(Cc1cn(C(=O)c2ccccc2)c3ccccc13)NCCc4ccccc4	YZZPEIKFDIIYFC-UHFFFAOYSA-N	C=C(CCCc1ccccc1)CC2=CC(C(=C)c3ccccc3)c4ccccc24	JISXAQMLAMDCBH-UHFFFAOYSA-N	CC(CCCC1CCCCC1)CC2CC(C(C)C3CCCCC3)C4CCCCC24	PQYIXRHVASJRJX-UHFFFAOYSA-N	C(Cc1ccccc1)NCCc2cn(Cc3ccccc3)c4ccccc24	NRSWUWPXPGXPIY-UHFFFAOYSA-N	C(CCC1=CC(Cc2ccccc2)c3ccccc13)CCc4ccccc4	RDJSMZIQIGBCCT-UHFFFAOYSA-N	C(CCC1CCCCC1)CCC2CC(CC3CCCCC3)C4CCCCC24
Fc1ccc(cc1)n2cc(CSc3nc4ccccc4s3)nn2	AEUZPURMUGHSJT-UHFFFAOYSA-N	CWGFCMHLMRNDRV-UHFFFAOYSA-N	C(Sc1nc2ccccc2s1)c3cn(nn3)c4ccccc4	MZXZEMVDWNCXCU-UHFFFAOYSA-N	C(CC1=CC(C=C1)c2ccccc2)C3=Cc4ccccc4C3	CIQOUQXIQUYWIC-UHFFFAOYSA-N	C(CC1CC2CCCCC2C1)C3CCC(C3)C4CCCCC4	CWGFCMHLMRNDRV-UHFFFAOYSA-N	C(Sc1nc2ccccc2s1)c3cn(nn3)c4ccccc4	MZXZEMVDWNCXCU-UHFFFAOYSA-N	C(CC1=CC(C=C1)c2ccccc2)C3=Cc4ccccc4C3	CIQOUQXIQUYWIC-UHFFFAOYSA-N	C(CC1CC2CCCCC2C1)C3CCC(C3)C4CCCCC4	CWGFCMHLMRNDRV-UHFFFAOYSA-N	C(Sc1nc2ccccc2s1)c3cn(nn3)c4ccccc4	MZXZEMVDWNCXCU-UHFFFAOYSA-N	C(CC1=CC(C=C1)c2ccccc2)C3=Cc4ccccc4C3	CIQOUQXIQUYWIC-UHFFFAOYSA-N	C(CC1CC2CCCCC2C1)C3CCC(C3)C4CCCCC4
NS(=O)(=O)c1ccc(CNC(=O)CN2C(=O)NC(C2=O)(c3ccccc3)c4ccccc4)cc1	NGZCUAPCJNBUEU-UHFFFAOYSA-N	CIBHYXOIDMJEHH-UHFFFAOYSA-N	O=C(CN1C(=O)NC(C1=O)(c2ccccc2)c3ccccc3)NCc4ccccc4	QTJUFZXOCLQOTH-UHFFFAOYSA-N	C=C(CCc1ccccc1)CC2C(=C)CC(C2=C)(c3ccccc3)c4ccccc4	YWCGGILQEYDJLQ-UHFFFAOYSA-N	CC(CCC1CCCCC1)CC2C(C)CC(C3CCCCC3)(C4CCCCC4)C2C	CIBHYXOIDMJEHH-UHFFFAOYSA-N	O=C(CN1C(=O)NC(C1=O)(c2ccccc2)c3ccccc3)NCc4ccccc4	QTJUFZXOCLQOTH-UHFFFAOYSA-N	C=C(CCc1ccccc1)CC2C(=C)CC(C2=C)(c3ccccc3)c4ccccc4	YWCGGILQEYDJLQ-UHFFFAOYSA-N	CC(CCC1CCCCC1)CC2C(C)CC(C3CCCCC3)(C4CCCCC4)C2C	HFTSMDCLUKZGKT-UHFFFAOYSA-N	C(CN1CNC(C1)(c2ccccc2)c3ccccc3)NCc4ccccc4	QJZRUTBGXWHIFM-UHFFFAOYSA-N	C(CCc1ccccc1)CC2CCC(C2)(c3ccccc3)c4ccccc4	HZSUWJDKGHJTBF-UHFFFAOYSA-N	C(CCC1CCC(C1)(C2CCCCC2)C3CCCCC3)CC4CCCCC4
COc1ccc2c(c1)c(CC(=O)Nc3ccc(NC(=O)C)cc3)c(C)n2C(=O)c4ccc(Cl)cc4	CVMUUPNNEPVQCL-UHFFFAOYSA-N	SJOYKPHEJAAHGW-UHFFFAOYSA-N	COc1ccc2c(c1)c(CC(=O)Nc3ccc(NC(=O)C)cc3)cn2C(=O)c4ccccc4	XJBFGPYRRFMKGE-UHFFFAOYSA-N	CCc1ccc2C(C=C(CC(=C)Cc3ccc(CC(=C)C)cc3)c2c1)C(=C)c4ccccc4	AHDBFOWTDUBZJM-UHFFFAOYSA-N	CCC1CCC2C(CC(CC(C)CC3CCC(CC(C)C)CC3)C2C1)C(C)C4CCCCC4	ZDDMUQNBZSUXID-UHFFFAOYSA-N	O=C(Cc1cn(C(=O)c2ccccc2)c3ccccc13)Nc4ccccc4	LYPBLYTZDWBADB-UHFFFAOYSA-N	C=C(CC1=CC(C(=C)c2ccccc2)c3ccccc13)Cc4ccccc4	JQXCJNLLYVYADG-UHFFFAOYSA-N	CC(CC1CCCCC1)CC2CC(C(C)C3CCCCC3)C4CCCCC24	ACXCRVBPPZEWJE-UHFFFAOYSA-N	C(Cc1cn(Cc2ccccc2)c3ccccc13)Nc4ccccc4	VBOMXPURCSNBIQ-UHFFFAOYSA-N	C(CC1=CC(Cc2ccccc2)c3ccccc13)Cc4ccccc4	PBDCMJIIKWPFFY-UHFFFAOYSA-N	C(CC1CCCCC1)CC2CC(CC3CCCCC3)C4CCCCC24
COc1cc(CNC(=O)CN2C(=O)NC(C2=O)(c3ccccc3)c4ccccc4)cc(OC)c1OC	WIABGRDVOBDKBC-UHFFFAOYSA-N	DCLLMQOORPZMBM-UHFFFAOYSA-N	COc1cc(CNC(=O)CN2C(=O)NC(C2=O)(c3ccccc3)c4ccccc4)cc(OC)c1	ZDCYRRNVFZZQLA-UHFFFAOYSA-N	CCc1cc(CC)cc(CCC(=C)CC2C(=C)CC(C2=C)(c3ccccc3)c4ccccc4)c1	IJFUUAQHALIOHT-UHFFFAOYSA-N	CCC1CC(CC)CC(CCC(C)CC2C(C)CC(C3CCCCC3)(C4CCCCC4)C2C)C1	CIBHYXOIDMJEHH-UHFFFAOYSA-N	O=C(CN1C(=O)NC(C1=O)(c2ccccc2)c3ccccc3)NCc4ccccc4	QTJUFZXOCLQOTH-UHFFFAOYSA-N	C=C(CCc1ccccc1)CC2C(=C)CC(C2=C)(c3ccccc3)c4ccccc4	YWCGGILQEYDJLQ-UHFFFAOYSA-N	CC(CCC1CCCCC1)CC2C(C)CC(C3CCCCC3)(C4CCCCC4)C2C	HFTSMDCLUKZGKT-UHFFFAOYSA-N	C(CN1CNC(C1)(c2ccccc2)c3ccccc3)NCc4ccccc4	QJZRUTBGXWHIFM-UHFFFAOYSA-N	C(CCc1ccccc1)CC2CCC(C2)(c3ccccc3)c4ccccc4	HZSUWJDKGHJTBF-UHFFFAOYSA-N	C(CCC1CCC(C1)(C2CCCCC2)C3CCCCC3)CC4CCCCC4
Cc1ccnc(c1)C(=O)c2[nH]c3cc(F)ccc3c2CC(=O)O	SZQLJRUPQGEKLC-UHFFFAOYSA-N	LRPXSQXHCBZVJE-UHFFFAOYSA-N	CCc1c([nH]c2ccccc12)C(=O)c3cc(C)ccn3	UXBQWLWEMKXMCO-UHFFFAOYSA-N	CCC1=C(Cc2ccccc12)C(=C)c3cccc(C)c3	GLPCPVIHQKXCQU-UHFFFAOYSA-N	CCC1C(CC2CCCCC12)C(C)C3CCCC(C)C3	INXMOYLZSTUBBF-UHFFFAOYSA-N	O=C(c1ccccn1)c2cc3ccccc3[nH]2	RAQMQRROXUZNQZ-UHFFFAOYSA-N	C=C(C1=Cc2ccccc2C1)c3ccccc3	OFEXKFLZBGKZPR-UHFFFAOYSA-N	CC(C1CCCCC1)C2CC3CCCCC3C2	ANVQGHPFUNSAPE-UHFFFAOYSA-N	C(c1ccccn1)c2cc3ccccc3[nH]2	QAUQHTFRJMMRFK-UHFFFAOYSA-N	C(C1=Cc2ccccc2C1)c3ccccc3	XZBRWXZCNFGWHM-UHFFFAOYSA-N	C(C1CCCCC1)C2CC3CCCCC3C2
COc1ccc(cc1C)c2cc(nn2c3ccc(c(CO)c3)S(=O)(=O)N)C(F)F	LIUNJVOSPPFGRN-UHFFFAOYSA-N	XUIJZBCRKSUREG-UHFFFAOYSA-N	COc1ccc(cc1)c2ccnn2c3cccc(C)c3	BATVNZQAYKULNG-UHFFFAOYSA-N	CCc1ccc(cc1)C2=CC=CC2c3cccc(C)c3	LUUKASHRPHGFSJ-UHFFFAOYSA-N	CCC1CCC(CC1)C2CCCC2C3CCCC(C)C3	IDCXLYCLPHRSAZ-UHFFFAOYSA-N	c1ccc(cc1)c2ccnn2c3ccccc3	XBINOVBNAGGKHM-UHFFFAOYSA-N	C1=CC(C(=C1)c2ccccc2)c3ccccc3	XDDVPYUEAYKJAG-UHFFFAOYSA-N	C1CCC(CC1)C2CCCC2C3CCCCC3	IDCXLYCLPHRSAZ-UHFFFAOYSA-N	c1ccc(cc1)c2ccnn2c3ccccc3	XBINOVBNAGGKHM-UHFFFAOYSA-N	C1=CC(C(=C1)c2ccccc2)c3ccccc3	XDDVPYUEAYKJAG-UHFFFAOYSA-N	C1CCC(CC1)C2CCCC2C3CCCCC3
CN1C(=C(O[99Tc])c2ccccc2S1(=O)=O)C(=O)Nc3ncc(C)s3	HVUCORFBPMYYOL-IEOVAKBOSA-M	LNMUBFOHPNPHAY-UHFFFAOYSA-N	CN1C(=Cc2ccccc2S1(=O)=O)C(=O)Nc3ncc(C)s3	PSUMKEMMVGAYIC-UHFFFAOYSA-N	CC1C(=Cc2ccccc2[C]1(=C)=C)C(=C)CC3=CC=C(C)C3	BNCSJSGEMMOJAM-UHFFFAOYSA-N	CC(CC1CCC(C)C1)C2CC3CCCCC3C(C)(C)C2C	APLYXBGBLPACES-UHFFFAOYSA-N	O=C(Nc1nccs1)C2=Cc3ccccc3S(=O)(=O)N2	ZSDIWUJMQPZWQT-UHFFFAOYSA-N	C=C(CC1=CC=CC1)C2=Cc3ccccc3[C](=C)(=C)C2	WLPVXVFHJADZSE-UHFFFAOYSA-N	CC(CC1CCCC1)C2CC3CCCCC3C(C)(C)C2	IZNQCLXCNKAUBA-UHFFFAOYSA-N	C(Nc1nccs1)C2=Cc3ccccc3SN2	GWRSHCASULVZGB-UHFFFAOYSA-N	C(CC1=Cc2ccccc2CC1)C3=CC=CC3	RRWRVNAZMSRQMV-UHFFFAOYSA-N	C(CC1CCC2CCCCC2C1)C3CCCC3
CS(=O)(=O)c1ccc(cc1)n2cc(nc2c3cccc(Cl)c3)C(F)(F)F	YLFBPUKBMRJHLM-UHFFFAOYSA-N	HFTQQSCEXQTGNI-UHFFFAOYSA-N	Cc1cn(c2ccc(cc2)S(=O)(=O)C)c(n1)c3ccccc3	TVVMMWHELHZBDT-UHFFFAOYSA-N	CC1=CC(C(=C1)c2ccccc2)c3ccc(cc3)[C](=C)(=C)C	XFTBKNXYSSNWEK-UHFFFAOYSA-N	CC1CC(C2CCCCC2)C(C1)C3CCC(CC3)C(C)(C)C	JNZXFLAEEPPCSN-UHFFFAOYSA-N	c1ccc(cc1)c2nccn2c3ccccc3	XBINOVBNAGGKHM-UHFFFAOYSA-N	C1=CC(C(=C1)c2ccccc2)c3ccccc3	XDDVPYUEAYKJAG-UHFFFAOYSA-N	C1CCC(CC1)C2CCCC2C3CCCCC3	JNZXFLAEEPPCSN-UHFFFAOYSA-N	c1ccc(cc1)c2nccn2c3ccccc3	XBINOVBNAGGKHM-UHFFFAOYSA-N	C1=CC(C(=C1)c2ccccc2)c3ccccc3	XDDVPYUEAYKJAG-UHFFFAOYSA-N	C1CCC(CC1)C2CCCC2C3CCCCC3
NS(=O)(=O)c1ccc(cc1)N2N=C(CC2c3ccc(F)cc3F)C(F)(F)F	ZZMJXWXXMAAPLI-UHFFFAOYSA-N	FZTOIOYDPXSQDM-UHFFFAOYSA-N	CC1=NN(C(C1)c2ccccc2)c3ccccc3	JPKJTLYVSMFMLP-UHFFFAOYSA-N	CC1=CC(C(C1)c2ccccc2)c3ccccc3	DWJLFZJGQUHKKP-UHFFFAOYSA-N	CC1CC(C2CCCCC2)C(C1)C3CCCCC3	OQYNUZDJQMOTFA-UHFFFAOYSA-N	C1C=NN(C1c2ccccc2)c3ccccc3	RTBDRLYNZOJMMV-UHFFFAOYSA-N	C1C=CC(C1c2ccccc2)c3ccccc3	XDDVPYUEAYKJAG-UHFFFAOYSA-N	C1CCC(CC1)C2CCCC2C3CCCCC3	OQYNUZDJQMOTFA-UHFFFAOYSA-N	C1C=NN(C1c2ccccc2)c3ccccc3	RTBDRLYNZOJMMV-UHFFFAOYSA-N	C1C=CC(C1c2ccccc2)c3ccccc3	XDDVPYUEAYKJAG-UHFFFAOYSA-N	C1CCC(CC1)C2CCCC2C3CCCCC3
Fc1ccc(NC(=O)CSC2=Nc3ccccc3C(=O)N2CCc4ccccn4)cc1	UEHUAZSKQBFLTL-UHFFFAOYSA-N	OOBUMGXGIDIWFF-UHFFFAOYSA-N	O=C(CSC1=Nc2ccccc2C(=O)N1CCc3ccccn3)Nc4ccccc4	ZUPNALWWHBINJL-UHFFFAOYSA-N	C=C(CCC1=Cc2ccccc2C(=C)C1CCc3ccccc3)Cc4ccccc4	BNBIIRFJPODYEX-UHFFFAOYSA-N	CC(CCC1CC2CCCCC2C(C)C1CCC3CCCCC3)CC4CCCCC4	OOBUMGXGIDIWFF-UHFFFAOYSA-N	O=C(CSC1=Nc2ccccc2C(=O)N1CCc3ccccn3)Nc4ccccc4	ZUPNALWWHBINJL-UHFFFAOYSA-N	C=C(CCC1=Cc2ccccc2C(=C)C1CCc3ccccc3)Cc4ccccc4	BNBIIRFJPODYEX-UHFFFAOYSA-N	CC(CCC1CC2CCCCC2C(C)C1CCC3CCCCC3)CC4CCCCC4	RYKTUHDADUZJHT-UHFFFAOYSA-N	C(CSC1=Nc2ccccc2CN1CCc3ccccn3)Nc4ccccc4	DRGUOWULRVKCQA-UHFFFAOYSA-N	C(CCc1ccccc1)CC2=Cc3ccccc3CC2CCc4ccccc4	YOUUAGLMIDJAAJ-UHFFFAOYSA-N	C(CCC1CC2CCCCC2CC1CCC3CCCCC3)CC4CCCCC4
CC\C=C\C\C=C\C\C=C\C\C=C\C\C=C\C\C=C\CCC(=O)N1CC(O)CC1C(=O)O	ZACWGPMSIRFUMQ-SFGLVEFQSA-N	FFFDQFKUFUGBTJ-DMGWNJAXSA-N	CC\C=C\C\C=C\C\C=C\C\C=C\C\C=C\C\C=C\CCC(=O)N1CCCC1C	PSYGJWDKIGJBHU-YATCGRJWSA-N	CC\C=C\C\C=C\C\C=C\C\C=C\C\C=C\C\C=C\CCC(=C)C1CCCC1C	OTNPUFHVIGUCTC-UHFFFAOYSA-N	CCCCCCCCCCCCCCCCCCCCCC(C)C1CCCC1C	RWRDLPDLKQPQOW-UHFFFAOYSA-N	C1CCNC1	RGSFGYAAUTVSQA-UHFFFAOYSA-N	C1CCCC1	RGSFGYAAUTVSQA-UHFFFAOYSA-N	C1CCCC1	RWRDLPDLKQPQOW-UHFFFAOYSA-N	C1CCNC1	RGSFGYAAUTVSQA-UHFFFAOYSA-N	C1CCCC1	RGSFGYAAUTVSQA-UHFFFAOYSA-N	C1CCCC1
COc1cc(NC(=O)CSC2=Nc3ccccc3C(=O)N2CCc4ccccn4)cc(OC)c1OC	YNMXZGHQHZPKPB-UHFFFAOYSA-N	PRPGUCHRZXFYDI-UHFFFAOYSA-N	COc1cc(NC(=O)CSC2=Nc3ccccc3C(=O)N2CCc4ccccn4)cc(OC)c1	SADBRATXTRCYQG-UHFFFAOYSA-N	CCc1cc(CC)cc(CC(=C)CCC2=Cc3ccccc3C(=C)C2CCc4ccccc4)c1	WWYHEJCZANXLLH-UHFFFAOYSA-N	CCC1CC(CC)CC(CC(C)CCC2CC3CCCCC3C(C)C2CCC4CCCCC4)C1	OOBUMGXGIDIWFF-UHFFFAOYSA-N	O=C(CSC1=Nc2ccccc2C(=O)N1CCc3ccccn3)Nc4ccccc4	ZUPNALWWHBINJL-UHFFFAOYSA-N	C=C(CCC1=Cc2ccccc2C(=C)C1CCc3ccccc3)Cc4ccccc4	BNBIIRFJPODYEX-UHFFFAOYSA-N	CC(CCC1CC2CCCCC2C(C)C1CCC3CCCCC3)CC4CCCCC4	RYKTUHDADUZJHT-UHFFFAOYSA-N	C(CSC1=Nc2ccccc2CN1CCc3ccccn3)Nc4ccccc4	DRGUOWULRVKCQA-UHFFFAOYSA-N	C(CCc1ccccc1)CC2=Cc3ccccc3CC2CCc4ccccc4	YOUUAGLMIDJAAJ-UHFFFAOYSA-N	C(CCC1CC2CCCCC2CC1CCC3CCCCC3)CC4CCCCC4
N=C1C=C(Nc2ccc(cc2)S(=O)(=O)Nc3nccs3)N4NC(=S)SC4=N1	URWGMDYYACXDQE-UHFFFAOYSA-N	URWGMDYYACXDQE-UHFFFAOYSA-N	N=C1C=C(Nc2ccc(cc2)S(=O)(=O)Nc3nccs3)N4NC(=S)SC4=N1	AJJVITUWOHIDFI-UHFFFAOYSA-N	C=C1CC2C(=CC(=C)C=C2C1)Cc3ccc(cc3)[C](=C)(=C)CC4=CC=CC4	XHSHYDOBFQONAF-UHFFFAOYSA-N	CC1CC(CC2CCC(CC2)C(C)(C)CC3CCCC3)C4CC(C)CC4C1	URWGMDYYACXDQE-UHFFFAOYSA-N	N=C1C=C(Nc2ccc(cc2)S(=O)(=O)Nc3nccs3)N4NC(=S)SC4=N1	AJJVITUWOHIDFI-UHFFFAOYSA-N	C=C1CC2C(=CC(=C)C=C2C1)Cc3ccc(cc3)[C](=C)(=C)CC4=CC=CC4	XHSHYDOBFQONAF-UHFFFAOYSA-N	CC1CC(CC2CCC(CC2)C(C)(C)CC3CCCC3)C4CC(C)CC4C1	AKTLPLUHXZLNGZ-UHFFFAOYSA-N	C1NN2C(=CCN=C2S1)Nc3ccc(SNc4nccs4)cc3	MHSJJQLROIKQLT-UHFFFAOYSA-N	C(Cc1ccc(CC2=CCC=C3CCCC23)cc1)C4=CC=CC4	SGJAOUNXCDVROD-UHFFFAOYSA-N	C(CC1CCC(CC2CCCC3CCCC23)CC1)C4CCCC4
CCOc1ccc(cc1)c2cc(C)cn2c3ccc(cc3)S(=O)(=O)N	JTMITOKKUMVWRT-UHFFFAOYSA-N	KQDSTCGQKCRSIM-UHFFFAOYSA-N	CCOc1ccc(cc1)c2cc(C)cn2c3ccccc3	MPQMPICVYBCNFL-UHFFFAOYSA-N	CCCc1ccc(cc1)C2=CC(=CC2c3ccccc3)C	DQOCSELIZMATRX-UHFFFAOYSA-N	CCCC1CCC(CC1)C2CC(C)CC2C3CCCCC3	ZZDIPNSMKJPHTR-UHFFFAOYSA-N	c1ccc(cc1)c2cccn2c3ccccc3	XBINOVBNAGGKHM-UHFFFAOYSA-N	C1=CC(C(=C1)c2ccccc2)c3ccccc3	XDDVPYUEAYKJAG-UHFFFAOYSA-N	C1CCC(CC1)C2CCCC2C3CCCCC3	ZZDIPNSMKJPHTR-UHFFFAOYSA-N	c1ccc(cc1)c2cccn2c3ccccc3	XBINOVBNAGGKHM-UHFFFAOYSA-N	C1=CC(C(=C1)c2ccccc2)c3ccccc3	XDDVPYUEAYKJAG-UHFFFAOYSA-N	C1CCC(CC1)C2CCCC2C3CCCCC3
CC(C)CC(=O)C1=C(O)C(=C(O)[C@@](O)(CC=C(C)C)C1=O)CC=C(C)C	VMSLCPKYRPDHLN-NRFANRHFSA-N	HVBJXSCLOYBFBN-HWKANZROSA-N	CCCC(=O)C1=CC=CC(CC=CC)C1=O	FOSJDUGROXOEDJ-FNORWQNLSA-N	CCCC(=C)C1=CC=CC(CC=CC)C1=C	CWZXJFIQSYZWCC-UHFFFAOYSA-N	CCCCC1CCCC(C(C)CCC)C1C	WQPDQJCBHQPNCZ-UHFFFAOYSA-N	O=C1CC=CC=C1	OSBSXTGABLIDRX-UHFFFAOYSA-N	C=C1CC=CC=C1	UAEPNZWRGJTJPN-UHFFFAOYSA-N	CC1CCCCC1	MGNZXYYWBUKAII-UHFFFAOYSA-N	C1CC=CC=C1	MGNZXYYWBUKAII-UHFFFAOYSA-N	C1CC=CC=C1	XDTMQSROBMDMFD-UHFFFAOYSA-N	C1CCCCC1
FC(F)(F)c1cc(cc(c1)C(F)(F)F)\N=C\c2c(c3ccc(Cl)cc3)n(nc2C(F)(F)F)c4ccccc4	OEROYCLIMCWHCA-FIFHTESVSA-N	CFWJQORJYNEVFA-KOEQRZSOSA-N	Cc1cccc(c1)\N=C\c2c(C)nn(c3ccccc3)c2c4ccccc4	HOKRFKPCXXRXPZ-WUKNDPDISA-N	CC1=CC(C(=C1\C=C\c2cccc(C)c2)c3ccccc3)c4ccccc4	JFVQCLDQSKFHBX-UHFFFAOYSA-N	CC1CCCC(CCC2C(C)CC(C3CCCCC3)C2C4CCCCC4)C1	USQWTLRYGFXESA-XQNSMLJCSA-N	C(=N\c1ccccc1)/c2cnn(c3ccccc3)c2c4ccccc4	NHOBUCSVZYONPW-WUKNDPDISA-N	C(=C\c1ccccc1)/C2=C(C(C=C2)c3ccccc3)c4ccccc4	QMPQIUAQDKWXKF-UHFFFAOYSA-N	C(CC1CCC(C2CCCCC2)C1C3CCCCC3)C4CCCCC4	USQWTLRYGFXESA-XQNSMLJCSA-N	C(=N\c1ccccc1)/c2cnn(c3ccccc3)c2c4ccccc4	NHOBUCSVZYONPW-WUKNDPDISA-N	C(=C\c1ccccc1)/C2=C(C(C=C2)c3ccccc3)c4ccccc4	QMPQIUAQDKWXKF-UHFFFAOYSA-N	C(CC1CCC(C2CCCCC2)C1C3CCCCC3)C4CCCCC4
CCCCNc1nc2ccccc2n1C3=NNC(=O)C3	RCXZCYBEONCORL-UHFFFAOYSA-N	RCXZCYBEONCORL-UHFFFAOYSA-N	CCCCNc1nc2ccccc2n1C3=NNC(=O)C3	SNDMUUBQXBHZLR-UHFFFAOYSA-N	CCCCCC1=Cc2ccccc2C1C3=CCC(=C)C3	RKLYAVACWSXQDQ-UHFFFAOYSA-N	CCCCCC1CC2CCCCC2C1C3CCC(C)C3	ZCXYLJSHXLJRFF-UHFFFAOYSA-N	O=C1CC(=NN1)n2cnc3ccccc23	SIDHPHQUVMJDRI-UHFFFAOYSA-N	C=C1CC=C(C1)C2C=Cc3ccccc23	KNYOWXWIXWNQRH-UHFFFAOYSA-N	CC1CCC(C1)C2CCC3CCCCC23	YACKFIJLEUWKIL-UHFFFAOYSA-N	C1CC(=NN1)n2cnc3ccccc23	JKWYGQMPYAXTFW-UHFFFAOYSA-N	C1CC=C(C1)C2C=Cc3ccccc23	NZVHAKMSHHXXQI-UHFFFAOYSA-N	C1CCC(C1)C2CCC3CCCCC23
OC(=O)C1=Cc2cc(Cl)cc(Cl)c2OC1C(F)(F)F	ZFKBWSREWJOSSJ-UHFFFAOYSA-N	ALEQKJOHODTDTC-UHFFFAOYSA-N	CC1Oc2ccccc2C=C1C	BHOPRMHWYPVJPL-UHFFFAOYSA-N	CC1Cc2ccccc2C=C1C	UBGLIVPMNDOOTE-UHFFFAOYSA-N	CC1CC2CCCCC2CC1C	KYNSBQPICQTCGU-UHFFFAOYSA-N	C1Oc2ccccc2C=C1	KEIFWROAQVVDBN-UHFFFAOYSA-N	C1Cc2ccccc2C=C1	NNBZCPXTIHJBJL-UHFFFAOYSA-N	C1CCC2CCCCC2C1	KYNSBQPICQTCGU-UHFFFAOYSA-N	C1Oc2ccccc2C=C1	KEIFWROAQVVDBN-UHFFFAOYSA-N	C1Cc2ccccc2C=C1	NNBZCPXTIHJBJL-UHFFFAOYSA-N	C1CCC2CCCCC2C1
COc1ccc(\C=C\2/C(=NN=C2C(F)(F)F)c3ccc(Cl)cc3)cc1OC	LGQHDQJKEAWBIH-NTEUORMPSA-N	GTIYFRCIKWNMMN-ATVHPVEESA-N	COc1ccc(\C=C/2\C(=NN=C2c3ccccc3)C)cc1	SQSHTTSHVIYONO-QNGOZBTKSA-N	CCc1ccc(\C=C/2\C(=CC=C2c3ccccc3)C)cc1	AUOZOIODTVRAFM-UHFFFAOYSA-N	CCC1CCC(CC2C(C)CCC2C3CCCCC3)CC1	XDZNSQKCIRSUST-PTNGSMBKSA-N	C(=C/1\C=NN=C1c2ccccc2)/c3ccccc3	PYGFRRRFGCGKTR-VKAVYKQESA-N	C(=C/1\C=CC=C1c2ccccc2)/c3ccccc3	MZBIJWZIJOEBCD-UHFFFAOYSA-N	C(C1CCCCC1)C2CCCC2C3CCCCC3	XDZNSQKCIRSUST-PTNGSMBKSA-N	C(=C/1\C=NN=C1c2ccccc2)/c3ccccc3	PYGFRRRFGCGKTR-VKAVYKQESA-N	C(=C/1\C=CC=C1c2ccccc2)/c3ccccc3	MZBIJWZIJOEBCD-UHFFFAOYSA-N	C(C1CCCCC1)C2CCCC2C3CCCCC3
CCC(=O)NS(=O)(=O)c1ccc(cc1CO)n2nc(cc2c3ccc(Br)cc3)C(F)F	GDBVZLNSEFXMKW-UHFFFAOYSA-N	MRMAFGQUVSWYBD-UHFFFAOYSA-N	CCC(=O)NS(=O)(=O)c1ccc(cc1)n2nc(C)cc2c3ccccc3	LQCXZFJYYZFVJG-UHFFFAOYSA-N	CCC(=C)C[C](=C)(=C)c1ccc(cc1)C2C=C(C)C=C2c3ccccc3	JHGPBGDOIQVOSF-UHFFFAOYSA-N	CCC(C)CC(C)(C)C1CCC(CC1)C2CC(C)CC2C3CCCCC3	IDCXLYCLPHRSAZ-UHFFFAOYSA-N	c1ccc(cc1)c2ccnn2c3ccccc3	XBINOVBNAGGKHM-UHFFFAOYSA-N	C1=CC(C(=C1)c2ccccc2)c3ccccc3	XDDVPYUEAYKJAG-UHFFFAOYSA-N	C1CCC(CC1)C2CCCC2C3CCCCC3	IDCXLYCLPHRSAZ-UHFFFAOYSA-N	c1ccc(cc1)c2ccnn2c3ccccc3	XBINOVBNAGGKHM-UHFFFAOYSA-N	C1=CC(C(=C1)c2ccccc2)c3ccccc3	XDDVPYUEAYKJAG-UHFFFAOYSA-N	C1CCC(CC1)C2CCCC2C3CCCCC3
CC(=O)c1ccc(NCC(=O)N2N=C(CC2c3ccc(cc3)[N+](=O)[O-])c4ccc(F)cc4)cc1	IDXCLYNESCMNJS-UHFFFAOYSA-N	KRJZHPGCSCWMSR-UHFFFAOYSA-N	CC(=O)c1ccc(NCC(=O)N2N=C(CC2c3ccccc3)c4ccccc4)cc1	KZZZGKADGTYRNV-UHFFFAOYSA-N	CC(=C)c1ccc(CCC(=C)C2C=C(CC2c3ccccc3)c4ccccc4)cc1	RNJPZFAYMYDFTG-UHFFFAOYSA-N	CC(C)C1CCC(CCC(C)C2CC(CC2C3CCCCC3)C4CCCCC4)CC1	QJSRBTLNBXBBGZ-UHFFFAOYSA-N	O=C(CNc1ccccc1)N2N=C(CC2c3ccccc3)c4ccccc4	XHSJHEGZIKLXOM-UHFFFAOYSA-N	C=C(CCc1ccccc1)C2C=C(CC2c3ccccc3)c4ccccc4	BUKBIHVGHAKTQA-UHFFFAOYSA-N	CC(CCC1CCCCC1)C2CC(CC2C3CCCCC3)C4CCCCC4	ZHRRRUWTXNLYPO-UHFFFAOYSA-N	C(CN1N=C(CC1c2ccccc2)c3ccccc3)Nc4ccccc4	XCVLVPPCNPEDLD-UHFFFAOYSA-N	C(CC1C=C(CC1c2ccccc2)c3ccccc3)Cc4ccccc4	SNPRYGLUUYHHCL-UHFFFAOYSA-N	C(CC1CCCCC1)CC2CC(CC2C3CCCCC3)C4CCCCC4
CC(=O)Nc1ccc(cc1)C2=NN(C(C2)c3ccc(cc3)[N+](=O)[O-])C(=O)C	ABAIIOYUVSMSNI-UHFFFAOYSA-N	VBPHKZNPZPDCMP-UHFFFAOYSA-N	CC(=O)Nc1ccc(cc1)C2=NN(C(C2)c3ccccc3)C(=O)C	MNADOUCNMCFMLU-UHFFFAOYSA-N	CC(=C)Cc1ccc(cc1)C2=CC(C(C2)c3ccccc3)C(=C)C	RRXJSKZSGXCQPQ-UHFFFAOYSA-N	CC(C)CC1CCC(CC1)C2CC(C(C)C)C(C2)C3CCCCC3	VJFQJTFADLQQNS-UHFFFAOYSA-N	C1C(NN=C1c2ccccc2)c3ccccc3	ZWASYSDWMIORLD-UHFFFAOYSA-N	C1C=C(CC1c2ccccc2)c3ccccc3	UEPGKEXXIQJJIP-UHFFFAOYSA-N	C1CCC(CC1)C2CCC(C2)C3CCCCC3	VJFQJTFADLQQNS-UHFFFAOYSA-N	C1C(NN=C1c2ccccc2)c3ccccc3	ZWASYSDWMIORLD-UHFFFAOYSA-N	C1C=C(CC1c2ccccc2)c3ccccc3	UEPGKEXXIQJJIP-UHFFFAOYSA-N	C1CCC(CC1)C2CCC(C2)C3CCCCC3
CC1=CC(=O)C(=C(O1)c2ccc(cc2)S(=O)(=O)C)Oc3ccc(F)cc3F	WOBUKGPQDSRSPN-UHFFFAOYSA-N	XRHLSOYDPVRXAE-UHFFFAOYSA-N	CC1=CC(=O)C(=C(O1)c2ccc(cc2)S(=O)(=O)C)Oc3ccccc3	KHPSJGVWEKXJKG-UHFFFAOYSA-N	CC1=CC(=C)C(=C(C1)c2ccc(cc2)[C](=C)(=C)C)Cc3ccccc3	IMAFWFBNFKWQPW-UHFFFAOYSA-N	CC1CC(C)C(CC2CCCCC2)C(C1)C3CCC(CC3)C(C)(C)C	UDRXZKJLWGNNBV-UHFFFAOYSA-N	O=C1C=COC(=C1Oc2ccccc2)c3ccccc3	HIVOJZQEOCQASC-UHFFFAOYSA-N	C=C1C=CCC(=C1Cc2ccccc2)c3ccccc3	YNPCZOPNYXBRCV-UHFFFAOYSA-N	CC1CCCC(C2CCCCC2)C1CC3CCCCC3	URLVZZLKVFINCS-UHFFFAOYSA-N	C1C=COC(=C1Oc2ccccc2)c3ccccc3	JIALSFMDAMDCTF-UHFFFAOYSA-N	C(C1=C(CC=CC1)c2ccccc2)c3ccccc3	WZOYGQMEDBYZEW-UHFFFAOYSA-N	C(C1CCCCC1)C2CCCCC2C3CCCCC3
CS(=O)(=O)c1ccc(cc1)C2Nc3ccccc3C(=O)N2c4ccc(F)cc4	RCUBPPPTKKAOCD-UHFFFAOYSA-N	BDAZOZSTYHYPBO-UHFFFAOYSA-N	CS(=O)(=O)c1ccc(cc1)C2Nc3ccccc3C(=O)N2c4ccccc4	MPGNILFVTMZOGS-UHFFFAOYSA-N	C[C](=C)(=C)c1ccc(cc1)C2Cc3ccccc3C(=C)C2c4ccccc4	QRZSCDDTUMIBRD-UHFFFAOYSA-N	CC1C2CCCCC2CC(C3CCC(CC3)C(C)(C)C)C1C4CCCCC4	ZWCLIAUJIDVIDD-UHFFFAOYSA-N	O=C1N(C(Nc2ccccc12)c3ccccc3)c4ccccc4	LBEHEIWTKPPCFY-UHFFFAOYSA-N	C=C1C(C(Cc2ccccc12)c3ccccc3)c4ccccc4	LFWIOYJGZMAFKD-UHFFFAOYSA-N	CC1C2CCCCC2CC(C3CCCCC3)C1C4CCCCC4	WCSUAJLKMWYHIV-UHFFFAOYSA-N	C1N(C(Nc2ccccc12)c3ccccc3)c4ccccc4	IBWJMJTYJRZECS-UHFFFAOYSA-N	C1C(C(Cc2ccccc12)c3ccccc3)c4ccccc4	ZSPLAXJBIFTUGP-UHFFFAOYSA-N	C1CCC(CC1)C2CC3CCCCC3CC2C4CCCCC4
COC(=O)[C@H](CC(C)C)NC(=O)[C@H](Cc1ccccc1)NC(=O)CNC(=O)CN	CSHFHJNMIMPJST-HOTGVXAUSA-N	AINBXHSUDDGAAY-UHFFFAOYSA-N	COC(=O)CNC(=O)CCc1ccccc1	DMUVYTXBMDVOGN-UHFFFAOYSA-N	CCC(=C)CCC(=C)CCc1ccccc1	AZQRLQMVHFYIQX-UHFFFAOYSA-N	CCC(C)CCC(C)CCC1CCCCC1	UHOVQNZJYSORNB-UHFFFAOYSA-N	c1ccccc1	UHOVQNZJYSORNB-UHFFFAOYSA-N	c1ccccc1	XDTMQSROBMDMFD-UHFFFAOYSA-N	C1CCCCC1	UHOVQNZJYSORNB-UHFFFAOYSA-N	c1ccccc1	UHOVQNZJYSORNB-UHFFFAOYSA-N	c1ccccc1	XDTMQSROBMDMFD-UHFFFAOYSA-N	C1CCCCC1
CC1=CC(=O)C(=C(O1)c2ccc(cc2)S(=O)(=O)C)Oc3ccc(Cl)cc3	OOUGHHLGZCZGEE-UHFFFAOYSA-N	XRHLSOYDPVRXAE-UHFFFAOYSA-N	CC1=CC(=O)C(=C(O1)c2ccc(cc2)S(=O)(=O)C)Oc3ccccc3	KHPSJGVWEKXJKG-UHFFFAOYSA-N	CC1=CC(=C)C(=C(C1)c2ccc(cc2)[C](=C)(=C)C)Cc3ccccc3	IMAFWFBNFKWQPW-UHFFFAOYSA-N	CC1CC(C)C(CC2CCCCC2)C(C1)C3CCC(CC3)C(C)(C)C	UDRXZKJLWGNNBV-UHFFFAOYSA-N	O=C1C=COC(=C1Oc2ccccc2)c3ccccc3	HIVOJZQEOCQASC-UHFFFAOYSA-N	C=C1C=CCC(=C1Cc2ccccc2)c3ccccc3	YNPCZOPNYXBRCV-UHFFFAOYSA-N	CC1CCCC(C2CCCCC2)C1CC3CCCCC3	URLVZZLKVFINCS-UHFFFAOYSA-N	C1C=COC(=C1Oc2ccccc2)c3ccccc3	JIALSFMDAMDCTF-UHFFFAOYSA-N	C(C1=C(CC=CC1)c2ccccc2)c3ccccc3	WZOYGQMEDBYZEW-UHFFFAOYSA-N	C(C1CCCCC1)C2CCCCC2C3CCCCC3
COc1ccc(cc1C)c2cc(nn2c3ccc(c(CO)c3)S(=O)(=O)N)C(F)(F)F	UZLPGHLBOISUPH-UHFFFAOYSA-N	XUIJZBCRKSUREG-UHFFFAOYSA-N	COc1ccc(cc1)c2ccnn2c3cccc(C)c3	BATVNZQAYKULNG-UHFFFAOYSA-N	CCc1ccc(cc1)C2=CC=CC2c3cccc(C)c3	LUUKASHRPHGFSJ-UHFFFAOYSA-N	CCC1CCC(CC1)C2CCCC2C3CCCC(C)C3	IDCXLYCLPHRSAZ-UHFFFAOYSA-N	c1ccc(cc1)c2ccnn2c3ccccc3	XBINOVBNAGGKHM-UHFFFAOYSA-N	C1=CC(C(=C1)c2ccccc2)c3ccccc3	XDDVPYUEAYKJAG-UHFFFAOYSA-N	C1CCC(CC1)C2CCCC2C3CCCCC3	IDCXLYCLPHRSAZ-UHFFFAOYSA-N	c1ccc(cc1)c2ccnn2c3ccccc3	XBINOVBNAGGKHM-UHFFFAOYSA-N	C1=CC(C(=C1)c2ccccc2)c3ccccc3	XDDVPYUEAYKJAG-UHFFFAOYSA-N	C1CCC(CC1)C2CCCC2C3CCCCC3
CS(=O)(=O)c1ccc(cc1)N2N=C(c3ccc(cc3)c4ccccc4)c5ccccc5C2=O	ZVLXLXFJTHOHIF-UHFFFAOYSA-N	ZVLXLXFJTHOHIF-UHFFFAOYSA-N	CS(=O)(=O)c1ccc(cc1)N2N=C(c3ccc(cc3)c4ccccc4)c5ccccc5C2=O	CIZPTDPOTJQJOZ-UHFFFAOYSA-N	C[C](=C)(=C)c1ccc(cc1)C2C=C(c3ccc(cc3)c4ccccc4)c5ccccc5C2=C	PCBGUAOAXYDWNA-UHFFFAOYSA-N	CC1C2CCCCC2C(CC1C3CCC(CC3)C(C)(C)C)C4CCC(CC4)C5CCCCC5	LWNBBRIHXNYQQL-UHFFFAOYSA-N	O=C1N(N=C(c2ccc(cc2)c3ccccc3)c4ccccc14)c5ccccc5	GZBSSPJMKZAPRJ-UHFFFAOYSA-N	C=C1C(C=C(c2ccc(cc2)c3ccccc3)c4ccccc14)c5ccccc5	AULCCXRETWBKTF-UHFFFAOYSA-N	CC1C2CCCCC2C(CC1C3CCCCC3)C4CCC(CC4)C5CCCCC5	TYVZCDNNHSWWED-UHFFFAOYSA-N	C1N(N=C(c2ccc(cc2)c3ccccc3)c4ccccc14)c5ccccc5	RHPCFTYTALXYBJ-UHFFFAOYSA-N	C1C(C=C(c2ccc(cc2)c3ccccc3)c4ccccc14)c5ccccc5	ISQJGCXROVJOMS-UHFFFAOYSA-N	C1CCC(CC1)C2CCC(CC2)C3CC(CC4CCCCC34)C5CCCCC5
COc1ccc(cc1)N2C(Nc3ccccc3C2=O)c4ccc(cc4)S(=O)(=O)C	XUSPOFJJCSIXIM-UHFFFAOYSA-N	XUSPOFJJCSIXIM-UHFFFAOYSA-N	COc1ccc(cc1)N2C(Nc3ccccc3C2=O)c4ccc(cc4)S(=O)(=O)C	ZHIXRTCJFKPEIX-UHFFFAOYSA-N	CCc1ccc(cc1)C2C(Cc3ccccc3C2=C)c4ccc(cc4)[C](=C)(=C)C	SAWDUOBMAUBLKA-UHFFFAOYSA-N	CCC1CCC(CC1)C2C(C)C3CCCCC3CC2C4CCC(CC4)C(C)(C)C	ZWCLIAUJIDVIDD-UHFFFAOYSA-N	O=C1N(C(Nc2ccccc12)c3ccccc3)c4ccccc4	LBEHEIWTKPPCFY-UHFFFAOYSA-N	C=C1C(C(Cc2ccccc12)c3ccccc3)c4ccccc4	LFWIOYJGZMAFKD-UHFFFAOYSA-N	CC1C2CCCCC2CC(C3CCCCC3)C1C4CCCCC4	WCSUAJLKMWYHIV-UHFFFAOYSA-N	C1N(C(Nc2ccccc12)c3ccccc3)c4ccccc4	IBWJMJTYJRZECS-UHFFFAOYSA-N	C1C(C(Cc2ccccc12)c3ccccc3)c4ccccc4	ZSPLAXJBIFTUGP-UHFFFAOYSA-N	C1CCC(CC1)C2CC3CCCCC3CC2C4CCCCC4
CS(=O)(=O)c1ccc(cc1)N2N=C(c3ccc4CCCCc4c3)c5ccccc5C2=O	NEALVZNSYIAFJC-UHFFFAOYSA-N	NEALVZNSYIAFJC-UHFFFAOYSA-N	CS(=O)(=O)c1ccc(cc1)N2N=C(c3ccc4CCCCc4c3)c5ccccc5C2=O	NHNSHHHIAUNLHL-UHFFFAOYSA-N	C[C](=C)(=C)c1ccc(cc1)C2C=C(c3ccc4CCCCc4c3)c5ccccc5C2=C	HSNBLWHESOOWGY-UHFFFAOYSA-N	CC1C2CCCCC2C(CC1C3CCC(CC3)C(C)(C)C)C4CCC5CCCCC5C4	HHHIHZJYJNNULF-UHFFFAOYSA-N	O=C1N(N=C(c2ccc3CCCCc3c2)c4ccccc14)c5ccccc5	SRAMSSDRXUBJLI-UHFFFAOYSA-N	C=C1C(C=C(c2ccc3CCCCc3c2)c4ccccc14)c5ccccc5	PUHYPPMBLLVGTH-UHFFFAOYSA-N	CC1C2CCCCC2C(CC1C3CCCCC3)C4CCC5CCCCC5C4	NHNSNTBFSHVHQA-UHFFFAOYSA-N	C1CCc2cc(ccc2C1)C3=NN(Cc4ccccc34)c5ccccc5	PWHMPPNLARQSOO-UHFFFAOYSA-N	C1CCc2cc(ccc2C1)C3=CC(Cc4ccccc34)c5ccccc5	DPCHFRBLAKUELA-UHFFFAOYSA-N	C1CCC(CC1)C2CC3CCCCC3C(C2)C4CCC5CCCCC5C4
NS(=O)(=O)c1ccc(cc1)C2=COC(=O)N2c3ccc(F)cc3	GHHGHECKSJIOSV-UHFFFAOYSA-N	CDWHNFNKRJORKM-UHFFFAOYSA-N	O=C1OC=C(N1c2ccccc2)c3ccccc3	RLAFFOZHRUMDIN-UHFFFAOYSA-N	C=C1CC=C(C1c2ccccc2)c3ccccc3	FGISMPWADDIBOF-UHFFFAOYSA-N	CC1CCC(C2CCCCC2)C1C3CCCCC3	CDWHNFNKRJORKM-UHFFFAOYSA-N	O=C1OC=C(N1c2ccccc2)c3ccccc3	RLAFFOZHRUMDIN-UHFFFAOYSA-N	C=C1CC=C(C1c2ccccc2)c3ccccc3	FGISMPWADDIBOF-UHFFFAOYSA-N	CC1CCC(C2CCCCC2)C1C3CCCCC3	MYAVGBRVNMVVAG-UHFFFAOYSA-N	C1OC=C(N1c2ccccc2)c3ccccc3	BLSGDOIUCWPGSC-UHFFFAOYSA-N	C1CC(C(=C1)c2ccccc2)c3ccccc3	XDDVPYUEAYKJAG-UHFFFAOYSA-N	C1CCC(CC1)C2CCCC2C3CCCCC3
Cc1c(CCOCCCF)cc(c2ccc(cc2)S(=O)(=O)C)n1c3ccc(F)cc3	JPYUJUGHYYOMEA-UHFFFAOYSA-N	VCTRVEZCNSMAMP-UHFFFAOYSA-N	CCCOCCc1cc(c2ccc(cc2)S(=O)(=O)C)n(c1)c3ccccc3	NKJGTTAFRXFUIY-UHFFFAOYSA-N	CCCCCCC1=CC(C(=C1)c2ccc(cc2)[C](=C)(=C)C)c3ccccc3	FKCCWLPICIPJDD-UHFFFAOYSA-N	CCCCCCC1CC(C2CCCCC2)C(C1)C3CCC(CC3)C(C)(C)C	ZZDIPNSMKJPHTR-UHFFFAOYSA-N	c1ccc(cc1)c2cccn2c3ccccc3	XBINOVBNAGGKHM-UHFFFAOYSA-N	C1=CC(C(=C1)c2ccccc2)c3ccccc3	XDDVPYUEAYKJAG-UHFFFAOYSA-N	C1CCC(CC1)C2CCCC2C3CCCCC3	ZZDIPNSMKJPHTR-UHFFFAOYSA-N	c1ccc(cc1)c2cccn2c3ccccc3	XBINOVBNAGGKHM-UHFFFAOYSA-N	C1=CC(C(=C1)c2ccccc2)c3ccccc3	XDDVPYUEAYKJAG-UHFFFAOYSA-N	C1CCC(CC1)C2CCCC2C3CCCCC3
Cc1ccc(cc1)c2cc(nn2c3ccc(cc3)c4nnn[nH]4)C(F)(F)F	VQNSFIPZNLIAGC-UHFFFAOYSA-N	KHWHAAKIJAFJBW-UHFFFAOYSA-N	Cc1ccc(cc1)c2cc(C)nn2c3ccc(cc3)c4nnn[nH]4	PYGMKEARCSJTEF-UHFFFAOYSA-N	CC1=CC(C(=C1)c2ccc(C)cc2)c3ccc(cc3)C4=CC=CC4	AIAGCZCTMMTKOV-UHFFFAOYSA-N	CC1CCC(CC1)C2CC(C)CC2C3CCC(CC3)C4CCCC4	KUAJNFHODJBUSV-UHFFFAOYSA-N	c1ccc(cc1)c2ccnn2c3ccc(cc3)c4nnn[nH]4	JKAUIGDJQRNQKK-UHFFFAOYSA-N	C1C=CC=C1c2ccc(cc2)C3C=CC=C3c4ccccc4	DAMRJOPCYYEOMW-UHFFFAOYSA-N	C1CCC(CC1)C2CCCC2C3CCC(CC3)C4CCCC4	KUAJNFHODJBUSV-UHFFFAOYSA-N	c1ccc(cc1)c2ccnn2c3ccc(cc3)c4nnn[nH]4	JKAUIGDJQRNQKK-UHFFFAOYSA-N	C1C=CC=C1c2ccc(cc2)C3C=CC=C3c4ccccc4	DAMRJOPCYYEOMW-UHFFFAOYSA-N	C1CCC(CC1)C2CCCC2C3CCC(CC3)C4CCCC4
CCNC(=S)NNC(=O)CSC1=Nc2ccccc2C(=O)N1CCc3ccccn3	PJTFRIRBVFGSRR-UHFFFAOYSA-N	PJTFRIRBVFGSRR-UHFFFAOYSA-N	CCNC(=S)NNC(=O)CSC1=Nc2ccccc2C(=O)N1CCc3ccccn3	BSPJSFTUZBYZNP-UHFFFAOYSA-N	CCCC(=C)CCC(=C)CCC1=Cc2ccccc2C(=C)C1CCc3ccccc3	DSZCKTPQOYHIFL-UHFFFAOYSA-N	CCCC(C)CCC(C)CCC1CC2CCCCC2C(C)C1CCC3CCCCC3	KNSAKZNPHHYWBM-UHFFFAOYSA-N	O=C1N(CCc2ccccn2)C=Nc3ccccc13	ALVPKCKLDKESRX-UHFFFAOYSA-N	C=C1C(CCc2ccccc2)C=Cc3ccccc13	FONOILYOGORHRH-UHFFFAOYSA-N	CC1C(CCC2CCCCC2)CCC3CCCCC13	DKLIKUIJMHNIRJ-UHFFFAOYSA-N	C(Cc1ccccn1)N2Cc3ccccc3N=C2	ZYJXDHCGIAKIDS-UHFFFAOYSA-N	C(Cc1ccccc1)C2Cc3ccccc3C=C2	BMNUVASVDAPKBA-UHFFFAOYSA-N	C(CC1CCC2CCCCC2C1)C3CCCCC3
C[C@@]1(CC=C2[C@@H](CC[C@@H]3[C@@](C)(CCC[C@@]23C)\C=C\C(=O)O)C1)C=C	FNEDWPSYNFYGHZ-FKJORKFQSA-N	UPTZRLSLMSCEJR-JDBSMPOLSA-N	C\C=C\C1CCCC2[C@@H]1CC[C@H]3CC(CC=C23)C=C	UPTZRLSLMSCEJR-JDBSMPOLSA-N	C\C=C\C1CCCC2C1CCC3CC(CC=C23)C=C	ITDCPVORIBLRFE-UHFFFAOYSA-N	CCCC1CCCC2C1CCC3CC(CC)CCC23	RHZLFNIPVYCDSB-RJTITELWSA-N	C1CCC2[C@@H](C1)CC[C@H]3CCCC=C23	RHZLFNIPVYCDSB-UHFFFAOYSA-N	C1CCC2C(C1)CCC3CCCC=C23	GNMCGMFNBARSIY-UHFFFAOYSA-N	C1CCC2C(C1)CCC3CCCCC23	RHZLFNIPVYCDSB-RJTITELWSA-N	C1CCC2[C@@H](C1)CC[C@H]3CCCC=C23	RHZLFNIPVYCDSB-UHFFFAOYSA-N	C1CCC2C(C1)CCC3CCCC=C23	GNMCGMFNBARSIY-UHFFFAOYSA-N	C1CCC2C(C1)CCC3CCCCC23
OC(=O)c1ccccc1S(=O)(=O)NOCc2ccccc2	XSKSNTGYOUQKFX-UHFFFAOYSA-N	NOTXWMJDZWKNDH-UHFFFAOYSA-N	Cc1ccccc1S(=O)(=O)NOCc2ccccc2	QTQXHDXAEBEOOI-UHFFFAOYSA-N	Cc1ccccc1[C](=C)(=C)CCCc2ccccc2	PITSPZRHZXGGLG-UHFFFAOYSA-N	CC1CCCCC1C(C)(C)CCCC2CCCCC2	VQVLJQFQBMMOCS-UHFFFAOYSA-N	O=S(=O)(NOCc1ccccc1)c2ccccc2	DGJOQJNKFLEJAG-UHFFFAOYSA-N	C=[C](=C)(CCCc1ccccc1)c2ccccc2	JYLUTVURLNVOBF-UHFFFAOYSA-N	CC(C)(CCCC1CCCCC1)C2CCCCC2	QGXBEKRFTMPCKM-UHFFFAOYSA-N	C(ONSc1ccccc1)c2ccccc2	GLJFYGFBITUZOE-UHFFFAOYSA-N	C(CCc1ccccc1)Cc2ccccc2	UWSSRUCETFDRMI-UHFFFAOYSA-N	C(CCC1CCCCC1)CC2CCCCC2
CCOC(=O)c1cnn(C(=O)COc2nc(C)nc3c2cnn3c4ccccc4)c1N	ZQCPKBBRSSUBKV-UHFFFAOYSA-N	NFMPFTFZJXMSRI-UHFFFAOYSA-N	CCOC(=O)c1cnn(c1)C(=O)COc2nc(C)nc3c2cnn3c4ccccc4	BGBZJSLGWDFWFJ-UHFFFAOYSA-N	CCCC(=C)C1=CC(C=C1)C(=C)CCc2cc(C)cc3C(C=Cc23)c4ccccc4	YGDBXNQSWYZKIT-UHFFFAOYSA-N	CCCC(C)C1CCC(C1)C(C)CCC2CC(C)CC3C2CCC3C4CCCCC4	VOSVHGGIJMXNOC-UHFFFAOYSA-N	O=C(COc1ncnc2c1cnn2c3ccccc3)n4cccn4	WUNDPRHIKWVZSA-UHFFFAOYSA-N	C=C(CCc1cccc2C(C=Cc12)c3ccccc3)C4C=CC=C4	WLDPYVBCEYEBJC-UHFFFAOYSA-N	CC(CCC1CCCC2C1CCC2C3CCCCC3)C4CCCC4	PFRFBHYAHCXKER-UHFFFAOYSA-N	C(Cn1cccn1)Oc2ncnc3c2cnn3c4ccccc4	JMEXOUAEYKVWGZ-UHFFFAOYSA-N	C(CC1C=CC=C1)Cc2cccc3C(C=Cc23)c4ccccc4	MCVQWNPYEWJGEV-UHFFFAOYSA-N	C(CC1CCCC1)CC2CCCC3C2CCC3C4CCCCC4
ONS(=O)(=O)c1ccccc1C(=O)O	USQRZPGPLTUIHD-UHFFFAOYSA-N	YXFVVABEGXRONW-UHFFFAOYSA-N	Cc1ccccc1	YXFVVABEGXRONW-UHFFFAOYSA-N	Cc1ccccc1	UAEPNZWRGJTJPN-UHFFFAOYSA-N	CC1CCCCC1	UHOVQNZJYSORNB-UHFFFAOYSA-N	c1ccccc1	UHOVQNZJYSORNB-UHFFFAOYSA-N	c1ccccc1	XDTMQSROBMDMFD-UHFFFAOYSA-N	C1CCCCC1	UHOVQNZJYSORNB-UHFFFAOYSA-N	c1ccccc1	UHOVQNZJYSORNB-UHFFFAOYSA-N	c1ccccc1	XDTMQSROBMDMFD-UHFFFAOYSA-N	C1CCCCC1
C[C@@]1(CC(=O)O)CCC[C@]2(C)[C@@H]1CC[C@H]3C[C@](C)(CC=C23)C=C	JPTYTZASFHUDCV-CZKYVTRISA-N	GZHQOSOHMLQQBS-WENYZVDWSA-N	CCC1CCCC2[C@@H]1CC[C@H]3CC(CC=C23)C=C	GZHQOSOHMLQQBS-WENYZVDWSA-N	CCC1CCCC2C1CCC3CC(CC=C23)C=C	PBSCKXSLQFTBLG-UHFFFAOYSA-N	CCC1CCC2C(CCC3C(CC)CCCC23)C1	RHZLFNIPVYCDSB-RJTITELWSA-N	C1CCC2[C@@H](C1)CC[C@H]3CCCC=C23	RHZLFNIPVYCDSB-UHFFFAOYSA-N	C1CCC2C(C1)CCC3CCCC=C23	GNMCGMFNBARSIY-UHFFFAOYSA-N	C1CCC2C(C1)CCC3CCCCC23	RHZLFNIPVYCDSB-RJTITELWSA-N	C1CCC2[C@@H](C1)CC[C@H]3CCCC=C23	RHZLFNIPVYCDSB-UHFFFAOYSA-N	C1CCC2C(C1)CCC3CCCC=C23	GNMCGMFNBARSIY-UHFFFAOYSA-N	C1CCC2C(C1)CCC3CCCCC23
CC1=NN(C(=O)COc2nc(C)nc3c2cnn3c4ccccc4)C(=O)C1	JMINOWPCQJNKEG-UHFFFAOYSA-N	JMINOWPCQJNKEG-UHFFFAOYSA-N	CC1=NN(C(=O)COc2nc(C)nc3c2cnn3c4ccccc4)C(=O)C1	RWMGSRSGPSMDND-UHFFFAOYSA-N	CC1=CC(C(=C)CCc2cc(C)cc3C(C=Cc23)c4ccccc4)C(=C)C1	WXJFUHYEMZIXBV-UHFFFAOYSA-N	CC(CCC1CC(C)CC2C1CCC2C3CCCCC3)C4CC(C)CC4C	WWGAURITPPCOCK-UHFFFAOYSA-N	O=C(COc1ncnc2c1cnn2c3ccccc3)N4N=CCC4=O	XTZQUYILVKPAEF-UHFFFAOYSA-N	C=C(CCc1cccc2C(C=Cc12)c3ccccc3)C4C=CCC4=C	VAOPFJNUCCBZJF-UHFFFAOYSA-N	CC(CCC1CCCC2C1CCC2C3CCCCC3)C4CCCC4C	RVESBMPBNBEODJ-UHFFFAOYSA-N	C(CN1CCC=N1)Oc2ncnc3c2cnn3c4ccccc4	JGBXCNNVDCJJMR-UHFFFAOYSA-N	C(CC1CCC=C1)Cc2cccc3C(C=Cc23)c4ccccc4	MCVQWNPYEWJGEV-UHFFFAOYSA-N	C(CC1CCCC1)CC2CCCC3C2CCC3C4CCCCC4
Clc1cccc(Cl)c1Nc2ccccc2CC(=O)Oc3ccc(cc3)C4=CC(=S)SS4	BRDUXOHVEZVAHI-UHFFFAOYSA-N	DTQUYPJIIXIAGN-UHFFFAOYSA-N	O=C(Cc1ccccc1Nc2ccccc2)Oc3ccc(cc3)C4=CC(=S)SS4	YPLXMYZLMANMEI-UHFFFAOYSA-N	C=C(Cc1ccc(cc1)C2=CC(=C)CC2)Cc3ccccc3Cc4ccccc4	ROYUIDFUEQBSCO-UHFFFAOYSA-N	CC(CC1CCC(CC1)C2CCC(C)C2)CC3CCCCC3CC4CCCCC4	DTQUYPJIIXIAGN-UHFFFAOYSA-N	O=C(Cc1ccccc1Nc2ccccc2)Oc3ccc(cc3)C4=CC(=S)SS4	YPLXMYZLMANMEI-UHFFFAOYSA-N	C=C(Cc1ccc(cc1)C2=CC(=C)CC2)Cc3ccccc3Cc4ccccc4	ROYUIDFUEQBSCO-UHFFFAOYSA-N	CC(CC1CCC(CC1)C2CCC(C)C2)CC3CCCCC3CC4CCCCC4	GMUAAOYBGGSMDP-UHFFFAOYSA-N	C(Cc1ccccc1Nc2ccccc2)Oc3ccc(cc3)C4=CCSS4	YGGBBPAUBYUDMB-UHFFFAOYSA-N	C(Cc1ccc(cc1)C2=CCCC2)Cc3ccccc3Cc4ccccc4	IHTJPBZGOGZNQK-UHFFFAOYSA-N	C(CC1CCC(CC1)C2CCCC2)CC3CCCCC3CC4CCCCC4
Cc1nc(OCC(=O)NNC(=O)Nc2ccc(Cl)cc2)c3cnn(c4ccccc4)c3n1	OGYWLHGCVBYJNK-UHFFFAOYSA-N	ZMHLJPACRWQYKS-UHFFFAOYSA-N	Cc1nc(OCC(=O)NNC(=O)Nc2ccccc2)c3cnn(c4ccccc4)c3n1	HPZXGORFYCTTCC-UHFFFAOYSA-N	Cc1cc(CCC(=C)CCC(=C)Cc2ccccc2)c3C=CC(c4ccccc4)c3c1	DSFNBTORAITTIC-UHFFFAOYSA-N	CC(CCC(C)CC1CCCCC1)CCC2CC(C)CC3C2CCC3C4CCCCC4	QAYJMTSNAMWTSE-UHFFFAOYSA-N	O=C(COc1ncnc2c1cnn2c3ccccc3)NNC(=O)Nc4ccccc4	MLRDVVQWCTXIJD-UHFFFAOYSA-N	C=C(CCC(=C)Cc1ccccc1)CCc2cccc3C(C=Cc23)c4ccccc4	TYLCDAHCHSLZGO-UHFFFAOYSA-N	CC(CCC(C)CC1CCCCC1)CCC2CCCC3C2CCC3C4CCCCC4	YUJCNKVJLXWMBI-UHFFFAOYSA-N	C(COc1ncnc2c1cnn2c3ccccc3)NNCNc4ccccc4	UUPKNVVUEWTDKF-UHFFFAOYSA-N	C(CCCc1ccccc1)CCCc2cccc3C(C=Cc23)c4ccccc4	OKRIWHAAVJYGGJ-UHFFFAOYSA-N	C(CCCC1CCCCC1)CCCC2CCCC3C2CCC3C4CCCCC4
N=C1C=C(Nc2ccc(cc2)S(=O)(=O)Nc3ccccn3)N4NC(=S)SC4=N1	GUXMTLYEMORPHS-UHFFFAOYSA-N	GUXMTLYEMORPHS-UHFFFAOYSA-N	N=C1C=C(Nc2ccc(cc2)S(=O)(=O)Nc3ccccn3)N4NC(=S)SC4=N1	STMSBQIEFUITLR-UHFFFAOYSA-N	C=C1CC2C(=CC(=C)C=C2C1)Cc3ccc(cc3)[C](=C)(=C)Cc4ccccc4	PCSHBUIJNRUPIP-UHFFFAOYSA-N	CC1CC(CC2CCC(CC2)C(C)(C)CC3CCCCC3)C4CC(C)CC4C1	GUXMTLYEMORPHS-UHFFFAOYSA-N	N=C1C=C(Nc2ccc(cc2)S(=O)(=O)Nc3ccccn3)N4NC(=S)SC4=N1	STMSBQIEFUITLR-UHFFFAOYSA-N	C=C1CC2C(=CC(=C)C=C2C1)Cc3ccc(cc3)[C](=C)(=C)Cc4ccccc4	PCSHBUIJNRUPIP-UHFFFAOYSA-N	CC1CC(CC2CCC(CC2)C(C)(C)CC3CCCCC3)C4CC(C)CC4C1	SNKGRHYAXGQMMB-UHFFFAOYSA-N	C1NN2C(=CCN=C2S1)Nc3ccc(SNc4ccccn4)cc3	JTLNUOPYQKRDKP-UHFFFAOYSA-N	C(Cc1ccc(CC2=CCC=C3CCCC23)cc1)c4ccccc4	GQHWQZYDOUWOMA-UHFFFAOYSA-N	C(CC1CCC(CC2CCCC3CCCC23)CC1)C4CCCCC4
ONS(=O)(=O)c1ccc(cc1)C2=C(C(=O)OC2)c3ccc(Cl)cc3	IUCPBPUFUKZLJX-UHFFFAOYSA-N	CPBAHTZRJQATEJ-UHFFFAOYSA-N	O=C1OCC(=C1c2ccccc2)c3ccccc3	WKOHGEIOKMGRAV-UHFFFAOYSA-N	C=C1CCC(=C1c2ccccc2)c3ccccc3	FGISMPWADDIBOF-UHFFFAOYSA-N	CC1CCC(C2CCCCC2)C1C3CCCCC3	CPBAHTZRJQATEJ-UHFFFAOYSA-N	O=C1OCC(=C1c2ccccc2)c3ccccc3	WKOHGEIOKMGRAV-UHFFFAOYSA-N	C=C1CCC(=C1c2ccccc2)c3ccccc3	FGISMPWADDIBOF-UHFFFAOYSA-N	CC1CCC(C2CCCCC2)C1C3CCCCC3	NJSYIBMIYGRJEN-UHFFFAOYSA-N	C1OCC(=C1c2ccccc2)c3ccccc3	AUVWCPCEPJBZAG-UHFFFAOYSA-N	C1CC(=C(C1)c2ccccc2)c3ccccc3	XDDVPYUEAYKJAG-UHFFFAOYSA-N	C1CCC(CC1)C2CCCC2C3CCCCC3
Clc1ccc(c(Cl)c1)c2oc(nn2)C3=Cc4ccccc4OC3=O	SHBVTOCYOSZOQS-UHFFFAOYSA-N	XCWSXFUBKNIMTJ-UHFFFAOYSA-N	O=C1Oc2ccccc2C=C1c3oc(nn3)c4ccccc4	ATQSXUWQMNTJSR-UHFFFAOYSA-N	C=C1Cc2ccccc2C=C1C3=CC=C(C3)c4ccccc4	KKGQEBGLKOSYEA-UHFFFAOYSA-N	CC1CC2CCCCC2CC1C3CCC(C3)C4CCCCC4	XCWSXFUBKNIMTJ-UHFFFAOYSA-N	O=C1Oc2ccccc2C=C1c3oc(nn3)c4ccccc4	ATQSXUWQMNTJSR-UHFFFAOYSA-N	C=C1Cc2ccccc2C=C1C3=CC=C(C3)c4ccccc4	KKGQEBGLKOSYEA-UHFFFAOYSA-N	CC1CC2CCCCC2CC1C3CCC(C3)C4CCCCC4	WKQDMFGIIUZLKW-UHFFFAOYSA-N	C1Oc2ccccc2C=C1c3oc(nn3)c4ccccc4	NWQQKWRGVPNZOF-UHFFFAOYSA-N	C1Cc2ccccc2C=C1C3=CC=C(C3)c4ccccc4	LHZCLBARCIPNNY-UHFFFAOYSA-N	C1CCC(CC1)C2CCC(C2)C3CCC4CCCCC4C3
CCC(=O)NS(=O)(=O)c1ccc(cc1CO)n2nc(cc2c3ccc(OC)cc3)C(F)(F)F	JGWSEWZGMBREDM-UHFFFAOYSA-N	UPPVXKJSRFTPNF-UHFFFAOYSA-N	CCC(=O)NS(=O)(=O)c1ccc(cc1)n2nccc2c3ccc(OC)cc3	YAIAPSYPRXRZLO-UHFFFAOYSA-N	CCC(=C)C[C](=C)(=C)c1ccc(cc1)C2C=CC=C2c3ccc(CC)cc3	ROTODRQKYXKAAE-UHFFFAOYSA-N	CCC(C)CC(C)(C)C1CCC(CC1)C2CCCC2C3CCC(CC)CC3	IDCXLYCLPHRSAZ-UHFFFAOYSA-N	c1ccc(cc1)c2ccnn2c3ccccc3	XBINOVBNAGGKHM-UHFFFAOYSA-N	C1=CC(C(=C1)c2ccccc2)c3ccccc3	XDDVPYUEAYKJAG-UHFFFAOYSA-N	C1CCC(CC1)C2CCCC2C3CCCCC3	IDCXLYCLPHRSAZ-UHFFFAOYSA-N	c1ccc(cc1)c2ccnn2c3ccccc3	XBINOVBNAGGKHM-UHFFFAOYSA-N	C1=CC(C(=C1)c2ccccc2)c3ccccc3	XDDVPYUEAYKJAG-UHFFFAOYSA-N	C1CCC(CC1)C2CCCC2C3CCCCC3
Cc1oc(c2ccc(cc2)S(=O)(=O)N)c(n1)c3ccccc3	RBIMSEGCQFORTH-UHFFFAOYSA-N	QLQIWRCWPJRJJA-UHFFFAOYSA-N	Cc1oc(c2ccccc2)c(n1)c3ccccc3	SFZBACBFFNXMNT-UHFFFAOYSA-N	CC1=CC(=C(C1)c2ccccc2)c3ccccc3	DWJLFZJGQUHKKP-UHFFFAOYSA-N	CC1CC(C2CCCCC2)C(C1)C3CCCCC3	ODKHOKLXMBWVOQ-UHFFFAOYSA-N	o1cnc(c2ccccc2)c1c3ccccc3	DCSJZPJBTJVYHS-UHFFFAOYSA-N	C1C=CC(=C1c2ccccc2)c3ccccc3	XDDVPYUEAYKJAG-UHFFFAOYSA-N	C1CCC(CC1)C2CCCC2C3CCCCC3	ODKHOKLXMBWVOQ-UHFFFAOYSA-N	o1cnc(c2ccccc2)c1c3ccccc3	DCSJZPJBTJVYHS-UHFFFAOYSA-N	C1C=CC(=C1c2ccccc2)c3ccccc3	XDDVPYUEAYKJAG-UHFFFAOYSA-N	C1CCC(CC1)C2CCCC2C3CCCCC3
Brc1ccc(\C=N\C2=NNC(=S)S2)cc1	VYSMZBGULGKBOF-VZUCSPMQSA-N	NQTMKHUWXOYDOY-UXBLZVDNSA-N	S=C1NN=C(S1)\N=C\c2ccccc2	VJQMUUIGVYIDLQ-MDZDMXLPSA-N	C=C1CC=C(C1)\C=C\c2ccccc2	PBRLNOXYFZVHRS-UHFFFAOYSA-N	CC1CCC(CCC2CCCCC2)C1	NQTMKHUWXOYDOY-UXBLZVDNSA-N	S=C1NN=C(S1)\N=C\c2ccccc2	VJQMUUIGVYIDLQ-MDZDMXLPSA-N	C=C1CC=C(C1)\C=C\c2ccccc2	PBRLNOXYFZVHRS-UHFFFAOYSA-N	CC1CCC(CCC2CCCCC2)C1	TUCGRJJZSDVDDT-UXBLZVDNSA-N	C1NN=C(S1)\N=C\c2ccccc2	ISOFHYPEMANUTD-ZHACJKMWSA-N	C1CC=C(C1)\C=C\c2ccccc2	BROFFYCOJRMYHF-UHFFFAOYSA-N	C(CC1CCCCC1)C2CCCC2
Cc1ccnc(NS(=O)(=O)c2ccc(NCNC3=NNC(=S)S3)cc2)n1	TVHVKSSKUINSRS-UHFFFAOYSA-N	TVHVKSSKUINSRS-UHFFFAOYSA-N	Cc1ccnc(NS(=O)(=O)c2ccc(NCNC3=NNC(=S)S3)cc2)n1	BYATUHRTUOCNNC-UHFFFAOYSA-N	Cc1cccc(C[C](=C)(=C)c2ccc(CCCC3=CCC(=C)C3)cc2)c1	HPKURZXNODMVNK-UHFFFAOYSA-N	CC1CCCC(CC(C)(C)C2CCC(CCCC3CCC(C)C3)CC2)C1	IUIDTRBPXITZGR-UHFFFAOYSA-N	O=S(=O)(Nc1ncccn1)c2ccc(NCNC3=NNC(=S)S3)cc2	OMVNSUOWKJUICS-UHFFFAOYSA-N	C=C1CC=C(CCCc2ccc(cc2)[C](=C)(=C)Cc3ccccc3)C1	MUOXXEBUGQNCSK-UHFFFAOYSA-N	CC1CCC(CCCC2CCC(CC2)C(C)(C)CC3CCCCC3)C1	VAEHYWCRBVMYBX-UHFFFAOYSA-N	C(NC1=NNCS1)Nc2ccc(SNc3ncccn3)cc2	PZSHPNAZHSCHQS-UHFFFAOYSA-N	C(CC1=CCCC1)Cc2ccc(CCc3ccccc3)cc2	UAFIIHGAAWKJGL-UHFFFAOYSA-N	C(CC1CCCC1)CC2CCC(CCC3CCCCC3)CC2
Cc1ccc(cc1)c2oc(nn2)C3=Cc4ccccc4OC3=O	BYOVHLGRJGKKNQ-UHFFFAOYSA-N	BYOVHLGRJGKKNQ-UHFFFAOYSA-N	Cc1ccc(cc1)c2oc(nn2)C3=Cc4ccccc4OC3=O	GJIVOJQFCMBPFV-UHFFFAOYSA-N	Cc1ccc(cc1)C2=CC=C(C2)C3=Cc4ccccc4CC3=C	LBPRZBJXDQHMCG-UHFFFAOYSA-N	CC1CCC(CC1)C2CCC(C2)C3CC4CCCCC4CC3C	XCWSXFUBKNIMTJ-UHFFFAOYSA-N	O=C1Oc2ccccc2C=C1c3oc(nn3)c4ccccc4	ATQSXUWQMNTJSR-UHFFFAOYSA-N	C=C1Cc2ccccc2C=C1C3=CC=C(C3)c4ccccc4	KKGQEBGLKOSYEA-UHFFFAOYSA-N	CC1CC2CCCCC2CC1C3CCC(C3)C4CCCCC4	WKQDMFGIIUZLKW-UHFFFAOYSA-N	C1Oc2ccccc2C=C1c3oc(nn3)c4ccccc4	NWQQKWRGVPNZOF-UHFFFAOYSA-N	C1Cc2ccccc2C=C1C3=CC=C(C3)c4ccccc4	LHZCLBARCIPNNY-UHFFFAOYSA-N	C1CCC(CC1)C2CCC(C2)C3CCC4CCCCC4C3
COc1cc(NC(=O)CCSC2=Nc3ccccc3C(=O)N2CCc4ccccn4)cc(OC)c1OC	AQWPREYWIRWXQH-UHFFFAOYSA-N	JGMHUAXLARATIL-UHFFFAOYSA-N	COc1cc(NC(=O)CCSC2=Nc3ccccc3C(=O)N2CCc4ccccn4)cc(OC)c1	ZNRLASMKOUIGJQ-UHFFFAOYSA-N	CCc1cc(CC)cc(CC(=C)CCCC2=Cc3ccccc3C(=C)C2CCc4ccccc4)c1	FHZGWFFPKGJGHE-UHFFFAOYSA-N	CCC1CC(CC)CC(CC(C)CCCC2CC3CCCCC3C(C)C2CCC4CCCCC4)C1	CXPVRAWALFCUSX-UHFFFAOYSA-N	O=C(CCSC1=Nc2ccccc2C(=O)N1CCc3ccccn3)Nc4ccccc4	KDTMDVJGHKXBAQ-UHFFFAOYSA-N	C=C(CCCC1=Cc2ccccc2C(=C)C1CCc3ccccc3)Cc4ccccc4	JMPFQGXHPQMPGM-UHFFFAOYSA-N	CC(CCCC1CC2CCCCC2C(C)C1CCC3CCCCC3)CC4CCCCC4	VXXWUFTTXOZMTH-UHFFFAOYSA-N	C(CNc1ccccc1)CSC2=Nc3ccccc3CN2CCc4ccccn4	HWCKLQPSQMZGCA-UHFFFAOYSA-N	C(CCC1=Cc2ccccc2CC1CCc3ccccc3)CCc4ccccc4	ABZNVYABLWCOLC-UHFFFAOYSA-N	C(CCC1CCCCC1)CCC2CC3CCCCC3CC2CCC4CCCCC4
CC(=CCC\C(=C\Cc1c(O)cc2O[C@@H](CC(=O)c2c1O)c3ccc(O)c(O)c3)\C)C	XCYSQFHYFNWYFP-CEMXSPGASA-N	IZZUEGDXRJVQTQ-CWJRYGDLSA-N	CC=CCCC=CCc1ccc2O[C@@H](CC(=O)c2c1)c3ccccc3	LNTAXJYRTWKKAF-MKYJIFSMSA-N	CC=CCCC=CCc1ccc2CC(CC(=C)c2c1)c3ccccc3	OVYRPRTVDWNBPI-UHFFFAOYSA-N	CCCCCCCCC1CCC2CC(CC(C)C2C1)C3CCCCC3	ZONYXWQDUYMKFB-HNNXBMFYSA-N	O=C1C[C@H](Oc2ccccc12)c3ccccc3	LRKFVBSPJQYMMY-UHFFFAOYSA-N	C=C1CC(Cc2ccccc12)c3ccccc3	AIFQCXRHGXDVEL-UHFFFAOYSA-N	CC1CC(CC2CCCCC12)C3CCCCC3	QOLIPNRNLBQTAU-HNNXBMFYSA-N	C1Cc2ccccc2O[C@@H]1c3ccccc3	DYYMTTTVEKTABS-UHFFFAOYSA-N	C1Cc2ccccc2CC1c3ccccc3	RARGZVQPBDQEDG-UHFFFAOYSA-N	C1CCC(CC1)C2CCC3CCCCC3C2
NNC(=O)CSC1=Nc2ccccc2C(=O)N1CCc3ccccn3	IAQJJEKONQRALD-UHFFFAOYSA-N	DSLUIBBKXHVEQM-UHFFFAOYSA-N	CCSC1=Nc2ccccc2C(=O)N1CCc3ccccn3	VIWROTKOGQOXDQ-UHFFFAOYSA-N	CCCC1=Cc2ccccc2C(=C)C1CCc3ccccc3	WDYWYAYOXKGEHN-UHFFFAOYSA-N	CCCC1CC2CCCCC2C(C)C1CCC3CCCCC3	KNSAKZNPHHYWBM-UHFFFAOYSA-N	O=C1N(CCc2ccccn2)C=Nc3ccccc13	ALVPKCKLDKESRX-UHFFFAOYSA-N	C=C1C(CCc2ccccc2)C=Cc3ccccc13	FONOILYOGORHRH-UHFFFAOYSA-N	CC1C(CCC2CCCCC2)CCC3CCCCC13	DKLIKUIJMHNIRJ-UHFFFAOYSA-N	C(Cc1ccccn1)N2Cc3ccccc3N=C2	ZYJXDHCGIAKIDS-UHFFFAOYSA-N	C(Cc1ccccc1)C2Cc3ccccc3C=C2	BMNUVASVDAPKBA-UHFFFAOYSA-N	C(CC1CCC2CCCCC2C1)C3CCCCC3
COc1ccc2c(c1)c(CCN3CCN(CC3)c4nccs4)c(C)n2Cc5ccc(Br)cc5	FTLKWQORGOAXKP-UHFFFAOYSA-N	BDDQEVOYURBLTF-UHFFFAOYSA-N	COc1ccc2c(c1)c(CCN3CCN(CC3)c4nccs4)c(C)n2Cc5ccccc5	UQFRQXNQHVXGIJ-UHFFFAOYSA-N	CCc1ccc2C(Cc3ccccc3)C(=C(CCC4CCC(CC4)C5=CC=CC5)c2c1)C	RJOPQZSCALARTG-UHFFFAOYSA-N	CCC1CCC2C(CC3CCCCC3)C(C)C(CCC4CCC(CC4)C5CCCC5)C2C1	JIKNZPZIOKMKFU-UHFFFAOYSA-N	C(Cc1cn(Cc2ccccc2)c3ccccc13)N4CCN(CC4)c5nccs5	CAAOCJASNHWNHE-UHFFFAOYSA-N	C(CC1=CC(Cc2ccccc2)c3ccccc13)C4CCC(CC4)C5=CC=CC5	CBJQFLVITZPKKA-UHFFFAOYSA-N	C(CC1CC(CC2CCCCC2)C3CCCCC13)C4CCC(CC4)C5CCCC5	JIKNZPZIOKMKFU-UHFFFAOYSA-N	C(Cc1cn(Cc2ccccc2)c3ccccc13)N4CCN(CC4)c5nccs5	CAAOCJASNHWNHE-UHFFFAOYSA-N	C(CC1=CC(Cc2ccccc2)c3ccccc13)C4CCC(CC4)C5=CC=CC5	CBJQFLVITZPKKA-UHFFFAOYSA-N	C(CC1CC(CC2CCCCC2)C3CCCCC13)C4CCC(CC4)C5CCCC5
CCC(=O)NS(=O)(=O)c1ccc(cc1CO)n2nc(cc2c3ccc(OC)c(C)c3)C(F)F	OHCYDZDKQYLEHZ-UHFFFAOYSA-N	UPPVXKJSRFTPNF-UHFFFAOYSA-N	CCC(=O)NS(=O)(=O)c1ccc(cc1)n2nccc2c3ccc(OC)cc3	YAIAPSYPRXRZLO-UHFFFAOYSA-N	CCC(=C)C[C](=C)(=C)c1ccc(cc1)C2C=CC=C2c3ccc(CC)cc3	ROTODRQKYXKAAE-UHFFFAOYSA-N	CCC(C)CC(C)(C)C1CCC(CC1)C2CCCC2C3CCC(CC)CC3	IDCXLYCLPHRSAZ-UHFFFAOYSA-N	c1ccc(cc1)c2ccnn2c3ccccc3	XBINOVBNAGGKHM-UHFFFAOYSA-N	C1=CC(C(=C1)c2ccccc2)c3ccccc3	XDDVPYUEAYKJAG-UHFFFAOYSA-N	C1CCC(CC1)C2CCCC2C3CCCCC3	IDCXLYCLPHRSAZ-UHFFFAOYSA-N	c1ccc(cc1)c2ccnn2c3ccccc3	XBINOVBNAGGKHM-UHFFFAOYSA-N	C1=CC(C(=C1)c2ccccc2)c3ccccc3	XDDVPYUEAYKJAG-UHFFFAOYSA-N	C1CCC(CC1)C2CCCC2C3CCCCC3
Cc1nc(sc1c2cc(nn2c3ccc(cc3)S(=O)(=O)C)C(F)(F)F)c4ccccc4	COLGOADUHDTEQC-UHFFFAOYSA-N	SPIQOKZSPASBRN-UHFFFAOYSA-N	Cc1nc(sc1c2ccnn2c3ccc(cc3)S(=O)(=O)C)c4ccccc4	QBPBQXMZWNBYNV-UHFFFAOYSA-N	CC1=C(CC(=C1)c2ccccc2)C3=CC=CC3c4ccc(cc4)[C](=C)(=C)C	PSKRZOUDCRVYPW-UHFFFAOYSA-N	CC1CC(CC1C2CCCC2C3CCC(CC3)C(C)(C)C)C4CCCCC4	IQZKWOOJVSQWIM-UHFFFAOYSA-N	c1ccc(cc1)c2ncc(s2)c3ccnn3c4ccccc4	NPWJEDLPEKPTPW-UHFFFAOYSA-N	C1C(=CC=C1c2ccccc2)C3=CC=CC3c4ccccc4	DLPJIUUSCVRVTJ-UHFFFAOYSA-N	C1CCC(CC1)C2CCC(C2)C3CCCC3C4CCCCC4	IQZKWOOJVSQWIM-UHFFFAOYSA-N	c1ccc(cc1)c2ncc(s2)c3ccnn3c4ccccc4	NPWJEDLPEKPTPW-UHFFFAOYSA-N	C1C(=CC=C1c2ccccc2)C3=CC=CC3c4ccccc4	DLPJIUUSCVRVTJ-UHFFFAOYSA-N	C1CCC(CC1)C2CCC(C2)C3CCCC3C4CCCCC4
Clc1ccc(CN2C(=O)S\C(=C/c3c[nH]c4ccc(Br)cc34)\C2=O)cc1	XSDNATGFRFKUFM-IDUWFGFVSA-N	GBKQDFGJZRECHB-YVLHZVERSA-N	O=C1S\C(=C/c2c[nH]c3ccccc23)\C(=O)N1Cc4ccccc4	GQQHVWFQFZSETD-CJLVFECKSA-N	C=C1C\C(=C/C2=CCc3ccccc23)\C(=C)C1Cc4ccccc4	GWYQOSDBNQOVQW-UHFFFAOYSA-N	CC1CC(CC2CCC3CCCCC23)C(C)C1CC4CCCCC4	GBKQDFGJZRECHB-YVLHZVERSA-N	O=C1S\C(=C/c2c[nH]c3ccccc23)\C(=O)N1Cc4ccccc4	GQQHVWFQFZSETD-CJLVFECKSA-N	C=C1C\C(=C/C2=CCc3ccccc23)\C(=C)C1Cc4ccccc4	GWYQOSDBNQOVQW-UHFFFAOYSA-N	CC1CC(CC2CCC3CCCCC23)C(C)C1CC4CCCCC4	FGNJHMKGLBIJDY-YVLHZVERSA-N	C(N1CS\C(=C/c2c[nH]c3ccccc23)\C1)c4ccccc4	UJEGTWZYSFSDEZ-KNTRCKAVSA-N	C(C1CC\C(=C/C2=CCc3ccccc23)\C1)c4ccccc4	FHRSSJNJYSYAQP-UHFFFAOYSA-N	C(C1CCCCC1)C2CCC(CC3CCC4CCCCC34)C2
Cc1nc(sc1c2cc(nn2c3ccc(cc3)S(=O)(=O)N)C(F)(F)F)c4ccccc4	RHBMPLODTPIHHK-UHFFFAOYSA-N	DARJMZDUNQDMDW-UHFFFAOYSA-N	Cc1cc(c2sc(nc2C)c3ccccc3)n(n1)c4ccccc4	GUDMUXURSVOQHB-UHFFFAOYSA-N	CC1=CC(C(=C1)C2=C(C)C=C(C2)c3ccccc3)c4ccccc4	ZHLDOGWZMJGKAB-UHFFFAOYSA-N	CC1CC(C2CCCCC2)C(C1)C3CC(CC3C)C4CCCCC4	IQZKWOOJVSQWIM-UHFFFAOYSA-N	c1ccc(cc1)c2ncc(s2)c3ccnn3c4ccccc4	NPWJEDLPEKPTPW-UHFFFAOYSA-N	C1C(=CC=C1c2ccccc2)C3=CC=CC3c4ccccc4	DLPJIUUSCVRVTJ-UHFFFAOYSA-N	C1CCC(CC1)C2CCC(C2)C3CCCC3C4CCCCC4	IQZKWOOJVSQWIM-UHFFFAOYSA-N	c1ccc(cc1)c2ncc(s2)c3ccnn3c4ccccc4	NPWJEDLPEKPTPW-UHFFFAOYSA-N	C1C(=CC=C1c2ccccc2)C3=CC=CC3c4ccccc4	DLPJIUUSCVRVTJ-UHFFFAOYSA-N	C1CCC(CC1)C2CCC(C2)C3CCCC3C4CCCCC4
C[C@@]1(CC=C2[C@@H](CC[C@@H]3[C@@](C)(CCC[C@@]23C)\C=C\C=C\C(=O)O)C1)C=C	KNBVTHPKILKUNJ-UERULONYSA-N	GWVWPFCPFMGXBE-RIDKPBTDSA-N	C\C=C\C=C\C1CCCC2[C@@H]1CC[C@H]3CC(CC=C23)C=C	GWVWPFCPFMGXBE-RIDKPBTDSA-N	C\C=C\C=C\C1CCCC2C1CCC3CC(CC=C23)C=C	SWAIXSXDAKKVRR-UHFFFAOYSA-N	CCCCCC1CCCC2C1CCC3CC(CC)CCC23	RHZLFNIPVYCDSB-RJTITELWSA-N	C1CCC2[C@@H](C1)CC[C@H]3CCCC=C23	RHZLFNIPVYCDSB-UHFFFAOYSA-N	C1CCC2C(C1)CCC3CCCC=C23	GNMCGMFNBARSIY-UHFFFAOYSA-N	C1CCC2C(C1)CCC3CCCCC23	RHZLFNIPVYCDSB-RJTITELWSA-N	C1CCC2[C@@H](C1)CC[C@H]3CCCC=C23	RHZLFNIPVYCDSB-UHFFFAOYSA-N	C1CCC2C(C1)CCC3CCCC=C23	GNMCGMFNBARSIY-UHFFFAOYSA-N	C1CCC2C(C1)CCC3CCCCC23
Cc1nc(sc1c2ccnn2c3ccc(cc3)S(=O)(=O)N)c4ccccc4	CZUQGOKULOSSJO-UHFFFAOYSA-N	QIVZEELXJYKIQI-UHFFFAOYSA-N	Cc1nc(sc1c2ccnn2c3ccccc3)c4ccccc4	ZIDNJMFOUVAPOU-UHFFFAOYSA-N	CC1=C(CC(=C1)c2ccccc2)C3=CC=CC3c4ccccc4	AXZYUHFZORWACA-UHFFFAOYSA-N	CC1CC(CC1C2CCCC2C3CCCCC3)C4CCCCC4	IQZKWOOJVSQWIM-UHFFFAOYSA-N	c1ccc(cc1)c2ncc(s2)c3ccnn3c4ccccc4	NPWJEDLPEKPTPW-UHFFFAOYSA-N	C1C(=CC=C1c2ccccc2)C3=CC=CC3c4ccccc4	DLPJIUUSCVRVTJ-UHFFFAOYSA-N	C1CCC(CC1)C2CCC(C2)C3CCCC3C4CCCCC4	IQZKWOOJVSQWIM-UHFFFAOYSA-N	c1ccc(cc1)c2ncc(s2)c3ccnn3c4ccccc4	NPWJEDLPEKPTPW-UHFFFAOYSA-N	C1C(=CC=C1c2ccccc2)C3=CC=CC3c4ccccc4	DLPJIUUSCVRVTJ-UHFFFAOYSA-N	C1CCC(CC1)C2CCC(C2)C3CCCC3C4CCCCC4
O=C1OCC(=C1c2ccccc2)c3ccc(cc3)c4nnn[nH]4	YIBBBUDMCSMNAO-UHFFFAOYSA-N	YIBBBUDMCSMNAO-UHFFFAOYSA-N	O=C1OCC(=C1c2ccccc2)c3ccc(cc3)c4nnn[nH]4	MLJAWJMRINARFU-UHFFFAOYSA-N	C=C1CCC(=C1c2ccccc2)c3ccc(cc3)C4=CC=CC4	PMBFLWXKGYAGCG-UHFFFAOYSA-N	CC1CCC(C2CCC(CC2)C3CCCC3)C1C4CCCCC4	YIBBBUDMCSMNAO-UHFFFAOYSA-N	O=C1OCC(=C1c2ccccc2)c3ccc(cc3)c4nnn[nH]4	MLJAWJMRINARFU-UHFFFAOYSA-N	C=C1CCC(=C1c2ccccc2)c3ccc(cc3)C4=CC=CC4	PMBFLWXKGYAGCG-UHFFFAOYSA-N	CC1CCC(C2CCC(CC2)C3CCCC3)C1C4CCCCC4	UDMRLKNQXJSFFL-UHFFFAOYSA-N	C1OCC(=C1c2ccccc2)c3ccc(cc3)c4nnn[nH]4	QEUBDGAPCYWDJM-UHFFFAOYSA-N	C1CC(=C(C1)c2ccc(cc2)C3=CC=CC3)c4ccccc4	DAMRJOPCYYEOMW-UHFFFAOYSA-N	C1CCC(CC1)C2CCCC2C3CCC(CC3)C4CCCC4
C[C@@]1(CC=C2[C@@H](CC[C@@H]3[C@](C)(C\C=C\C(=O)O)CCC[C@@]23C)C1)C=C	SPAJNWKSKFFRBI-POQZGBFASA-N	WFCRNDMYTYPADH-LHEHQIKBSA-N	C\C=C\CC1CCCC2[C@@H]1CC[C@H]3CC(CC=C23)C=C	WFCRNDMYTYPADH-LHEHQIKBSA-N	C\C=C\CC1CCCC2C1CCC3CC(CC=C23)C=C	MWDQASUSJNHHCH-UHFFFAOYSA-N	CCCCC1CCCC2C1CCC3CC(CC)CCC23	RHZLFNIPVYCDSB-RJTITELWSA-N	C1CCC2[C@@H](C1)CC[C@H]3CCCC=C23	RHZLFNIPVYCDSB-UHFFFAOYSA-N	C1CCC2C(C1)CCC3CCCC=C23	GNMCGMFNBARSIY-UHFFFAOYSA-N	C1CCC2C(C1)CCC3CCCCC23	RHZLFNIPVYCDSB-RJTITELWSA-N	C1CCC2[C@@H](C1)CC[C@H]3CCCC=C23	RHZLFNIPVYCDSB-UHFFFAOYSA-N	C1CCC2C(C1)CCC3CCCC=C23	GNMCGMFNBARSIY-UHFFFAOYSA-N	C1CCC2C(C1)CCC3CCCCC23
COc1ccc(cc1)[C@@H]2CC(=NN2c3ccc(cc3)S(=O)(=O)C)c4sc(nc4C)c5ccccc5	IKOCQRADEXXKQB-VWLOTQADSA-N	ADRSVUHNTQCBDP-DEOSSOPVSA-N	COc1ccc(cc1)[C@@H]2CC(=NN2c3ccc(cc3)S(=O)(=O)C)c4cnc(s4)c5ccccc5	IGHACPQHKNRDTG-JEFWXSHNSA-N	CCc1ccc(cc1)C2CC(=CC2c3ccc(cc3)[C](=C)(=C)C)C4=CC=C(C4)c5ccccc5	NTULEWVLMOQSBA-UHFFFAOYSA-N	CCC1CCC(CC1)C2CC(CC2C3CCC(CC3)C(C)(C)C)C4CCC(C4)C5CCCCC5	GKCVOKBUBFKIKO-QFIPXVFZSA-N	C1[C@H](N(N=C1c2cnc(s2)c3ccccc3)c4ccccc4)c5ccccc5	XXZWNFASQKHETP-UHFFFAOYSA-N	C1C(C(C=C1C2=CC=C(C2)c3ccccc3)c4ccccc4)c5ccccc5	KZTVOZPSRSHTOK-UHFFFAOYSA-N	C1CCC(CC1)C2CCC(C2)C3CC(C4CCCCC4)C(C3)C5CCCCC5	GKCVOKBUBFKIKO-QFIPXVFZSA-N	C1[C@H](N(N=C1c2cnc(s2)c3ccccc3)c4ccccc4)c5ccccc5	XXZWNFASQKHETP-UHFFFAOYSA-N	C1C(C(C=C1C2=CC=C(C2)c3ccccc3)c4ccccc4)c5ccccc5	KZTVOZPSRSHTOK-UHFFFAOYSA-N	C1CCC(CC1)C2CCC(C2)C3CC(C4CCCCC4)C(C3)C5CCCCC5
Cc1c(CCOCCO[N+](=O)[O-])cc(c2ccc(cc2)S(=O)(=O)C)n1c3ccc(F)cc3	FRGVUXUFLCQOPD-UHFFFAOYSA-N	BZOFVJVLNJVTIC-UHFFFAOYSA-N	CCOCCc1cc(c2ccc(cc2)S(=O)(=O)C)n(c1)c3ccccc3	DFALIHCIQIUGJK-UHFFFAOYSA-N	CCCCCC1=CC(C(=C1)c2ccc(cc2)[C](=C)(=C)C)c3ccccc3	UUUPBPMDQOZUPF-UHFFFAOYSA-N	CCCCCC1CC(C2CCCCC2)C(C1)C3CCC(CC3)C(C)(C)C	ZZDIPNSMKJPHTR-UHFFFAOYSA-N	c1ccc(cc1)c2cccn2c3ccccc3	XBINOVBNAGGKHM-UHFFFAOYSA-N	C1=CC(C(=C1)c2ccccc2)c3ccccc3	XDDVPYUEAYKJAG-UHFFFAOYSA-N	C1CCC(CC1)C2CCCC2C3CCCCC3	ZZDIPNSMKJPHTR-UHFFFAOYSA-N	c1ccc(cc1)c2cccn2c3ccccc3	XBINOVBNAGGKHM-UHFFFAOYSA-N	C1=CC(C(=C1)c2ccccc2)c3ccccc3	XDDVPYUEAYKJAG-UHFFFAOYSA-N	C1CCC(CC1)C2CCCC2C3CCCCC3
FC(F)(F)c1cccc(c1)N2CCN(Cc3ccc4OCCOc4c3)CC2	BWLSPMQJSCACLH-UHFFFAOYSA-N	GFFYSHVJNHUFFU-UHFFFAOYSA-N	Cc1cccc(c1)N2CCN(Cc3ccc4OCCOc4c3)CC2	XSNFKYVHZARDSP-UHFFFAOYSA-N	Cc1cccc(c1)C2CCC(Cc3ccc4CCCCc4c3)CC2	CVRUOCQKPJSAEP-UHFFFAOYSA-N	CC1CCCC(C1)C2CCC(CC3CCC4CCCCC4C3)CC2	MAAHIAWCZMBRKC-UHFFFAOYSA-N	C(N1CCN(CC1)c2ccccc2)c3ccc4OCCOc4c3	AFCFOYOZYIASQX-UHFFFAOYSA-N	C(C1CCC(CC1)c2ccccc2)c3ccc4CCCCc4c3	QJINEYZTWDZKCP-UHFFFAOYSA-N	C(C1CCC(CC1)C2CCCCC2)C3CCC4CCCCC4C3	MAAHIAWCZMBRKC-UHFFFAOYSA-N	C(N1CCN(CC1)c2ccccc2)c3ccc4OCCOc4c3	AFCFOYOZYIASQX-UHFFFAOYSA-N	C(C1CCC(CC1)c2ccccc2)c3ccc4CCCCc4c3	QJINEYZTWDZKCP-UHFFFAOYSA-N	C(C1CCC(CC1)C2CCCCC2)C3CCC4CCCCC4C3
C[C@@]1(CC=C2[C@@H](CC[C@@H]3[C@@](C)(CCC[C@@]23C)C(=O)NN)C1)C=C	AURNZDRKZMLHPN-MGFONVBGSA-N	BHTDXRJQNKLQCB-SCTLLLDMSA-N	CC1CCCC2[C@@H]1CC[C@H]3CC(CC=C23)C=C	BHTDXRJQNKLQCB-SCTLLLDMSA-N	CC1CCCC2C1CCC3CC(CC=C23)C=C	KPMWYGANMHMDNS-UHFFFAOYSA-N	CCC1CCC2C(CCC3C(C)CCCC23)C1	RHZLFNIPVYCDSB-RJTITELWSA-N	C1CCC2[C@@H](C1)CC[C@H]3CCCC=C23	RHZLFNIPVYCDSB-UHFFFAOYSA-N	C1CCC2C(C1)CCC3CCCC=C23	GNMCGMFNBARSIY-UHFFFAOYSA-N	C1CCC2C(C1)CCC3CCCCC23	RHZLFNIPVYCDSB-RJTITELWSA-N	C1CCC2[C@@H](C1)CC[C@H]3CCCC=C23	RHZLFNIPVYCDSB-UHFFFAOYSA-N	C1CCC2C(C1)CCC3CCCC=C23	GNMCGMFNBARSIY-UHFFFAOYSA-N	C1CCC2C(C1)CCC3CCCCC23
CCOC(=O)c1ccccc1S(=O)(=O)NO	OVZGMOSTOWWQLS-UHFFFAOYSA-N	MTZQAGJQAFMTAQ-UHFFFAOYSA-N	CCOC(=O)c1ccccc1	ANGVCCXFJKHNDS-UHFFFAOYSA-N	CCCC(=C)c1ccccc1	ZYJFJURMFHCWOB-UHFFFAOYSA-N	CCCC(C)C1CCCCC1	UHOVQNZJYSORNB-UHFFFAOYSA-N	c1ccccc1	UHOVQNZJYSORNB-UHFFFAOYSA-N	c1ccccc1	XDTMQSROBMDMFD-UHFFFAOYSA-N	C1CCCCC1	UHOVQNZJYSORNB-UHFFFAOYSA-N	c1ccccc1	UHOVQNZJYSORNB-UHFFFAOYSA-N	c1ccccc1	XDTMQSROBMDMFD-UHFFFAOYSA-N	C1CCCCC1
COc1ccc(cc1)C(=O)NNC(=O)CSC2=Nc3ccccc3C(=O)N2CCc4ccccn4	MFBCHBZOJNOKLL-UHFFFAOYSA-N	MFBCHBZOJNOKLL-UHFFFAOYSA-N	COc1ccc(cc1)C(=O)NNC(=O)CSC2=Nc3ccccc3C(=O)N2CCc4ccccn4	UGYQUJJPZQBTIC-UHFFFAOYSA-N	CCc1ccc(cc1)C(=C)CCC(=C)CCC2=Cc3ccccc3C(=C)C2CCc4ccccc4	YPOIPKKYMAZAQL-UHFFFAOYSA-N	CCC1CCC(CC1)C(C)CCC(C)CCC2CC3CCCCC3C(C)C2CCC4CCCCC4	NHVRFKZMNQDRCY-UHFFFAOYSA-N	O=C(CSC1=Nc2ccccc2C(=O)N1CCc3ccccn3)NNC(=O)c4ccccc4	PGEUFKKNEXUFAO-UHFFFAOYSA-N	C=C(CCC(=C)c1ccccc1)CCC2=Cc3ccccc3C(=C)C2CCc4ccccc4	XHEQRBCPTAKDOW-UHFFFAOYSA-N	CC(CCC(C)C1CCCCC1)CCC2CC3CCCCC3C(C)C2CCC4CCCCC4	HRDRGGPMXIUAQM-UHFFFAOYSA-N	C(CSC1=Nc2ccccc2CN1CCc3ccccn3)NNCc4ccccc4	JDQIEZDYTZWOSB-UHFFFAOYSA-N	C(CCCc1ccccc1)CCC2=Cc3ccccc3CC2CCc4ccccc4	VZPPAUNIFCWXTN-UHFFFAOYSA-N	C(CCCC1CC2CCCCC2CC1CCC3CCCCC3)CCC4CCCCC4
COC(=O)c1cc(\C=C\c2cc(O)cc(O)c2)ccc1O	NPNITAUBTSROKF-NSCUHMNNSA-N	QACXYHVJLXFBFO-ZHACJKMWSA-N	COC(=O)c1cccc(\C=C\c2ccccc2)c1	NKUSEGLYWRJZRI-OUKQBFOZSA-N	CCC(=C)c1cccc(\C=C\c2ccccc2)c1	CQYXAZBHJOHUJS-UHFFFAOYSA-N	CCC(C)C1CCCC(CCC2CCCCC2)C1	PJANXHGTPQOBST-VAWYXSNFSA-N	C(=C\c1ccccc1)/c2ccccc2	PJANXHGTPQOBST-VAWYXSNFSA-N	C(=C\c1ccccc1)/c2ccccc2	IBLVSWYGUFGDMF-UHFFFAOYSA-N	C(CC1CCCCC1)C2CCCCC2	PJANXHGTPQOBST-VAWYXSNFSA-N	C(=C\c1ccccc1)/c2ccccc2	PJANXHGTPQOBST-VAWYXSNFSA-N	C(=C\c1ccccc1)/c2ccccc2	IBLVSWYGUFGDMF-UHFFFAOYSA-N	C(CC1CCCCC1)C2CCCCC2
OCN1N=C(N(C1=S)c2ccccc2)c3ccncc3	FCBRYPXVFYFCAK-UHFFFAOYSA-N	RNAHVKFTHXBJFX-UHFFFAOYSA-N	CN1N=C(N(C1=S)c2ccccc2)c3ccncc3	SCVXHKZCDUSZDG-UHFFFAOYSA-N	CC1C=C(C(C1=C)c2ccccc2)c3ccccc3	DJPMTSZBQARESL-UHFFFAOYSA-N	CC1CC(C2CCCCC2)C(C3CCCCC3)C1C	KPJBNFINSPXEGF-UHFFFAOYSA-N	S=C1NN=C(N1c2ccccc2)c3ccncc3	RLAFFOZHRUMDIN-UHFFFAOYSA-N	C=C1CC=C(C1c2ccccc2)c3ccccc3	FGISMPWADDIBOF-UHFFFAOYSA-N	CC1CCC(C2CCCCC2)C1C3CCCCC3	SQODPXHVKQPJBK-UHFFFAOYSA-N	C1NN=C(N1c2ccccc2)c3ccncc3	BLSGDOIUCWPGSC-UHFFFAOYSA-N	C1CC(C(=C1)c2ccccc2)c3ccccc3	XDDVPYUEAYKJAG-UHFFFAOYSA-N	C1CCC(CC1)C2CCCC2C3CCCCC3
COc1ccc(cc1)c2cc(nn2c3ccc(c(CO)c3)S(=O)(=O)N)C(F)(F)F	MVZNVBXATDCMMJ-UHFFFAOYSA-N	XUIJZBCRKSUREG-UHFFFAOYSA-N	COc1ccc(cc1)c2ccnn2c3cccc(C)c3	BATVNZQAYKULNG-UHFFFAOYSA-N	CCc1ccc(cc1)C2=CC=CC2c3cccc(C)c3	LUUKASHRPHGFSJ-UHFFFAOYSA-N	CCC1CCC(CC1)C2CCCC2C3CCCC(C)C3	IDCXLYCLPHRSAZ-UHFFFAOYSA-N	c1ccc(cc1)c2ccnn2c3ccccc3	XBINOVBNAGGKHM-UHFFFAOYSA-N	C1=CC(C(=C1)c2ccccc2)c3ccccc3	XDDVPYUEAYKJAG-UHFFFAOYSA-N	C1CCC(CC1)C2CCCC2C3CCCCC3	IDCXLYCLPHRSAZ-UHFFFAOYSA-N	c1ccc(cc1)c2ccnn2c3ccccc3	XBINOVBNAGGKHM-UHFFFAOYSA-N	C1=CC(C(=C1)c2ccccc2)c3ccccc3	XDDVPYUEAYKJAG-UHFFFAOYSA-N	C1CCC(CC1)C2CCCC2C3CCCCC3
CC1S\C(=N/N=C(\C)/C2=Cc3ccccc3OC2=O)\N(C)C1=O	SAXKDLBTLSMJCH-RGJFUNKGSA-N	NDLBEYUDFRNDLU-CAOOACKPSA-N	CC1S\C(=N/N=C(\C)/C2=Cc3ccccc3OC2=O)\NC1=O	RIUIFVXQLAGBOO-RCYCHHRUSA-N	CC1C\C(=C/C=C(\C)/C2=Cc3ccccc3CC2=C)\CC1=C	WJKCWACRPSBPNP-UHFFFAOYSA-N	CC(CCC1CC(C)C(C)C1)C2CC3CCCCC3CC2C	ONBDEZJHPVXUHF-UHFFFAOYSA-N	O=C1CS\C(=N/N=CC2=Cc3ccccc3OC2=O)\N1	KJIMKBAZZTVFRJ-DWIVESKMSA-N	C=C1CC\C(=C/C=CC2=Cc3ccccc3CC2=C)\C1	GYDFMMXUXLSKKK-UHFFFAOYSA-N	CC1CCC(CCCC2CC3CCCCC3CC2C)C1	FJESFADGAPORIH-UHFFFAOYSA-N	C1CS\C(=N/N=CC2=Cc3ccccc3OC2)\N1	WVMIZVQMOFDGKL-UHFFFAOYSA-N	C1CCC(=CC=CC2=Cc3ccccc3CC2)C1	QYPQLXKVLRWNQR-UHFFFAOYSA-N	C(CC1CCCC1)CC2CCC3CCCCC3C2
COc1cc(OC)cc(\C=C\c2ccc(O)c(O)c2)c1	UQRBFXIUUDJHSN-ONEGZZNKSA-N	BIYGTLDPTJMNET-CMDGGOBGSA-N	COc1cc(OC)cc(\C=C\c2ccccc2)c1	OUUMJBSBPJLGFA-ZHACJKMWSA-N	CCc1cc(CC)cc(\C=C\c2ccccc2)c1	KCKNMAFQBCOOHK-UHFFFAOYSA-N	CCC1CC(CC)CC(CCC2CCCCC2)C1	PJANXHGTPQOBST-VAWYXSNFSA-N	C(=C\c1ccccc1)/c2ccccc2	PJANXHGTPQOBST-VAWYXSNFSA-N	C(=C\c1ccccc1)/c2ccccc2	IBLVSWYGUFGDMF-UHFFFAOYSA-N	C(CC1CCCCC1)C2CCCCC2	PJANXHGTPQOBST-VAWYXSNFSA-N	C(=C\c1ccccc1)/c2ccccc2	PJANXHGTPQOBST-VAWYXSNFSA-N	C(=C\c1ccccc1)/c2ccccc2	IBLVSWYGUFGDMF-UHFFFAOYSA-N	C(CC1CCCCC1)C2CCCCC2
CCN1C(=O)CS/C/1=N\N=C(/C)\C2=Cc3ccccc3OC2=O	NCTHKQDPJLOJAP-IUMGADTDSA-N	NCTHKQDPJLOJAP-IUMGADTDSA-N	CCN1C(=O)CS/C/1=N\N=C(/C)\C2=Cc3ccccc3OC2=O	OSWSUQXSGDWGGJ-IIIPZEARSA-N	CCC1C(=C)CC/C/1=C\C=C(/C)\C2=Cc3ccccc3CC2=C	JVTBZLNLIPYEAG-UHFFFAOYSA-N	CCC1C(C)CCC1CCC(C)C2CC3CCCCC3CC2C	ONBDEZJHPVXUHF-UHFFFAOYSA-N	O=C1CS\C(=N/N=CC2=Cc3ccccc3OC2=O)\N1	KJIMKBAZZTVFRJ-DWIVESKMSA-N	C=C1CC\C(=C/C=CC2=Cc3ccccc3CC2=C)\C1	GYDFMMXUXLSKKK-UHFFFAOYSA-N	CC1CCC(CCCC2CC3CCCCC3CC2C)C1	FJESFADGAPORIH-UHFFFAOYSA-N	C1CS\C(=N/N=CC2=Cc3ccccc3OC2)\N1	WVMIZVQMOFDGKL-UHFFFAOYSA-N	C1CCC(=CC=CC2=Cc3ccccc3CC2)C1	QYPQLXKVLRWNQR-UHFFFAOYSA-N	C(CC1CCCC1)CC2CCC3CCCCC3C2
CC1(C)OC(=C(C1=O)c2cccc(F)c2)c3ccc(cc3)S(=O)(=O)N	IJWPAFMIFNSIGD-UHFFFAOYSA-N	IYVQBSDYUYLTER-UHFFFAOYSA-N	CC1(C)OC(=C(C1=O)c2ccccc2)c3ccccc3	NNLDXGLWKONPMR-UHFFFAOYSA-N	CC1(C)CC(=C(C1=C)c2ccccc2)c3ccccc3	VKYZWQNTOJIXLV-UHFFFAOYSA-N	CC1C(C2CCCCC2)C(CC1(C)C)C3CCCCC3	MEFAFJGOOIRFOV-UHFFFAOYSA-N	O=C1COC(=C1c2ccccc2)c3ccccc3	WKOHGEIOKMGRAV-UHFFFAOYSA-N	C=C1CCC(=C1c2ccccc2)c3ccccc3	FGISMPWADDIBOF-UHFFFAOYSA-N	CC1CCC(C2CCCCC2)C1C3CCCCC3	MJIGXZCWNCMHMZ-UHFFFAOYSA-N	C1CC(=C(O1)c2ccccc2)c3ccccc3	AUVWCPCEPJBZAG-UHFFFAOYSA-N	C1CC(=C(C1)c2ccccc2)c3ccccc3	XDDVPYUEAYKJAG-UHFFFAOYSA-N	C1CCC(CC1)C2CCCC2C3CCCCC3
COc1ccc(CC2=NN(CC3=NNC(=S)N3C)C(=O)c4c(C)noc24)cc1	IFYXHUCCIJQGBH-UHFFFAOYSA-N	GHWAIUYRDBPLGV-UHFFFAOYSA-N	COc1ccc(CC2=NN(CC3=NNC(=S)N3C)C(=O)c4cnoc24)cc1	GGVQSPJBCRIXOG-UHFFFAOYSA-N	CCc1ccc(CC2=CC(CC3=CCC(=C)C3C)C(=C)C4=C2CC=C4)cc1	FFVOHQZRKFDWGZ-UHFFFAOYSA-N	CCC1CCC(CC2CC(CC3CCC(C)C3C)C(C)C4CCCC24)CC1	NITODLOJDYHOSI-UHFFFAOYSA-N	O=C1N(CC2=NNC(=S)N2)N=C(Cc3ccccc3)c4oncc14	SEWHCYXUHHMNSD-UHFFFAOYSA-N	C=C1CC=C(CC2C=C(Cc3ccccc3)C4=C(C=CC4)C2=C)C1	OQHIHTZUHNYBFU-UHFFFAOYSA-N	CC1CCC(CC2CC(CC3CCCCC3)C4CCCC4C2C)C1	AZBMDQKRSSCOFP-UHFFFAOYSA-N	C(N1Cc2cnoc2C(=N1)Cc3ccccc3)C4=NNCN4	RWHJZJRVOHWLKH-UHFFFAOYSA-N	C(C1CC2=C(CC=C2)C(=C1)Cc3ccccc3)C4=CCCC4	QMTRUQQMOBJLCM-UHFFFAOYSA-N	C(C1CCCC1)C2CC(CC3CCCCC3)C4CCCC4C2
CCOC(=O)C1=C(C)N(C)\C(=N/N=C(\C)/C2=Cc3ccccc3OC2=O)\S1	UUUFUMYANZQXLQ-UCLIPEMJSA-N	KAMDZOWWIQUAHA-VXLYETTFSA-N	CCOC(=O)C1=CN\C(=N/N=C(\C)/C2=Cc3ccccc3OC2=O)\S1	HCCQRGHFDNHRGG-NDCXBJOESA-N	CCCC(=C)C1=CC\C(=C/C=C(\C)/C2=Cc3ccccc3CC2=C)\C1	BDCVMQHSWGTHCE-UHFFFAOYSA-N	CCCC(C)C1CCC(CCC(C)C2CC3CCCCC3CC2C)C1	NBQBGTBXKCJWAB-UHFFFAOYSA-N	O=C1Oc2ccccc2C=C1C=N\N=C\3/NC=CS3	VTAAPGSYHHTHTO-UHFFFAOYSA-N	C=C1Cc2ccccc2C=C1C=CC=C3CC=CC3	DBVMFQWRWBGJKS-UHFFFAOYSA-N	CC1CC2CCCCC2CC1CCCC3CCCC3	RKJRJDFGQJEQSU-UHFFFAOYSA-N	C1Oc2ccccc2C=C1C=N\N=C\3/NC=CS3	COOSIYUVNWAOFL-UHFFFAOYSA-N	C1Cc2ccccc2C=C1C=CC=C3CC=CC3	QYPQLXKVLRWNQR-UHFFFAOYSA-N	C(CC1CCCC1)CC2CCC3CCCCC3C2
CCNC(=S)N\N=C(/C)\C1=Cc2ccccc2OC1=O	QTVUBGPVBBQSKD-CXUHLZMHSA-N	DCCAJIJWLAGGQC-OVCLIPMQSA-N	CCNC(=S)NN=CC1=Cc2ccccc2OC1=O	QKGHMOJWZJDYHD-KPKJPENVSA-N	CCCC(=C)CC=CC1=Cc2ccccc2CC1=C	CESKBPXDFXXTMH-UHFFFAOYSA-N	CCCC(C)CCCC1CC2CCCCC2CC1C	ZYGHJZDHTFUPRJ-UHFFFAOYSA-N	O=C1Oc2ccccc2C=C1	GPNYRMHNOKWNKS-UHFFFAOYSA-N	C=C1Cc2ccccc2C=C1	GREARFRXIFVLGB-UHFFFAOYSA-N	CC1CCC2CCCCC2C1	KYNSBQPICQTCGU-UHFFFAOYSA-N	C1Oc2ccccc2C=C1	KEIFWROAQVVDBN-UHFFFAOYSA-N	C1Cc2ccccc2C=C1	NNBZCPXTIHJBJL-UHFFFAOYSA-N	C1CCC2CCCCC2C1
CC1(C)OC(=C(C1=O)c2cccc(Cl)c2)c3ccc(cc3)S(=O)(=O)N	QBMZGDNAUXCNJO-UHFFFAOYSA-N	IYVQBSDYUYLTER-UHFFFAOYSA-N	CC1(C)OC(=C(C1=O)c2ccccc2)c3ccccc3	NNLDXGLWKONPMR-UHFFFAOYSA-N	CC1(C)CC(=C(C1=C)c2ccccc2)c3ccccc3	VKYZWQNTOJIXLV-UHFFFAOYSA-N	CC1C(C2CCCCC2)C(CC1(C)C)C3CCCCC3	MEFAFJGOOIRFOV-UHFFFAOYSA-N	O=C1COC(=C1c2ccccc2)c3ccccc3	WKOHGEIOKMGRAV-UHFFFAOYSA-N	C=C1CCC(=C1c2ccccc2)c3ccccc3	FGISMPWADDIBOF-UHFFFAOYSA-N	CC1CCC(C2CCCCC2)C1C3CCCCC3	MJIGXZCWNCMHMZ-UHFFFAOYSA-N	C1CC(=C(O1)c2ccccc2)c3ccccc3	AUVWCPCEPJBZAG-UHFFFAOYSA-N	C1CC(=C(C1)c2ccccc2)c3ccccc3	XDDVPYUEAYKJAG-UHFFFAOYSA-N	C1CCC(CC1)C2CCCC2C3CCCCC3
CC(C)(O)c1cn(nn1)c2ccccc2CO	HCMWYURNASBFKB-UHFFFAOYSA-N	FBCKMXDOQYOGCN-UHFFFAOYSA-N	CCc1cn(nn1)c2ccccc2C	PJIXSHWYUJITAY-UHFFFAOYSA-N	CCC1=CC(C=C1)c2ccccc2C	MSDWYWNDHJTKTA-UHFFFAOYSA-N	CCC1CCC(C1)C2CCCCC2C	KINVSCCCUSCXTA-UHFFFAOYSA-N	c1ccc(cc1)n2ccnn2	QCYNOMAXDPUXAP-UHFFFAOYSA-N	C1=CC(C=C1)c2ccccc2	WVABZRMBCQFXBK-UHFFFAOYSA-N	C1CCC(CC1)C2CCCC2	KINVSCCCUSCXTA-UHFFFAOYSA-N	c1ccc(cc1)n2ccnn2	QCYNOMAXDPUXAP-UHFFFAOYSA-N	C1=CC(C=C1)c2ccccc2	WVABZRMBCQFXBK-UHFFFAOYSA-N	C1CCC(CC1)C2CCCC2
Oc1ccc(CC\C=C\C(=O)CCc2ccc(O)c(O)c2)cc1O	VWHYFMQKJYFLCC-DUXPYHPUSA-N	UDNMYDZHPMNIEQ-RIYZIHGNSA-N	O=C(CCc1ccccc1)\C=C\CCc2ccccc2	UYYUDTFNMQIJHE-CSKARUKUSA-N	C=C(CCc1ccccc1)\C=C\CCc2ccccc2	CACITTHDQIDZKF-UHFFFAOYSA-N	CC(CCCCC1CCCCC1)CCC2CCCCC2	UDNMYDZHPMNIEQ-RIYZIHGNSA-N	O=C(CCc1ccccc1)\C=C\CCc2ccccc2	UYYUDTFNMQIJHE-CSKARUKUSA-N	C=C(CCc1ccccc1)\C=C\CCc2ccccc2	CACITTHDQIDZKF-UHFFFAOYSA-N	CC(CCCCC1CCCCC1)CCC2CCCCC2	BXYPREGYYRTTRL-OWOJBTEDSA-N	C(C\C=C\CCc1ccccc1)Cc2ccccc2	BXYPREGYYRTTRL-OWOJBTEDSA-N	C(C\C=C\CCc1ccccc1)Cc2ccccc2	VEQMGBWGHODGHS-UHFFFAOYSA-N	C(CCCC1CCCCC1)CCCC2CCCCC2
NS(=O)(=O)c1ccc(cc1)N2N=C(CC2c3ccc(cc3)C(F)(F)F)c4cccs4	UKTLMQICPPERPB-UHFFFAOYSA-N	KDRHRQRRUUVVOQ-UHFFFAOYSA-N	Cc1ccc(cc1)C2CC(=NN2c3ccccc3)c4cccs4	ALPUUVHCMTXJTO-UHFFFAOYSA-N	Cc1ccc(cc1)C2CC(=CC2c3ccccc3)C4=CC=CC4	BKUULARLNRNUNW-UHFFFAOYSA-N	CC1CCC(CC1)C2CC(CC2C3CCCCC3)C4CCCC4	JMYRRXROZQWBCB-UHFFFAOYSA-N	C1C(N(N=C1c2cccs2)c3ccccc3)c4ccccc4	PQSRVVSFCHLXMV-UHFFFAOYSA-N	C1C=CC=C1C2=CC(C(C2)c3ccccc3)c4ccccc4	WBZFQRQMNXOIES-UHFFFAOYSA-N	C1CCC(CC1)C2CC(CC2C3CCCCC3)C4CCCC4	JMYRRXROZQWBCB-UHFFFAOYSA-N	C1C(N(N=C1c2cccs2)c3ccccc3)c4ccccc4	PQSRVVSFCHLXMV-UHFFFAOYSA-N	C1C=CC=C1C2=CC(C(C2)c3ccccc3)c4ccccc4	WBZFQRQMNXOIES-UHFFFAOYSA-N	C1CCC(CC1)C2CC(CC2C3CCCCC3)C4CCCC4
CC1(C)OC(=C(C1=O)c2cccc(c2)C(F)(F)F)c3ccc(cc3)S(=O)(=O)C	ARVWNKYCTOGYDP-UHFFFAOYSA-N	AKJPCYNMXYQWAT-UHFFFAOYSA-N	Cc1cccc(c1)C2=C(OCC2=O)c3ccc(cc3)S(=O)(=O)C	WADJVDBXSBHTCB-UHFFFAOYSA-N	Cc1cccc(c1)C2=C(CCC2=C)c3ccc(cc3)[C](=C)(=C)C	BNSPXJVNAKRLPF-UHFFFAOYSA-N	CC1CCCC(C1)C2C(C)CCC2C3CCC(CC3)C(C)(C)C	MEFAFJGOOIRFOV-UHFFFAOYSA-N	O=C1COC(=C1c2ccccc2)c3ccccc3	WKOHGEIOKMGRAV-UHFFFAOYSA-N	C=C1CCC(=C1c2ccccc2)c3ccccc3	FGISMPWADDIBOF-UHFFFAOYSA-N	CC1CCC(C2CCCCC2)C1C3CCCCC3	MJIGXZCWNCMHMZ-UHFFFAOYSA-N	C1CC(=C(O1)c2ccccc2)c3ccccc3	AUVWCPCEPJBZAG-UHFFFAOYSA-N	C1CC(=C(C1)c2ccccc2)c3ccccc3	XDDVPYUEAYKJAG-UHFFFAOYSA-N	C1CCC(CC1)C2CCCC2C3CCCCC3
C\C=C(/C)\C(=O)O[C@H]1C(=O)c2c(OC1(C)C)ccc3C=CC(=O)Oc23	PGOMXBOHQUBUMI-HQWZXOHUSA-N	PRFXABLUTRTXCY-HUPSZDOPSA-N	CC=CC(=O)O[C@@H]1C(C)Oc2ccc3C=CC(=O)Oc3c2C1=O	VOJWNUYATRRCEW-ZZBVOKIISA-N	CC=CC(=C)CC1C(C)Cc2ccc3C=CC(=C)Cc3c2C1=C	LRTODVIBNIVGHK-UHFFFAOYSA-N	CCCC(C)CC1C(C)CC2CCC3CCC(C)CC3C2C1C	HVVLMGBPYMSBMW-UHFFFAOYSA-N	O=C1Oc2c(C=C1)ccc3OCCC(=O)c23	GRDHXPFXTDRUQR-UHFFFAOYSA-N	C=C1Cc2c(C=C1)ccc3CCCC(=C)c23	LJFXZBUEBZASOK-UHFFFAOYSA-N	CC1CCC2CCC3CCCC(C)C3C2C1	FORCYVPYVURDEJ-UHFFFAOYSA-N	C1COc2ccc3C=CCOc3c2C1	MFEQPYHLEUMDSB-UHFFFAOYSA-N	C1CCc2c(C1)ccc3C=CCCc23	GNMCGMFNBARSIY-UHFFFAOYSA-N	C1CCC2C(C1)CCC3CCCCC23
CC(=O)OCc1cn(nn1)c2ccccc2CO	WJBAFMCHMQUQOY-UHFFFAOYSA-N	SWEMBDXQSNKQBP-UHFFFAOYSA-N	CC(=O)OCc1cn(nn1)c2ccccc2C	PDDMGJABELZRCB-UHFFFAOYSA-N	CC(=C)CCC1=CC(C=C1)c2ccccc2C	GYRPNXLYXITNEJ-UHFFFAOYSA-N	CC(C)CCC1CCC(C1)C2CCCCC2C	KINVSCCCUSCXTA-UHFFFAOYSA-N	c1ccc(cc1)n2ccnn2	QCYNOMAXDPUXAP-UHFFFAOYSA-N	C1=CC(C=C1)c2ccccc2	WVABZRMBCQFXBK-UHFFFAOYSA-N	C1CCC(CC1)C2CCCC2	KINVSCCCUSCXTA-UHFFFAOYSA-N	c1ccc(cc1)n2ccnn2	QCYNOMAXDPUXAP-UHFFFAOYSA-N	C1=CC(C=C1)c2ccccc2	WVABZRMBCQFXBK-UHFFFAOYSA-N	C1CCC(CC1)C2CCCC2
COc1ccc(\C=C\C(=O)c2sc(nc2C)c3ccccc3)cc1OC	HHYPJPCORPKTMP-PKNBQFBNSA-N	CDWXQQCOZHDTJF-JLHYYAGUSA-N	COc1ccc(\C=C\C(=O)c2sc(nc2C)c3ccccc3)cc1	XAOPAUQDVNALNO-ZHACJKMWSA-N	CCc1ccc(\C=C\C(=C)C2=C(C)C=C(C2)c3ccccc3)cc1	QRTNETWRPIBSLI-UHFFFAOYSA-N	CCC1CCC(CCC(C)C2CC(CC2C)C3CCCCC3)CC1	CXJUASWMPXLZMD-VAWYXSNFSA-N	O=C(\C=C\c1ccccc1)c2cnc(s2)c3ccccc3	RHXXXOHBEFLECN-OUKQBFOZSA-N	C=C(\C=C\c1ccccc1)C2=CC=C(C2)c3ccccc3	PLJYCJJGXDAQIG-UHFFFAOYSA-N	CC(CCC1CCCCC1)C2CCC(C2)C3CCCCC3	XVYRCRARKMRATB-JXMROGBWSA-N	C(\C=C\c1ccccc1)c2cnc(s2)c3ccccc3	AAKVSHXJUFCURU-JXMROGBWSA-N	C(\C=C\c1ccccc1)C2=CC=C(C2)c3ccccc3	RTBXWMSIEKYXOB-UHFFFAOYSA-N	C(CC1CCCCC1)CC2CCC(C2)C3CCCCC3
CS(=O)(=O)c1ccc(cc1)c2cc(Cl)nn2c3ccccc3	YKHNOHGHDAQJFW-UHFFFAOYSA-N	WZATZMIDNZVEOH-UHFFFAOYSA-N	CS(=O)(=O)c1ccc(cc1)c2ccnn2c3ccccc3	CTFQLZCDTVDMGN-UHFFFAOYSA-N	C[C](=C)(=C)c1ccc(cc1)C2=CC=CC2c3ccccc3	YQMUFFMIOHTPMX-UHFFFAOYSA-N	CC(C)(C)C1CCC(CC1)C2CCCC2C3CCCCC3	IDCXLYCLPHRSAZ-UHFFFAOYSA-N	c1ccc(cc1)c2ccnn2c3ccccc3	XBINOVBNAGGKHM-UHFFFAOYSA-N	C1=CC(C(=C1)c2ccccc2)c3ccccc3	XDDVPYUEAYKJAG-UHFFFAOYSA-N	C1CCC(CC1)C2CCCC2C3CCCCC3	IDCXLYCLPHRSAZ-UHFFFAOYSA-N	c1ccc(cc1)c2ccnn2c3ccccc3	XBINOVBNAGGKHM-UHFFFAOYSA-N	C1=CC(C(=C1)c2ccccc2)c3ccccc3	XDDVPYUEAYKJAG-UHFFFAOYSA-N	C1CCC(CC1)C2CCCC2C3CCCCC3
NS(=O)(=O)c1ccc(cc1)c2c(C[18F])onc2c3ccccc3	DZUBHCGQYMMGJM-SJPDSGJFSA-N	ZXIRUKJWLADSJS-UHFFFAOYSA-N	Cc1onc(c2ccccc2)c1c3ccccc3	JZSPDNUNYOINOM-UHFFFAOYSA-N	CC1=C(C(=CC1)c2ccccc2)c3ccccc3	FGISMPWADDIBOF-UHFFFAOYSA-N	CC1CCC(C2CCCCC2)C1C3CCCCC3	UAVZKRLWYOSHHP-UHFFFAOYSA-N	o1cc(c2ccccc2)c(n1)c3ccccc3	JZROHVYWVWGBBX-UHFFFAOYSA-N	C1C=C(C(=C1)c2ccccc2)c3ccccc3	XDDVPYUEAYKJAG-UHFFFAOYSA-N	C1CCC(CC1)C2CCCC2C3CCCCC3	UAVZKRLWYOSHHP-UHFFFAOYSA-N	o1cc(c2ccccc2)c(n1)c3ccccc3	JZROHVYWVWGBBX-UHFFFAOYSA-N	C1C=C(C(=C1)c2ccccc2)c3ccccc3	XDDVPYUEAYKJAG-UHFFFAOYSA-N	C1CCC(CC1)C2CCCC2C3CCCCC3
NS(=O)(=O)c1ccc(cc1)N2N=C(CC2c3occc3)c4ccc(cc4)[N+](=O)[O-]	DJOBBNSHXLSZEU-UHFFFAOYSA-N	SGKDQJSXKQUIEL-UHFFFAOYSA-N	C1C(N(N=C1c2ccccc2)c3ccccc3)c4occc4	IESLLSSWECYGMA-UHFFFAOYSA-N	C1C=CC=C1C2CC(=CC2c3ccccc3)c4ccccc4	ZKFBLDXJMNEMNB-UHFFFAOYSA-N	C1CCC(CC1)C2CC(C3CCCC3)C(C2)C4CCCCC4	SGKDQJSXKQUIEL-UHFFFAOYSA-N	C1C(N(N=C1c2ccccc2)c3ccccc3)c4occc4	IESLLSSWECYGMA-UHFFFAOYSA-N	C1C=CC=C1C2CC(=CC2c3ccccc3)c4ccccc4	ZKFBLDXJMNEMNB-UHFFFAOYSA-N	C1CCC(CC1)C2CC(C3CCCC3)C(C2)C4CCCCC4	SGKDQJSXKQUIEL-UHFFFAOYSA-N	C1C(N(N=C1c2ccccc2)c3ccccc3)c4occc4	IESLLSSWECYGMA-UHFFFAOYSA-N	C1C=CC=C1C2CC(=CC2c3ccccc3)c4ccccc4	ZKFBLDXJMNEMNB-UHFFFAOYSA-N	C1CCC(CC1)C2CC(C3CCCC3)C(C2)C4CCCCC4
CCCN(CCC)C(=O)C(CCC(=O)OCCCN1CCN(CCOC(=O)Cc2c(C)n(C(=O)c3ccc(Cl)cc3)c4ccc(OC)cc24)CC1)NC(=O)c5ccccc5	PTXGHCGBYMQQIG-UHFFFAOYSA-N	KRNPVTJFFPHLCD-UHFFFAOYSA-N	CCCNC(=O)C(CCC(=O)OCCCN1CCN(CCOC(=O)Cc2cn(C(=O)c3ccccc3)c4ccc(OC)cc24)CC1)NC(=O)c5ccccc5	ZZFXTCLISYEUAS-UHFFFAOYSA-N	CCCCC(=C)C(CCC(=C)CCCCC1CCC(CCCC(=C)CC2=CC(C(=C)c3ccccc3)c4ccc(CC)cc24)CC1)CC(=C)c5ccccc5	PUGGKPKCEZYDDH-UHFFFAOYSA-N	CCCCC(C)C(CCC(C)CCCCC1CCC(CCCC(C)CC2CC(C(C)C3CCCCC3)C4CCC(CC)CC24)CC1)CC(C)C5CCCCC5	XMQCOCFYGOQCRT-UHFFFAOYSA-N	O=C(CCCNC(=O)c1ccccc1)OCCCN2CCN(CCOC(=O)Cc3cn(C(=O)c4ccccc4)c5ccccc35)CC2	GBOZCHHXWCZCSX-UHFFFAOYSA-N	C=C(CCCCC1CCC(CCCC(=C)CC2=CC(C(=C)c3ccccc3)c4ccccc24)CC1)CCCCC(=C)c5ccccc5	KTRXVBVWMRTWRA-UHFFFAOYSA-N	CC(CCCCC(C)C1CCCCC1)CCCCC2CCC(CCCC(C)CC3CC(C(C)C4CCCCC4)C5CCCCC35)CC2	WWDDYTQGTTVMPM-UHFFFAOYSA-N	C(CCOCCCN1CCN(CCOCCc2cn(Cc3ccccc3)c4ccccc24)CC1)CNCc5ccccc5	MYTMLSUUXFGKHK-UHFFFAOYSA-N	C(CCCCCc1ccccc1)CCCCC2CCC(CCCCCC3=CC(Cc4ccccc4)c5ccccc35)CC2	VIXMBTVLOSQAQQ-UHFFFAOYSA-N	C(CCCCCC1CCC(CCCCCC2CC(CC3CCCCC3)C4CCCCC24)CC1)CCCCC5CCCCC5
NS(=O)(=O)c1ccc(cc1)N2N=C(CC2c3cccs3)c4ccc(cc4)[N+](=O)[O-]	UKQYGYMAKLUMDI-UHFFFAOYSA-N	JNEGONFJNUNZPS-UHFFFAOYSA-N	C1C(N(N=C1c2ccccc2)c3ccccc3)c4cccs4	IESLLSSWECYGMA-UHFFFAOYSA-N	C1C=CC=C1C2CC(=CC2c3ccccc3)c4ccccc4	ZKFBLDXJMNEMNB-UHFFFAOYSA-N	C1CCC(CC1)C2CC(C3CCCC3)C(C2)C4CCCCC4	JNEGONFJNUNZPS-UHFFFAOYSA-N	C1C(N(N=C1c2ccccc2)c3ccccc3)c4cccs4	IESLLSSWECYGMA-UHFFFAOYSA-N	C1C=CC=C1C2CC(=CC2c3ccccc3)c4ccccc4	ZKFBLDXJMNEMNB-UHFFFAOYSA-N	C1CCC(CC1)C2CC(C3CCCC3)C(C2)C4CCCCC4	JNEGONFJNUNZPS-UHFFFAOYSA-N	C1C(N(N=C1c2ccccc2)c3ccccc3)c4cccs4	IESLLSSWECYGMA-UHFFFAOYSA-N	C1C=CC=C1C2CC(=CC2c3ccccc3)c4ccccc4	ZKFBLDXJMNEMNB-UHFFFAOYSA-N	C1CCC(CC1)C2CC(C3CCCC3)C(C2)C4CCCCC4
Oc1ccc(cc1)c2nc(SCC(=O)NN3C(=Nc4ccccc4C3=O)COc5ccc(Cl)cc5Cl)nc(Nc6ccccc6)c2C#N	CRTWIWYTGRXBRV-UHFFFAOYSA-N	HFIKVIRWNWXAME-UHFFFAOYSA-N	Cc1c(Nc2ccccc2)nc(SCC(=O)NN3C(=Nc4ccccc4C3=O)COc5ccccc5)nc1c6ccccc6	OTBAKXSUFCZVCG-UHFFFAOYSA-N	Cc1c(Cc2ccccc2)cc(CCC(=C)CC3C(=Cc4ccccc4C3=C)CCc5ccccc5)cc1c6ccccc6	PNQOHCLMHQLOJM-UHFFFAOYSA-N	CC(CCC1CC(CC2CCCCC2)C(C)C(C1)C3CCCCC3)CC4C(CCC5CCCCC5)CC6CCCCC6C4C	NWDIBPKBLDBKKZ-UHFFFAOYSA-N	O=C(CSc1nc(Nc2ccccc2)cc(n1)c3ccccc3)NN4C(=Nc5ccccc5C4=O)COc6ccccc6	JKGCHPSTQSICTO-UHFFFAOYSA-N	C=C(CCc1cc(Cc2ccccc2)cc(c1)c3ccccc3)CC4C(=Cc5ccccc5C4=C)CCc6ccccc6	KKFGRMOUCKHVIV-UHFFFAOYSA-N	CC(CCC1CC(CC2CCCCC2)CC(C1)C3CCCCC3)CC4C(CCC5CCCCC5)CC6CCCCC6C4C	PBKXKBHFBYRDCN-UHFFFAOYSA-N	C(CSc1nc(Nc2ccccc2)cc(n1)c3ccccc3)NN4Cc5ccccc5N=C4COc6ccccc6	VOOOTTGEFSJVOL-UHFFFAOYSA-N	C(CCc1cc(Cc2ccccc2)cc(c1)c3ccccc3)CC4Cc5ccccc5C=C4CCc6ccccc6	FDSDWAJVUSRVDG-UHFFFAOYSA-N	C(CCC1CC2CCCCC2CC1CCC3CCCCC3)CC4CC(CC5CCCCC5)CC(C4)C6CCCCC6
CC(C)Cc1ccc(cc1)C2=NN(C(C2)c3ccc(C)cc3)c4ccc(cc4)S(=O)(=O)N	VIQFULKLYBHVQF-UHFFFAOYSA-N	ITWQJZRFLNBCJG-UHFFFAOYSA-N	CCCc1ccc(cc1)C2=NN(C(C2)c3ccc(C)cc3)c4ccccc4	VQJFECNNCLFJSP-UHFFFAOYSA-N	CCCc1ccc(cc1)C2=CC(C(C2)c3ccc(C)cc3)c4ccccc4	GWTGKLQGGHNPCC-UHFFFAOYSA-N	CCCC1CCC(CC1)C2CC(C3CCCCC3)C(C2)C4CCC(C)CC4	FGCZQOHSWGMVPN-UHFFFAOYSA-N	C1C(N(N=C1c2ccccc2)c3ccccc3)c4ccccc4	MUWYLWXKHWJMRB-UHFFFAOYSA-N	C1C(C(C=C1c2ccccc2)c3ccccc3)c4ccccc4	HGBDNONWLAHEDR-UHFFFAOYSA-N	C1CCC(CC1)C2CC(C3CCCCC3)C(C2)C4CCCCC4	FGCZQOHSWGMVPN-UHFFFAOYSA-N	C1C(N(N=C1c2ccccc2)c3ccccc3)c4ccccc4	MUWYLWXKHWJMRB-UHFFFAOYSA-N	C1C(C(C=C1c2ccccc2)c3ccccc3)c4ccccc4	HGBDNONWLAHEDR-UHFFFAOYSA-N	C1CCC(CC1)C2CC(C3CCCCC3)C(C2)C4CCCCC4
Cc1cnc2c(c3ccc(F)cc3)c(nn2c1C)c4ccc(cc4)S(=O)(=O)C	WHGZGEFGZXHTST-UHFFFAOYSA-N	LIDAZOHADHDNSF-UHFFFAOYSA-N	Cc1cnc2c(c3ccccc3)c(nn2c1)c4ccc(cc4)S(=O)(=O)C	IQIZWDHZFMPGBZ-UHFFFAOYSA-N	CC1=CC2C=C(C(=C2C=C1)c3ccccc3)c4ccc(cc4)[C](=C)(=C)C	OXEDTFMEHCRDLP-UHFFFAOYSA-N	CC1CCC2C(C1)CC(C3CCC(CC3)C(C)(C)C)C2C4CCCCC4	UTMJCSNCYLKOLD-UHFFFAOYSA-N	c1ccc(cc1)c2nn3cccnc3c2c4ccccc4	FCGDAWZPJXZQGF-UHFFFAOYSA-N	C1=CC2C=C(C(=C2C=C1)c3ccccc3)c4ccccc4	GNPYZJLBPAEVAS-UHFFFAOYSA-N	C1CCC(CC1)C2CC3CCCCC3C2C4CCCCC4	UTMJCSNCYLKOLD-UHFFFAOYSA-N	c1ccc(cc1)c2nn3cccnc3c2c4ccccc4	FCGDAWZPJXZQGF-UHFFFAOYSA-N	C1=CC2C=C(C(=C2C=C1)c3ccccc3)c4ccccc4	GNPYZJLBPAEVAS-UHFFFAOYSA-N	C1CCC(CC1)C2CC3CCCCC3C2C4CCCCC4
CS(=O)(=O)c1ccc(cc1)C#CC(=O)c2ccc(cc2)C#N	SOAPFIVAYXWGKD-UHFFFAOYSA-N	MVEXLQMDJOVCFZ-UHFFFAOYSA-N	Cc1ccc(cc1)C(=O)C#Cc2ccc(cc2)S(=O)(=O)C	RXOUNSJVDNCWFS-UHFFFAOYSA-N	Cc1ccc(cc1)C(=C)C#Cc2ccc(cc2)[C](=C)(=C)C	DBCMQFOXLWKLDA-UHFFFAOYSA-N	CC(CCC1CCC(CC1)C(C)(C)C)C2CCC(C)CC2	YECVQOULKHBGEN-UHFFFAOYSA-N	O=C(C#Cc1ccccc1)c2ccccc2	FMPHLTZHSZTJLO-UHFFFAOYSA-N	C=C(C#Cc1ccccc1)c2ccccc2	QYUDFQUDLLTCAA-UHFFFAOYSA-N	CC(CCC1CCCCC1)C2CCCCC2	OYWWNXJFQSGJNZ-UHFFFAOYSA-N	C(C#Cc1ccccc1)c2ccccc2	OYWWNXJFQSGJNZ-UHFFFAOYSA-N	C(C#Cc1ccccc1)c2ccccc2	LIQIPWNPFZCAIQ-UHFFFAOYSA-N	C(CC1CCCCC1)CC2CCCCC2
CC(C)Cc1ccc(cc1)C2=NN(C(C2)c3ccc(Cl)cc3)c4ccc(cc4)S(=O)(=O)N	POJOTTPMHZEUKR-UHFFFAOYSA-N	PDQWYZZKIXBKLT-UHFFFAOYSA-N	CCCc1ccc(cc1)C2=NN(C(C2)c3ccccc3)c4ccccc4	ZKJXZNDSVXFCCB-UHFFFAOYSA-N	CCCc1ccc(cc1)C2=CC(C(C2)c3ccccc3)c4ccccc4	SLKCPNOWSBTOOF-UHFFFAOYSA-N	CCCC1CCC(CC1)C2CC(C3CCCCC3)C(C2)C4CCCCC4	FGCZQOHSWGMVPN-UHFFFAOYSA-N	C1C(N(N=C1c2ccccc2)c3ccccc3)c4ccccc4	MUWYLWXKHWJMRB-UHFFFAOYSA-N	C1C(C(C=C1c2ccccc2)c3ccccc3)c4ccccc4	HGBDNONWLAHEDR-UHFFFAOYSA-N	C1CCC(CC1)C2CC(C3CCCCC3)C(C2)C4CCCCC4	FGCZQOHSWGMVPN-UHFFFAOYSA-N	C1C(N(N=C1c2ccccc2)c3ccccc3)c4ccccc4	MUWYLWXKHWJMRB-UHFFFAOYSA-N	C1C(C(C=C1c2ccccc2)c3ccccc3)c4ccccc4	HGBDNONWLAHEDR-UHFFFAOYSA-N	C1CCC(CC1)C2CC(C3CCCCC3)C(C2)C4CCCCC4
Oc1ccc(Nc2nc(SCC(=O)NN3C(=Nc4ccccc4C3=O)COc5ccc(Cl)cc5Cl)nc(c6ccc(Cl)cc6)c2C#N)cc1	AOFZNMCXQWRKAW-UHFFFAOYSA-N	HFIKVIRWNWXAME-UHFFFAOYSA-N	Cc1c(Nc2ccccc2)nc(SCC(=O)NN3C(=Nc4ccccc4C3=O)COc5ccccc5)nc1c6ccccc6	OTBAKXSUFCZVCG-UHFFFAOYSA-N	Cc1c(Cc2ccccc2)cc(CCC(=C)CC3C(=Cc4ccccc4C3=C)CCc5ccccc5)cc1c6ccccc6	PNQOHCLMHQLOJM-UHFFFAOYSA-N	CC(CCC1CC(CC2CCCCC2)C(C)C(C1)C3CCCCC3)CC4C(CCC5CCCCC5)CC6CCCCC6C4C	NWDIBPKBLDBKKZ-UHFFFAOYSA-N	O=C(CSc1nc(Nc2ccccc2)cc(n1)c3ccccc3)NN4C(=Nc5ccccc5C4=O)COc6ccccc6	JKGCHPSTQSICTO-UHFFFAOYSA-N	C=C(CCc1cc(Cc2ccccc2)cc(c1)c3ccccc3)CC4C(=Cc5ccccc5C4=C)CCc6ccccc6	KKFGRMOUCKHVIV-UHFFFAOYSA-N	CC(CCC1CC(CC2CCCCC2)CC(C1)C3CCCCC3)CC4C(CCC5CCCCC5)CC6CCCCC6C4C	PBKXKBHFBYRDCN-UHFFFAOYSA-N	C(CSc1nc(Nc2ccccc2)cc(n1)c3ccccc3)NN4Cc5ccccc5N=C4COc6ccccc6	VOOOTTGEFSJVOL-UHFFFAOYSA-N	C(CCc1cc(Cc2ccccc2)cc(c1)c3ccccc3)CC4Cc5ccccc5C=C4CCc6ccccc6	FDSDWAJVUSRVDG-UHFFFAOYSA-N	C(CCC1CC2CCCCC2CC1CCC3CCCCC3)CC4CC(CC5CCCCC5)CC(C4)C6CCCCC6
COc1cc(cc(OC)c1OC)C2CC(=NN2c3ccc(cc3)C(=O)O)c4ccc(cc4)S(=O)(=O)C	MOEZJNXQRZNQEM-UHFFFAOYSA-N	DZHIMJIQICLECS-UHFFFAOYSA-N	COc1ccc(cc1)C2CC(=NN2c3ccccc3)c4ccc(cc4)S(=O)(=O)C	RKJIDXQXDJHUPW-UHFFFAOYSA-N	CCc1ccc(cc1)C2CC(=CC2c3ccccc3)c4ccc(cc4)[C](=C)(=C)C	VLWBVMQNROBTTQ-UHFFFAOYSA-N	CCC1CCC(CC1)C2CC(CC2C3CCCCC3)C4CCC(CC4)C(C)(C)C	FGCZQOHSWGMVPN-UHFFFAOYSA-N	C1C(N(N=C1c2ccccc2)c3ccccc3)c4ccccc4	MUWYLWXKHWJMRB-UHFFFAOYSA-N	C1C(C(C=C1c2ccccc2)c3ccccc3)c4ccccc4	HGBDNONWLAHEDR-UHFFFAOYSA-N	C1CCC(CC1)C2CC(C3CCCCC3)C(C2)C4CCCCC4	FGCZQOHSWGMVPN-UHFFFAOYSA-N	C1C(N(N=C1c2ccccc2)c3ccccc3)c4ccccc4	MUWYLWXKHWJMRB-UHFFFAOYSA-N	C1C(C(C=C1c2ccccc2)c3ccccc3)c4ccccc4	HGBDNONWLAHEDR-UHFFFAOYSA-N	C1CCC(CC1)C2CC(C3CCCCC3)C(C2)C4CCCCC4
Fc1ccc(cc1)c2[nH]c(c3ccc(F)cc3)c4C5CCC(CC5)c24	PJFSTCAIAQWJBR-UHFFFAOYSA-N	XSQIFOBXHQHFTI-UHFFFAOYSA-N	C1CC2CCC1c3c2c([nH]c3c4ccccc4)c5ccccc5	IISZAOJHQAWFMR-UHFFFAOYSA-N	C1CC2CCC1C3=C(CC(=C23)c4ccccc4)c5ccccc5	ZCQKREULUJDCIE-UHFFFAOYSA-N	C1CCC(CC1)C2CC(C3CCCCC3)C4C5CCC(CC5)C24	XSQIFOBXHQHFTI-UHFFFAOYSA-N	C1CC2CCC1c3c2c([nH]c3c4ccccc4)c5ccccc5	IISZAOJHQAWFMR-UHFFFAOYSA-N	C1CC2CCC1C3=C(CC(=C23)c4ccccc4)c5ccccc5	ZCQKREULUJDCIE-UHFFFAOYSA-N	C1CCC(CC1)C2CC(C3CCCCC3)C4C5CCC(CC5)C24	XSQIFOBXHQHFTI-UHFFFAOYSA-N	C1CC2CCC1c3c2c([nH]c3c4ccccc4)c5ccccc5	IISZAOJHQAWFMR-UHFFFAOYSA-N	C1CC2CCC1C3=C(CC(=C23)c4ccccc4)c5ccccc5	ZCQKREULUJDCIE-UHFFFAOYSA-N	C1CCC(CC1)C2CC(C3CCCCC3)C4C5CCC(CC5)C24
CS(=O)(=O)c1ccc(cc1)C2=NN(C(C2)c3ccc(F)cc3)c4ccc(cc4)S(=O)(=O)N	RAQJKKKEBDFPGW-UHFFFAOYSA-N	DLPMXTPOYUXIOU-UHFFFAOYSA-N	CS(=O)(=O)c1ccc(cc1)C2=NN(C(C2)c3ccccc3)c4ccccc4	ANOADBISHOODCJ-UHFFFAOYSA-N	C[C](=C)(=C)c1ccc(cc1)C2=CC(C(C2)c3ccccc3)c4ccccc4	VPXBYRVIDSLDJN-UHFFFAOYSA-N	CC(C)(C)C1CCC(CC1)C2CC(C3CCCCC3)C(C2)C4CCCCC4	FGCZQOHSWGMVPN-UHFFFAOYSA-N	C1C(N(N=C1c2ccccc2)c3ccccc3)c4ccccc4	MUWYLWXKHWJMRB-UHFFFAOYSA-N	C1C(C(C=C1c2ccccc2)c3ccccc3)c4ccccc4	HGBDNONWLAHEDR-UHFFFAOYSA-N	C1CCC(CC1)C2CC(C3CCCCC3)C(C2)C4CCCCC4	FGCZQOHSWGMVPN-UHFFFAOYSA-N	C1C(N(N=C1c2ccccc2)c3ccccc3)c4ccccc4	MUWYLWXKHWJMRB-UHFFFAOYSA-N	C1C(C(C=C1c2ccccc2)c3ccccc3)c4ccccc4	HGBDNONWLAHEDR-UHFFFAOYSA-N	C1CCC(CC1)C2CC(C3CCCCC3)C(C2)C4CCCCC4
S=C1N(CN2CCCC2)N=C(N1c3ccccc3)c4ccncc4	LDPIUMVYOHFPHH-UHFFFAOYSA-N	LDPIUMVYOHFPHH-UHFFFAOYSA-N	S=C1N(CN2CCCC2)N=C(N1c3ccccc3)c4ccncc4	SRWNBLRHBGKKAB-UHFFFAOYSA-N	C=C1C(CC2CCCC2)C=C(C1c3ccccc3)c4ccccc4	WPZCQJGVBRHTFL-UHFFFAOYSA-N	CC1C(CC2CCCC2)CC(C3CCCCC3)C1C4CCCCC4	LDPIUMVYOHFPHH-UHFFFAOYSA-N	S=C1N(CN2CCCC2)N=C(N1c3ccccc3)c4ccncc4	SRWNBLRHBGKKAB-UHFFFAOYSA-N	C=C1C(CC2CCCC2)C=C(C1c3ccccc3)c4ccccc4	WPZCQJGVBRHTFL-UHFFFAOYSA-N	CC1C(CC2CCCC2)CC(C3CCCCC3)C1C4CCCCC4	PDXWZVCSMACOHD-UHFFFAOYSA-N	C(N1CCCC1)N2CN(C(=N2)c3ccncc3)c4ccccc4	WOMXTCJGPJURJU-UHFFFAOYSA-N	C(C1CCCC1)C2CC(C(=C2)c3ccccc3)c4ccccc4	VTWUZRSRIZIJQL-UHFFFAOYSA-N	C(C1CCCC1)C2CC(C3CCCCC3)C(C2)C4CCCCC4
CC(=CC1(C)CC2=C(O1)C(=O)c3ccccc3C2=O)C	GHUGFQGYORVKHU-UHFFFAOYSA-N	WJGMZHSEXLTRPY-BAQGIRSFSA-N	CC=CC1(C)CC2=C(O1)C(=O)c3ccccc3C2=O	ZXVXEYYTKKCGSG-YHYXMXQVSA-N	CC=CC1(C)CC2=C(C1)C(=C)c3ccccc3C2=C	MZBDUGIYXOZXHJ-UHFFFAOYSA-N	CCCC1(C)CC2C(C)C3CCCCC3C(C)C2C1	JPXSZZLSOYKPTA-UHFFFAOYSA-N	O=C1C2=C(OCC2)C(=O)c3ccccc13	UWSWSIRUFGNSHO-UHFFFAOYSA-N	C=C1C2=C(CCC2)C(=C)c3ccccc13	SWCWCLULXBEIAH-UHFFFAOYSA-N	CC1C2CCCC2C(C)C3CCCCC13	YHQQYYLVBIWWFR-UHFFFAOYSA-N	C1CC2=C(Cc3ccccc3C2)O1	SLLTZYBNSRNXNE-UHFFFAOYSA-N	C1CC2=C(C1)Cc3ccccc3C2	MQCRKPIKJVMKPU-UHFFFAOYSA-N	C1CCC2CC3CCCC3CC2C1
COc1cc(cc(OC)c1OC)C2CC(=NN2c3ccc(cc3)S(=O)(=O)N)c4ccc(cc4)S(=O)(=O)C	XSQBLACEIGJREX-UHFFFAOYSA-N	DZHIMJIQICLECS-UHFFFAOYSA-N	COc1ccc(cc1)C2CC(=NN2c3ccccc3)c4ccc(cc4)S(=O)(=O)C	RKJIDXQXDJHUPW-UHFFFAOYSA-N	CCc1ccc(cc1)C2CC(=CC2c3ccccc3)c4ccc(cc4)[C](=C)(=C)C	VLWBVMQNROBTTQ-UHFFFAOYSA-N	CCC1CCC(CC1)C2CC(CC2C3CCCCC3)C4CCC(CC4)C(C)(C)C	FGCZQOHSWGMVPN-UHFFFAOYSA-N	C1C(N(N=C1c2ccccc2)c3ccccc3)c4ccccc4	MUWYLWXKHWJMRB-UHFFFAOYSA-N	C1C(C(C=C1c2ccccc2)c3ccccc3)c4ccccc4	HGBDNONWLAHEDR-UHFFFAOYSA-N	C1CCC(CC1)C2CC(C3CCCCC3)C(C2)C4CCCCC4	FGCZQOHSWGMVPN-UHFFFAOYSA-N	C1C(N(N=C1c2ccccc2)c3ccccc3)c4ccccc4	MUWYLWXKHWJMRB-UHFFFAOYSA-N	C1C(C(C=C1c2ccccc2)c3ccccc3)c4ccccc4	HGBDNONWLAHEDR-UHFFFAOYSA-N	C1CCC(CC1)C2CC(C3CCCCC3)C(C2)C4CCCCC4
COc1ccc(cc1)c2nn3ccccc3c2c4ccc(cc4)S(=O)(=O)N	QMVHXBRTIZSWEM-UHFFFAOYSA-N	HBRLYCJEALUYTL-UHFFFAOYSA-N	COc1ccc(cc1)c2nn3ccccc3c2c4ccccc4	VJJCUVGPYRLYAS-UHFFFAOYSA-N	CCc1ccc(cc1)C2=CC3C=CC=CC3=C2c4ccccc4	KJLXVYDIHCYMAR-UHFFFAOYSA-N	CCC1CCC(CC1)C2CC3CCCCC3C2C4CCCCC4	HUJPJVIYFYIAFK-UHFFFAOYSA-N	c1ccc(cc1)c2nn3ccccc3c2c4ccccc4	FCGDAWZPJXZQGF-UHFFFAOYSA-N	C1=CC2C=C(C(=C2C=C1)c3ccccc3)c4ccccc4	GNPYZJLBPAEVAS-UHFFFAOYSA-N	C1CCC(CC1)C2CC3CCCCC3C2C4CCCCC4	HUJPJVIYFYIAFK-UHFFFAOYSA-N	c1ccc(cc1)c2nn3ccccc3c2c4ccccc4	FCGDAWZPJXZQGF-UHFFFAOYSA-N	C1=CC2C=C(C(=C2C=C1)c3ccccc3)c4ccccc4	GNPYZJLBPAEVAS-UHFFFAOYSA-N	C1CCC(CC1)C2CC3CCCCC3C2C4CCCCC4
OC(=O)Cc1c([nH]c2cc(Cl)ccc12)C(=O)c3ccc(Cl)cc3	YDQDBRSFDWZTGQ-UHFFFAOYSA-N	XWVJAQZWNYGIPD-UHFFFAOYSA-N	CCc1c([nH]c2ccccc12)C(=O)c3ccccc3	GIFXNFRCBHFOCT-UHFFFAOYSA-N	CCC1=C(Cc2ccccc12)C(=C)c3ccccc3	HDCRQKAPTBJRTG-UHFFFAOYSA-N	CCC1C(CC2CCCCC12)C(C)C3CCCCC3	RLGAYEJPGHIHIB-UHFFFAOYSA-N	O=C(c1ccccc1)c2cc3ccccc3[nH]2	RAQMQRROXUZNQZ-UHFFFAOYSA-N	C=C(C1=Cc2ccccc2C1)c3ccccc3	OFEXKFLZBGKZPR-UHFFFAOYSA-N	CC(C1CCCCC1)C2CC3CCCCC3C2	UZOBCRQUEAWJQH-UHFFFAOYSA-N	C(c1ccccc1)c2cc3ccccc3[nH]2	QAUQHTFRJMMRFK-UHFFFAOYSA-N	C(C1=Cc2ccccc2C1)c3ccccc3	XZBRWXZCNFGWHM-UHFFFAOYSA-N	C(C1CCCCC1)C2CC3CCCCC3C2
CC(C)(O)CCOC1=C(C=NN(C1=O)c2ccc(F)c(F)c2)c3ccc(cc3)S(=O)(=O)C	XNTLXAUHLBBEKP-UHFFFAOYSA-N	OYMVHCUQPWVGKM-UHFFFAOYSA-N	CCCCOC1=C(C=NN(C1=O)c2ccccc2)c3ccc(cc3)S(=O)(=O)C	ZVKKYJCOZLEPGF-UHFFFAOYSA-N	CCCCCC1=C(C=CC(C1=C)c2ccccc2)c3ccc(cc3)[C](=C)(=C)C	QCLSMERROHFVGJ-UHFFFAOYSA-N	CCCCCC1C(C)C(CCC1C2CCC(CC2)C(C)(C)C)C3CCCCC3	NZKKREVBWDLVFX-UHFFFAOYSA-N	O=C1C=C(C=NN1c2ccccc2)c3ccccc3	JIXILAWRXMTSSJ-UHFFFAOYSA-N	C=C1C=C(C=CC1c2ccccc2)c3ccccc3	QMVOKJUBDGFJCG-UHFFFAOYSA-N	CC1CC(CCC1C2CCCCC2)C3CCCCC3	FTGUDXMPTLDGSU-UHFFFAOYSA-N	C1C=C(C=NN1c2ccccc2)c3ccccc3	FRGXZGVIHLFNDL-UHFFFAOYSA-N	C1C=C(C=CC1c2ccccc2)c3ccccc3	OHLFVTCARHBZDH-UHFFFAOYSA-N	C1CCC(CC1)C2CCC(CC2)C3CCCCC3
CC(C)Cc1ccc(cc1)C(C)C(=O)NCCCC(=O)Nc2ccc(cc2)C(C)(C)C	JUTXDMYMFUTCGU-UHFFFAOYSA-N	YZOSDCCSQCNUED-UHFFFAOYSA-N	CCCc1ccc(CC(=O)NCCCC(=O)Nc2ccc(CC)cc2)cc1	YMYHUSTUFLJAFS-UHFFFAOYSA-N	CCCc1ccc(CC(=C)CCCCC(=C)Cc2ccc(CC)cc2)cc1	XUKFUWVWKDJARZ-UHFFFAOYSA-N	CCCC1CCC(CC(C)CCCCC(C)CC2CCC(CC)CC2)CC1	IQHPHKTVLALHPN-UHFFFAOYSA-N	O=C(Cc1ccccc1)NCCCC(=O)Nc2ccccc2	FBGQSAFVLDUOEP-UHFFFAOYSA-N	C=C(CCCCC(=C)Cc1ccccc1)Cc2ccccc2	RXFVTJJPWUPCQN-UHFFFAOYSA-N	CC(CCCCC(C)CC1CCCCC1)CC2CCCCC2	DMCPXMYLZDQHOT-UHFFFAOYSA-N	C(CCNc1ccccc1)CNCCc2ccccc2	PVBAGVQDXYRYAO-UHFFFAOYSA-N	C(CCCCc1ccccc1)CCCc2ccccc2	VNHXASLFFBTUQU-UHFFFAOYSA-N	C(CCCCC1CCCCC1)CCCC2CCCCC2
COc1ccc2cc(ccc2c1)[C@H](C)C(=O)OCCN(C)C	UJRZAYZYGAULQP-ZDUSSCGKSA-N	PBXGLNGBENLKRV-UHFFFAOYSA-N	CNCCOC(=O)Cc1ccc2cc(OC)ccc2c1	JHJFZTLJYANVGE-UHFFFAOYSA-N	CCCCCC(=C)Cc1ccc2cc(CC)ccc2c1	QHZCGNFGEIPXKE-UHFFFAOYSA-N	CCCCCC(C)CC1CCC2CC(CC)CCC2C1	UFWIBTONFRDIAS-UHFFFAOYSA-N	c1ccc2ccccc2c1	UFWIBTONFRDIAS-UHFFFAOYSA-N	c1ccc2ccccc2c1	NNBZCPXTIHJBJL-UHFFFAOYSA-N	C1CCC2CCCCC2C1	UFWIBTONFRDIAS-UHFFFAOYSA-N	c1ccc2ccccc2c1	UFWIBTONFRDIAS-UHFFFAOYSA-N	c1ccc2ccccc2c1	NNBZCPXTIHJBJL-UHFFFAOYSA-N	C1CCC2CCCCC2C1
COc1cc(\C=C\c2cc(\C=C\c3ccc(O)c(OC)c3)n(n2)C(=O)c4ccncc4)ccc1O	UFDSAXFMNUUEEN-FCXRPNKRSA-N	VUHIABASYGJEFP-WGDLNXRISA-N	COc1cccc(\C=C\c2cc(\C=C\c3cccc(OC)c3)n(n2)C(=O)c4ccncc4)c1	WRWDGRSEZKSLQR-GHPQSQKNSA-N	CCc1cccc(\C=C\C2=CC(C(=C)c3ccccc3)C(=C2)\C=C\c4cccc(CC)c4)c1	ZVIATZZNEPVBBN-UHFFFAOYSA-N	CCC1CCCC(CCC2CC(CCC3CCCC(CC)C3)C(C2)C(C)C4CCCCC4)C1	APVGLSXDWILGDK-PHEQNACWSA-N	O=C(c1ccncc1)n2nc(\C=C\c3ccccc3)cc2\C=C\c4ccccc4	YNZXKVIXFXKSDX-GHPQSQKNSA-N	C=C(C1C=C(\C=C\c2ccccc2)C=C1\C=C\c3ccccc3)c4ccccc4	HRMRZKXNFCXNFO-UHFFFAOYSA-N	CC(C1CCCCC1)C2CC(CCC3CCCCC3)CC2CCC4CCCCC4	LVVKMPICJBZUHT-PHEQNACWSA-N	C(c1ccncc1)n2nc(\C=C\c3ccccc3)cc2\C=C\c4ccccc4	WOKNAXKLEBVPNV-NBRVCOCJSA-N	C(C1C=C(\C=C\c2ccccc2)C=C1\C=C\c3ccccc3)c4ccccc4	NIQHNMUJNWZCBD-UHFFFAOYSA-N	C(CC1CC(CCC2CCCCC2)C(CC3CCCCC3)C1)C4CCCCC4
COc1ccc(cc1F)c2c(Cl)ncn2c3ccc(cc3)S(=O)(=O)N	KYXDNECMRLFQMZ-UHFFFAOYSA-N	MLHPAZIFSGSIQJ-UHFFFAOYSA-N	COc1ccc(cc1)c2cncn2c3ccccc3	XJSIRBBTMVZOPH-UHFFFAOYSA-N	CCc1ccc(cc1)C2=CC=CC2c3ccccc3	FHLNLMNDYDNVSD-UHFFFAOYSA-N	CCC1CCC(CC1)C2CCCC2C3CCCCC3	JBLLBGIUSCXVSG-UHFFFAOYSA-N	c1ccc(cc1)c2cncn2c3ccccc3	XBINOVBNAGGKHM-UHFFFAOYSA-N	C1=CC(C(=C1)c2ccccc2)c3ccccc3	XDDVPYUEAYKJAG-UHFFFAOYSA-N	C1CCC(CC1)C2CCCC2C3CCCCC3	JBLLBGIUSCXVSG-UHFFFAOYSA-N	c1ccc(cc1)c2cncn2c3ccccc3	XBINOVBNAGGKHM-UHFFFAOYSA-N	C1=CC(C(=C1)c2ccccc2)c3ccccc3	XDDVPYUEAYKJAG-UHFFFAOYSA-N	C1CCC(CC1)C2CCCC2C3CCCCC3
Oc1cc(O)c2C(=O)c3cc(O)c(O)cc3Oc2c1	ZHTQCPCDXKMMLU-UHFFFAOYSA-N	JNELGWHKGNBSMD-UHFFFAOYSA-N	O=C1c2ccccc2Oc3ccccc13	JKJIYCKJURHVEF-UHFFFAOYSA-N	C=C1c2ccccc2Cc3ccccc13	BMTBOKMTNSDMHU-UHFFFAOYSA-N	CC1C2CCCCC2CC3CCCCC13	JNELGWHKGNBSMD-UHFFFAOYSA-N	O=C1c2ccccc2Oc3ccccc13	JKJIYCKJURHVEF-UHFFFAOYSA-N	C=C1c2ccccc2Cc3ccccc13	BMTBOKMTNSDMHU-UHFFFAOYSA-N	CC1C2CCCCC2CC3CCCCC13	GJCOSYZMQJWQCA-UHFFFAOYSA-N	C1c2ccccc2Oc3ccccc13	WPDAVTSOEQEGMS-UHFFFAOYSA-N	C1c2ccccc2Cc3ccccc13	GVJFFQYXVOJXFI-UHFFFAOYSA-N	C1CCC2CC3CCCCC3CC2C1
OC1CCCN(Cc2ccc(cc2)C(=O)N\N=C\c3ccc(Cl)cc3)C1	CTMODUMJWIENCS-WSDLNYQXSA-N	MTQNDYMZZMZXMV-RCCKNPSSSA-N	O=C(N\N=C\c1ccccc1)c2ccc(CN3CCCCC3)cc2	JZJXNLDATUHOFP-RIYZIHGNSA-N	C=C(C\C=C\c1ccccc1)c2ccc(CC3CCCCC3)cc2	RLRAEGFZFSUGHM-UHFFFAOYSA-N	CC(CCCC1CCCCC1)C2CCC(CC3CCCCC3)CC2	MTQNDYMZZMZXMV-RCCKNPSSSA-N	O=C(N\N=C\c1ccccc1)c2ccc(CN3CCCCC3)cc2	JZJXNLDATUHOFP-RIYZIHGNSA-N	C=C(C\C=C\c1ccccc1)c2ccc(CC3CCCCC3)cc2	RLRAEGFZFSUGHM-UHFFFAOYSA-N	CC(CCCC1CCCCC1)C2CCC(CC3CCCCC3)CC2	OGVQOJJABMNOIY-RCCKNPSSSA-N	C(N\N=C\c1ccccc1)c2ccc(CN3CCCCC3)cc2	JMZMBRHJODZPSO-YRNVUSSQSA-N	C(Cc1ccc(CC2CCCCC2)cc1)\C=C\c3ccccc3	ZJKIFSZWERIVBS-UHFFFAOYSA-N	C(CCC1CCC(CC2CCCCC2)CC1)CC3CCCCC3
COc1ccc2c(c1)c(CC(=O)OCC(=O)N3CCOCC3)c(C)n2C(=O)c4ccc(Cl)cc4	RIOOHJIXAZLIMO-UHFFFAOYSA-N	ZMHRTFYLGBPOIE-UHFFFAOYSA-N	COc1ccc2c(c1)c(CC(=O)OCC(=O)N3CCOCC3)c(C)n2C(=O)c4ccccc4	DJWBWBDBFJQXKD-UHFFFAOYSA-N	CCc1ccc2C(C(=C)c3ccccc3)C(=C(CC(=C)CCC(=C)C4CCCCC4)c2c1)C	LKYWLPGJTIUFHR-UHFFFAOYSA-N	CCC1CCC2C(C1)C(CC(C)CCC(C)C3CCCCC3)C(C)C2C(C)C4CCCCC4	FVOOICOEUAJJRF-UHFFFAOYSA-N	O=C(Cc1cn(C(=O)c2ccccc2)c3ccccc13)OCC(=O)N4CCOCC4	VQFOCXYZKWGGKY-UHFFFAOYSA-N	C=C(CCC(=C)C1CCCCC1)CC2=CC(C(=C)c3ccccc3)c4ccccc24	LULCUXYZQVDELM-UHFFFAOYSA-N	CC(CCC(C)C1CCCCC1)CC2CC(C(C)C3CCCCC3)C4CCCCC24	ZOGGZBWXUVTRKM-UHFFFAOYSA-N	C(CN1CCOCC1)OCCc2cn(Cc3ccccc3)c4ccccc24	CJYMYWCCBCRAHJ-UHFFFAOYSA-N	C(CCC1CCCCC1)CCC2=CC(Cc3ccccc3)c4ccccc24	RDJSMZIQIGBCCT-UHFFFAOYSA-N	C(CCC1CCCCC1)CCC2CC(CC3CCCCC3)C4CCCCC24
OC1CCCN(Cc2ccc(cc2)C(=O)N\N=C\c3ccc(F)cc3)C1	CIBYXFRJRYQLIC-WSDLNYQXSA-N	MTQNDYMZZMZXMV-RCCKNPSSSA-N	O=C(N\N=C\c1ccccc1)c2ccc(CN3CCCCC3)cc2	JZJXNLDATUHOFP-RIYZIHGNSA-N	C=C(C\C=C\c1ccccc1)c2ccc(CC3CCCCC3)cc2	RLRAEGFZFSUGHM-UHFFFAOYSA-N	CC(CCCC1CCCCC1)C2CCC(CC3CCCCC3)CC2	MTQNDYMZZMZXMV-RCCKNPSSSA-N	O=C(N\N=C\c1ccccc1)c2ccc(CN3CCCCC3)cc2	JZJXNLDATUHOFP-RIYZIHGNSA-N	C=C(C\C=C\c1ccccc1)c2ccc(CC3CCCCC3)cc2	RLRAEGFZFSUGHM-UHFFFAOYSA-N	CC(CCCC1CCCCC1)C2CCC(CC3CCCCC3)CC2	OGVQOJJABMNOIY-RCCKNPSSSA-N	C(N\N=C\c1ccccc1)c2ccc(CN3CCCCC3)cc2	JMZMBRHJODZPSO-YRNVUSSQSA-N	C(Cc1ccc(CC2CCCCC2)cc1)\C=C\c3ccccc3	ZJKIFSZWERIVBS-UHFFFAOYSA-N	C(CCC1CCC(CC2CCCCC2)CC1)CC3CCCCC3
C=C1CC[C@@H]2[C@H](OC(=O)C2=C)[C@@H]3[C@H]1CCC3=C	NETSQGRTUNRXEO-XUXIUFHCSA-N	NETSQGRTUNRXEO-XUXIUFHCSA-N	C=C1CC[C@@H]2[C@H](OC(=O)C2=C)[C@@H]3[C@H]1CCC3=C	PSWJLDAQFXTGOW-QAETUUGQSA-N	C=C1CCC2C(CC(=C)C2=C)C3C1CCC3=C	XQCBAUBNTJSBMU-UHFFFAOYSA-N	CC1CCC2C(C)C(C)CC2C3C(C)CCC13	NETSQGRTUNRXEO-XUXIUFHCSA-N	C=C1CC[C@@H]2[C@H](OC(=O)C2=C)[C@@H]3[C@H]1CCC3=C	PSWJLDAQFXTGOW-UHFFFAOYSA-N	C=C1CCC2C(CC(=C)C2=C)C3C1CCC3=C	XQCBAUBNTJSBMU-UHFFFAOYSA-N	CC1CCC2C(C)C(C)CC2C3C(C)CCC13	UQPWXXQKNGAOJI-RHYQMDGZSA-N	C1C[C@@H]2CCC[C@@H]2[C@H]3OCC[C@@H]3C1	MMXGWWCYSAKAOX-UHFFFAOYSA-N	C1CC2CCCC2C3CCCC3C1	MMXGWWCYSAKAOX-UHFFFAOYSA-N	C1CC2CCCC2C3CCCC3C1
CC(C(=O)O)c1ccc(NC2CCCC2)cc1F	UYFUQKQAQYFPNS-UHFFFAOYSA-N	BNGIMQUNLVTFCI-UHFFFAOYSA-N	CCc1ccc(NC2CCCC2)cc1	RRUYWFLGKFFBDF-UHFFFAOYSA-N	CCc1ccc(CC2CCCC2)cc1	CUUZKMLKABMTHJ-UHFFFAOYSA-N	CCC1CCC(CC2CCCC2)CC1	WEULTTCXSOUGPM-UHFFFAOYSA-N	C1CCC(C1)Nc2ccccc2	WAAUXNSLVPBVRA-UHFFFAOYSA-N	C(C1CCCC1)c2ccccc2	YIYWTNBPUYHPLR-UHFFFAOYSA-N	C(C1CCCC1)C2CCCCC2	WEULTTCXSOUGPM-UHFFFAOYSA-N	C1CCC(C1)Nc2ccccc2	WAAUXNSLVPBVRA-UHFFFAOYSA-N	C(C1CCCC1)c2ccccc2	YIYWTNBPUYHPLR-UHFFFAOYSA-N	C(C1CCCC1)C2CCCCC2
COc1cc(\C=C\C(=O)OCCSc2nc(c3ccc(cc3)S(=O)(=O)C)n(n2)c4ccc(cc4)C(F)(F)F)ccc1O	MAAOJFYIDNGUHF-LNKIKWGQSA-N	FEBMUGBPJHYFEZ-LFIBNONCSA-N	COc1cccc(\C=C\C(=O)OCCSc2nc(c3ccc(cc3)S(=O)(=O)C)n(n2)c4ccccc4)c1	LAHNVICSTSFCQT-FMQUCBEESA-N	CCc1cccc(\C=C\C(=C)CCCCC2=CC(C(=C2)c3ccc(cc3)[C](=C)(=C)C)c4ccccc4)c1	XSDXFNLXAJWQMV-UHFFFAOYSA-N	CCC1CCCC(CCC(C)CCCCC2CC(C3CCCCC3)C(C2)C4CCC(CC4)C(C)(C)C)C1	BFLOFIQZRAABMP-WUKNDPDISA-N	O=C(OCCSc1nc(c2ccccc2)n(n1)c3ccccc3)\C=C\c4ccccc4	TWMCKHYUGLMIFL-QURGRASLSA-N	C=C(CCCCC1=CC(C(=C1)c2ccccc2)c3ccccc3)\C=C\c4ccccc4	JGKBMPGCCZJGRF-UHFFFAOYSA-N	CC(CCCCC1CC(C2CCCCC2)C(C1)C3CCCCC3)CCC4CCCCC4	YOKZIYHLROWVOT-JLHYYAGUSA-N	C(CSc1nc(c2ccccc2)n(n1)c3ccccc3)OC\C=C\c4ccccc4	OHNSGHVGGUNWNC-VIZOYTHASA-N	C(CC\C=C\c1ccccc1)CCC2=CC(C(=C2)c3ccccc3)c4ccccc4	CBHSFULJOFCWON-UHFFFAOYSA-N	C(CCCC1CCCCC1)CCCC2CC(C3CCCCC3)C(C2)C4CCCCC4
CS(=O)(=O)c1ccc(cc1)c2[nH]c3ccccc3c2c4ccc([18F])cc4	QQNWTSVELIVSMY-KVTPGWOSSA-N	YQFNXPINIXDIAQ-UHFFFAOYSA-N	CS(=O)(=O)c1ccc(cc1)c2[nH]c3ccccc3c2c4ccccc4	RSQNMGWTYGDECZ-UHFFFAOYSA-N	C[C](=C)(=C)c1ccc(cc1)C2=C(c3ccccc3)c4ccccc4C2	JBTPRLYEAXGWEB-UHFFFAOYSA-N	CC(C)(C)C1CCC(CC1)C2CC3CCCCC3C2C4CCCCC4	GYGKJNGSQQORRG-UHFFFAOYSA-N	c1ccc(cc1)c2[nH]c3ccccc3c2c4ccccc4	PANZFQYXPMCHFD-UHFFFAOYSA-N	C1C(=C(c2ccccc2)c3ccccc13)c4ccccc4	GNPYZJLBPAEVAS-UHFFFAOYSA-N	C1CCC(CC1)C2CC3CCCCC3C2C4CCCCC4	GYGKJNGSQQORRG-UHFFFAOYSA-N	c1ccc(cc1)c2[nH]c3ccccc3c2c4ccccc4	PANZFQYXPMCHFD-UHFFFAOYSA-N	C1C(=C(c2ccccc2)c3ccccc13)c4ccccc4	GNPYZJLBPAEVAS-UHFFFAOYSA-N	C1CCC(CC1)C2CC3CCCCC3C2C4CCCCC4
COc1cc(\C=C\C(=O)OCCCCO[N+](=O)[O-])ccc1OC(=O)C(C)c2ccc(c(F)c2)c3ccccc3	FWYIAKTZYYAZAJ-RVDMUPIBSA-N	NNQBUEDOIYKWPT-XDHOZWIPSA-N	CCCCOC(=O)\C=C\c1ccc(OC(=O)C(C)c2ccc(cc2)c3ccccc3)cc1	NJOOVSSVCCXDIA-CCEZHUSRSA-N	CCCCCC(=C)\C=C\c1ccc(CC(=C)C(C)c2ccc(cc2)c3ccccc3)cc1	HGPIXKMQOHUIAJ-UHFFFAOYSA-N	CCCCCC(C)CCC1CCC(CC(C)C(C)C2CCC(CC2)C3CCCCC3)CC1	MMUHQKRATYRFPF-UHFFFAOYSA-N	O=C(Cc1ccc(cc1)c2ccccc2)Oc3ccccc3	UEPARRSRAQJJAL-UHFFFAOYSA-N	C=C(Cc1ccccc1)Cc2ccc(cc2)c3ccccc3	BYJCAIISZCSIEZ-UHFFFAOYSA-N	CC(CC1CCCCC1)CC2CCC(CC2)C3CCCCC3	XZHPMXWZFLLTIY-UHFFFAOYSA-N	C(Cc1ccc(cc1)c2ccccc2)Oc3ccccc3	OKROKCQQMOSSFS-UHFFFAOYSA-N	C(Cc1ccccc1)Cc2ccc(cc2)c3ccccc3	WOVLGQDHNZAZQX-UHFFFAOYSA-N	C(CC1CCCCC1)CC2CCC(CC2)C3CCCCC3
CS(=O)(=O)c1ccc(cc1)N2N=C(c3ccc(Oc4ccccc4)cc3)c5ccccc5C2=O	BCMXGQPCNBVFFW-UHFFFAOYSA-N	BCMXGQPCNBVFFW-UHFFFAOYSA-N	CS(=O)(=O)c1ccc(cc1)N2N=C(c3ccc(Oc4ccccc4)cc3)c5ccccc5C2=O	GDMLQCRYHDSKLG-UHFFFAOYSA-N	C[C](=C)(=C)c1ccc(cc1)C2C=C(c3ccc(Cc4ccccc4)cc3)c5ccccc5C2=C	PUPAKXFSJJUAIE-UHFFFAOYSA-N	CC1C2CCCCC2C(CC1C3CCC(CC3)C(C)(C)C)C4CCC(CC5CCCCC5)CC4	YXRVFCDNGZICOF-UHFFFAOYSA-N	O=C1N(N=C(c2ccc(Oc3ccccc3)cc2)c4ccccc14)c5ccccc5	UREOOZKWVMDOBU-UHFFFAOYSA-N	C=C1C(C=C(c2ccc(Cc3ccccc3)cc2)c4ccccc14)c5ccccc5	HEFKCVGBPZIOTQ-UHFFFAOYSA-N	CC1C2CCCCC2C(CC1C3CCCCC3)C4CCC(CC5CCCCC5)CC4	APUVXXWQXULODC-UHFFFAOYSA-N	C1N(N=C(c2ccc(Oc3ccccc3)cc2)c4ccccc14)c5ccccc5	AHBGRKLXSDGJKV-UHFFFAOYSA-N	C(c1ccccc1)c2ccc(cc2)C3=CC(Cc4ccccc34)c5ccccc5	JHDDWCXLBAPKIS-UHFFFAOYSA-N	C(C1CCCCC1)C2CCC(CC2)C3CC(CC4CCCCC34)C5CCCCC5
NS(=O)(=O)c1ccc(cc1CO)n2nc(cc2c3ccc(Br)cc3)C(F)F	JYCLZTVTFWJVSK-UHFFFAOYSA-N	CGQLTFMUXHCTFB-UHFFFAOYSA-N	Cc1cccc(c1)n2nc(C)cc2c3ccccc3	GDBOHSKXVOWXCR-UHFFFAOYSA-N	CC1=CC(C(=C1)c2ccccc2)c3cccc(C)c3	IBXYNRUIBJATPL-UHFFFAOYSA-N	CC1CCCC(C1)C2CC(C)CC2C3CCCCC3	IDCXLYCLPHRSAZ-UHFFFAOYSA-N	c1ccc(cc1)c2ccnn2c3ccccc3	XBINOVBNAGGKHM-UHFFFAOYSA-N	C1=CC(C(=C1)c2ccccc2)c3ccccc3	XDDVPYUEAYKJAG-UHFFFAOYSA-N	C1CCC(CC1)C2CCCC2C3CCCCC3	IDCXLYCLPHRSAZ-UHFFFAOYSA-N	c1ccc(cc1)c2ccnn2c3ccccc3	XBINOVBNAGGKHM-UHFFFAOYSA-N	C1=CC(C(=C1)c2ccccc2)c3ccccc3	XDDVPYUEAYKJAG-UHFFFAOYSA-N	C1CCC(CC1)C2CCCC2C3CCCCC3
O=C1CC(=NN1)Nc2ccccc2NC(=S)NC3CCCCC3	VUDPSVOXBVXJAE-UHFFFAOYSA-N	VUDPSVOXBVXJAE-UHFFFAOYSA-N	O=C1CC(=NN1)Nc2ccccc2NC(=S)NC3CCCCC3	IYXYQCVJAAZDKG-UHFFFAOYSA-N	C=C(CC1CCCCC1)Cc2ccccc2CC3=CCC(=C)C3	RSAPOQPPEOMBQJ-UHFFFAOYSA-N	CC(CC1CCCCC1)CC2CCCCC2CC3CCC(C)C3	VUDPSVOXBVXJAE-UHFFFAOYSA-N	O=C1CC(=NN1)Nc2ccccc2NC(=S)NC3CCCCC3	IYXYQCVJAAZDKG-UHFFFAOYSA-N	C=C(CC1CCCCC1)Cc2ccccc2CC3=CCC(=C)C3	RSAPOQPPEOMBQJ-UHFFFAOYSA-N	CC(CC1CCCCC1)CC2CCCCC2CC3CCC(C)C3	DWFXVNLVUUOUIM-UHFFFAOYSA-N	C(NC1CCCCC1)Nc2ccccc2NC3=NNCC3	DONMJUIGEUCNTG-UHFFFAOYSA-N	C(CC1CCCCC1)Cc2ccccc2CC3=CCCC3	OMBQNAKOVYOCSO-UHFFFAOYSA-N	C(CC1CCCCC1)CC2CCCCC2CC3CCCC3
CCC(C)(O)c1cn(nn1)c2ccccc2CO	IISJBDOIKBVDJP-UHFFFAOYSA-N	PYEJUOMXKRWHRG-UHFFFAOYSA-N	CCCc1cn(nn1)c2ccccc2C	MUMJABQTMNUOLI-UHFFFAOYSA-N	CCCC1=CC(C=C1)c2ccccc2C	ZRLTXJLIGOFJTG-UHFFFAOYSA-N	CCCC1CCC(C1)C2CCCCC2C	KINVSCCCUSCXTA-UHFFFAOYSA-N	c1ccc(cc1)n2ccnn2	QCYNOMAXDPUXAP-UHFFFAOYSA-N	C1=CC(C=C1)c2ccccc2	WVABZRMBCQFXBK-UHFFFAOYSA-N	C1CCC(CC1)C2CCCC2	KINVSCCCUSCXTA-UHFFFAOYSA-N	c1ccc(cc1)n2ccnn2	QCYNOMAXDPUXAP-UHFFFAOYSA-N	C1=CC(C=C1)c2ccccc2	WVABZRMBCQFXBK-UHFFFAOYSA-N	C1CCC(CC1)C2CCCC2
CC1(C)OC(=C(C1=O)c2cc(F)cc(F)c2)c3ccc(cc3)S(=O)(=O)C	RKPRFFPVPAKVRJ-UHFFFAOYSA-N	MCATUBGGCOBLCU-UHFFFAOYSA-N	CC1OC(=C(C1=O)c2ccccc2)c3ccc(cc3)S(=O)(=O)C	SYEOTFJQBRAHIN-UHFFFAOYSA-N	CC1CC(=C(C1=C)c2ccccc2)c3ccc(cc3)[C](=C)(=C)C	JPHZNJBWHBLJDZ-UHFFFAOYSA-N	CC1CC(C2CCC(CC2)C(C)(C)C)C(C3CCCCC3)C1C	MEFAFJGOOIRFOV-UHFFFAOYSA-N	O=C1COC(=C1c2ccccc2)c3ccccc3	WKOHGEIOKMGRAV-UHFFFAOYSA-N	C=C1CCC(=C1c2ccccc2)c3ccccc3	FGISMPWADDIBOF-UHFFFAOYSA-N	CC1CCC(C2CCCCC2)C1C3CCCCC3	MJIGXZCWNCMHMZ-UHFFFAOYSA-N	C1CC(=C(O1)c2ccccc2)c3ccccc3	AUVWCPCEPJBZAG-UHFFFAOYSA-N	C1CC(=C(C1)c2ccccc2)c3ccccc3	XDDVPYUEAYKJAG-UHFFFAOYSA-N	C1CCC(CC1)C2CCCC2C3CCCCC3
COc1cccc([C@@H]2CC(=NN2c3ccc(cc3)S(=O)(=O)C)c4sc(nc4C)c5ccccc5)c1OC	ABKNIHGPAJUXHY-DEOSSOPVSA-N	ONOFDKRJWBKSRU-DEOSSOPVSA-N	COc1cccc(c1)[C@@H]2CC(=NN2c3ccc(cc3)S(=O)(=O)C)c4cnc(s4)c5ccccc5	ODOWJAWPGDVQNL-OBOZPERJSA-N	CCc1cccc(c1)C2CC(=CC2c3ccc(cc3)[C](=C)(=C)C)C4=CC=C(C4)c5ccccc5	ZOYVFYUTTFXTDD-UHFFFAOYSA-N	CCC1CCCC(C1)C2CC(CC2C3CCC(CC3)C(C)(C)C)C4CCC(C4)C5CCCCC5	GKCVOKBUBFKIKO-QFIPXVFZSA-N	C1[C@H](N(N=C1c2cnc(s2)c3ccccc3)c4ccccc4)c5ccccc5	XXZWNFASQKHETP-UHFFFAOYSA-N	C1C(C(C=C1C2=CC=C(C2)c3ccccc3)c4ccccc4)c5ccccc5	KZTVOZPSRSHTOK-UHFFFAOYSA-N	C1CCC(CC1)C2CCC(C2)C3CC(C4CCCCC4)C(C3)C5CCCCC5	GKCVOKBUBFKIKO-QFIPXVFZSA-N	C1[C@H](N(N=C1c2cnc(s2)c3ccccc3)c4ccccc4)c5ccccc5	XXZWNFASQKHETP-UHFFFAOYSA-N	C1C(C(C=C1C2=CC=C(C2)c3ccccc3)c4ccccc4)c5ccccc5	KZTVOZPSRSHTOK-UHFFFAOYSA-N	C1CCC(CC1)C2CCC(C2)C3CC(C4CCCCC4)C(C3)C5CCCCC5
CC(C)c1ccc(cc1)C(=O)C#Cc2ccc(cc2)S(=O)(=O)C	FDFDPHXLYVUUEH-UHFFFAOYSA-N	PHFJENGRVPVKTP-UHFFFAOYSA-N	CCc1ccc(cc1)C(=O)C#Cc2ccc(cc2)S(=O)(=O)C	HBXXOYVIAHSYGR-UHFFFAOYSA-N	CCc1ccc(cc1)C(=C)C#Cc2ccc(cc2)[C](=C)(=C)C	YANHQVSLLXEPDV-UHFFFAOYSA-N	CCC1CCC(CC1)C(C)CCC2CCC(CC2)C(C)(C)C	YECVQOULKHBGEN-UHFFFAOYSA-N	O=C(C#Cc1ccccc1)c2ccccc2	FMPHLTZHSZTJLO-UHFFFAOYSA-N	C=C(C#Cc1ccccc1)c2ccccc2	QYUDFQUDLLTCAA-UHFFFAOYSA-N	CC(CCC1CCCCC1)C2CCCCC2	OYWWNXJFQSGJNZ-UHFFFAOYSA-N	C(C#Cc1ccccc1)c2ccccc2	OYWWNXJFQSGJNZ-UHFFFAOYSA-N	C(C#Cc1ccccc1)c2ccccc2	LIQIPWNPFZCAIQ-UHFFFAOYSA-N	C(CC1CCCCC1)CC2CCCCC2
COc1cccc([C@@H]2CC(=NN2c3ccc(cc3)S(=O)(=O)N)c4sc(nc4C)c5ccccc5)c1OC	GGRWEHVYGXFMCS-QHCPKHFHSA-N	XUYNXWVQGWQIDH-DEOSSOPVSA-N	COc1cccc(c1)[C@@H]2CC(=NN2c3ccccc3)c4sc(nc4C)c5ccccc5	ODOGHUOUPKSAPV-FLDQDSGZSA-N	CCc1cccc(c1)C2CC(=CC2c3ccccc3)C4=C(C)C=C(C4)c5ccccc5	QVCDIIFOMRPZMI-UHFFFAOYSA-N	CCC1CCCC(C1)C2CC(CC2C3CCCCC3)C4CC(CC4C)C5CCCCC5	GKCVOKBUBFKIKO-QFIPXVFZSA-N	C1[C@H](N(N=C1c2cnc(s2)c3ccccc3)c4ccccc4)c5ccccc5	XXZWNFASQKHETP-UHFFFAOYSA-N	C1C(C(C=C1C2=CC=C(C2)c3ccccc3)c4ccccc4)c5ccccc5	KZTVOZPSRSHTOK-UHFFFAOYSA-N	C1CCC(CC1)C2CCC(C2)C3CC(C4CCCCC4)C(C3)C5CCCCC5	GKCVOKBUBFKIKO-QFIPXVFZSA-N	C1[C@H](N(N=C1c2cnc(s2)c3ccccc3)c4ccccc4)c5ccccc5	XXZWNFASQKHETP-UHFFFAOYSA-N	C1C(C(C=C1C2=CC=C(C2)c3ccccc3)c4ccccc4)c5ccccc5	KZTVOZPSRSHTOK-UHFFFAOYSA-N	C1CCC(CC1)C2CCC(C2)C3CC(C4CCCCC4)C(C3)C5CCCCC5
CC1(C)OC(=C(C1=O)c2cccc(F)c2)c3ccc(cc3)S(=O)(=O)C	SLDVCDFNTJZEEB-UHFFFAOYSA-N	MCATUBGGCOBLCU-UHFFFAOYSA-N	CC1OC(=C(C1=O)c2ccccc2)c3ccc(cc3)S(=O)(=O)C	SYEOTFJQBRAHIN-UHFFFAOYSA-N	CC1CC(=C(C1=C)c2ccccc2)c3ccc(cc3)[C](=C)(=C)C	JPHZNJBWHBLJDZ-UHFFFAOYSA-N	CC1CC(C2CCC(CC2)C(C)(C)C)C(C3CCCCC3)C1C	MEFAFJGOOIRFOV-UHFFFAOYSA-N	O=C1COC(=C1c2ccccc2)c3ccccc3	WKOHGEIOKMGRAV-UHFFFAOYSA-N	C=C1CCC(=C1c2ccccc2)c3ccccc3	FGISMPWADDIBOF-UHFFFAOYSA-N	CC1CCC(C2CCCCC2)C1C3CCCCC3	MJIGXZCWNCMHMZ-UHFFFAOYSA-N	C1CC(=C(O1)c2ccccc2)c3ccccc3	AUVWCPCEPJBZAG-UHFFFAOYSA-N	C1CC(=C(C1)c2ccccc2)c3ccccc3	XDDVPYUEAYKJAG-UHFFFAOYSA-N	C1CCC(CC1)C2CCCC2C3CCCCC3
CCOP(=O)(Cc1ccccc1n2cc(nn2)C(C)(C)O)OCC	LQYSNQKZMGRZGK-UHFFFAOYSA-N	DRUJLWYYXNIYJD-UHFFFAOYSA-N	CCOP(=O)Cc1ccccc1n2cc(CC)nn2	QQHBHOUMVPYFNV-UHFFFAOYSA-N	CCCC(=C)Cc1ccccc1C2C=CC(=C2)CC	PYSTYOREUMXELT-UHFFFAOYSA-N	CCCC(C)CC1CCCCC1C2CCC(CC)C2	KINVSCCCUSCXTA-UHFFFAOYSA-N	c1ccc(cc1)n2ccnn2	QCYNOMAXDPUXAP-UHFFFAOYSA-N	C1=CC(C=C1)c2ccccc2	WVABZRMBCQFXBK-UHFFFAOYSA-N	C1CCC(CC1)C2CCCC2	KINVSCCCUSCXTA-UHFFFAOYSA-N	c1ccc(cc1)n2ccnn2	QCYNOMAXDPUXAP-UHFFFAOYSA-N	C1=CC(C=C1)c2ccccc2	WVABZRMBCQFXBK-UHFFFAOYSA-N	C1CCC(CC1)C2CCCC2
COc1cc(cc(OC)c1OC)[C@@H]2CC(=NN2c3ccc(cc3)S(=O)(=O)N)c4sc(nc4C)c5ccccc5	CEODGYUMMDOZBN-QHCPKHFHSA-N	LNOQPGRRAALADO-DEOSSOPVSA-N	COc1ccc(cc1)[C@@H]2CC(=NN2c3ccccc3)c4sc(nc4C)c5ccccc5	VETTZFACSTWDPE-FLDQDSGZSA-N	CCc1ccc(cc1)C2CC(=CC2c3ccccc3)C4=C(C)C=C(C4)c5ccccc5	TVZLVYCNOAHWFL-UHFFFAOYSA-N	CCC1CCC(CC1)C2CC(CC2C3CCCCC3)C4CC(CC4C)C5CCCCC5	GKCVOKBUBFKIKO-QFIPXVFZSA-N	C1[C@H](N(N=C1c2cnc(s2)c3ccccc3)c4ccccc4)c5ccccc5	XXZWNFASQKHETP-UHFFFAOYSA-N	C1C(C(C=C1C2=CC=C(C2)c3ccccc3)c4ccccc4)c5ccccc5	KZTVOZPSRSHTOK-UHFFFAOYSA-N	C1CCC(CC1)C2CCC(C2)C3CC(C4CCCCC4)C(C3)C5CCCCC5	GKCVOKBUBFKIKO-QFIPXVFZSA-N	C1[C@H](N(N=C1c2cnc(s2)c3ccccc3)c4ccccc4)c5ccccc5	XXZWNFASQKHETP-UHFFFAOYSA-N	C1C(C(C=C1C2=CC=C(C2)c3ccccc3)c4ccccc4)c5ccccc5	KZTVOZPSRSHTOK-UHFFFAOYSA-N	C1CCC(CC1)C2CCC(C2)C3CC(C4CCCCC4)C(C3)C5CCCCC5
CC1=NN(C(=O)/C/1=C\c2cn(CCCCOc3cc(O)c4C(=O)C=C(Oc4c3)c5ccccc5)c6ccccc26)c7ccccc7	NSIYKAPXEZBHPR-GTWSWNCMSA-N	NBKMUKKECAQSQK-NVMPUMLXSA-N	CC1=NN(C(=O)/C/1=C\c2cn(CCCCOc3ccc4C(=O)C=C(Oc4c3)c5ccccc5)c6ccccc26)c7ccccc7	JXJLDNOOUHLWFD-QRQCIAIISA-N	CC1=CC(C(=C)/C/1=C\C2=CC(CCCCCc3ccc4C(=C)C=C(Cc4c3)c5ccccc5)c6ccccc26)c7ccccc7	QWGGRCXCOZMQRM-UHFFFAOYSA-N	CC1CC(C2CCCCC2)C(C)C1CC3CC(CCCCCC4CCC5C(C)CC(CC5C4)C6CCCCC6)C7CCCCC37	HDMVRUDHQJVAAR-MEFGMAGPSA-N	O=C1C=C(Oc2cc(OCCCCn3cc(\C=C/4\C=NN(C4=O)c5ccccc5)c6ccccc36)ccc12)c7ccccc7	YLEVVEIQVVQFQT-DKJXEYTPSA-N	C=C1C=C(Cc2cc(CCCCCC3C=C(\C=C/4\C=CC(C4=C)c5ccccc5)c6ccccc36)ccc12)c7ccccc7	QSBSDVSPDSRYEW-UHFFFAOYSA-N	CC1CC(CC2CC(CCCCCC3CC(CC4CCC(C5CCCCC5)C4C)C6CCCCC36)CCC12)C7CCCCC7	CHGOYRYJVGZXOF-NFFVHWSESA-N	C(CCn1cc(\C=C\2/CN(N=C2)c3ccccc3)c4ccccc14)COc5ccc6CC=C(Oc6c5)c7ccccc7	JZVQDAYWKVKGGE-BLCKFSMSSA-N	C(CCC1C=C(\C=C\2/CC(C=C2)c3ccccc3)c4ccccc14)CCc5ccc6CC=C(Cc6c5)c7ccccc7	GHUYZTNSAJMZRL-UHFFFAOYSA-N	C(CCC1CCC2CCC(CC2C1)C3CCCCC3)CCC4CC(CC5CCC(C5)C6CCCCC6)C7CCCCC47
Cc1c(c2ccccc2)n(C(=O)c3ccccc3)c4ccc(cc14)S(=O)(=O)C	NAORRMPCCHXHJL-UHFFFAOYSA-N	NAORRMPCCHXHJL-UHFFFAOYSA-N	Cc1c(c2ccccc2)n(C(=O)c3ccccc3)c4ccc(cc14)S(=O)(=O)C	GJLQJBHJPUSYLK-UHFFFAOYSA-N	CC1=C(C(C(=C)c2ccccc2)c3ccc(cc13)[C](=C)(=C)C)c4ccccc4	JLRKNGFEDUVTBN-UHFFFAOYSA-N	CC(C1CCCCC1)C2C3CCC(CC3C(C)C2C4CCCCC4)C(C)(C)C	UKOGCJMDGNDYFS-UHFFFAOYSA-N	O=C(c1ccccc1)n2c(cc3ccccc23)c4ccccc4	DIQRVVFPGUYDQT-UHFFFAOYSA-N	C=C(C1C(=Cc2ccccc12)c3ccccc3)c4ccccc4	PBWKTDLZYOSPJT-UHFFFAOYSA-N	CC(C1CCCCC1)C2C3CCCCC3CC2C4CCCCC4	NTEREHKLCGIVKK-UHFFFAOYSA-N	C(c1ccccc1)n2c(cc3ccccc23)c4ccccc4	UGHZDQACPHYVDI-UHFFFAOYSA-N	C(C1C(=Cc2ccccc12)c3ccccc3)c4ccccc4	PUYMEZKIGORELY-UHFFFAOYSA-N	C(C1CCCCC1)C2C3CCCCC3CC2C4CCCCC4
CC[C@]1(C)OC(=O)C(=C1c2ccc(cc2)S(=O)(=O)C)OC(C)C	FZYAFLPJDVKKQI-KRWDZBQOSA-N	SJMVEJOKHMADRO-UHFFFAOYSA-N	CCOC1=C(COC1=O)c2ccc(cc2)S(=O)(=O)C	RQDMELSGAMEZIU-UHFFFAOYSA-N	CCCC1=C(CCC1=C)c2ccc(cc2)[C](=C)(=C)C	YEHBVMPUQRVXFD-UHFFFAOYSA-N	CCCC1C(C)CCC1C2CCC(CC2)C(C)(C)C	HJJHMYDTEVUBHZ-UHFFFAOYSA-N	O=C1OCC(=C1)c2ccccc2	IBMOXPVTUYAALD-UHFFFAOYSA-N	C=C1CCC(=C1)c2ccccc2	GHRKZAKQEGRGGU-UHFFFAOYSA-N	CC1CCC(C1)C2CCCCC2	DLRAQVBYOAKOCP-UHFFFAOYSA-N	C1OCC(=C1)c2ccccc2	CXMYOMKBXNPDIW-UHFFFAOYSA-N	C1CC=C(C1)c2ccccc2	WVABZRMBCQFXBK-UHFFFAOYSA-N	C1CCC(CC1)C2CCCC2
OC(=O)c1ccccc1n2cc(nn2)c3ccc(F)cc3	UMKNKVZZTXADHR-UHFFFAOYSA-N	DDMCEGSOTOSBAN-UHFFFAOYSA-N	Cc1ccccc1n2cc(nn2)c3ccccc3	KNNOFWFBTXUANY-UHFFFAOYSA-N	Cc1ccccc1C2C=CC(=C2)c3ccccc3	ILOZBZJNLXPVHU-UHFFFAOYSA-N	CC1CCCCC1C2CCC(C2)C3CCCCC3	UIXYUQXWIFEYBN-UHFFFAOYSA-N	c1ccc(cc1)c2cn(nn2)c3ccccc3	RFHCXPYNBCYGGP-UHFFFAOYSA-N	C1=CC(=CC1c2ccccc2)c3ccccc3	UEPGKEXXIQJJIP-UHFFFAOYSA-N	C1CCC(CC1)C2CCC(C2)C3CCCCC3	UIXYUQXWIFEYBN-UHFFFAOYSA-N	c1ccc(cc1)c2cn(nn2)c3ccccc3	RFHCXPYNBCYGGP-UHFFFAOYSA-N	C1=CC(=CC1c2ccccc2)c3ccccc3	UEPGKEXXIQJJIP-UHFFFAOYSA-N	C1CCC(CC1)C2CCC(C2)C3CCCCC3
CC(=O)OC(C)(C)CCC(=O)[C@](C)(O)[C@H]1[C@H](O)C[C@@]2(C)[C@@H]3CC=C4[C@@H](C[C@H](O)C(=O)C4(C)C)[C@]3(C)C(=O)C[C@]12C	QZJJDOYZVRUEDY-NRNCYQGDSA-N	LXOMDVMGHKHETH-CZGYZKDMSA-N	CC1C(=O)CC[C@H]2C3[C@@H](CC=C12)C4CC[C@H](CC(=O)CCCOC(=O)C)C4CC3=O	BJUXCNLHHFKAQW-RMWMTRKKSA-N	CC1C(=C)CCC2C3C(CC=C12)C4CCC(CC(=C)CCCCC(=C)C)C4CC3=C	ZZVYQDCPNNDRFH-UHFFFAOYSA-N	CC(C)CCCCC(C)CC1CCC2C3CCC4C(C)C(C)CCC4C3C(C)CC12	URGKGMXTSFHLRC-FARJAALESA-N	O=C1CC[C@H]2C3[C@@H](CC=C2C1)C4CCCC4CC3=O	ZUCOBBCUGMAVSN-UHFFFAOYSA-N	C=C1CCC2C3C(CC=C2C1)C4CCCC4CC3=C	UEQSMPIRWGFNNM-UHFFFAOYSA-N	CC1CCC2C(CCC3C4CCCC4CC(C)C23)C1	CBKAHYBYIWZZPP-CQUJLFGMSA-N	C1CCC2=CC[C@H]3C4CCCC4CCC3[C@@H]2C1	CBKAHYBYIWZZPP-UHFFFAOYSA-N	C1CCC2=CCC3C4CCCC4CCC3C2C1	UACIBCPNAKBWHX-UHFFFAOYSA-N	C1CCC2C(C1)CCC3C4CCCC4CCC23
Cc1c(c2ccccc2)n(Cc3ccccc3)c4ccc(cc14)S(=O)(=O)C	XEPMMCSVYZHKAF-UHFFFAOYSA-N	XEPMMCSVYZHKAF-UHFFFAOYSA-N	Cc1c(c2ccccc2)n(Cc3ccccc3)c4ccc(cc14)S(=O)(=O)C	VZBBPKRGDSSWJN-UHFFFAOYSA-N	CC1=C(C(Cc2ccccc2)c3ccc(cc13)[C](=C)(=C)C)c4ccccc4	TXEFRCQJDWHAPK-UHFFFAOYSA-N	CC1C2CC(CCC2C(CC3CCCCC3)C1C4CCCCC4)C(C)(C)C	NTEREHKLCGIVKK-UHFFFAOYSA-N	C(c1ccccc1)n2c(cc3ccccc23)c4ccccc4	UGHZDQACPHYVDI-UHFFFAOYSA-N	C(C1C(=Cc2ccccc12)c3ccccc3)c4ccccc4	PUYMEZKIGORELY-UHFFFAOYSA-N	C(C1CCCCC1)C2C3CCCCC3CC2C4CCCCC4	NTEREHKLCGIVKK-UHFFFAOYSA-N	C(c1ccccc1)n2c(cc3ccccc23)c4ccccc4	UGHZDQACPHYVDI-UHFFFAOYSA-N	C(C1C(=Cc2ccccc12)c3ccccc3)c4ccccc4	PUYMEZKIGORELY-UHFFFAOYSA-N	C(C1CCCCC1)C2C3CCCCC3CC2C4CCCCC4
Cc1c(c2ccccc2)n(C(=O)c3ccc(Cl)cc3)c4ccc(cc14)S(=O)(=O)C	MBOQAIMZTKXXRX-UHFFFAOYSA-N	NAORRMPCCHXHJL-UHFFFAOYSA-N	Cc1c(c2ccccc2)n(C(=O)c3ccccc3)c4ccc(cc14)S(=O)(=O)C	GJLQJBHJPUSYLK-UHFFFAOYSA-N	CC1=C(C(C(=C)c2ccccc2)c3ccc(cc13)[C](=C)(=C)C)c4ccccc4	JLRKNGFEDUVTBN-UHFFFAOYSA-N	CC(C1CCCCC1)C2C3CCC(CC3C(C)C2C4CCCCC4)C(C)(C)C	UKOGCJMDGNDYFS-UHFFFAOYSA-N	O=C(c1ccccc1)n2c(cc3ccccc23)c4ccccc4	DIQRVVFPGUYDQT-UHFFFAOYSA-N	C=C(C1C(=Cc2ccccc12)c3ccccc3)c4ccccc4	PBWKTDLZYOSPJT-UHFFFAOYSA-N	CC(C1CCCCC1)C2C3CCCCC3CC2C4CCCCC4	NTEREHKLCGIVKK-UHFFFAOYSA-N	C(c1ccccc1)n2c(cc3ccccc23)c4ccccc4	UGHZDQACPHYVDI-UHFFFAOYSA-N	C(C1C(=Cc2ccccc12)c3ccccc3)c4ccccc4	PUYMEZKIGORELY-UHFFFAOYSA-N	C(C1CCCCC1)C2C3CCCCC3CC2C4CCCCC4
CS(=O)(=O)CCCO\N=C\c1ccc(F)cc1	KFJPSQAWYPUMHF-UKTHLTGXSA-N	AZHGZGKMHOSUQG-ZRDIBKRKSA-N	CS(=O)(=O)CCCO\N=C\c1ccccc1	FCXPINZQYWQRAA-YRNVUSSQSA-N	C[C](=C)(=C)CCCC\C=C\c1ccccc1	UFQZHMCKEVZSPQ-UHFFFAOYSA-N	CC(C)(C)CCCCCCC1CCCCC1	UHOVQNZJYSORNB-UHFFFAOYSA-N	c1ccccc1	UHOVQNZJYSORNB-UHFFFAOYSA-N	c1ccccc1	XDTMQSROBMDMFD-UHFFFAOYSA-N	C1CCCCC1	UHOVQNZJYSORNB-UHFFFAOYSA-N	c1ccccc1	UHOVQNZJYSORNB-UHFFFAOYSA-N	c1ccccc1	XDTMQSROBMDMFD-UHFFFAOYSA-N	C1CCCCC1
CCOP(=O)(Cc1ccccc1n2cc(nn2)c3cccc(F)c3)OCC	ASDLRDNRFZDYKA-UHFFFAOYSA-N	AQFYSXZXXHURAU-UHFFFAOYSA-N	CCOP(=O)Cc1ccccc1n2cc(nn2)c3ccccc3	DHLAMXYLFVUABW-UHFFFAOYSA-N	CCCC(=C)Cc1ccccc1C2C=CC(=C2)c3ccccc3	NTXBAOCAVCBRSN-UHFFFAOYSA-N	CCCC(C)CC1CCCCC1C2CCC(C2)C3CCCCC3	UIXYUQXWIFEYBN-UHFFFAOYSA-N	c1ccc(cc1)c2cn(nn2)c3ccccc3	RFHCXPYNBCYGGP-UHFFFAOYSA-N	C1=CC(=CC1c2ccccc2)c3ccccc3	UEPGKEXXIQJJIP-UHFFFAOYSA-N	C1CCC(CC1)C2CCC(C2)C3CCCCC3	UIXYUQXWIFEYBN-UHFFFAOYSA-N	c1ccc(cc1)c2cn(nn2)c3ccccc3	RFHCXPYNBCYGGP-UHFFFAOYSA-N	C1=CC(=CC1c2ccccc2)c3ccccc3	UEPGKEXXIQJJIP-UHFFFAOYSA-N	C1CCC(CC1)C2CCC(C2)C3CCCCC3
CC(C)Cc1ccc(cc1)C(C)C(=O)NCCCC(=O)Nc2ccccc2	LACWJXZWFFIAMA-UHFFFAOYSA-N	WXOIQCWATUTNBN-UHFFFAOYSA-N	CCCc1ccc(cc1)C(C)C(=O)NCCCC(=O)Nc2ccccc2	LJDALTNKNFVTRD-UHFFFAOYSA-N	CCCc1ccc(cc1)C(C)C(=C)CCCCC(=C)Cc2ccccc2	YKADRWZKBLJSEM-UHFFFAOYSA-N	CCCC1CCC(CC1)C(C)C(C)CCCCC(C)CC2CCCCC2	IQHPHKTVLALHPN-UHFFFAOYSA-N	O=C(Cc1ccccc1)NCCCC(=O)Nc2ccccc2	FBGQSAFVLDUOEP-UHFFFAOYSA-N	C=C(CCCCC(=C)Cc1ccccc1)Cc2ccccc2	RXFVTJJPWUPCQN-UHFFFAOYSA-N	CC(CCCCC(C)CC1CCCCC1)CC2CCCCC2	DMCPXMYLZDQHOT-UHFFFAOYSA-N	C(CCNc1ccccc1)CNCCc2ccccc2	PVBAGVQDXYRYAO-UHFFFAOYSA-N	C(CCCCc1ccccc1)CCCc2ccccc2	VNHXASLFFBTUQU-UHFFFAOYSA-N	C(CCCCC1CCCCC1)CCCC2CCCCC2
C[C@H](C(=O)O)c1ccc2OCCOc2c1	REEHPTZXDPTHNZ-ZETCQYMHSA-N	QSNNGOUNLVCFPU-UHFFFAOYSA-N	CCc1ccc2OCCOc2c1	DLHGUEXPTGUBGR-UHFFFAOYSA-N	CCc1ccc2CCCCc2c1	HLQZZLGOHWUHQM-UHFFFAOYSA-N	CCC1CCC2CCCCC2C1	BNBQRQQYDMDJAH-UHFFFAOYSA-N	C1COc2ccccc2O1	CXWXQJXEFPUFDZ-UHFFFAOYSA-N	C1CCc2ccccc2C1	NNBZCPXTIHJBJL-UHFFFAOYSA-N	C1CCC2CCCCC2C1	BNBQRQQYDMDJAH-UHFFFAOYSA-N	C1COc2ccccc2O1	CXWXQJXEFPUFDZ-UHFFFAOYSA-N	C1CCc2ccccc2C1	NNBZCPXTIHJBJL-UHFFFAOYSA-N	C1CCC2CCCCC2C1
COc1cc(cc(OC)c1OC)C2CC(=NN2c3ccc(cc3)S(=O)(=O)C)c4ccc(cc4)n5cnnn5	RKCNJWHHASUDRY-UHFFFAOYSA-N	MOLSKZQYOUBCDR-UHFFFAOYSA-N	COc1ccc(cc1)C2CC(=NN2c3ccc(cc3)S(=O)(=O)C)c4ccc(cc4)n5cnnn5	UQDLCMNFNIHPJF-UHFFFAOYSA-N	CCc1ccc(cc1)C2CC(=CC2c3ccc(cc3)[C](=C)(=C)C)c4ccc(cc4)C5C=CC=C5	NWYTZQMVCJQRSG-UHFFFAOYSA-N	CCC1CCC(CC1)C2CC(CC2C3CCC(CC3)C(C)(C)C)C4CCC(CC4)C5CCCC5	LJRHGLCAUHQAGX-UHFFFAOYSA-N	C1C(N(N=C1c2ccc(cc2)n3cnnn3)c4ccccc4)c5ccccc5	NOEBLHRBCRPJGT-UHFFFAOYSA-N	C1C(C(C=C1c2ccc(cc2)C3C=CC=C3)c4ccccc4)c5ccccc5	SCLFTTFABIZGKW-UHFFFAOYSA-N	C1CCC(CC1)C2CC(CC2C3CCCCC3)C4CCC(CC4)C5CCCC5	LJRHGLCAUHQAGX-UHFFFAOYSA-N	C1C(N(N=C1c2ccc(cc2)n3cnnn3)c4ccccc4)c5ccccc5	NOEBLHRBCRPJGT-UHFFFAOYSA-N	C1C(C(C=C1c2ccc(cc2)C3C=CC=C3)c4ccccc4)c5ccccc5	SCLFTTFABIZGKW-UHFFFAOYSA-N	C1CCC(CC1)C2CC(CC2C3CCCCC3)C4CCC(CC4)C5CCCC5
CS(=O)(=O)c1ccc(cc1)C2=C(C(=O)CC2)c3cccnc3	PKMFIFDWBWWDIQ-UHFFFAOYSA-N	PKMFIFDWBWWDIQ-UHFFFAOYSA-N	CS(=O)(=O)c1ccc(cc1)C2=C(C(=O)CC2)c3cccnc3	AIVQBJYSKGHZHU-UHFFFAOYSA-N	C[C](=C)(=C)c1ccc(cc1)C2=C(C(=C)CC2)c3ccccc3	JTDNMPNJCRKXGE-UHFFFAOYSA-N	CC1CCC(C2CCC(CC2)C(C)(C)C)C1C3CCCCC3	FTTZXIFIXYPXJJ-UHFFFAOYSA-N	O=C1CCC(=C1c2cccnc2)c3ccccc3	WKOHGEIOKMGRAV-UHFFFAOYSA-N	C=C1CCC(=C1c2ccccc2)c3ccccc3	FGISMPWADDIBOF-UHFFFAOYSA-N	CC1CCC(C2CCCCC2)C1C3CCCCC3	KOOUOEKISQNETC-UHFFFAOYSA-N	C1CC(=C(C1)c2cccnc2)c3ccccc3	AUVWCPCEPJBZAG-UHFFFAOYSA-N	C1CC(=C(C1)c2ccccc2)c3ccccc3	XDDVPYUEAYKJAG-UHFFFAOYSA-N	C1CCC(CC1)C2CCCC2C3CCCCC3
COc1cc(cc(OC)c1OC)C2CC(=NN2c3ccc(cc3)S(=O)(=O)N)c4ccc(cc4)n5cnnn5	CZIKKMBQUCXPOO-UHFFFAOYSA-N	FAFSZXGQECDRBU-UHFFFAOYSA-N	COc1cc(OC)cc(c1)C2CC(=NN2c3ccccc3)c4ccc(cc4)n5cnnn5	WZIRMXODEJFVBF-UHFFFAOYSA-N	CCc1cc(CC)cc(c1)C2CC(=CC2c3ccccc3)c4ccc(cc4)C5C=CC=C5	LTQQRBVACGOUNJ-UHFFFAOYSA-N	CCC1CC(CC)CC(C1)C2CC(CC2C3CCCCC3)C4CCC(CC4)C5CCCC5	LJRHGLCAUHQAGX-UHFFFAOYSA-N	C1C(N(N=C1c2ccc(cc2)n3cnnn3)c4ccccc4)c5ccccc5	NOEBLHRBCRPJGT-UHFFFAOYSA-N	C1C(C(C=C1c2ccc(cc2)C3C=CC=C3)c4ccccc4)c5ccccc5	SCLFTTFABIZGKW-UHFFFAOYSA-N	C1CCC(CC1)C2CC(CC2C3CCCCC3)C4CCC(CC4)C5CCCC5	LJRHGLCAUHQAGX-UHFFFAOYSA-N	C1C(N(N=C1c2ccc(cc2)n3cnnn3)c4ccccc4)c5ccccc5	NOEBLHRBCRPJGT-UHFFFAOYSA-N	C1C(C(C=C1c2ccc(cc2)C3C=CC=C3)c4ccccc4)c5ccccc5	SCLFTTFABIZGKW-UHFFFAOYSA-N	C1CCC(CC1)C2CC(CC2C3CCCCC3)C4CCC(CC4)C5CCCC5
CCN1CCC(=O)\C(=C\c2c(c3ccc(Cl)cc3)n(nc2C(F)(F)F)c4ccccc4)\C1	JWMFCUROZUDFLT-SAPNQHFASA-N	FYMUTVYMOHSGAF-CAPFRKAQSA-N	CCN1CCC(=O)\C(=C\c2c(C)nn(c3ccccc3)c2c4ccccc4)\C1	BJZJITDGKSBEGS-NCELDCMTSA-N	CCC1CCC(=C)\C(=C\C2=C(C(C=C2C)c3ccccc3)c4ccccc4)\C1	YQYFPUGHYZHIPD-UHFFFAOYSA-N	CCC1CCC(C)C(CC2C(C)CC(C3CCCCC3)C2C4CCCCC4)C1	LQYKDQSMETUFSL-GHRIWEEISA-N	O=C1CCNC/C/1=C\c2cnn(c3ccccc3)c2c4ccccc4	ZBAAXTRSWRENPX-RELWKKBWSA-N	C=C1CCCC/C/1=C\C2=C(C(C=C2)c3ccccc3)c4ccccc4	IVLWZOIVHYCRMI-UHFFFAOYSA-N	CC1CCCCC1CC2CCC(C3CCCCC3)C2C4CCCCC4	RTDOPTCHOXFCIZ-VKAVYKQESA-N	C1CNC\C(=C/c2cnn(c3ccccc3)c2c4ccccc4)\C1	LTZNGCPKHNMVDB-UHFFFAOYSA-N	C1CCC(=CC2=C(C(C=C2)c3ccccc3)c4ccccc4)CC1	ALINFSUTBLRYID-UHFFFAOYSA-N	C(C1CCCCC1)C2CCC(C3CCCCC3)C2C4CCCCC4
CC(C)OC1=C(c2ccc(cc2)S(=O)(=O)C)C(C)(C)OC1=O	ONJHHYBWKLDIFI-UHFFFAOYSA-N	SJMVEJOKHMADRO-UHFFFAOYSA-N	CCOC1=C(COC1=O)c2ccc(cc2)S(=O)(=O)C	RQDMELSGAMEZIU-UHFFFAOYSA-N	CCCC1=C(CCC1=C)c2ccc(cc2)[C](=C)(=C)C	YEHBVMPUQRVXFD-UHFFFAOYSA-N	CCCC1C(C)CCC1C2CCC(CC2)C(C)(C)C	HJJHMYDTEVUBHZ-UHFFFAOYSA-N	O=C1OCC(=C1)c2ccccc2	IBMOXPVTUYAALD-UHFFFAOYSA-N	C=C1CCC(=C1)c2ccccc2	GHRKZAKQEGRGGU-UHFFFAOYSA-N	CC1CCC(C1)C2CCCCC2	DLRAQVBYOAKOCP-UHFFFAOYSA-N	C1OCC(=C1)c2ccccc2	CXMYOMKBXNPDIW-UHFFFAOYSA-N	C1CC=C(C1)c2ccccc2	WVABZRMBCQFXBK-UHFFFAOYSA-N	C1CCC(CC1)C2CCCC2
Oc1ccccc1C(=O)n2nc(Nc3ccccc3)cc2c4ccccc4O	CADYKNKPEWDIGJ-UHFFFAOYSA-N	ZDQPVBRSPZKVMX-UHFFFAOYSA-N	O=C(c1ccccc1)n2nc(Nc3ccccc3)cc2c4ccccc4	KMXGFRRMKXNBBC-UHFFFAOYSA-N	C=C(C1C=C(Cc2ccccc2)C=C1c3ccccc3)c4ccccc4	LETAPQZRSCSZHJ-UHFFFAOYSA-N	CC(C1CCCCC1)C2CC(CC3CCCCC3)CC2C4CCCCC4	ZDQPVBRSPZKVMX-UHFFFAOYSA-N	O=C(c1ccccc1)n2nc(Nc3ccccc3)cc2c4ccccc4	KMXGFRRMKXNBBC-UHFFFAOYSA-N	C=C(C1C=C(Cc2ccccc2)C=C1c3ccccc3)c4ccccc4	LETAPQZRSCSZHJ-UHFFFAOYSA-N	CC(C1CCCCC1)C2CC(CC3CCCCC3)CC2C4CCCCC4	DHSVGRJUZJPTAO-UHFFFAOYSA-N	C(c1ccccc1)n2nc(Nc3ccccc3)cc2c4ccccc4	HNWHNKGPGZXQQY-UHFFFAOYSA-N	C(C1C=C(Cc2ccccc2)C=C1c3ccccc3)c4ccccc4	PTFCSOUVUPHFEK-UHFFFAOYSA-N	C(C1CCCCC1)C2CC(CC3CCCCC3)C(C2)C4CCCCC4
OC(=O)Cc1cccn1c2ccc3OCCOc3c2	IBIFILNFQVGVIU-UHFFFAOYSA-N	YONBCOASKQWAJJ-UHFFFAOYSA-N	CCc1cccn1c2ccc3OCCOc3c2	XSFFUOPTZIDVIL-UHFFFAOYSA-N	CCC1=CC=CC1c2ccc3CCCCc3c2	BDPRULLPKYBXGD-UHFFFAOYSA-N	CCC1CCCC1C2CCC3CCCCC3C2	HMBOUQKESIRNCW-UHFFFAOYSA-N	C1COc2cc(ccc2O1)n3cccc3	PXXVNCHCGSKYCN-UHFFFAOYSA-N	C1CCc2cc(ccc2C1)C3C=CC=C3	WBJGIYFPQFQPPC-UHFFFAOYSA-N	C1CCC(C1)C2CCC3CCCCC3C2	HMBOUQKESIRNCW-UHFFFAOYSA-N	C1COc2cc(ccc2O1)n3cccc3	PXXVNCHCGSKYCN-UHFFFAOYSA-N	C1CCc2cc(ccc2C1)C3C=CC=C3	WBJGIYFPQFQPPC-UHFFFAOYSA-N	C1CCC(C1)C2CCC3CCCCC3C2
CCOC(=O)C1=C(N)N2N(C1c3ccccc3O)C(=O)c4cccnc4C2=O	CQVZYKXHVWHDDF-UHFFFAOYSA-N	XLPPAZGBZDBHPL-UHFFFAOYSA-N	CCOC(=O)C1=CN2N(C1c3ccccc3)C(=O)c4cccnc4C2=O	NXHIABVGBQSHPW-UHFFFAOYSA-N	CCCC(=C)C1=CC2C(C1c3ccccc3)C(=C)c4ccccc4C2=C	JTGNOBCCBKONAW-UHFFFAOYSA-N	CCCC(C)C1CC2C(C)C3CCCCC3C(C)C2C1C4CCCCC4	HZJFDSWMLCPFOL-UHFFFAOYSA-N	O=C1N2C(C=CN2C(=O)c3ncccc13)c4ccccc4	IULDGZAQVUHKLH-UHFFFAOYSA-N	C=C1C2C=CC(C2C(=C)c3ccccc13)c4ccccc4	FSWFHBCJQRZQST-UHFFFAOYSA-N	CC1C2CCCCC2C(C)C3C(CCC13)C4CCCCC4	ODGXMLJVASWACF-UHFFFAOYSA-N	C1N2C=CC(N2Cc3cccnc13)c4ccccc4	VNWQUVSAUKVLFO-UHFFFAOYSA-N	C1C2C=CC(C2Cc3ccccc13)c4ccccc4	WEQLRLCNGKQUPQ-UHFFFAOYSA-N	C1CCC(CC1)C2CCC3CC4CCCCC4CC23
NS(=O)(=O)c1ccc(cc1)C2=COC(=O)N2c3ccccc3F	GAMVNGGEXGLJDG-UHFFFAOYSA-N	CDWHNFNKRJORKM-UHFFFAOYSA-N	O=C1OC=C(N1c2ccccc2)c3ccccc3	RLAFFOZHRUMDIN-UHFFFAOYSA-N	C=C1CC=C(C1c2ccccc2)c3ccccc3	FGISMPWADDIBOF-UHFFFAOYSA-N	CC1CCC(C2CCCCC2)C1C3CCCCC3	CDWHNFNKRJORKM-UHFFFAOYSA-N	O=C1OC=C(N1c2ccccc2)c3ccccc3	RLAFFOZHRUMDIN-UHFFFAOYSA-N	C=C1CC=C(C1c2ccccc2)c3ccccc3	FGISMPWADDIBOF-UHFFFAOYSA-N	CC1CCC(C2CCCCC2)C1C3CCCCC3	MYAVGBRVNMVVAG-UHFFFAOYSA-N	C1OC=C(N1c2ccccc2)c3ccccc3	BLSGDOIUCWPGSC-UHFFFAOYSA-N	C1CC(C(=C1)c2ccccc2)c3ccccc3	XDDVPYUEAYKJAG-UHFFFAOYSA-N	C1CCC(CC1)C2CCCC2C3CCCCC3
CS(=O)(=O)c1ccc(cc1)n2nc(cc2c3ccc([123I])cc3)C(F)(F)F	NIUAGEVCVWHMTA-PIRNEEEYSA-N	IYQBBPZGSNHUDK-UHFFFAOYSA-N	Cc1cc(c2ccccc2)n(n1)c3ccc(cc3)S(=O)(=O)C	TVVMMWHELHZBDT-UHFFFAOYSA-N	CC1=CC(C(=C1)c2ccccc2)c3ccc(cc3)[C](=C)(=C)C	XFTBKNXYSSNWEK-UHFFFAOYSA-N	CC1CC(C2CCCCC2)C(C1)C3CCC(CC3)C(C)(C)C	IDCXLYCLPHRSAZ-UHFFFAOYSA-N	c1ccc(cc1)c2ccnn2c3ccccc3	XBINOVBNAGGKHM-UHFFFAOYSA-N	C1=CC(C(=C1)c2ccccc2)c3ccccc3	XDDVPYUEAYKJAG-UHFFFAOYSA-N	C1CCC(CC1)C2CCCC2C3CCCCC3	IDCXLYCLPHRSAZ-UHFFFAOYSA-N	c1ccc(cc1)c2ccnn2c3ccccc3	XBINOVBNAGGKHM-UHFFFAOYSA-N	C1=CC(C(=C1)c2ccccc2)c3ccccc3	XDDVPYUEAYKJAG-UHFFFAOYSA-N	C1CCC(CC1)C2CCCC2C3CCCCC3
NCc1c(c2ccccc2)c(C(=O)O)c3ccccn13	VMUJASMKVZSIID-UHFFFAOYSA-N	FDZINUGHENCVMB-UHFFFAOYSA-N	Cc1c(c2ccccc2)c(C)n3ccccc13	BOHYCZQSJFCSCD-UHFFFAOYSA-N	CC1=C(C(=C2C=CC=CC12)C)c3ccccc3	LQGSPDZNNQFDJB-UHFFFAOYSA-N	CC1C2CCCCC2C(C)C1C3CCCCC3	JMCYJDYOEWQZDE-UHFFFAOYSA-N	c1ccc(cc1)c2cc3ccccn3c2	CALKRTYGXYKIOW-UHFFFAOYSA-N	C1=CC2C=C(C=C2C=C1)c3ccccc3	JXASEBKWWMNGBY-UHFFFAOYSA-N	C1CCC(CC1)C2CC3CCCCC3C2	JMCYJDYOEWQZDE-UHFFFAOYSA-N	c1ccc(cc1)c2cc3ccccn3c2	CALKRTYGXYKIOW-UHFFFAOYSA-N	C1=CC2C=C(C=C2C=C1)c3ccccc3	JXASEBKWWMNGBY-UHFFFAOYSA-N	C1CCC(CC1)C2CC3CCCCC3C2
NNC(=O)c1cc(c2ccc3OCOc3c2)n(n1)c4ccc(cc4)S(=O)(=O)N	GZZSNYHXTMHGFF-UHFFFAOYSA-N	OYDKQXBVVNUQJF-UHFFFAOYSA-N	Cc1cc(c2ccc3OCOc3c2)n(n1)c4ccccc4	VSHUHJQZOZPEBS-UHFFFAOYSA-N	CC1=CC(C(=C1)c2ccc3CCCc3c2)c4ccccc4	UJSJKOKBYQUBNC-UHFFFAOYSA-N	CC1CC(C2CCCCC2)C(C1)C3CCC4CCCC4C3	HGOHQESAWOVVER-UHFFFAOYSA-N	C1Oc2ccc(cc2O1)c3ccnn3c4ccccc4	NHAZWFSZPUNCQB-UHFFFAOYSA-N	C1Cc2ccc(cc2C1)C3=CC=CC3c4ccccc4	DOQAWQZDQDSYGO-UHFFFAOYSA-N	C1CCC(CC1)C2CCCC2C3CCC4CCCC4C3	HGOHQESAWOVVER-UHFFFAOYSA-N	C1Oc2ccc(cc2O1)c3ccnn3c4ccccc4	NHAZWFSZPUNCQB-UHFFFAOYSA-N	C1Cc2ccc(cc2C1)C3=CC=CC3c4ccccc4	DOQAWQZDQDSYGO-UHFFFAOYSA-N	C1CCC(CC1)C2CCCC2C3CCC4CCCC4C3
Cc1ccc(cc1)c2cc(C[18F])nn2c3ccc(cc3)S(=O)(=O)C	YWZHJEFVDTUIAA-AWDFDDCISA-N	IYLHMKRFVFTKFR-UHFFFAOYSA-N	Cc1ccc(cc1)c2ccnn2c3ccc(cc3)S(=O)(=O)C	LQXBJCIBOCFNSY-UHFFFAOYSA-N	Cc1ccc(cc1)C2=CC=CC2c3ccc(cc3)[C](=C)(=C)C	WFRYUNLNYIIXTG-UHFFFAOYSA-N	CC1CCC(CC1)C2CCCC2C3CCC(CC3)C(C)(C)C	IDCXLYCLPHRSAZ-UHFFFAOYSA-N	c1ccc(cc1)c2ccnn2c3ccccc3	XBINOVBNAGGKHM-UHFFFAOYSA-N	C1=CC(C(=C1)c2ccccc2)c3ccccc3	XDDVPYUEAYKJAG-UHFFFAOYSA-N	C1CCC(CC1)C2CCCC2C3CCCCC3	IDCXLYCLPHRSAZ-UHFFFAOYSA-N	c1ccc(cc1)c2ccnn2c3ccccc3	XBINOVBNAGGKHM-UHFFFAOYSA-N	C1=CC(C(=C1)c2ccccc2)c3ccccc3	XDDVPYUEAYKJAG-UHFFFAOYSA-N	C1CCC(CC1)C2CCCC2C3CCCCC3
CC(C)S(=O)(=O)C1=C(O)N(Cc2ccccc2)C(=O)c3ccc(Cl)cc13	AACXOSPRTYPFDW-UHFFFAOYSA-N	GTJRSGTWVNICEI-UHFFFAOYSA-N	CCS(=O)(=O)C1=CN(Cc2ccccc2)C(=O)c3ccccc13	GNILYNOUQKXAOO-UHFFFAOYSA-N	CC[C](=C)(=C)C1=CC(Cc2ccccc2)C(=C)c3ccccc13	OEUYOLSOBUAKSQ-UHFFFAOYSA-N	CCC(C)(C)C1CC(CC2CCCCC2)C(C)C3CCCCC13	OKPSATHLOHKORM-UHFFFAOYSA-N	O=C1N(Cc2ccccc2)C=Cc3ccccc13	OMIODEMOPULKQE-UHFFFAOYSA-N	C=C1C(Cc2ccccc2)C=Cc3ccccc13	BYACDBMJIVVALY-UHFFFAOYSA-N	CC1C(CC2CCCCC2)CCC3CCCCC13	MPWKDYLNPVYUCY-UHFFFAOYSA-N	C(N1Cc2ccccc2C=C1)c3ccccc3	SLYNOHQZJUTBTK-UHFFFAOYSA-N	C(C1Cc2ccccc2C=C1)c3ccccc3	HOYXUOXDDRHDOU-UHFFFAOYSA-N	C(C1CCCCC1)C2CCC3CCCCC3C2
COc1ccc2c(c1)c(CC(=O)NCCCCNC(=O)c3ccc(C(=O)O)c(c3)C4=C5C=C6CCC[N]7=C6C(=C5Oc8c9CCCN%10CCCc(cc48)c9%10)CCC7)c(C)n2C(=O)c%11ccc(Cl)cc%11	RABYEWNXHPWOIR-UHFFFAOYSA-N	ZPEWFFHYJPPXGB-UHFFFAOYSA-N	COc1ccc2c(c1)c(CC(=O)NCCCCNC(=O)c3ccc(C)c(c3)C4=C5C=C6CCC[N]7=C6C(=C5Oc8c9CCCN%10CCCc(cc48)c9%10)CCC7)cn2C(=O)c%11ccccc%11	PXRPLBQLUPYCAI-UHFFFAOYSA-N	CCc1ccc2C(C=C(CC(=C)CCCCCCC(=C)c3ccc(C)c(c3)C4=C5C=C6CCCC7=C6C(=C5Cc8c9CCCC%10CCCc(cc48)c9%10)CCC7)c2c1)C(=C)c%11ccccc%11	FQHZYHUCHHSZNB-UHFFFAOYSA-N	CCC1CCC2C(CC(CC(C)CCCCCCC(C)C3CCC(C)C(C3)C4C5CC6CCCC7CCCC(C5CC8C9CCCC%10CCCC(CC48)C9%10)C67)C2C1)C(C)C%11CCCCC%11	UIAPSMKJNCDSFF-UHFFFAOYSA-N	O=C(Cc1cn(C(=O)c2ccccc2)c3ccccc13)NCCCCNC(=O)c4cccc(c4)C5=C6C=C7CCC[N]8=C7C(=C6Oc9c%10CCCN%11CCCc(cc59)c%10%11)CCC8	WNLQBQGXKVGPCO-UHFFFAOYSA-N	C=C(CCCCCCC(=C)c1cccc(c1)C2=C3C=C4CCCC5=C4C(=C3Cc6c7CCCC8CCCc(cc26)c78)CCC5)CC9=CC(C(=C)c%10ccccc%10)c%11ccccc9%11	VSRDGKFHCHEYKH-UHFFFAOYSA-N	CC(CCCCCCC(C)C1CCCC(C1)C2C3CC4CCCC5CCCC(C3CC6C7CCCC8CCCC(CC26)C78)C45)CC9CC(C(C)C%10CCCCC%10)C%11CCCCC9%11	IXHCCVGBGKTSHX-UHFFFAOYSA-N	C(CCNCc1cccc(c1)C2=C3C=C4CCC[N]5=C4C(=C3Oc6c7CCCN8CCCc(cc26)c78)CCC5)CNCCc9cn(Cc%10ccccc%10)c%11ccccc9%11	QCLHTOVDQHDVRX-UHFFFAOYSA-N	C(CCCCC1=CC(Cc2ccccc2)c3ccccc13)CCCCc4cccc(c4)C5=C6C=C7CCCC8=C7C(=C6Cc9c%10CCCC%11CCCc(cc59)c%10%11)CCC8	HVKPHLKFBDFXHS-UHFFFAOYSA-N	C(CCCCC1CCCC(C1)C2C3CC4CCCC5CCCC(C3CC6C7CCCC8CCCC(CC26)C78)C45)CCCCC9CC(CC%10CCCCC%10)C%11CCCCC9%11
O=C(Nc1ccccc1)N2CCc3ccccc3[C@@H]2c4ccccc4	ANGTYJQSMCLDLI-NRFANRHFSA-N	ANGTYJQSMCLDLI-NRFANRHFSA-N	O=C(Nc1ccccc1)N2CCc3ccccc3[C@@H]2c4ccccc4	VQJBEJOERREHMM-XSWBTSGESA-N	C=C(Cc1ccccc1)C2CCc3ccccc3C2c4ccccc4	JHJUUZBEAHCMBH-UHFFFAOYSA-N	CC(CC1CCCCC1)C2CCC3CCCCC3C2C4CCCCC4	ANGTYJQSMCLDLI-NRFANRHFSA-N	O=C(Nc1ccccc1)N2CCc3ccccc3[C@@H]2c4ccccc4	VQJBEJOERREHMM-UHFFFAOYSA-N	C=C(Cc1ccccc1)C2CCc3ccccc3C2c4ccccc4	JHJUUZBEAHCMBH-UHFFFAOYSA-N	CC(CC1CCCCC1)C2CCC3CCCCC3C2C4CCCCC4	JKZVVKMXKPASKL-QFIPXVFZSA-N	C(Nc1ccccc1)N2CCc3ccccc3[C@@H]2c4ccccc4	YGXOGTFWVAAZNB-UHFFFAOYSA-N	C(Cc1ccccc1)C2CCc3ccccc3C2c4ccccc4	HIRONBSTTNJSLP-UHFFFAOYSA-N	C(CC1CCC2CCCCC2C1C3CCCCC3)C4CCCCC4
[11CH3]Oc1cc(NCc2cccs2)nc(n1)c3ccc(cc3)S(=O)(=O)C	LWZBBNWYOITRHC-BJUDXGSMSA-N	LWZBBNWYOITRHC-BJUDXGSMSA-N	[11CH3]Oc1cc(NCc2cccs2)nc(n1)c3ccc(cc3)S(=O)(=O)C	OFTWGZUTACHJQA-UHFFFAOYSA-N	CCc1cc(CCC2=CC=CC2)cc(c1)c3ccc(cc3)[C](=C)(=C)C	PALRQZXULVYCFZ-UHFFFAOYSA-N	CCC1CC(CCC2CCCC2)CC(C1)C3CCC(CC3)C(C)(C)C	ORGLOBLMKFEHGG-UHFFFAOYSA-N	C(Nc1ccnc(n1)c2ccccc2)c3cccs3	SWWYVYYKQNHCJB-UHFFFAOYSA-N	C(Cc1cccc(c1)c2ccccc2)C3=CC=CC3	QVVQIAZGSQLDRG-UHFFFAOYSA-N	C(CC1CCCC(C1)C2CCCCC2)C3CCCC3	ORGLOBLMKFEHGG-UHFFFAOYSA-N	C(Nc1ccnc(n1)c2ccccc2)c3cccs3	SWWYVYYKQNHCJB-UHFFFAOYSA-N	C(Cc1cccc(c1)c2ccccc2)C3=CC=CC3	QVVQIAZGSQLDRG-UHFFFAOYSA-N	C(CC1CCCC(C1)C2CCCCC2)C3CCCC3
C\C(=N\NC(=O)c1cc(c2ccc3OCOc3c2)n(n1)c4ccc(cc4)S(=O)(=O)N)\C(=O)O	OZVJBYRWIYKELU-JJFYIABZSA-N	TVMXRTOZKWSTBQ-QFOIDUMCSA-N	CC=NNC(=O)c1cc(c2ccc3OCOc3c2)n(n1)c4ccccc4	NPWSLBFLYLIFEW-ONEGZZNKSA-N	CC=CCC(=C)C1=CC(C(=C1)c2ccc3CCCc3c2)c4ccccc4	RGRJCDJRNJYTLR-UHFFFAOYSA-N	CCCCC(C)C1CC(C2CCCCC2)C(C1)C3CCC4CCCC4C3	HGOHQESAWOVVER-UHFFFAOYSA-N	C1Oc2ccc(cc2O1)c3ccnn3c4ccccc4	NHAZWFSZPUNCQB-UHFFFAOYSA-N	C1Cc2ccc(cc2C1)C3=CC=CC3c4ccccc4	DOQAWQZDQDSYGO-UHFFFAOYSA-N	C1CCC(CC1)C2CCCC2C3CCC4CCCC4C3	HGOHQESAWOVVER-UHFFFAOYSA-N	C1Oc2ccc(cc2O1)c3ccnn3c4ccccc4	NHAZWFSZPUNCQB-UHFFFAOYSA-N	C1Cc2ccc(cc2C1)C3=CC=CC3c4ccccc4	DOQAWQZDQDSYGO-UHFFFAOYSA-N	C1CCC(CC1)C2CCCC2C3CCC4CCCC4C3
CC(=O)Oc1ccc(OC(=O)C)c(c1)S(=O)(=O)O	VZQNKWFVWMPVJH-UHFFFAOYSA-N	AKOGNYJNGMLDOA-UHFFFAOYSA-N	CC(=O)Oc1ccc(OC(=O)C)cc1	WSUUKZYSMLRZCI-UHFFFAOYSA-N	CC(=C)Cc1ccc(CC(=C)C)cc1	YSPZBCQYHXRQMG-UHFFFAOYSA-N	CC(C)CC1CCC(CC(C)C)CC1	UHOVQNZJYSORNB-UHFFFAOYSA-N	c1ccccc1	UHOVQNZJYSORNB-UHFFFAOYSA-N	c1ccccc1	XDTMQSROBMDMFD-UHFFFAOYSA-N	C1CCCCC1	UHOVQNZJYSORNB-UHFFFAOYSA-N	c1ccccc1	UHOVQNZJYSORNB-UHFFFAOYSA-N	c1ccccc1	XDTMQSROBMDMFD-UHFFFAOYSA-N	C1CCCCC1
CCCCC#CCSc1ccccc1OC(=O)C	GXMBHQRROXQUJS-UHFFFAOYSA-N	GXMBHQRROXQUJS-UHFFFAOYSA-N	CCCCC#CCSc1ccccc1OC(=O)C	HEFVIWHBYHJYOS-UHFFFAOYSA-N	CCCCC#CCCc1ccccc1CC(=C)C	YSZTZOZAWDGBLA-UHFFFAOYSA-N	CCCCCCCCC1CCCCC1CC(C)C	UHOVQNZJYSORNB-UHFFFAOYSA-N	c1ccccc1	UHOVQNZJYSORNB-UHFFFAOYSA-N	c1ccccc1	XDTMQSROBMDMFD-UHFFFAOYSA-N	C1CCCCC1	UHOVQNZJYSORNB-UHFFFAOYSA-N	c1ccccc1	UHOVQNZJYSORNB-UHFFFAOYSA-N	c1ccccc1	XDTMQSROBMDMFD-UHFFFAOYSA-N	C1CCCCC1
NS(=O)(=O)c1ccc(cc1)N2C(=S)S\C(=C\c3cn(nc3c4ccc5OCOc5c4)c6ccccc6)\C2=O	ZSXSJHDKRRKQAU-YDZHTSKRSA-N	USDQCMZOHAHJSJ-OEAKJJBVSA-N	O=C1N(C(=S)S/C/1=C/c2cn(nc2c3ccc4OCOc4c3)c5ccccc5)c6ccccc6	JNVZSWOQAUHBHR-COEJQBHMSA-N	C=C1C\C(=C\C2=CC(C=C2c3ccc4CCCc4c3)c5ccccc5)\C(=C)C1c6ccccc6	MMXNNCIVJOKGAG-UHFFFAOYSA-N	CC1CC(CC2CC(CC2C3CCC4CCCC4C3)C5CCCCC5)C(C)C1C6CCCCC6	USDQCMZOHAHJSJ-OEAKJJBVSA-N	O=C1N(C(=S)S/C/1=C/c2cn(nc2c3ccc4OCOc4c3)c5ccccc5)c6ccccc6	JNVZSWOQAUHBHR-COEJQBHMSA-N	C=C1C\C(=C\C2=CC(C=C2c3ccc4CCCc4c3)c5ccccc5)\C(=C)C1c6ccccc6	MMXNNCIVJOKGAG-UHFFFAOYSA-N	CC1CC(CC2CC(CC2C3CCC4CCCC4C3)C5CCCCC5)C(C)C1C6CCCCC6	FMSCHGMTOHJHFL-YDZHTSKRSA-N	C1Oc2ccc(cc2O1)c3nn(cc3\C=C\4/CN(CS4)c5ccccc5)c6ccccc6	MWYSOCNJUSVEMJ-NMWGTECJSA-N	C1Cc2ccc(cc2C1)C3=CC(C=C3\C=C/4\CCC(C4)c5ccccc5)c6ccccc6	VRDBTCCLQOHZSM-UHFFFAOYSA-N	C(C1CCC(C1)C2CCCCC2)C3CC(CC3C4CCC5CCCC5C4)C6CCCCC6
CS(=O)(=O)c1ccc(cc1)C2=C(C(=O)OC2)c3ccc(CO)cc3	IPUXISVPZLIZNP-UHFFFAOYSA-N	BLBVOPKWOIXAFD-UHFFFAOYSA-N	Cc1ccc(cc1)C2=C(COC2=O)c3ccc(cc3)S(=O)(=O)C	CRXNVLJZCVXOGZ-UHFFFAOYSA-N	Cc1ccc(cc1)C2=C(CCC2=C)c3ccc(cc3)[C](=C)(=C)C	QJRHEODBOCLVOR-UHFFFAOYSA-N	CC1CCC(CC1)C2C(C)CCC2C3CCC(CC3)C(C)(C)C	CPBAHTZRJQATEJ-UHFFFAOYSA-N	O=C1OCC(=C1c2ccccc2)c3ccccc3	WKOHGEIOKMGRAV-UHFFFAOYSA-N	C=C1CCC(=C1c2ccccc2)c3ccccc3	FGISMPWADDIBOF-UHFFFAOYSA-N	CC1CCC(C2CCCCC2)C1C3CCCCC3	NJSYIBMIYGRJEN-UHFFFAOYSA-N	C1OCC(=C1c2ccccc2)c3ccccc3	AUVWCPCEPJBZAG-UHFFFAOYSA-N	C1CC(=C(C1)c2ccccc2)c3ccccc3	XDDVPYUEAYKJAG-UHFFFAOYSA-N	C1CCC(CC1)C2CCCC2C3CCCCC3
Cc1cc(c2c(C)nn(c2O)c3ccc(cc3)S(=O)(=O)N)n(n1)c4ccccc4	NVXXALPTSLXRFC-UHFFFAOYSA-N	LAYSEACHARJGBV-UHFFFAOYSA-N	Cc1cc(c2cn(nc2C)c3ccccc3)n(n1)c4ccccc4	QPUASNDIVMENQT-UHFFFAOYSA-N	CC1=CC(C(=C1)C2=CC(C=C2C)c3ccccc3)c4ccccc4	ZHLDOGWZMJGKAB-UHFFFAOYSA-N	CC1CC(C2CCCCC2)C(C1)C3CC(CC3C)C4CCCCC4	DTIHBKAOERBXGV-UHFFFAOYSA-N	c1ccc(cc1)n2cc(cn2)c3ccnn3c4ccccc4	ZMGGSHCUYDQTKL-UHFFFAOYSA-N	C1=CC(C(=C1)C2=CC(C=C2)c3ccccc3)c4ccccc4	DLPJIUUSCVRVTJ-UHFFFAOYSA-N	C1CCC(CC1)C2CCC(C2)C3CCCC3C4CCCCC4	DTIHBKAOERBXGV-UHFFFAOYSA-N	c1ccc(cc1)n2cc(cn2)c3ccnn3c4ccccc4	ZMGGSHCUYDQTKL-UHFFFAOYSA-N	C1=CC(C(=C1)C2=CC(C=C2)c3ccccc3)c4ccccc4	DLPJIUUSCVRVTJ-UHFFFAOYSA-N	C1CCC(CC1)C2CCC(C2)C3CCCC3C4CCCCC4
Cc1ccc(cn1)c2ncc(Cl)cc2c3ccc(cc3)S(=O)(=O)C	MNJVRJDLRVPLFE-UHFFFAOYSA-N	DJQFDIJHIDCKJV-UHFFFAOYSA-N	Cc1ccc(cn1)c2ncccc2c3ccc(cc3)S(=O)(=O)C	XJPMVSXAGIQVED-UHFFFAOYSA-N	Cc1ccc(cc1)c2ccccc2c3ccc(cc3)[C](=C)(=C)C	MPHWAIJFZDTJJT-UHFFFAOYSA-N	CC1CCC(CC1)C2CCCCC2C3CCC(CC3)C(C)(C)C	CAIABANCFFKLNY-UHFFFAOYSA-N	c1ccc(cc1)c2cccnc2c3cccnc3	OIAQMFOKAXHPNH-UHFFFAOYSA-N	c1ccc(cc1)c2ccccc2c3ccccc3	JSVILEFZXZLOES-UHFFFAOYSA-N	C1CCC(CC1)C2CCCCC2C3CCCCC3	CAIABANCFFKLNY-UHFFFAOYSA-N	c1ccc(cc1)c2cccnc2c3cccnc3	OIAQMFOKAXHPNH-UHFFFAOYSA-N	c1ccc(cc1)c2ccccc2c3ccccc3	JSVILEFZXZLOES-UHFFFAOYSA-N	C1CCC(CC1)C2CCCCC2C3CCCCC3
OC(=O)C1=Cc2cc(ccc2OC1C(F)(F)F)S(F)(F)(F)(F)F	QVPDRFYJQHCIEB-UHFFFAOYSA-N	ALEQKJOHODTDTC-UHFFFAOYSA-N	CC1Oc2ccccc2C=C1C	BHOPRMHWYPVJPL-UHFFFAOYSA-N	CC1Cc2ccccc2C=C1C	UBGLIVPMNDOOTE-UHFFFAOYSA-N	CC1CC2CCCCC2CC1C	KYNSBQPICQTCGU-UHFFFAOYSA-N	C1Oc2ccccc2C=C1	KEIFWROAQVVDBN-UHFFFAOYSA-N	C1Cc2ccccc2C=C1	NNBZCPXTIHJBJL-UHFFFAOYSA-N	C1CCC2CCCCC2C1	KYNSBQPICQTCGU-UHFFFAOYSA-N	C1Oc2ccccc2C=C1	KEIFWROAQVVDBN-UHFFFAOYSA-N	C1Cc2ccccc2C=C1	NNBZCPXTIHJBJL-UHFFFAOYSA-N	C1CCC2CCCCC2C1
CC(=O)OCO\N=[N+](/[O-])\N1CCC[C@H]1C(=O)OCc2ccc(cc2)C3=C(COC3=O)c4ccc(cc4)S(=O)(=O)C	VKVMVOYMHRMXOY-GDHFJQHYSA-N	CHWBECXKQIZKAO-JPUYLNEOSA-O	CC(=O)OCON=[NH+]N1CCC[C@H]1C(=O)OCc2ccc(cc2)C3=C(COC3=O)c4ccc(cc4)S(=O)(=O)C	QUKIDTYEDRKSAS-HQCZTECQSA-N	CC(=C)CCCC=CC1CCCC1C(=C)CCc2ccc(cc2)C3=C(CCC3=C)c4ccc(cc4)[C](=C)(=C)C	RQISAIVUCBCEHQ-UHFFFAOYSA-N	CC(C)CCCCCC1CCCC1C(C)CCC2CCC(CC2)C3C(C)CCC3C4CCC(CC4)C(C)(C)C	PXILHPZZOBORDR-IBGZPJMESA-N	O=C(OCc1ccc(cc1)C2=C(COC2=O)c3ccccc3)[C@@H]4CCCN4	VQYCMWWVNNRBJD-UHFFFAOYSA-N	C=C(CCc1ccc(cc1)C2=C(CCC2=C)c3ccccc3)C4CCCC4	OKUUYJSYCZPPLX-UHFFFAOYSA-N	CC(CCC1CCC(CC1)C2C(C)CCC2C3CCCCC3)C4CCCC4	PIOOPJLGTOOHLJ-FQEVSTJZSA-N	C(OCc1ccc(cc1)C2=C(COC2)c3ccccc3)[C@@H]4CCCN4	HYGQXSLDARUQHG-UHFFFAOYSA-N	C(CC1CCCC1)Cc2ccc(cc2)C3=C(CCC3)c4ccccc4	SDVOPAXHCOHIAB-UHFFFAOYSA-N	C(CC1CCCC1)CC2CCC(CC2)C3CCCC3C4CCCCC4
COc1c(OCCCOC(=O)CCC(=O)O[Pt]2(Cl)OC(=O)C3(CC(=O)C3)C(=O)O2)cc(O)c4C(=O)C=C(Oc14)c5ccccc5	IRNOVODXFRDMMA-UHFFFAOYSA-J	DPLSLYAXECCAKX-UHFFFAOYSA-K	COc1c(OCCCOC(=O)CCC(=O)O[Pt]2OC(=O)C3(CC(=O)C3)C(=O)O2)ccc4C(=O)C=C(Oc14)c5ccccc5	QNUFDOIYAIWPAT-UHFFFAOYSA-N	CCc1c(CCCCCC(=C)CCC(=C)CC2CC(=C)C3(CC(=C)C3)C(=C)C2)ccc4C(=C)C=C(Cc14)c5ccccc5	LQCCVDOFBUIDQD-UHFFFAOYSA-N	CCC1C(CCCCCC(C)CCC(C)CC2CC(C)C3(CC(C)C3)C(C)C2)CCC4C(C)CC(CC14)C5CCCCC5	KTJYRNOBWPIIAD-UHFFFAOYSA-K	O=C(CCC(=O)O[Pt]1OC(=O)C2(CC(=O)C2)C(=O)O1)OCCCOc3ccc4C(=O)C=C(Oc4c3)c5ccccc5	XSUWCYNDPIDOTM-UHFFFAOYSA-N	C=C(CCCCCc1ccc2C(=C)C=C(Cc2c1)c3ccccc3)CCC(=C)CC4CC(=C)C5(CC(=C)C5)C(=C)C4	AWKPGODKKQIWJL-UHFFFAOYSA-N	CC(CCCCCC1CCC2C(C)CC(CC2C1)C3CCCCC3)CCC(C)CC4CC(C)C5(CC(C)C5)C(C)C4	WIQLEJUNTSKNFT-UHFFFAOYSA-N	C(CCO[Pt]1OCC2(CCC2)CO1)COCCCOc3ccc4CC=C(Oc4c3)c5ccccc5	LWUALZPGQGCEJX-UHFFFAOYSA-N	C(CCCCCc1ccc2CC=C(Cc2c1)c3ccccc3)CCCCC4CCC5(CCC5)CC4	XLYTZAPPUFYSSO-UHFFFAOYSA-N	C(CCCCCC1CCC2CCC(CC2C1)C3CCCCC3)CCCCC4CCC5(CCC5)CC4
OC(=O)Cc1ccc2OCCOc2c1	BVRNERFWPQRVJB-UHFFFAOYSA-N	QSNNGOUNLVCFPU-UHFFFAOYSA-N	CCc1ccc2OCCOc2c1	DLHGUEXPTGUBGR-UHFFFAOYSA-N	CCc1ccc2CCCCc2c1	HLQZZLGOHWUHQM-UHFFFAOYSA-N	CCC1CCC2CCCCC2C1	BNBQRQQYDMDJAH-UHFFFAOYSA-N	C1COc2ccccc2O1	CXWXQJXEFPUFDZ-UHFFFAOYSA-N	C1CCc2ccccc2C1	NNBZCPXTIHJBJL-UHFFFAOYSA-N	C1CCC2CCCCC2C1	BNBQRQQYDMDJAH-UHFFFAOYSA-N	C1COc2ccccc2O1	CXWXQJXEFPUFDZ-UHFFFAOYSA-N	C1CCc2ccccc2C1	NNBZCPXTIHJBJL-UHFFFAOYSA-N	C1CCC2CCCCC2C1
CNS(=O)(=O)c1cc2OCOc2cc1Cc3ccccc3	FSULBWGIEPEIRN-UHFFFAOYSA-N	FSULBWGIEPEIRN-UHFFFAOYSA-N	CNS(=O)(=O)c1cc2OCOc2cc1Cc3ccccc3	MXYGEIOBWVMFBY-UHFFFAOYSA-N	CC[C](=C)(=C)c1cc2CCCc2cc1Cc3ccccc3	LCADKRONNZPHAO-UHFFFAOYSA-N	CCC(C)(C)C1CC2CCCC2CC1CC3CCCCC3	FDTVPJJPRVAQMG-UHFFFAOYSA-N	C(c1ccccc1)c2ccc3OCOc3c2	GPBHQTNHTKCRCN-UHFFFAOYSA-N	C(c1ccccc1)c2ccc3CCCc3c2	BVDQHJOLQLJALX-UHFFFAOYSA-N	C(C1CCCCC1)C2CCC3CCCC3C2	FDTVPJJPRVAQMG-UHFFFAOYSA-N	C(c1ccccc1)c2ccc3OCOc3c2	GPBHQTNHTKCRCN-UHFFFAOYSA-N	C(c1ccccc1)c2ccc3CCCc3c2	BVDQHJOLQLJALX-UHFFFAOYSA-N	C(C1CCCCC1)C2CCC3CCCC3C2
Nc1nc(cc(c2ccccc2)c1C#N)c3ccc(cc3)n4cnnn4	CAHWFUVSYIUURD-UHFFFAOYSA-N	IXUXJKBCGOMBOL-UHFFFAOYSA-N	Cc1cnc(cc1c2ccccc2)c3ccc(cc3)n4cnnn4	LBOBWEWEDQLUAP-UHFFFAOYSA-N	Cc1ccc(cc1c2ccccc2)c3ccc(cc3)C4C=CC=C4	CMTVUFWAOIHWRP-UHFFFAOYSA-N	CC1CCC(CC1C2CCCCC2)C3CCC(CC3)C4CCCC4	RHTSKZHXFBJECE-UHFFFAOYSA-N	c1ccc(cc1)c2ccnc(c2)c3ccc(cc3)n4cnnn4	BNAWEYMXJNSZPA-UHFFFAOYSA-N	C1=CC(C=C1)c2ccc(cc2)c3cccc(c3)c4ccccc4	STLNYLOJTZOYQC-UHFFFAOYSA-N	C1CCC(CC1)C2CCCC(C2)C3CCC(CC3)C4CCCC4	RHTSKZHXFBJECE-UHFFFAOYSA-N	c1ccc(cc1)c2ccnc(c2)c3ccc(cc3)n4cnnn4	BNAWEYMXJNSZPA-UHFFFAOYSA-N	C1=CC(C=C1)c2ccc(cc2)c3cccc(c3)c4ccccc4	STLNYLOJTZOYQC-UHFFFAOYSA-N	C1CCC(CC1)C2CCCC(C2)C3CCC(CC3)C4CCCC4
FC(F)(F)C(=O)\C(=N\Nc1cc(cc(c1)C(F)(F)F)C(F)(F)F)\C(=O)c2ccc(Cl)cc2	KYHGSDBZLLKHSB-VVEOGCPPSA-N	DMPZHSWIJRJLBF-MNDPQUGUSA-N	CC(=O)\C(=N\Nc1cccc(C)c1)\C(=O)c2ccccc2	NGTOVUNYWUBGLP-STZFKDTASA-N	CC(=C)\C(=C\Cc1cccc(C)c1)\C(=C)c2ccccc2	QAQCVBWZXRVDGC-UHFFFAOYSA-N	CC(C)C(CCC1CCCC(C)C1)C(C)C2CCCCC2	SGKHPUBVXODEAR-UHFFFAOYSA-N	O=C(C=NNc1ccccc1)c2ccccc2	LOUCPTJGQXEIQI-UHFFFAOYSA-N	C=C(C=CCc1ccccc1)c2ccccc2	NECLOQYKMYLSEY-UHFFFAOYSA-N	CC(CCCC1CCCCC1)C2CCCCC2	DUHYMAHVVOSLQY-UHFFFAOYSA-N	C(C=NNc1ccccc1)c2ccccc2	CTYOBVWQEXIGRQ-UHFFFAOYSA-N	C(C=CCc1ccccc1)c2ccccc2	UWSSRUCETFDRMI-UHFFFAOYSA-N	C(CCC1CCCCC1)CC2CCCCC2
Oc1nc(cc(c2ccccc2)c1C#N)c3ccc(cc3)n4cnnn4	VIRDQBARNDHJJL-UHFFFAOYSA-N	IXUXJKBCGOMBOL-UHFFFAOYSA-N	Cc1cnc(cc1c2ccccc2)c3ccc(cc3)n4cnnn4	LBOBWEWEDQLUAP-UHFFFAOYSA-N	Cc1ccc(cc1c2ccccc2)c3ccc(cc3)C4C=CC=C4	CMTVUFWAOIHWRP-UHFFFAOYSA-N	CC1CCC(CC1C2CCCCC2)C3CCC(CC3)C4CCCC4	RHTSKZHXFBJECE-UHFFFAOYSA-N	c1ccc(cc1)c2ccnc(c2)c3ccc(cc3)n4cnnn4	BNAWEYMXJNSZPA-UHFFFAOYSA-N	C1=CC(C=C1)c2ccc(cc2)c3cccc(c3)c4ccccc4	STLNYLOJTZOYQC-UHFFFAOYSA-N	C1CCC(CC1)C2CCCC(C2)C3CCC(CC3)C4CCCC4	RHTSKZHXFBJECE-UHFFFAOYSA-N	c1ccc(cc1)c2ccnc(c2)c3ccc(cc3)n4cnnn4	BNAWEYMXJNSZPA-UHFFFAOYSA-N	C1=CC(C=C1)c2ccc(cc2)c3cccc(c3)c4ccccc4	STLNYLOJTZOYQC-UHFFFAOYSA-N	C1CCC(CC1)C2CCCC(C2)C3CCC(CC3)C4CCCC4
CCC(=O)NS(=O)(=O)c1ccc(cc1)c2c(C)onc2c3ccccc3	TZRHLKRLEZJVIJ-UHFFFAOYSA-N	TZRHLKRLEZJVIJ-UHFFFAOYSA-N	CCC(=O)NS(=O)(=O)c1ccc(cc1)c2c(C)onc2c3ccccc3	PKAPIICTZGXNQK-UHFFFAOYSA-N	CCC(=C)C[C](=C)(=C)c1ccc(cc1)C2=C(C)CC=C2c3ccccc3	GERZXXDODIIKFD-UHFFFAOYSA-N	CCC(C)CC(C)(C)C1CCC(CC1)C2C(C)CCC2C3CCCCC3	UAVZKRLWYOSHHP-UHFFFAOYSA-N	o1cc(c2ccccc2)c(n1)c3ccccc3	JZROHVYWVWGBBX-UHFFFAOYSA-N	C1C=C(C(=C1)c2ccccc2)c3ccccc3	XDDVPYUEAYKJAG-UHFFFAOYSA-N	C1CCC(CC1)C2CCCC2C3CCCCC3	UAVZKRLWYOSHHP-UHFFFAOYSA-N	o1cc(c2ccccc2)c(n1)c3ccccc3	JZROHVYWVWGBBX-UHFFFAOYSA-N	C1C=C(C(=C1)c2ccccc2)c3ccccc3	XDDVPYUEAYKJAG-UHFFFAOYSA-N	C1CCC(CC1)C2CCCC2C3CCCCC3
COc1cc(cc(OC)c1OC)c2cc(nc(O)c2C#N)c3ccc(cc3)n4cnnn4	WPDJOBQADCVHTO-UHFFFAOYSA-N	FIMDXEQKRBQGGX-UHFFFAOYSA-N	COc1ccc(cc1)c2cc(ncc2C)c3ccc(cc3)n4cnnn4	AUJFWNZTARHWTO-UHFFFAOYSA-N	CCc1ccc(cc1)c2cc(ccc2C)c3ccc(cc3)C4C=CC=C4	JQLHXHXMIPZPEY-UHFFFAOYSA-N	CCC1CCC(CC1)C2CC(CCC2C)C3CCC(CC3)C4CCCC4	RHTSKZHXFBJECE-UHFFFAOYSA-N	c1ccc(cc1)c2ccnc(c2)c3ccc(cc3)n4cnnn4	BNAWEYMXJNSZPA-UHFFFAOYSA-N	C1=CC(C=C1)c2ccc(cc2)c3cccc(c3)c4ccccc4	STLNYLOJTZOYQC-UHFFFAOYSA-N	C1CCC(CC1)C2CCCC(C2)C3CCC(CC3)C4CCCC4	RHTSKZHXFBJECE-UHFFFAOYSA-N	c1ccc(cc1)c2ccnc(c2)c3ccc(cc3)n4cnnn4	BNAWEYMXJNSZPA-UHFFFAOYSA-N	C1=CC(C=C1)c2ccc(cc2)c3cccc(c3)c4ccccc4	STLNYLOJTZOYQC-UHFFFAOYSA-N	C1CCC(CC1)C2CCCC(C2)C3CCC(CC3)C4CCCC4
FC(F)(F)c1nn(c2ccccc2)c(c1\C=C\3/CCCC3=O)c4ccc(Cl)cc4	RWQYQVMSGMZBAT-FYWRMAATSA-N	UNGBMWSRCVTZEP-OBGWFSINSA-N	Cc1nn(c2ccccc2)c(c1\C=C\3/CCCC3=O)c4ccccc4	GXQQNQDFMKLAHC-OQKWZONESA-N	CC1=CC(C(=C1\C=C\2/CCCC2=C)c3ccccc3)c4ccccc4	MUAYIZFGFMFXDR-UHFFFAOYSA-N	CC1CCCC1CC2C(C)CC(C3CCCCC3)C2C4CCCCC4	MTFTYGPRZHXWNX-SAPNQHFASA-N	O=C1CCC/C/1=C\c2cnn(c3ccccc3)c2c4ccccc4	RYRAMSKWKHQDLF-HEHNFIMWSA-N	C=C1CCC/C/1=C\C2=C(C(C=C2)c3ccccc3)c4ccccc4	AYZGRCOXDFRGLY-UHFFFAOYSA-N	CC1CCCC1CC2CCC(C3CCCCC3)C2C4CCCCC4	HCIVTRPFHCVHOO-UHFFFAOYSA-N	C1CCC(=Cc2cnn(c3ccccc3)c2c4ccccc4)C1	BTROTBVUVLKVEM-UHFFFAOYSA-N	C1CCC(=CC2=C(C(C=C2)c3ccccc3)c4ccccc4)C1	VUIUIRJVNSFVAY-UHFFFAOYSA-N	C(C1CCCC1)C2CCC(C3CCCCC3)C2C4CCCCC4
COc1ccc(\C=C/2\N=C(N(C2=O)c3ccc(cc3)S(=O)(=O)N)c4ccc(OC)cc4)cc1	IFENWSUIKZSUCO-PXLXIMEGSA-N	ISHBLZKPTXSTIY-CJLVFECKSA-N	COc1ccc(\C=C/2\N=C(N(C2=O)c3ccccc3)c4ccc(OC)cc4)cc1	VIKYHRJLQHFRPM-DIBXZPPDSA-N	CCc1ccc(\C=C/2\C=C(C(C2=C)c3ccccc3)c4ccc(CC)cc4)cc1	JIZXGAJSABYRTQ-UHFFFAOYSA-N	CCC1CCC(CC2CC(C3CCC(CC)CC3)C(C4CCCCC4)C2C)CC1	FANWRBCDDXMKRD-CAPFRKAQSA-N	O=C1N(C(=N/C/1=C/c2ccccc2)c3ccccc3)c4ccccc4	FTCSXDCCFDQXFW-QJOMJCCJSA-N	C=C1C(C(=C/C/1=C/c2ccccc2)c3ccccc3)c4ccccc4	YSJPJBXNDZKFTF-UHFFFAOYSA-N	CC1C(CC2CCCCC2)CC(C3CCCCC3)C1C4CCCCC4	MWYZBGILCTVTRA-CAPFRKAQSA-N	C1N(C(=N/C/1=C/c2ccccc2)c3ccccc3)c4ccccc4	XSOCCJYPHHECAD-SILNSSARSA-N	C1C(C(=C/C/1=C/c2ccccc2)c3ccccc3)c4ccccc4	YIHBTIYEOVHJKQ-UHFFFAOYSA-N	C(C1CCCCC1)C2CC(C3CCCCC3)C(C2)C4CCCCC4
CONS(=O)(=O)CCOC(=O)C(C)c1ccc(CC(C)C)cc1	BRKXUMURIRIUAZ-UHFFFAOYSA-N	YLOQDSXRVOIODP-UHFFFAOYSA-N	CCCc1ccc(CC(=O)OCCS(=O)(=O)NOC)cc1	MFIMRKGQNVQUIA-UHFFFAOYSA-N	CCCc1ccc(CC(=C)CCC[C](=C)(=C)CCC)cc1	CJYJBCFXVUEHDJ-UHFFFAOYSA-N	CCCC1CCC(CC(C)CCCC(C)(C)CCC)CC1	UHOVQNZJYSORNB-UHFFFAOYSA-N	c1ccccc1	UHOVQNZJYSORNB-UHFFFAOYSA-N	c1ccccc1	XDTMQSROBMDMFD-UHFFFAOYSA-N	C1CCCCC1	UHOVQNZJYSORNB-UHFFFAOYSA-N	c1ccccc1	UHOVQNZJYSORNB-UHFFFAOYSA-N	c1ccccc1	XDTMQSROBMDMFD-UHFFFAOYSA-N	C1CCCCC1
CS(=O)(=O)c1ccc(cc1)c2ccnn2c3ccc(cc3)S(=O)(=O)N	REXCGUDILCRNAQ-UHFFFAOYSA-N	WZATZMIDNZVEOH-UHFFFAOYSA-N	CS(=O)(=O)c1ccc(cc1)c2ccnn2c3ccccc3	CTFQLZCDTVDMGN-UHFFFAOYSA-N	C[C](=C)(=C)c1ccc(cc1)C2=CC=CC2c3ccccc3	YQMUFFMIOHTPMX-UHFFFAOYSA-N	CC(C)(C)C1CCC(CC1)C2CCCC2C3CCCCC3	IDCXLYCLPHRSAZ-UHFFFAOYSA-N	c1ccc(cc1)c2ccnn2c3ccccc3	XBINOVBNAGGKHM-UHFFFAOYSA-N	C1=CC(C(=C1)c2ccccc2)c3ccccc3	XDDVPYUEAYKJAG-UHFFFAOYSA-N	C1CCC(CC1)C2CCCC2C3CCCCC3	IDCXLYCLPHRSAZ-UHFFFAOYSA-N	c1ccc(cc1)c2ccnn2c3ccccc3	XBINOVBNAGGKHM-UHFFFAOYSA-N	C1=CC(C(=C1)c2ccccc2)c3ccccc3	XDDVPYUEAYKJAG-UHFFFAOYSA-N	C1CCC(CC1)C2CCCC2C3CCCCC3
CCSc1nnc(s1)c2cc(c(O)c(c2)C(C)(C)C)C(C)(C)C	XYNOMYGVSOXKJX-UHFFFAOYSA-N	YVQQVGNXXRLWKQ-UHFFFAOYSA-N	CCSc1nnc(s1)c2cccc(CC)c2	JVMBETUTPNGAJH-UHFFFAOYSA-N	CCCC1=CC=C(C1)c2cccc(CC)c2	SJTQMYDXSOHMHB-UHFFFAOYSA-N	CCCC1CCC(C1)C2CCCC(CC)C2	ZMJRUUBDMPKHJS-UHFFFAOYSA-N	c1ccc(cc1)c2nncs2	OFPZFTWBJUGNGE-UHFFFAOYSA-N	C1C=CC=C1c2ccccc2	WVABZRMBCQFXBK-UHFFFAOYSA-N	C1CCC(CC1)C2CCCC2	ZMJRUUBDMPKHJS-UHFFFAOYSA-N	c1ccc(cc1)c2nncs2	OFPZFTWBJUGNGE-UHFFFAOYSA-N	C1C=CC=C1c2ccccc2	WVABZRMBCQFXBK-UHFFFAOYSA-N	C1CCC(CC1)C2CCCC2
CS(=O)(=O)c1ccc(cc1)c2ccnn2c3ccc(cc3)C(=O)O	DTNQYCBXAYVTIC-UHFFFAOYSA-N	VOCRIQJWTGRBBP-UHFFFAOYSA-N	Cc1ccc(cc1)n2nccc2c3ccc(cc3)S(=O)(=O)C	LXPGSCNNJYPOCS-UHFFFAOYSA-N	Cc1ccc(cc1)C2C=CC=C2c3ccc(cc3)[C](=C)(=C)C	WFRYUNLNYIIXTG-UHFFFAOYSA-N	CC1CCC(CC1)C2CCCC2C3CCC(CC3)C(C)(C)C	IDCXLYCLPHRSAZ-UHFFFAOYSA-N	c1ccc(cc1)c2ccnn2c3ccccc3	XBINOVBNAGGKHM-UHFFFAOYSA-N	C1=CC(C(=C1)c2ccccc2)c3ccccc3	XDDVPYUEAYKJAG-UHFFFAOYSA-N	C1CCC(CC1)C2CCCC2C3CCCCC3	IDCXLYCLPHRSAZ-UHFFFAOYSA-N	c1ccc(cc1)c2ccnn2c3ccccc3	XBINOVBNAGGKHM-UHFFFAOYSA-N	C1=CC(C(=C1)c2ccccc2)c3ccccc3	XDDVPYUEAYKJAG-UHFFFAOYSA-N	C1CCC(CC1)C2CCCC2C3CCCCC3
OC(=O)Cc1ccc(c(F)c1)c2ccccc2	ZLLZRKQQNGBXRD-UHFFFAOYSA-N	SRQOBNUBCLPPPH-UHFFFAOYSA-N	CCc1ccc(cc1)c2ccccc2	SRQOBNUBCLPPPH-UHFFFAOYSA-N	CCc1ccc(cc1)c2ccccc2	GOTAHZOPIWLFOQ-UHFFFAOYSA-N	CCC1CCC(CC1)C2CCCCC2	ZUOUZKKEUPVFJK-UHFFFAOYSA-N	c1ccc(cc1)c2ccccc2	ZUOUZKKEUPVFJK-UHFFFAOYSA-N	c1ccc(cc1)c2ccccc2	WVIIMZNLDWSIRH-UHFFFAOYSA-N	C1CCC(CC1)C2CCCCC2	ZUOUZKKEUPVFJK-UHFFFAOYSA-N	c1ccc(cc1)c2ccccc2	ZUOUZKKEUPVFJK-UHFFFAOYSA-N	c1ccc(cc1)c2ccccc2	WVIIMZNLDWSIRH-UHFFFAOYSA-N	C1CCC(CC1)C2CCCCC2
COc1ccc2c(c1)c(CC(=O)OCCS(=O)(=O)NO)c(C)n2C(=O)c3ccc(Cl)cc3	UKDXYXGHWOJKOC-UHFFFAOYSA-N	ARHGQVRJFJFGQI-UHFFFAOYSA-N	CCOC(=O)Cc1cn(C(=O)c2ccccc2)c3ccc(OC)cc13	KZHPDIFEWDLSON-UHFFFAOYSA-N	CCCC(=C)CC1=CC(C(=C)c2ccccc2)c3ccc(CC)cc13	ZWBFDYNHIZVNIF-UHFFFAOYSA-N	CCCC(C)CC1CC(C(C)C2CCCCC2)C3CCC(CC)CC13	DIQDUFVJZPNLJQ-UHFFFAOYSA-N	O=C(c1ccccc1)n2ccc3ccccc23	YREKYICMSDFQHL-UHFFFAOYSA-N	C=C(C1C=Cc2ccccc12)c3ccccc3	ZHTLIYBTWAMBRG-UHFFFAOYSA-N	CC(C1CCCCC1)C2CCC3CCCCC23	NJZQOCCEDXRQJM-UHFFFAOYSA-N	C(c1ccccc1)n2ccc3ccccc23	NBHBNYRLTADHQY-UHFFFAOYSA-N	C(C1C=Cc2ccccc12)c3ccccc3	YFVAAXAVNYXVIE-UHFFFAOYSA-N	C(C1CCCCC1)C2CCC3CCCCC23
CS(=O)(=O)c1ccc(cc1)c2ccnn2c3ccccc3	WZATZMIDNZVEOH-UHFFFAOYSA-N	WZATZMIDNZVEOH-UHFFFAOYSA-N	CS(=O)(=O)c1ccc(cc1)c2ccnn2c3ccccc3	CTFQLZCDTVDMGN-UHFFFAOYSA-N	C[C](=C)(=C)c1ccc(cc1)C2=CC=CC2c3ccccc3	YQMUFFMIOHTPMX-UHFFFAOYSA-N	CC(C)(C)C1CCC(CC1)C2CCCC2C3CCCCC3	IDCXLYCLPHRSAZ-UHFFFAOYSA-N	c1ccc(cc1)c2ccnn2c3ccccc3	XBINOVBNAGGKHM-UHFFFAOYSA-N	C1=CC(C(=C1)c2ccccc2)c3ccccc3	XDDVPYUEAYKJAG-UHFFFAOYSA-N	C1CCC(CC1)C2CCCC2C3CCCCC3	IDCXLYCLPHRSAZ-UHFFFAOYSA-N	c1ccc(cc1)c2ccnn2c3ccccc3	XBINOVBNAGGKHM-UHFFFAOYSA-N	C1=CC(C(=C1)c2ccccc2)c3ccccc3	XDDVPYUEAYKJAG-UHFFFAOYSA-N	C1CCC(CC1)C2CCCC2C3CCCCC3
CONC1=NC(=O)\C(=C\c2cc(c(O)c(c2)C(C)(C)C)C(C)(C)C)\S1	ZJFXWSPUWDWLPL-UVTDQMKNSA-N	KAVZJFAOPZHESW-FLIBITNWSA-N	CCc1cccc(\C=C\2/SC(=NC2=O)NOC)c1	LVIUWMOGNMGPBY-QGOAFFKASA-N	CCCC1=CC(=C)\C(=C\c2cccc(CC)c2)\C1	VWQLYCMOJYWQJI-UHFFFAOYSA-N	CCCC1CC(C)C(CC2CCCC(CC)C2)C1	AVTFXBBFIRVUOI-TWGQIWQCSA-N	O=C1N=CS/C/1=C\c2ccccc2	XAAIFEOJCPDFJJ-JLHYYAGUSA-N	C=C1C=CC/C/1=C\c2ccccc2	WZRHMDQHVAEBQK-UHFFFAOYSA-N	CC1CCCC1CC2CCCCC2	VTTGAYONGJUUEN-POHAHGRESA-N	C1N=CS/C/1=C\c2ccccc2	ZPOSHOKACDECTN-UHFFFAOYSA-N	C1C=CCC1=Cc2ccccc2	YIYWTNBPUYHPLR-UHFFFAOYSA-N	C(C1CCCC1)C2CCCCC2
CC(C)(C)C(=O)OCOC(=O)Cc1ccccc1Nc2c(Cl)cccc2Cl	CORUUBZMCIDTMK-UHFFFAOYSA-N	NMQWERVGIPOJSL-UHFFFAOYSA-N	CCC(=O)OCOC(=O)Cc1ccccc1Nc2ccccc2	OVZWGVDAYBIPTH-UHFFFAOYSA-N	CCC(=C)CCCC(=C)Cc1ccccc1Cc2ccccc2	KAKQXCCXHGVLQW-UHFFFAOYSA-N	CCC(C)CCCC(C)CC1CCCCC1CC2CCCCC2	DMBHHRLKUKUOEG-UHFFFAOYSA-N	N(c1ccccc1)c2ccccc2	CZZYITDELCSZES-UHFFFAOYSA-N	C(c1ccccc1)c2ccccc2	XXKOQQBKBHUATC-UHFFFAOYSA-N	C(C1CCCCC1)C2CCCCC2	DMBHHRLKUKUOEG-UHFFFAOYSA-N	N(c1ccccc1)c2ccccc2	CZZYITDELCSZES-UHFFFAOYSA-N	C(c1ccccc1)c2ccccc2	XXKOQQBKBHUATC-UHFFFAOYSA-N	C(C1CCCCC1)C2CCCCC2
CC(C)(C)c1cc(CNc2ccc(cc2)[N+](=O)[O-])cc(c1O)C(C)(C)C	QKKMWOVYDOBNCC-UHFFFAOYSA-N	KLJZADRANIXLRJ-UHFFFAOYSA-N	CCc1cc(CC)cc(CNc2ccccc2)c1	UEHCNWCOQKHWHG-UHFFFAOYSA-N	CCc1cc(CC)cc(CCc2ccccc2)c1	KCKNMAFQBCOOHK-UHFFFAOYSA-N	CCC1CC(CC)CC(CCC2CCCCC2)C1	GTWJETSWSUWSEJ-UHFFFAOYSA-N	C(Nc1ccccc1)c2ccccc2	QWUWMCYKGHVNAV-UHFFFAOYSA-N	C(Cc1ccccc1)c2ccccc2	IBLVSWYGUFGDMF-UHFFFAOYSA-N	C(CC1CCCCC1)C2CCCCC2	GTWJETSWSUWSEJ-UHFFFAOYSA-N	C(Nc1ccccc1)c2ccccc2	QWUWMCYKGHVNAV-UHFFFAOYSA-N	C(Cc1ccccc1)c2ccccc2	IBLVSWYGUFGDMF-UHFFFAOYSA-N	C(CC1CCCCC1)C2CCCCC2
Cc1c(cnn1c2ccccc2)c3c(N=O)nc4ncccn34	GCVXPIPNRJHISW-UHFFFAOYSA-N	YPCMMXZJSVNIAU-UHFFFAOYSA-N	Cc1c(cnn1c2ccccc2)c3cnc4ncccn34	LCBAGHRBXNDHMF-UHFFFAOYSA-N	CC1=C(C=CC1c2ccccc2)C3=CC=C4C=CC=CC34	CVZMVEMLLNROAZ-UHFFFAOYSA-N	CC1C(CCC1C2CCC3CCCCC23)C4CCCCC4	BLKZBFLPSXLLJU-UHFFFAOYSA-N	c1ccc(cc1)n2cc(cn2)c3cnc4ncccn34	KFMCYIUNOLLDLW-UHFFFAOYSA-N	C1=CC2C(=CC=C2C3=CC(C=C3)c4ccccc4)C=C1	WCDASORJOIBVHR-UHFFFAOYSA-N	C1CCC(CC1)C2CCC(C2)C3CCC4CCCCC34	BLKZBFLPSXLLJU-UHFFFAOYSA-N	c1ccc(cc1)n2cc(cn2)c3cnc4ncccn34	KFMCYIUNOLLDLW-UHFFFAOYSA-N	C1=CC2C(=CC=C2C3=CC(C=C3)c4ccccc4)C=C1	WCDASORJOIBVHR-UHFFFAOYSA-N	C1CCC(CC1)C2CCC(C2)C3CCC4CCCCC34
CS(=O)(=O)Nc1ccc(cc1Sc2ccc(Cl)cc2Cl)S(=O)(=O)N	DKZMGRFLBPFIJG-UHFFFAOYSA-N	LRGLUGGLXFKISK-UHFFFAOYSA-N	CS(=O)(=O)Nc1ccccc1Sc2ccccc2	GKNBLKXNCCYGSK-UHFFFAOYSA-N	C[C](=C)(=C)Cc1ccccc1Cc2ccccc2	RETPDFYORYWNLG-UHFFFAOYSA-N	CC(C)(C)CC1CCCCC1CC2CCCCC2	LTYMSROWYAPPGB-UHFFFAOYSA-N	S(c1ccccc1)c2ccccc2	CZZYITDELCSZES-UHFFFAOYSA-N	C(c1ccccc1)c2ccccc2	XXKOQQBKBHUATC-UHFFFAOYSA-N	C(C1CCCCC1)C2CCCCC2	LTYMSROWYAPPGB-UHFFFAOYSA-N	S(c1ccccc1)c2ccccc2	CZZYITDELCSZES-UHFFFAOYSA-N	C(c1ccccc1)c2ccccc2	XXKOQQBKBHUATC-UHFFFAOYSA-N	C(C1CCCCC1)C2CCCCC2
O=C1CCC(=NN1)CCc2ccc3OCCOc3c2	OFGOFUZCYMINQR-UHFFFAOYSA-N	OFGOFUZCYMINQR-UHFFFAOYSA-N	O=C1CCC(=NN1)CCc2ccc3OCCOc3c2	UJCGCOYINJURBD-UHFFFAOYSA-N	C=C1CCC(=CC1)CCc2ccc3CCCCc3c2	AMMHKTRPZBAVDE-UHFFFAOYSA-N	CC1CCC(CCC2CCC3CCCCC3C2)CC1	OFGOFUZCYMINQR-UHFFFAOYSA-N	O=C1CCC(=NN1)CCc2ccc3OCCOc3c2	UJCGCOYINJURBD-UHFFFAOYSA-N	C=C1CCC(=CC1)CCc2ccc3CCCCc3c2	AMMHKTRPZBAVDE-UHFFFAOYSA-N	CC1CCC(CCC2CCC3CCCCC3C2)CC1	APKPCVFVRZZOJC-UHFFFAOYSA-N	C(Cc1ccc2OCCOc2c1)C3=NNCCC3	LNNYJVCRNUHUJN-UHFFFAOYSA-N	C(Cc1ccc2CCCCc2c1)C3=CCCCC3	BMNUVASVDAPKBA-UHFFFAOYSA-N	C(CC1CCC2CCCCC2C1)C3CCCCC3
CC(C)OC(=O)OCOC(=O)Cc1ccccc1Nc2c(Cl)cccc2Cl	CWFSRKOXOMBPCI-UHFFFAOYSA-N	GBUKRYYCAUWQQX-UHFFFAOYSA-N	CCOC(=O)OCOC(=O)Cc1ccccc1Nc2ccccc2	LWAPLOCRTDFHGT-UHFFFAOYSA-N	CCCC(=C)CCCC(=C)Cc1ccccc1Cc2ccccc2	YQHYJWKDODKCAH-UHFFFAOYSA-N	CCCC(C)CCCC(C)CC1CCCCC1CC2CCCCC2	DMBHHRLKUKUOEG-UHFFFAOYSA-N	N(c1ccccc1)c2ccccc2	CZZYITDELCSZES-UHFFFAOYSA-N	C(c1ccccc1)c2ccccc2	XXKOQQBKBHUATC-UHFFFAOYSA-N	C(C1CCCCC1)C2CCCCC2	DMBHHRLKUKUOEG-UHFFFAOYSA-N	N(c1ccccc1)c2ccccc2	CZZYITDELCSZES-UHFFFAOYSA-N	C(c1ccccc1)c2ccccc2	XXKOQQBKBHUATC-UHFFFAOYSA-N	C(C1CCCCC1)C2CCCCC2
Cc1c(cnn1c2ccccc2)C3=C(Oc4cccnc4N3)N=O	XEXSDOQOIIGUSB-UHFFFAOYSA-N	UGMHEXSOXSANSK-UHFFFAOYSA-N	Cc1c(cnn1c2ccccc2)C3=COc4cccnc4N3	BZCLQLJSOWEGDS-UHFFFAOYSA-N	CC1=C(C=CC1c2ccccc2)C3=CCc4ccccc4C3	NZNBMWVAAFBREN-UHFFFAOYSA-N	CC1C(CCC1C2CCC3CCCCC3C2)C4CCCCC4	OMMLMSXZLJWOFU-UHFFFAOYSA-N	N1C(=COc2cccnc12)c3cnn(c3)c4ccccc4	BAWSAVPWOVOBIR-UHFFFAOYSA-N	C1C=C(Cc2ccccc12)C3=CC(C=C3)c4ccccc4	LHZCLBARCIPNNY-UHFFFAOYSA-N	C1CCC(CC1)C2CCC(C2)C3CCC4CCCCC4C3	OMMLMSXZLJWOFU-UHFFFAOYSA-N	N1C(=COc2cccnc12)c3cnn(c3)c4ccccc4	BAWSAVPWOVOBIR-UHFFFAOYSA-N	C1C=C(Cc2ccccc12)C3=CC(C=C3)c4ccccc4	LHZCLBARCIPNNY-UHFFFAOYSA-N	C1CCC(CC1)C2CCC(C2)C3CCC4CCCCC4C3
CC(=O)\C(=C(/C(=O)O)\c1ccccc1)\c2ccc(cc2)S(=O)(=O)C	YERKTYCNJYWPRD-WUKNDPDISA-N	XFGFMJDYTTWHOL-ATVHPVEESA-N	CC(=O)C(=Cc1ccccc1)c2ccc(cc2)S(=O)(=O)C	RDEUTKRTWYWHEI-HKWRFOASSA-N	CC(=C)C(=Cc1ccccc1)c2ccc(cc2)[C](=C)(=C)C	KMIXYGDEPBBYFT-UHFFFAOYSA-N	CC(C)C(CC1CCCCC1)C2CCC(CC2)C(C)(C)C	PJANXHGTPQOBST-UHFFFAOYSA-N	C(=Cc1ccccc1)c2ccccc2	PJANXHGTPQOBST-UHFFFAOYSA-N	C(=Cc1ccccc1)c2ccccc2	IBLVSWYGUFGDMF-UHFFFAOYSA-N	C(CC1CCCCC1)C2CCCCC2	PJANXHGTPQOBST-UHFFFAOYSA-N	C(=Cc1ccccc1)c2ccccc2	PJANXHGTPQOBST-UHFFFAOYSA-N	C(=Cc1ccccc1)c2ccccc2	IBLVSWYGUFGDMF-UHFFFAOYSA-N	C(CC1CCCCC1)C2CCCCC2
Cc1c(cnn1c2ccccc2)c3nnc(c4ccccc4)c5conc35	QNEWFYXZFBRINZ-UHFFFAOYSA-N	QNEWFYXZFBRINZ-UHFFFAOYSA-N	Cc1c(cnn1c2ccccc2)c3nnc(c4ccccc4)c5conc35	DPACFCLVCUIPSN-UHFFFAOYSA-N	CC1=C(C=CC1c2ccccc2)C3=CC=C(C4=CCC=C34)c5ccccc5	SIWNABHZQIZQTK-UHFFFAOYSA-N	CC1C(CCC1C2CCC(C3CCCCC3)C4CCCC24)C5CCCCC5	ZQAPWAWLZFPSQA-UHFFFAOYSA-N	o1cc2c(nnc(c3cnn(c3)c4ccccc4)c2n1)c5ccccc5	JZAGWSSIGAZEBW-UHFFFAOYSA-N	C1C=C2C(=C1)C(=CC=C2C3=CC(C=C3)c4ccccc4)c5ccccc5	ORCAGOVNPOYNRE-UHFFFAOYSA-N	C1CCC(CC1)C2CCC(C2)C3CCC(C4CCCCC4)C5CCCC35	ZQAPWAWLZFPSQA-UHFFFAOYSA-N	o1cc2c(nnc(c3cnn(c3)c4ccccc4)c2n1)c5ccccc5	JZAGWSSIGAZEBW-UHFFFAOYSA-N	C1C=C2C(=C1)C(=CC=C2C3=CC(C=C3)c4ccccc4)c5ccccc5	ORCAGOVNPOYNRE-UHFFFAOYSA-N	C1CCC(CC1)C2CCC(C2)C3CCC(C4CCCCC4)C5CCCC35
OC(=O)Cc1ccn(c1)c2ccccc2F	FBDSYHLMZKXXBC-UHFFFAOYSA-N	NIBNIYBSUWLRRZ-UHFFFAOYSA-N	CCc1ccn(c1)c2ccccc2	VPKLKQUGSDHLCN-UHFFFAOYSA-N	CCC1=CC(C=C1)c2ccccc2	SMZBXFCSOAOPEG-UHFFFAOYSA-N	CCC1CCC(C1)C2CCCCC2	GEZGAZKEOUKLBR-UHFFFAOYSA-N	c1ccc(cc1)n2cccc2	QCYNOMAXDPUXAP-UHFFFAOYSA-N	C1=CC(C=C1)c2ccccc2	WVABZRMBCQFXBK-UHFFFAOYSA-N	C1CCC(CC1)C2CCCC2	GEZGAZKEOUKLBR-UHFFFAOYSA-N	c1ccc(cc1)n2cccc2	QCYNOMAXDPUXAP-UHFFFAOYSA-N	C1=CC(C=C1)c2ccccc2	WVABZRMBCQFXBK-UHFFFAOYSA-N	C1CCC(CC1)C2CCCC2
Clc1cccc(Cl)c1NC(=O)N2CCc3ccccc3[C@@H]2c4ccccc4	KRVGIZLZQOOIBS-NRFANRHFSA-N	ANGTYJQSMCLDLI-NRFANRHFSA-N	O=C(Nc1ccccc1)N2CCc3ccccc3[C@@H]2c4ccccc4	VQJBEJOERREHMM-XSWBTSGESA-N	C=C(Cc1ccccc1)C2CCc3ccccc3C2c4ccccc4	JHJUUZBEAHCMBH-UHFFFAOYSA-N	CC(CC1CCCCC1)C2CCC3CCCCC3C2C4CCCCC4	ANGTYJQSMCLDLI-NRFANRHFSA-N	O=C(Nc1ccccc1)N2CCc3ccccc3[C@@H]2c4ccccc4	VQJBEJOERREHMM-UHFFFAOYSA-N	C=C(Cc1ccccc1)C2CCc3ccccc3C2c4ccccc4	JHJUUZBEAHCMBH-UHFFFAOYSA-N	CC(CC1CCCCC1)C2CCC3CCCCC3C2C4CCCCC4	JKZVVKMXKPASKL-QFIPXVFZSA-N	C(Nc1ccccc1)N2CCc3ccccc3[C@@H]2c4ccccc4	YGXOGTFWVAAZNB-UHFFFAOYSA-N	C(Cc1ccccc1)C2CCc3ccccc3C2c4ccccc4	HIRONBSTTNJSLP-UHFFFAOYSA-N	C(CC1CCC2CCCCC2C1C3CCCCC3)C4CCCCC4
CC(C)Cc1ccc(cc1)C(C)C(=O)OCCCCO[N+](=O)[O-]	UVZIMMIABQVMNX-UHFFFAOYSA-N	CFLKUCVVCZYITR-UHFFFAOYSA-N	CCCCOC(=O)Cc1ccc(CCC)cc1	AVWSOSAIXLASSX-UHFFFAOYSA-N	CCCCCC(=C)Cc1ccc(CCC)cc1	OQJHTFFDZJZLCB-UHFFFAOYSA-N	CCCCCC(C)CC1CCC(CCC)CC1	UHOVQNZJYSORNB-UHFFFAOYSA-N	c1ccccc1	UHOVQNZJYSORNB-UHFFFAOYSA-N	c1ccccc1	XDTMQSROBMDMFD-UHFFFAOYSA-N	C1CCCCC1	UHOVQNZJYSORNB-UHFFFAOYSA-N	c1ccccc1	UHOVQNZJYSORNB-UHFFFAOYSA-N	c1ccccc1	XDTMQSROBMDMFD-UHFFFAOYSA-N	C1CCCCC1
CN1C=CC(C=C1)c2nc(C)cn2c3ccc(cc3)S(=O)(=O)N	MNLQMXFOQWTCIK-UHFFFAOYSA-N	SEKUTSMQSIHJKN-UHFFFAOYSA-N	CN1C=CC(C=C1)c2nc(C)cn2c3ccccc3	AYBILNBEWAJUDM-UHFFFAOYSA-N	CC1C=CC(C=C1)C2=CC(=CC2c3ccccc3)C	XMMUAAVCUBHJKL-UHFFFAOYSA-N	CC1CCC(CC1)C2CC(C)CC2C3CCCCC3	AETNULKYHUEEGT-UHFFFAOYSA-N	N1C=CC(C=C1)c2nccn2c3ccccc3	QZNQWDNXYVYQIL-UHFFFAOYSA-N	C1C=CC(C=C1)C2=CC=CC2c3ccccc3	XDDVPYUEAYKJAG-UHFFFAOYSA-N	C1CCC(CC1)C2CCCC2C3CCCCC3	AETNULKYHUEEGT-UHFFFAOYSA-N	N1C=CC(C=C1)c2nccn2c3ccccc3	QZNQWDNXYVYQIL-UHFFFAOYSA-N	C1C=CC(C=C1)C2=CC=CC2c3ccccc3	XDDVPYUEAYKJAG-UHFFFAOYSA-N	C1CCC(CC1)C2CCCC2C3CCCCC3
CS(=O)(=O)c1ccc(cc1)n2cccc2c3ccc(F)cc3	MSGXHTVUTKOMNK-UHFFFAOYSA-N	VIKFAYFAMVDGPV-UHFFFAOYSA-N	CS(=O)(=O)c1ccc(cc1)n2cccc2c3ccccc3	UQCSGTVLFBNCJC-UHFFFAOYSA-N	C[C](=C)(=C)c1ccc(cc1)C2C=CC=C2c3ccccc3	YQMUFFMIOHTPMX-UHFFFAOYSA-N	CC(C)(C)C1CCC(CC1)C2CCCC2C3CCCCC3	ZZDIPNSMKJPHTR-UHFFFAOYSA-N	c1ccc(cc1)c2cccn2c3ccccc3	XBINOVBNAGGKHM-UHFFFAOYSA-N	C1=CC(C(=C1)c2ccccc2)c3ccccc3	XDDVPYUEAYKJAG-UHFFFAOYSA-N	C1CCC(CC1)C2CCCC2C3CCCCC3	ZZDIPNSMKJPHTR-UHFFFAOYSA-N	c1ccc(cc1)c2cccn2c3ccccc3	XBINOVBNAGGKHM-UHFFFAOYSA-N	C1=CC(C(=C1)c2ccccc2)c3ccccc3	XDDVPYUEAYKJAG-UHFFFAOYSA-N	C1CCC(CC1)C2CCCC2C3CCCCC3
CN1C=CN(C=C1)c2nc(cn2c3ccc(cc3)S(=O)(=O)N)C(F)(F)F	GBNOCXOGASQNDH-UHFFFAOYSA-N	QNBHSIPKWYEJOF-UHFFFAOYSA-N	CN1C=CN(C=C1)c2nc(C)cn2c3ccccc3	AYBILNBEWAJUDM-UHFFFAOYSA-N	CC1C=CC(C=C1)C2=CC(=CC2c3ccccc3)C	XMMUAAVCUBHJKL-UHFFFAOYSA-N	CC1CCC(CC1)C2CC(C)CC2C3CCCCC3	DLARQTWSXSWAKG-UHFFFAOYSA-N	N1C=CN(C=C1)c2nccn2c3ccccc3	QZNQWDNXYVYQIL-UHFFFAOYSA-N	C1C=CC(C=C1)C2=CC=CC2c3ccccc3	XDDVPYUEAYKJAG-UHFFFAOYSA-N	C1CCC(CC1)C2CCCC2C3CCCCC3	DLARQTWSXSWAKG-UHFFFAOYSA-N	N1C=CN(C=C1)c2nccn2c3ccccc3	QZNQWDNXYVYQIL-UHFFFAOYSA-N	C1C=CC(C=C1)C2=CC=CC2c3ccccc3	XDDVPYUEAYKJAG-UHFFFAOYSA-N	C1CCC(CC1)C2CCCC2C3CCCCC3
NS(=O)(=O)c1ccc(cc1)n2nc(CCCNC(=O)Nc3ccc(cc3)C(F)(F)F)cc2c4ccccc4	CSEPEVFNTFMBAE-UHFFFAOYSA-N	WFGQNUAZWWURND-UHFFFAOYSA-N	Cc1ccc(NC(=O)NCCCc2cc(c3ccccc3)n(n2)c4ccccc4)cc1	QTBVSVMHDQUNJF-UHFFFAOYSA-N	Cc1ccc(CC(=C)CCCCC2=CC(C(=C2)c3ccccc3)c4ccccc4)cc1	GSKLZLGHXWGSTE-UHFFFAOYSA-N	CC(CCCCC1CC(C2CCCCC2)C(C1)C3CCCCC3)CC4CCC(C)CC4	TXPZLDYPYGYDPX-UHFFFAOYSA-N	O=C(NCCCc1cc(c2ccccc2)n(n1)c3ccccc3)Nc4ccccc4	ZCKHZCNNLGHKCX-UHFFFAOYSA-N	C=C(CCCCC1=CC(C(=C1)c2ccccc2)c3ccccc3)Cc4ccccc4	MHRYWOBXPXOQOX-UHFFFAOYSA-N	CC(CCCCC1CC(C2CCCCC2)C(C1)C3CCCCC3)CC4CCCCC4	RMFAAKFYELBWOS-UHFFFAOYSA-N	C(CNCNc1ccccc1)Cc2cc(c3ccccc3)n(n2)c4ccccc4	RWDIQPJRBHKISD-UHFFFAOYSA-N	C(CCCc1ccccc1)CCC2=CC(C(=C2)c3ccccc3)c4ccccc4	NBQZZBNBAQUKQO-UHFFFAOYSA-N	C(CCCC1CC(C2CCCCC2)C(C1)C3CCCCC3)CCC4CCCCC4
CS(=O)(=O)c1ccc(cc1)c2nc3sc(nn3c2c4ccccc4)C(F)(F)F	YBKLASQHGUPEDZ-UHFFFAOYSA-N	LKVQMQONYXCIDE-UHFFFAOYSA-N	Cc1nn2c(c3ccccc3)c(nc2s1)c4ccc(cc4)S(=O)(=O)C	QYNPJXQZLQQYRK-UHFFFAOYSA-N	CC1=CC2C(=CC(=C2c3ccccc3)c4ccc(cc4)[C](=C)(=C)C)C1	ANUNIQMSLJUHQR-UHFFFAOYSA-N	CC1CC2CC(C3CCC(CC3)C(C)(C)C)C(C4CCCCC4)C2C1	VKNYIHVNVGNTJV-UHFFFAOYSA-N	c1ccc(cc1)c2nc3scnn3c2c4ccccc4	IQCVRGVECUCLNV-UHFFFAOYSA-N	C1C=CC2C1=CC(=C2c3ccccc3)c4ccccc4	OBXMVPWJUNKVKU-UHFFFAOYSA-N	C1CCC(CC1)C2CC3CCCC3C2C4CCCCC4	VKNYIHVNVGNTJV-UHFFFAOYSA-N	c1ccc(cc1)c2nc3scnn3c2c4ccccc4	IQCVRGVECUCLNV-UHFFFAOYSA-N	C1C=CC2C1=CC(=C2c3ccccc3)c4ccccc4	OBXMVPWJUNKVKU-UHFFFAOYSA-N	C1CCC(CC1)C2CC3CCCC3C2C4CCCCC4
CN1C=CC(C=C1)C2OC(=CN2c3ccc(cc3)S(=O)(=O)N)C(F)(F)F	UVTRMYKFOQILHR-UHFFFAOYSA-N	YJIILXZHOLKFOX-UHFFFAOYSA-N	CN1C=CC(C=C1)C2OC(=CN2c3ccccc3)C	USUXVDTYJJMHTP-UHFFFAOYSA-N	CC1C=CC(C=C1)C2CC(=CC2c3ccccc3)C	XMMUAAVCUBHJKL-UHFFFAOYSA-N	CC1CCC(CC1)C2CC(C)CC2C3CCCCC3	RMQCYVYRHBWUAG-UHFFFAOYSA-N	N1C=CC(C=C1)C2OC=CN2c3ccccc3	ZUGPEQUEJJMWJJ-UHFFFAOYSA-N	C1C=CC(C=C1)C2CC=CC2c3ccccc3	XDDVPYUEAYKJAG-UHFFFAOYSA-N	C1CCC(CC1)C2CCCC2C3CCCCC3	RMQCYVYRHBWUAG-UHFFFAOYSA-N	N1C=CC(C=C1)C2OC=CN2c3ccccc3	ZUGPEQUEJJMWJJ-UHFFFAOYSA-N	C1C=CC(C=C1)C2CC=CC2c3ccccc3	XDDVPYUEAYKJAG-UHFFFAOYSA-N	C1CCC(CC1)C2CCCC2C3CCCCC3
CC1(C)OC(=O)C(=C1c2ccc(cc2)S(=O)(=O)C)Oc3ccc(F)c(F)c3	OKKGDLZWFJTBDJ-UHFFFAOYSA-N	FHBLXQDXWNINFN-UHFFFAOYSA-N	CC1OC(=O)C(=C1c2ccc(cc2)S(=O)(=O)C)Oc3ccccc3	TUCDMOZPKKABRM-UHFFFAOYSA-N	CC1CC(=C)C(=C1c2ccc(cc2)[C](=C)(=C)C)Cc3ccccc3	AMLNAMUFCJJLER-UHFFFAOYSA-N	CC1CC(C)C(C2CCC(CC2)C(C)(C)C)C1CC3CCCCC3	MZUSMOVWWUBQRX-UHFFFAOYSA-N	O=C1OCC(=C1Oc2ccccc2)c3ccccc3	XSXYMBZXHGBRKB-UHFFFAOYSA-N	C=C1CCC(=C1Cc2ccccc2)c3ccccc3	LLMTVRVXUWOZHU-UHFFFAOYSA-N	CC1CCC(C2CCCCC2)C1CC3CCCCC3	YCLVLLKVNKBGCT-UHFFFAOYSA-N	C1OCC(=C1Oc2ccccc2)c3ccccc3	VXNRBSDMDDKRNG-UHFFFAOYSA-N	C(C1=C(CCC1)c2ccccc2)c3ccccc3	MZBIJWZIJOEBCD-UHFFFAOYSA-N	C(C1CCCCC1)C2CCCC2C3CCCCC3
CN1C=CN(C=C1)C2SC(=CN2c3ccc(cc3)S(=O)(=O)N)C(F)(F)F	LOOFFEIQOHYSOR-UHFFFAOYSA-N	QWTISYOQTBELIN-UHFFFAOYSA-N	CN1C=CN(C=C1)C2SC(=CN2c3ccccc3)C	USUXVDTYJJMHTP-UHFFFAOYSA-N	CC1C=CC(C=C1)C2CC(=CC2c3ccccc3)C	XMMUAAVCUBHJKL-UHFFFAOYSA-N	CC1CCC(CC1)C2CC(C)CC2C3CCCCC3	CQTYQAKVRVZSJW-UHFFFAOYSA-N	N1C=CN(C=C1)C2SC=CN2c3ccccc3	ZUGPEQUEJJMWJJ-UHFFFAOYSA-N	C1C=CC(C=C1)C2CC=CC2c3ccccc3	XDDVPYUEAYKJAG-UHFFFAOYSA-N	C1CCC(CC1)C2CCCC2C3CCCCC3	CQTYQAKVRVZSJW-UHFFFAOYSA-N	N1C=CN(C=C1)C2SC=CN2c3ccccc3	ZUGPEQUEJJMWJJ-UHFFFAOYSA-N	C1C=CC(C=C1)C2CC=CC2c3ccccc3	XDDVPYUEAYKJAG-UHFFFAOYSA-N	C1CCC(CC1)C2CCCC2C3CCCCC3
NS(=O)(=O)c1ccc(cc1)n2nc(CCCNC(=O)Nc3ccc(OC(F)(F)F)cc3)cc2c4ccccc4	QSSFQCIDYRJNEF-UHFFFAOYSA-N	PUJVZFQZUANNCB-UHFFFAOYSA-N	COc1ccc(NC(=O)NCCCc2cc(c3ccccc3)n(n2)c4ccccc4)cc1	LBLZHNUFJSLZSU-UHFFFAOYSA-N	CCc1ccc(CC(=C)CCCCC2=CC(C(=C2)c3ccccc3)c4ccccc4)cc1	OSTDKTMJEAVDMN-UHFFFAOYSA-N	CCC1CCC(CC(C)CCCCC2CC(C3CCCCC3)C(C2)C4CCCCC4)CC1	TXPZLDYPYGYDPX-UHFFFAOYSA-N	O=C(NCCCc1cc(c2ccccc2)n(n1)c3ccccc3)Nc4ccccc4	ZCKHZCNNLGHKCX-UHFFFAOYSA-N	C=C(CCCCC1=CC(C(=C1)c2ccccc2)c3ccccc3)Cc4ccccc4	MHRYWOBXPXOQOX-UHFFFAOYSA-N	CC(CCCCC1CC(C2CCCCC2)C(C1)C3CCCCC3)CC4CCCCC4	RMFAAKFYELBWOS-UHFFFAOYSA-N	C(CNCNc1ccccc1)Cc2cc(c3ccccc3)n(n2)c4ccccc4	RWDIQPJRBHKISD-UHFFFAOYSA-N	C(CCCc1ccccc1)CCC2=CC(C(=C2)c3ccccc3)c4ccccc4	NBQZZBNBAQUKQO-UHFFFAOYSA-N	C(CCCC1CC(C2CCCCC2)C(C1)C3CCCCC3)CCC4CCCCC4
CN1C=CN(C=C1)C2OC(=CN2c3ccc(cc3)S(=O)(=O)N)C(Cl)(Cl)Cl	IJHBYPXTQCLIIK-UHFFFAOYSA-N	HTNYHFZDYPHMSR-UHFFFAOYSA-N	CN1C=CN(C=C1)C2OC(=CN2c3ccccc3)C	USUXVDTYJJMHTP-UHFFFAOYSA-N	CC1C=CC(C=C1)C2CC(=CC2c3ccccc3)C	XMMUAAVCUBHJKL-UHFFFAOYSA-N	CC1CCC(CC1)C2CC(C)CC2C3CCCCC3	QFPHTTHQTFGJKI-UHFFFAOYSA-N	N1C=CN(C=C1)C2OC=CN2c3ccccc3	ZUGPEQUEJJMWJJ-UHFFFAOYSA-N	C1C=CC(C=C1)C2CC=CC2c3ccccc3	XDDVPYUEAYKJAG-UHFFFAOYSA-N	C1CCC(CC1)C2CCCC2C3CCCCC3	QFPHTTHQTFGJKI-UHFFFAOYSA-N	N1C=CN(C=C1)C2OC=CN2c3ccccc3	ZUGPEQUEJJMWJJ-UHFFFAOYSA-N	C1C=CC(C=C1)C2CC=CC2c3ccccc3	XDDVPYUEAYKJAG-UHFFFAOYSA-N	C1CCC(CC1)C2CCCC2C3CCCCC3
CC(C)(C)c1cc(\C=C\2/CCOC2=O)cc3c1OCC3(C)C	CDUKBWNKUSEEJJ-MDWZMJQESA-N	XQAQJUDGGLXFEU-NTUHNPAUSA-N	CCc1cc(\C=C\2/CCOC2=O)cc3C(C)COc13	SOGCFYRKZSWDMV-GZTJUZNOSA-N	CCc1cc(\C=C\2/CCCC2=C)cc3C(C)CCc13	MEEAZHGTUDDVNY-UHFFFAOYSA-N	CCC1CC(CC2CCCC2C)CC3C(C)CCC13	UKFPGYWBGLNLOJ-DHZHZOJOSA-N	O=C1OCC/C/1=C\c2ccc3OCCc3c2	BNVPMVXFRLVPMW-XNTDXEJSSA-N	C=C1CCC/C/1=C\c2ccc3CCCc3c2	DSPWRFCUABFTPO-UHFFFAOYSA-N	CC1CCCC1CC2CCC3CCCC3C2	GMZYXFZVRQVEIN-YRNVUSSQSA-N	C1C\C(=C/c2ccc3OCCc3c2)\CO1	RVQHSGHAZQRJAP-UHFFFAOYSA-N	C1CCC(=Cc2ccc3CCCc3c2)C1	XPFGRUAIBVLSPT-UHFFFAOYSA-N	C(C1CCCC1)C2CCC3CCCC3C2
COc1ccc2cc(ccc2c1)[C@H](C)C(=O)OCCS(=O)(=O)NO	BKUUEWCEULMOMM-NSHDSACASA-N	CXCLAWBRYZEURO-UHFFFAOYSA-N	CCOC(=O)Cc1ccc2cc(OC)ccc2c1	ZGVRYBDEDGVGGX-UHFFFAOYSA-N	CCCC(=C)Cc1ccc2cc(CC)ccc2c1	KGILUHPPDOVUBT-UHFFFAOYSA-N	CCCC(C)CC1CCC2CC(CC)CCC2C1	UFWIBTONFRDIAS-UHFFFAOYSA-N	c1ccc2ccccc2c1	UFWIBTONFRDIAS-UHFFFAOYSA-N	c1ccc2ccccc2c1	NNBZCPXTIHJBJL-UHFFFAOYSA-N	C1CCC2CCCCC2C1	UFWIBTONFRDIAS-UHFFFAOYSA-N	c1ccc2ccccc2c1	UFWIBTONFRDIAS-UHFFFAOYSA-N	c1ccc2ccccc2c1	NNBZCPXTIHJBJL-UHFFFAOYSA-N	C1CCC2CCCCC2C1
COc1ccc(cc1)c2c(nc3sc(nn23)S(=O)(=O)N)c4ccc(cc4)S(=O)(=O)C	PEKDVBCRYQOVTK-UHFFFAOYSA-N	KUNBIQIBMTVRAB-UHFFFAOYSA-N	COc1ccc(cc1)c2c(nc3scnn23)c4ccc(cc4)S(=O)(=O)C	JTKTUZCZTYCXEU-UHFFFAOYSA-N	CCc1ccc(cc1)C2=C(C=C3CC=CC23)c4ccc(cc4)[C](=C)(=C)C	MQLRTRIYBRHKLX-UHFFFAOYSA-N	CCC1CCC(CC1)C2C3CCCC3CC2C4CCC(CC4)C(C)(C)C	VKNYIHVNVGNTJV-UHFFFAOYSA-N	c1ccc(cc1)c2nc3scnn3c2c4ccccc4	IQCVRGVECUCLNV-UHFFFAOYSA-N	C1C=CC2C1=CC(=C2c3ccccc3)c4ccccc4	OBXMVPWJUNKVKU-UHFFFAOYSA-N	C1CCC(CC1)C2CC3CCCC3C2C4CCCCC4	VKNYIHVNVGNTJV-UHFFFAOYSA-N	c1ccc(cc1)c2nc3scnn3c2c4ccccc4	IQCVRGVECUCLNV-UHFFFAOYSA-N	C1C=CC2C1=CC(=C2c3ccccc3)c4ccccc4	OBXMVPWJUNKVKU-UHFFFAOYSA-N	C1CCC(CC1)C2CC3CCCC3C2C4CCCCC4
COc1ccc(cc1)C2=N\C(=C\c3ccc(OC)c(OC)c3)\C(=O)N2c4ccc(cc4)S(=O)(=O)N	MUJAQEQWXABBDB-KGENOOAVSA-N	ISHBLZKPTXSTIY-CJLVFECKSA-N	COc1ccc(\C=C/2\N=C(N(C2=O)c3ccccc3)c4ccc(OC)cc4)cc1	VIKYHRJLQHFRPM-DIBXZPPDSA-N	CCc1ccc(\C=C/2\C=C(C(C2=C)c3ccccc3)c4ccc(CC)cc4)cc1	JIZXGAJSABYRTQ-UHFFFAOYSA-N	CCC1CCC(CC2CC(C3CCC(CC)CC3)C(C4CCCCC4)C2C)CC1	FANWRBCDDXMKRD-CAPFRKAQSA-N	O=C1N(C(=N/C/1=C/c2ccccc2)c3ccccc3)c4ccccc4	FTCSXDCCFDQXFW-QJOMJCCJSA-N	C=C1C(C(=C/C/1=C/c2ccccc2)c3ccccc3)c4ccccc4	YSJPJBXNDZKFTF-UHFFFAOYSA-N	CC1C(CC2CCCCC2)CC(C3CCCCC3)C1C4CCCCC4	MWYZBGILCTVTRA-CAPFRKAQSA-N	C1N(C(=N/C/1=C/c2ccccc2)c3ccccc3)c4ccccc4	XSOCCJYPHHECAD-SILNSSARSA-N	C1C(C(=C/C/1=C/c2ccccc2)c3ccccc3)c4ccccc4	YIHBTIYEOVHJKQ-UHFFFAOYSA-N	C(C1CCCCC1)C2CC(C3CCCCC3)C(C2)C4CCCCC4
CC1(C)C(=O)C(=C1c2ccc(cc2)S(=O)(=O)C)c3ccccc3	HRYWWQCLGHKRLN-UHFFFAOYSA-N	FQKDHDCPLFFTOI-UHFFFAOYSA-N	CC1C(=O)C(=C1c2ccc(cc2)S(=O)(=O)C)c3ccccc3	GUDIIMMVFNVVFU-UHFFFAOYSA-N	CC1C(=C)C(=C1c2ccc(cc2)[C](=C)(=C)C)c3ccccc3	NIKZWGXXEGQYTQ-UHFFFAOYSA-N	CC1C(C)C(C2CCC(CC2)C(C)(C)C)C1C3CCCCC3	MXDSNIYHFPAOEW-UHFFFAOYSA-N	O=C1CC(=C1c2ccccc2)c3ccccc3	OYFQRPUMYBAGPR-UHFFFAOYSA-N	C=C1CC(=C1c2ccccc2)c3ccccc3	CVBDBWVYBYNRAK-UHFFFAOYSA-N	CC1CC(C2CCCCC2)C1C3CCCCC3	YGVYHUGLHHFGNN-UHFFFAOYSA-N	C1CC(=C1c2ccccc2)c3ccccc3	YGVYHUGLHHFGNN-UHFFFAOYSA-N	C1CC(=C1c2ccccc2)c3ccccc3	XBFKTDNWVHGVGT-UHFFFAOYSA-N	C1CCC(CC1)C2CCC2C3CCCCC3
CC(=O)c1ccc(NCC(=O)N2N=C(CC2c3ccc(cc3)[N+](=O)[O-])c4ccccc4)cc1	SOUWQCNGEBHJRL-UHFFFAOYSA-N	KRJZHPGCSCWMSR-UHFFFAOYSA-N	CC(=O)c1ccc(NCC(=O)N2N=C(CC2c3ccccc3)c4ccccc4)cc1	KZZZGKADGTYRNV-UHFFFAOYSA-N	CC(=C)c1ccc(CCC(=C)C2C=C(CC2c3ccccc3)c4ccccc4)cc1	RNJPZFAYMYDFTG-UHFFFAOYSA-N	CC(C)C1CCC(CCC(C)C2CC(CC2C3CCCCC3)C4CCCCC4)CC1	QJSRBTLNBXBBGZ-UHFFFAOYSA-N	O=C(CNc1ccccc1)N2N=C(CC2c3ccccc3)c4ccccc4	XHSJHEGZIKLXOM-UHFFFAOYSA-N	C=C(CCc1ccccc1)C2C=C(CC2c3ccccc3)c4ccccc4	BUKBIHVGHAKTQA-UHFFFAOYSA-N	CC(CCC1CCCCC1)C2CC(CC2C3CCCCC3)C4CCCCC4	ZHRRRUWTXNLYPO-UHFFFAOYSA-N	C(CN1N=C(CC1c2ccccc2)c3ccccc3)Nc4ccccc4	XCVLVPPCNPEDLD-UHFFFAOYSA-N	C(CC1C=C(CC1c2ccccc2)c3ccccc3)Cc4ccccc4	SNPRYGLUUYHHCL-UHFFFAOYSA-N	C(CC1CCCCC1)CC2CC(CC2C3CCCCC3)C4CCCCC4
OC1OC(=O)C(=C1c2cc3ccccc3s2)Br	ICCDILPNCJIDAW-UHFFFAOYSA-N	PEIBMHWNHVIUNY-UHFFFAOYSA-N	O=C1OCC(=C1)c2cc3ccccc3s2	HTPCQXBIQCGPKI-UHFFFAOYSA-N	C=C1CCC(=C1)C2=Cc3ccccc3C2	VMVFFJOQXSJUBN-UHFFFAOYSA-N	CC1CCC(C1)C2CC3CCCCC3C2	PEIBMHWNHVIUNY-UHFFFAOYSA-N	O=C1OCC(=C1)c2cc3ccccc3s2	HTPCQXBIQCGPKI-UHFFFAOYSA-N	C=C1CCC(=C1)C2=Cc3ccccc3C2	VMVFFJOQXSJUBN-UHFFFAOYSA-N	CC1CCC(C1)C2CC3CCCCC3C2	QTZOZOXTFKTAFR-UHFFFAOYSA-N	C1OCC(=C1)c2cc3ccccc3s2	SRGFKFFDMPUHDG-UHFFFAOYSA-N	C1CC=C(C1)C2=Cc3ccccc3C2	XZSRLFRVYRFURS-UHFFFAOYSA-N	C1CCC(C1)C2CC3CCCCC3C2
COc1ccc(cc1)C2CC(=NN2c3ccc(cc3)S(=O)(=O)C)c4ccc(cc4)[N+](=O)[O-]	PJFXABURMJXMPS-UHFFFAOYSA-N	LJBWJZBGFOJNBN-UHFFFAOYSA-N	COc1ccc(cc1)C2CC(=NN2c3ccc(cc3)S(=O)(=O)C)c4ccccc4	XEFFKZOVBKWYTD-UHFFFAOYSA-N	CCc1ccc(cc1)C2CC(=CC2c3ccc(cc3)[C](=C)(=C)C)c4ccccc4	RSUBTULGFTXHBI-UHFFFAOYSA-N	CCC1CCC(CC1)C2CC(CC2C3CCC(CC3)C(C)(C)C)C4CCCCC4	FGCZQOHSWGMVPN-UHFFFAOYSA-N	C1C(N(N=C1c2ccccc2)c3ccccc3)c4ccccc4	MUWYLWXKHWJMRB-UHFFFAOYSA-N	C1C(C(C=C1c2ccccc2)c3ccccc3)c4ccccc4	HGBDNONWLAHEDR-UHFFFAOYSA-N	C1CCC(CC1)C2CC(C3CCCCC3)C(C2)C4CCCCC4	FGCZQOHSWGMVPN-UHFFFAOYSA-N	C1C(N(N=C1c2ccccc2)c3ccccc3)c4ccccc4	MUWYLWXKHWJMRB-UHFFFAOYSA-N	C1C(C(C=C1c2ccccc2)c3ccccc3)c4ccccc4	HGBDNONWLAHEDR-UHFFFAOYSA-N	C1CCC(CC1)C2CC(C3CCCCC3)C(C2)C4CCCCC4
Cc1c(CC(=O)OCCCO)cc(c2ccc(cc2)S(=O)(=O)C)n1c3cccc(F)c3	GERZTEWXMYZPMO-UHFFFAOYSA-N	ZATFSQUHINVOTD-UHFFFAOYSA-N	CCCOC(=O)Cc1cc(c2ccc(cc2)S(=O)(=O)C)n(c1)c3ccccc3	QPVUQTSZTSRHTO-UHFFFAOYSA-N	CCCCC(=C)CC1=CC(C(=C1)c2ccc(cc2)[C](=C)(=C)C)c3ccccc3	NZATXZUIIOSFHQ-UHFFFAOYSA-N	CCCCC(C)CC1CC(C2CCCCC2)C(C1)C3CCC(CC3)C(C)(C)C	ZZDIPNSMKJPHTR-UHFFFAOYSA-N	c1ccc(cc1)c2cccn2c3ccccc3	XBINOVBNAGGKHM-UHFFFAOYSA-N	C1=CC(C(=C1)c2ccccc2)c3ccccc3	XDDVPYUEAYKJAG-UHFFFAOYSA-N	C1CCC(CC1)C2CCCC2C3CCCCC3	ZZDIPNSMKJPHTR-UHFFFAOYSA-N	c1ccc(cc1)c2cccn2c3ccccc3	XBINOVBNAGGKHM-UHFFFAOYSA-N	C1=CC(C(=C1)c2ccccc2)c3ccccc3	XDDVPYUEAYKJAG-UHFFFAOYSA-N	C1CCC(CC1)C2CCCC2C3CCCCC3
CCOc1ccc(cc1)c2nn3ncccc3c2c4ccc(cc4)S(=O)(=O)C	NXMZBNYLCVTRGB-UHFFFAOYSA-N	NXMZBNYLCVTRGB-UHFFFAOYSA-N	CCOc1ccc(cc1)c2nn3ncccc3c2c4ccc(cc4)S(=O)(=O)C	FRRPPTUTVVDRCM-UHFFFAOYSA-N	CCCc1ccc(cc1)C2=CC3C=CC=CC3=C2c4ccc(cc4)[C](=C)(=C)C	SDQVKQNJCSQCHZ-UHFFFAOYSA-N	CCCC1CCC(CC1)C2CC3CCCCC3C2C4CCC(CC4)C(C)(C)C	MHPQLYGTVYTLQF-UHFFFAOYSA-N	c1ccc(cc1)c2nn3ncccc3c2c4ccccc4	FCGDAWZPJXZQGF-UHFFFAOYSA-N	C1=CC2C=C(C(=C2C=C1)c3ccccc3)c4ccccc4	GNPYZJLBPAEVAS-UHFFFAOYSA-N	C1CCC(CC1)C2CC3CCCCC3C2C4CCCCC4	MHPQLYGTVYTLQF-UHFFFAOYSA-N	c1ccc(cc1)c2nn3ncccc3c2c4ccccc4	FCGDAWZPJXZQGF-UHFFFAOYSA-N	C1=CC2C=C(C(=C2C=C1)c3ccccc3)c4ccccc4	GNPYZJLBPAEVAS-UHFFFAOYSA-N	C1CCC(CC1)C2CC3CCCCC3C2C4CCCCC4
CS(=O)(=O)c1ccc(cc1)N2N=C(CC2c3ccc(F)cc3)c4cccc(c4)[N+](=O)[O-]	KUUZFVLVRZRFMO-UHFFFAOYSA-N	LPHPSWIQDSUSQW-UHFFFAOYSA-N	CS(=O)(=O)c1ccc(cc1)N2N=C(CC2c3ccccc3)c4ccccc4	LVZZOCSIUUWROF-UHFFFAOYSA-N	C[C](=C)(=C)c1ccc(cc1)C2C=C(CC2c3ccccc3)c4ccccc4	XDWZLAAPAJXWLX-UHFFFAOYSA-N	CC(C)(C)C1CCC(CC1)C2CC(CC2C3CCCCC3)C4CCCCC4	FGCZQOHSWGMVPN-UHFFFAOYSA-N	C1C(N(N=C1c2ccccc2)c3ccccc3)c4ccccc4	MUWYLWXKHWJMRB-UHFFFAOYSA-N	C1C(C(C=C1c2ccccc2)c3ccccc3)c4ccccc4	HGBDNONWLAHEDR-UHFFFAOYSA-N	C1CCC(CC1)C2CC(C3CCCCC3)C(C2)C4CCCCC4	FGCZQOHSWGMVPN-UHFFFAOYSA-N	C1C(N(N=C1c2ccccc2)c3ccccc3)c4ccccc4	MUWYLWXKHWJMRB-UHFFFAOYSA-N	C1C(C(C=C1c2ccccc2)c3ccccc3)c4ccccc4	HGBDNONWLAHEDR-UHFFFAOYSA-N	C1CCC(CC1)C2CC(C3CCCCC3)C(C2)C4CCCCC4
CC(=CCC\C(=C\Cc1c(O)cc(O)c(C(=O)C)c1O)\C)C	RCOXTTLIGHDQHU-XYOKQWHBSA-N	UHFDOJVNRMJGAG-DYWGDJMRSA-N	CC=CCCC=CCc1cccc(c1)C(=O)C	UYSKHVIVBZVEJD-KQWYESAVSA-N	CC=CCCC=CCc1cccc(c1)C(=C)C	QVBMWTMWTZXWMN-UHFFFAOYSA-N	CCCCCCCCC1CCCC(C1)C(C)C	UHOVQNZJYSORNB-UHFFFAOYSA-N	c1ccccc1	UHOVQNZJYSORNB-UHFFFAOYSA-N	c1ccccc1	XDTMQSROBMDMFD-UHFFFAOYSA-N	C1CCCCC1	UHOVQNZJYSORNB-UHFFFAOYSA-N	c1ccccc1	UHOVQNZJYSORNB-UHFFFAOYSA-N	c1ccccc1	XDTMQSROBMDMFD-UHFFFAOYSA-N	C1CCCCC1
CS(=O)(=O)c1ccc(cc1)N2N=C(CC2c3ccccc3Cl)c4cccc(c4)[N+](=O)[O-]	OPORCEXTXLFPJQ-UHFFFAOYSA-N	LPHPSWIQDSUSQW-UHFFFAOYSA-N	CS(=O)(=O)c1ccc(cc1)N2N=C(CC2c3ccccc3)c4ccccc4	LVZZOCSIUUWROF-UHFFFAOYSA-N	C[C](=C)(=C)c1ccc(cc1)C2C=C(CC2c3ccccc3)c4ccccc4	XDWZLAAPAJXWLX-UHFFFAOYSA-N	CC(C)(C)C1CCC(CC1)C2CC(CC2C3CCCCC3)C4CCCCC4	FGCZQOHSWGMVPN-UHFFFAOYSA-N	C1C(N(N=C1c2ccccc2)c3ccccc3)c4ccccc4	MUWYLWXKHWJMRB-UHFFFAOYSA-N	C1C(C(C=C1c2ccccc2)c3ccccc3)c4ccccc4	HGBDNONWLAHEDR-UHFFFAOYSA-N	C1CCC(CC1)C2CC(C3CCCCC3)C(C2)C4CCCCC4	FGCZQOHSWGMVPN-UHFFFAOYSA-N	C1C(N(N=C1c2ccccc2)c3ccccc3)c4ccccc4	MUWYLWXKHWJMRB-UHFFFAOYSA-N	C1C(C(C=C1c2ccccc2)c3ccccc3)c4ccccc4	HGBDNONWLAHEDR-UHFFFAOYSA-N	C1CCC(CC1)C2CC(C3CCCCC3)C(C2)C4CCCCC4
FC(F)(F)c1ccc(cc1)n2nc3CCCCc3c2c4ccccc4	RIYFFLBENPDDNH-UHFFFAOYSA-N	SGAUCBCJXVTLOJ-UHFFFAOYSA-N	Cc1ccc(cc1)n2nc3CCCCc3c2c4ccccc4	FPLINLKVLLPAHC-UHFFFAOYSA-N	Cc1ccc(cc1)C2C=C3CCCCC3=C2c4ccccc4	JVYUNJREZZBZOR-UHFFFAOYSA-N	CC1CCC(CC1)C2CC3CCCCC3C2C4CCCCC4	OSWRAMZIDOQZSP-UHFFFAOYSA-N	C1CCc2c(C1)nn(c3ccccc3)c2c4ccccc4	VCXWLFPKGHHAEW-UHFFFAOYSA-N	C1CCC2=C(C(C=C2C1)c3ccccc3)c4ccccc4	GNPYZJLBPAEVAS-UHFFFAOYSA-N	C1CCC(CC1)C2CC3CCCCC3C2C4CCCCC4	OSWRAMZIDOQZSP-UHFFFAOYSA-N	C1CCc2c(C1)nn(c3ccccc3)c2c4ccccc4	VCXWLFPKGHHAEW-UHFFFAOYSA-N	C1CCC2=C(C(C=C2C1)c3ccccc3)c4ccccc4	GNPYZJLBPAEVAS-UHFFFAOYSA-N	C1CCC(CC1)C2CC3CCCCC3C2C4CCCCC4
Cc1ccc(Nc2c(F)cccc2Cl)c(CC(=O)O)c1	KHPKQFYUPIUARC-UHFFFAOYSA-N	KOFKURYIROHVNV-UHFFFAOYSA-N	CCc1cc(C)ccc1Nc2ccccc2	XRULPOGHOPYEKE-UHFFFAOYSA-N	CCc1cc(C)ccc1Cc2ccccc2	WLVVGJDLYVFFKC-UHFFFAOYSA-N	CCC1CC(C)CCC1CC2CCCCC2	DMBHHRLKUKUOEG-UHFFFAOYSA-N	N(c1ccccc1)c2ccccc2	CZZYITDELCSZES-UHFFFAOYSA-N	C(c1ccccc1)c2ccccc2	XXKOQQBKBHUATC-UHFFFAOYSA-N	C(C1CCCCC1)C2CCCCC2	DMBHHRLKUKUOEG-UHFFFAOYSA-N	N(c1ccccc1)c2ccccc2	CZZYITDELCSZES-UHFFFAOYSA-N	C(c1ccccc1)c2ccccc2	XXKOQQBKBHUATC-UHFFFAOYSA-N	C(C1CCCCC1)C2CCCCC2
CN1CCN(CC1)C(=O)CNc2nc(c3ccccc3)c(s2)c4ccccc4	NSGSIJZIRIBNEM-UHFFFAOYSA-N	NSGSIJZIRIBNEM-UHFFFAOYSA-N	CN1CCN(CC1)C(=O)CNc2nc(c3ccccc3)c(s2)c4ccccc4	NLXXNHJSNBHZGW-UHFFFAOYSA-N	CC1CCC(CC1)C(=C)CCC2=CC(=C(C2)c3ccccc3)c4ccccc4	GNUZSCBDVVQIRB-UHFFFAOYSA-N	CC(CCC1CC(C2CCCCC2)C(C1)C3CCCCC3)C4CCC(C)CC4	MNHNSTADMJNXPI-UHFFFAOYSA-N	O=C(CNc1nc(c2ccccc2)c(s1)c3ccccc3)N4CCNCC4	ZWVWNBVVONFCDQ-UHFFFAOYSA-N	C=C(CCC1=CC(=C(C1)c2ccccc2)c3ccccc3)C4CCCCC4	YYQIGTAFXIVFLD-UHFFFAOYSA-N	CC(CCC1CC(C2CCCCC2)C(C1)C3CCCCC3)C4CCCCC4	KIJMUUOBYJYEIU-UHFFFAOYSA-N	C(CN1CCNCC1)Nc2nc(c3ccccc3)c(s2)c4ccccc4	MQRBCPFUZVZVTL-UHFFFAOYSA-N	C(CC1CCCCC1)CC2=CC(=C(C2)c3ccccc3)c4ccccc4	UVIAGHPYIJTWNH-UHFFFAOYSA-N	C(CC1CCCCC1)CC2CC(C3CCCCC3)C(C2)C4CCCCC4
CC(C)(C)c1ccc(cc1)S2=NS(=O)(=O)c3cc(ccc23)[N+](=O)[O-]	LMCHOJPQAZKODZ-UHFFFAOYSA-N	NIMMNJAMHUIITO-UHFFFAOYSA-N	CCc1ccc(cc1)S2=NS(=O)(=O)c3ccccc23	YQBZAROXEPCYMO-UHFFFAOYSA-N	CCc1ccc(cc1)C2=C[C](=C)(=C)c3ccccc23	PCCJFWMXXDGWRS-UHFFFAOYSA-N	CCC1CCC(CC1)C2CC(C)(C)C3CCCCC23	ZFZUNQHNLWAQDD-UHFFFAOYSA-N	O=S1(=O)N=S(c2ccccc2)c3ccccc13	NPUTUGWVJMHIDS-UHFFFAOYSA-N	C=[C]1(=C)C=C(c2ccccc2)c3ccccc13	ASUSIBFYHCXCHD-UHFFFAOYSA-N	CC1(C)CC(C2CCCCC2)C3CCCCC13	JMTGSEUXBQAVPH-UHFFFAOYSA-N	c1ccc(cc1)s2nsc3ccccc23	ILASZRLOZFHWOJ-UHFFFAOYSA-N	C1C=C(c2ccccc2)c3ccccc13	QBGUDIWPZRUHPZ-UHFFFAOYSA-N	C1CCC(CC1)C2CCC3CCCCC23
COc1ccc(cc1)c2nc(NCC(=O)N3CCN(C)CC3)sc2c4ccc(OC)cc4	MJBCXYSMDCRJFM-UHFFFAOYSA-N	UXMAGUBZQGDWLV-UHFFFAOYSA-N	COc1ccc(cc1)c2nc(NCC(=O)N3CCN(C)CC3)sc2c4ccccc4	NHYYJBHKIAXUAQ-UHFFFAOYSA-N	CCc1ccc(cc1)C2=C(CC(=C2)CCC(=C)C3CCC(C)CC3)c4ccccc4	WVMNVQWYLQVAIV-UHFFFAOYSA-N	CCC1CCC(CC1)C2CC(CCC(C)C3CCC(C)CC3)CC2C4CCCCC4	MNHNSTADMJNXPI-UHFFFAOYSA-N	O=C(CNc1nc(c2ccccc2)c(s1)c3ccccc3)N4CCNCC4	ZWVWNBVVONFCDQ-UHFFFAOYSA-N	C=C(CCC1=CC(=C(C1)c2ccccc2)c3ccccc3)C4CCCCC4	YYQIGTAFXIVFLD-UHFFFAOYSA-N	CC(CCC1CC(C2CCCCC2)C(C1)C3CCCCC3)C4CCCCC4	KIJMUUOBYJYEIU-UHFFFAOYSA-N	C(CN1CCNCC1)Nc2nc(c3ccccc3)c(s2)c4ccccc4	MQRBCPFUZVZVTL-UHFFFAOYSA-N	C(CC1CCCCC1)CC2=CC(=C(C2)c3ccccc3)c4ccccc4	UVIAGHPYIJTWNH-UHFFFAOYSA-N	C(CC1CCCCC1)CC2CC(C3CCCCC3)C(C2)C4CCCCC4
CS(=O)(=O)c1ccc(cc1)c2nc([nH]c2c3ccccc3)C(F)(F)F	FZGSSCBBLPSBGU-UHFFFAOYSA-N	UYUDOPVWAWPYGO-UHFFFAOYSA-N	Cc1nc(c2ccc(cc2)S(=O)(=O)C)c([nH]1)c3ccccc3	ZQTASAKEWTVVRZ-UHFFFAOYSA-N	CC1=CC(=C(C1)c2ccccc2)c3ccc(cc3)[C](=C)(=C)C	XFTBKNXYSSNWEK-UHFFFAOYSA-N	CC1CC(C2CCCCC2)C(C1)C3CCC(CC3)C(C)(C)C	CPHGOBGXZQKCKI-UHFFFAOYSA-N	c1ccc(cc1)c2nc[nH]c2c3ccccc3	DCSJZPJBTJVYHS-UHFFFAOYSA-N	C1C=CC(=C1c2ccccc2)c3ccccc3	XDDVPYUEAYKJAG-UHFFFAOYSA-N	C1CCC(CC1)C2CCCC2C3CCCCC3	CPHGOBGXZQKCKI-UHFFFAOYSA-N	c1ccc(cc1)c2nc[nH]c2c3ccccc3	DCSJZPJBTJVYHS-UHFFFAOYSA-N	C1C=CC(=C1c2ccccc2)c3ccccc3	XDDVPYUEAYKJAG-UHFFFAOYSA-N	C1CCC(CC1)C2CCCC2C3CCCCC3
COc1ccc(cc1)c2ncn(CC(=O)N3CCN(C)CC3)c2c4ccc(OC)cc4	MWFWKGNWPBGOPC-UHFFFAOYSA-N	RGFHUTFDNWXQDU-UHFFFAOYSA-N	COc1ccc(cc1)c2ncn(CC(=O)N3CCN(C)CC3)c2c4ccccc4	DOVQVIBYUFFWMF-UHFFFAOYSA-N	CCc1ccc(cc1)C2=C(C(CC(=C)C3CCC(C)CC3)C=C2)c4ccccc4	WKJKNUJCJZKSRP-UHFFFAOYSA-N	CCC1CCC(CC1)C2CCC(CC(C)C3CCC(C)CC3)C2C4CCCCC4	FNCCDFFNYMSDMX-UHFFFAOYSA-N	O=C(Cn1cnc(c2ccccc2)c1c3ccccc3)N4CCNCC4	FKCTVILVVRMLCO-UHFFFAOYSA-N	C=C(CC1C=CC(=C1c2ccccc2)c3ccccc3)C4CCCCC4	XWQCBLZYGVYEBN-UHFFFAOYSA-N	CC(CC1CCC(C2CCCCC2)C1C3CCCCC3)C4CCCCC4	SRSYFQGKNNEFPH-UHFFFAOYSA-N	C(Cn1cnc(c2ccccc2)c1c3ccccc3)N4CCNCC4	OZOSWWOXZFTGTJ-UHFFFAOYSA-N	C(CC1C=CC(=C1c2ccccc2)c3ccccc3)C4CCCCC4	QMPQIUAQDKWXKF-UHFFFAOYSA-N	C(CC1CCC(C2CCCCC2)C1C3CCCCC3)C4CCCCC4
CC(=O)Oc1cc(F)ccc1c2cc(nn2c3ccc(cc3)S(=O)(=O)N)C(F)(F)F	GUFZZSOUPUDNIF-UHFFFAOYSA-N	JZQJKNXQMFKDKL-UHFFFAOYSA-N	CC(=O)Oc1ccccc1c2cc(C)nn2c3ccccc3	JZHFCHCZNHAZBO-UHFFFAOYSA-N	CC(=C)Cc1ccccc1C2=CC(=CC2c3ccccc3)C	CHRLCOIXZYQKIK-UHFFFAOYSA-N	CC(C)CC1CCCCC1C2CC(C)CC2C3CCCCC3	IDCXLYCLPHRSAZ-UHFFFAOYSA-N	c1ccc(cc1)c2ccnn2c3ccccc3	XBINOVBNAGGKHM-UHFFFAOYSA-N	C1=CC(C(=C1)c2ccccc2)c3ccccc3	XDDVPYUEAYKJAG-UHFFFAOYSA-N	C1CCC(CC1)C2CCCC2C3CCCCC3	IDCXLYCLPHRSAZ-UHFFFAOYSA-N	c1ccc(cc1)c2ccnn2c3ccccc3	XBINOVBNAGGKHM-UHFFFAOYSA-N	C1=CC(C(=C1)c2ccccc2)c3ccccc3	XDDVPYUEAYKJAG-UHFFFAOYSA-N	C1CCC(CC1)C2CCCC2C3CCCCC3
COc1ccc(cc1OC)C2=NNC(C2)c3ccc4c(c3)c5ccccc5n4C	MVJJESFPGBWHGP-UHFFFAOYSA-N	WOCZLCAGLJMDAP-UHFFFAOYSA-N	COc1ccc(cc1)C2=NNC(C2)c3ccc4c(c3)c5ccccc5n4C	UMYNDFKGMSZPMN-UHFFFAOYSA-N	CCc1ccc(cc1)C2=CCC(C2)c3ccc4C(C)c5ccccc5c4c3	ORQYUZVLLKGIJW-UHFFFAOYSA-N	CCC1CCC(CC1)C2CCC(C2)C3CCC4C(C)C5CCCCC5C4C3	JPMNWPVKVGHTSV-UHFFFAOYSA-N	C1C(NN=C1c2ccccc2)c3ccc4[nH]c5ccccc5c4c3	GDHAOLKXRVTPCO-UHFFFAOYSA-N	C1C=C(CC1c2ccc3Cc4ccccc4c3c2)c5ccccc5	XDUFWCRZOVEEFV-UHFFFAOYSA-N	C1CCC(CC1)C2CCC(C2)C3CCC4CC5CCCCC5C4C3	JPMNWPVKVGHTSV-UHFFFAOYSA-N	C1C(NN=C1c2ccccc2)c3ccc4[nH]c5ccccc5c4c3	GDHAOLKXRVTPCO-UHFFFAOYSA-N	C1C=C(CC1c2ccc3Cc4ccccc4c3c2)c5ccccc5	XDUFWCRZOVEEFV-UHFFFAOYSA-N	C1CCC(CC1)C2CCC(C2)C3CCC4CC5CCCCC5C4C3
Cc1ccc(cc1)S(=O)(=O)NC(=O)Nc2ccc(cc2)C(=O)\C=C\c3ccc(Cl)cc3Cl	AIHQQAFCDAPKLQ-NTUHNPAUSA-N	VTVJEBBLBMYVBC-CXUHLZMHSA-N	Cc1ccc(cc1)S(=O)(=O)NC(=O)Nc2ccc(cc2)C(=O)\C=C\c3ccccc3	LNJPWDDFDJQKNS-BUHFOSPRSA-N	Cc1ccc(cc1)[C](=C)(=C)CC(=C)Cc2ccc(cc2)C(=C)\C=C\c3ccccc3	FKVDKSDFTZSCCH-UHFFFAOYSA-N	CC(CC1CCC(CC1)C(C)CCC2CCCCC2)CC(C)(C)C3CCC(C)CC3	WOWYIZIZGLKYAT-LFIBNONCSA-N	O=C(Nc1ccc(cc1)C(=O)\C=C\c2ccccc2)NS(=O)(=O)c3ccccc3	BWBFHNXBHDULMI-FOCLMDBBSA-N	C=C(Cc1ccc(cc1)C(=C)\C=C\c2ccccc2)C[C](=C)(=C)c3ccccc3	SUTAZAAEBVBTIK-UHFFFAOYSA-N	CC(CC1CCC(CC1)C(C)CCC2CCCCC2)CC(C)(C)C3CCCCC3	WAVLNVJDOHPUOU-JXMROGBWSA-N	C(NSc1ccccc1)Nc2ccc(C\C=C\c3ccccc3)cc2	HYBNICKLIDYHJY-CXUHLZMHSA-N	C(CCc1ccc(C\C=C\c2ccccc2)cc1)Cc3ccccc3	WIRPNWQUGOZVSP-UHFFFAOYSA-N	C(CCC1CCC(CCCC2CCCCC2)CC1)CC3CCCCC3
C[C@@H](CO)Sc1ncc(cc1c2ccc(cc2)S(=O)(=O)C)C(F)(F)F	BFMZEGLJNQXWAI-JTQLQIEISA-N	JAWRJMRPGLMYNG-UHFFFAOYSA-N	CCSc1ncccc1c2ccc(cc2)S(=O)(=O)C	LPCIANKSBWZQMZ-UHFFFAOYSA-N	CCCc1ccccc1c2ccc(cc2)[C](=C)(=C)C	YXEGNBVVXYXZKS-UHFFFAOYSA-N	CCCC1CCCCC1C2CCC(CC2)C(C)(C)C	HJKGBRPNSJADMB-UHFFFAOYSA-N	c1ccc(cc1)c2cccnc2	ZUOUZKKEUPVFJK-UHFFFAOYSA-N	c1ccc(cc1)c2ccccc2	WVIIMZNLDWSIRH-UHFFFAOYSA-N	C1CCC(CC1)C2CCCCC2	HJKGBRPNSJADMB-UHFFFAOYSA-N	c1ccc(cc1)c2cccnc2	ZUOUZKKEUPVFJK-UHFFFAOYSA-N	c1ccc(cc1)c2ccccc2	WVIIMZNLDWSIRH-UHFFFAOYSA-N	C1CCC(CC1)C2CCCCC2
O=S(=O)(Nc1nccs1)c2ccc(NCNC3=NNC(=S)S3)cc2	KHMGVOCXUYJXMD-UHFFFAOYSA-N	KHMGVOCXUYJXMD-UHFFFAOYSA-N	O=S(=O)(Nc1nccs1)c2ccc(NCNC3=NNC(=S)S3)cc2	JAZRSLMVCYOULW-UHFFFAOYSA-N	C=C1CC=C(CCCc2ccc(cc2)[C](=C)(=C)CC3=CC=CC3)C1	RSISGISPOAGHDK-UHFFFAOYSA-N	CC1CCC(CCCC2CCC(CC2)C(C)(C)CC3CCCC3)C1	KHMGVOCXUYJXMD-UHFFFAOYSA-N	O=S(=O)(Nc1nccs1)c2ccc(NCNC3=NNC(=S)S3)cc2	JAZRSLMVCYOULW-UHFFFAOYSA-N	C=C1CC=C(CCCc2ccc(cc2)[C](=C)(=C)CC3=CC=CC3)C1	RSISGISPOAGHDK-UHFFFAOYSA-N	CC1CCC(CCCC2CCC(CC2)C(C)(C)CC3CCCC3)C1	IVDHNVACIZCRJD-UHFFFAOYSA-N	C(NC1=NNCS1)Nc2ccc(SNc3nccs3)cc2	BZVIDXJIRISOKA-UHFFFAOYSA-N	C(CC1=CCCC1)Cc2ccc(CCC3=CC=CC3)cc2	SKJYNALOXWTDNC-UHFFFAOYSA-N	C(CC1CCCC1)CC2CCC(CCC3CCCC3)CC2
CC(C)Cc1ccc(cc1)C(C)C(=O)Oc2ccc(CCO)cc2	YNCFJJJQCGMSHY-UHFFFAOYSA-N	QKGKUDZVMOKWKB-UHFFFAOYSA-N	CCCc1ccc(CC(=O)Oc2ccc(CC)cc2)cc1	HZXPMMOAIQQHRM-UHFFFAOYSA-N	CCCc1ccc(CC(=C)Cc2ccc(CC)cc2)cc1	MATAFJQDRUSLKR-UHFFFAOYSA-N	CCCC1CCC(CC(C)CC2CCC(CC)CC2)CC1	USVNNHYNCCJCCP-UHFFFAOYSA-N	O=C(Cc1ccccc1)Oc2ccccc2	BVQFXKIUXBVUTC-UHFFFAOYSA-N	C=C(Cc1ccccc1)Cc2ccccc2	MUNDOJMYSNYILP-UHFFFAOYSA-N	CC(CC1CCCCC1)CC2CCCCC2	JKSGBCQEHZWHHL-UHFFFAOYSA-N	C(Cc1ccccc1)Oc2ccccc2	VEAFKIYNHVBNIP-UHFFFAOYSA-N	C(Cc1ccccc1)Cc2ccccc2	LIQIPWNPFZCAIQ-UHFFFAOYSA-N	C(CC1CCCCC1)CC2CCCCC2
Cc1ccc(cc1)c2cc(nn2c3ccc(cc3)S(=O)(=O)N)C([18F])(F)F	RZEKVGVHFLEQIL-SQZVAGKESA-N	WLAQNRPOJULDLH-UHFFFAOYSA-N	Cc1ccc(cc1)c2cc(C)nn2c3ccccc3	QCYPGCDDGWQZQH-UHFFFAOYSA-N	CC1=CC(C(=C1)c2ccc(C)cc2)c3ccccc3	XMMUAAVCUBHJKL-UHFFFAOYSA-N	CC1CCC(CC1)C2CC(C)CC2C3CCCCC3	IDCXLYCLPHRSAZ-UHFFFAOYSA-N	c1ccc(cc1)c2ccnn2c3ccccc3	XBINOVBNAGGKHM-UHFFFAOYSA-N	C1=CC(C(=C1)c2ccccc2)c3ccccc3	XDDVPYUEAYKJAG-UHFFFAOYSA-N	C1CCC(CC1)C2CCCC2C3CCCCC3	IDCXLYCLPHRSAZ-UHFFFAOYSA-N	c1ccc(cc1)c2ccnn2c3ccccc3	XBINOVBNAGGKHM-UHFFFAOYSA-N	C1=CC(C(=C1)c2ccccc2)c3ccccc3	XDDVPYUEAYKJAG-UHFFFAOYSA-N	C1CCC(CC1)C2CCCC2C3CCCCC3
CS(=O)(=O)c1ccc(cc1)n2nccc2c3ccc(cc3)[N+](=O)[O-]	FDGGENUUUSWYLR-UHFFFAOYSA-N	ZYYJXAHNQZTWJP-UHFFFAOYSA-N	CS(=O)(=O)c1ccc(cc1)n2nccc2c3ccccc3	UQCSGTVLFBNCJC-UHFFFAOYSA-N	C[C](=C)(=C)c1ccc(cc1)C2C=CC=C2c3ccccc3	YQMUFFMIOHTPMX-UHFFFAOYSA-N	CC(C)(C)C1CCC(CC1)C2CCCC2C3CCCCC3	IDCXLYCLPHRSAZ-UHFFFAOYSA-N	c1ccc(cc1)c2ccnn2c3ccccc3	XBINOVBNAGGKHM-UHFFFAOYSA-N	C1=CC(C(=C1)c2ccccc2)c3ccccc3	XDDVPYUEAYKJAG-UHFFFAOYSA-N	C1CCC(CC1)C2CCCC2C3CCCCC3	IDCXLYCLPHRSAZ-UHFFFAOYSA-N	c1ccc(cc1)c2ccnn2c3ccccc3	XBINOVBNAGGKHM-UHFFFAOYSA-N	C1=CC(C(=C1)c2ccccc2)c3ccccc3	XDDVPYUEAYKJAG-UHFFFAOYSA-N	C1CCC(CC1)C2CCCC2C3CCCCC3
Fc1ccc(cc1)c2[nH]c(c3ccc(F)cc3)c4C5CCC(C5)c24	BVZXSBMLTOYNIL-UHFFFAOYSA-N	GYWDQAIIDHAFSZ-UHFFFAOYSA-N	C1CC2CC1c3c2c([nH]c3c4ccccc4)c5ccccc5	MJGXDRPBNSQWKK-UHFFFAOYSA-N	C1CC2CC1C3=C(CC(=C23)c4ccccc4)c5ccccc5	QDTUMHJJJSAVAK-UHFFFAOYSA-N	C1CCC(CC1)C2CC(C3CCCCC3)C4C5CCC(C5)C24	GYWDQAIIDHAFSZ-UHFFFAOYSA-N	C1CC2CC1c3c2c([nH]c3c4ccccc4)c5ccccc5	MJGXDRPBNSQWKK-UHFFFAOYSA-N	C1CC2CC1C3=C(CC(=C23)c4ccccc4)c5ccccc5	QDTUMHJJJSAVAK-UHFFFAOYSA-N	C1CCC(CC1)C2CC(C3CCCCC3)C4C5CCC(C5)C24	GYWDQAIIDHAFSZ-UHFFFAOYSA-N	C1CC2CC1c3c2c([nH]c3c4ccccc4)c5ccccc5	MJGXDRPBNSQWKK-UHFFFAOYSA-N	C1CC2CC1C3=C(CC(=C23)c4ccccc4)c5ccccc5	QDTUMHJJJSAVAK-UHFFFAOYSA-N	C1CCC(CC1)C2CC(C3CCCCC3)C4C5CCC(C5)C24
Cc1c(CC(=O)OCCO[N+](=O)[O-])cc(c2ccc(cc2)S(=O)(=O)C)n1c3cccc(F)c3	QYLIQJQSFODNCS-UHFFFAOYSA-N	SMPHZIYYJVLUGK-UHFFFAOYSA-N	CCOC(=O)Cc1cc(c2ccc(cc2)S(=O)(=O)C)n(c1)c3ccccc3	DCCDQQMABMDJOW-UHFFFAOYSA-N	CCCC(=C)CC1=CC(C(=C1)c2ccc(cc2)[C](=C)(=C)C)c3ccccc3	YIARJNPMANFHBY-UHFFFAOYSA-N	CCCC(C)CC1CC(C2CCCCC2)C(C1)C3CCC(CC3)C(C)(C)C	ZZDIPNSMKJPHTR-UHFFFAOYSA-N	c1ccc(cc1)c2cccn2c3ccccc3	XBINOVBNAGGKHM-UHFFFAOYSA-N	C1=CC(C(=C1)c2ccccc2)c3ccccc3	XDDVPYUEAYKJAG-UHFFFAOYSA-N	C1CCC(CC1)C2CCCC2C3CCCCC3	ZZDIPNSMKJPHTR-UHFFFAOYSA-N	c1ccc(cc1)c2cccn2c3ccccc3	XBINOVBNAGGKHM-UHFFFAOYSA-N	C1=CC(C(=C1)c2ccccc2)c3ccccc3	XDDVPYUEAYKJAG-UHFFFAOYSA-N	C1CCC(CC1)C2CCCC2C3CCCCC3
COc1ccc2cc(ccc2c1)C(C)CN3CCC[C@H]3CO	FVRLPWPHJCQIOD-IBYPIGCZSA-N	HREWHWUFEILUJX-CQSZACIVSA-N	COc1ccc2cc(CCN3CCC[C@H]3C)ccc2c1	DNWDYZSMFDIOPF-NNJIEVJOSA-N	CCc1ccc2cc(CCC3CCCC3C)ccc2c1	ONFRFVSMUIOVHQ-UHFFFAOYSA-N	CCC1CCC2CC(CCC3CCCC3C)CCC2C1	BUFGWZZSSJWXIJ-UHFFFAOYSA-N	C(Cc1ccc2ccccc2c1)N3CCCC3	SQRIGHNECCGLEO-UHFFFAOYSA-N	C(Cc1ccc2ccccc2c1)C3CCCC3	RRWRVNAZMSRQMV-UHFFFAOYSA-N	C(CC1CCC2CCCCC2C1)C3CCCC3	BUFGWZZSSJWXIJ-UHFFFAOYSA-N	C(Cc1ccc2ccccc2c1)N3CCCC3	SQRIGHNECCGLEO-UHFFFAOYSA-N	C(Cc1ccc2ccccc2c1)C3CCCC3	RRWRVNAZMSRQMV-UHFFFAOYSA-N	C(CC1CCC2CCCCC2C1)C3CCCC3
COc1ccc(cc1F)c2cc(nn2c3ccc(cc3)S(=O)(=O)N)C(F)F	WAZQAZKAZLXFMK-UHFFFAOYSA-N	VCNWTJZNWICFOB-UHFFFAOYSA-N	COc1ccc(cc1)c2cc(C)nn2c3ccccc3	QNWNEZGWNOBXDL-UHFFFAOYSA-N	CCc1ccc(cc1)C2=CC(=CC2c3ccccc3)C	IKXNPNYNXZNIBV-UHFFFAOYSA-N	CCC1CCC(CC1)C2CC(C)CC2C3CCCCC3	IDCXLYCLPHRSAZ-UHFFFAOYSA-N	c1ccc(cc1)c2ccnn2c3ccccc3	XBINOVBNAGGKHM-UHFFFAOYSA-N	C1=CC(C(=C1)c2ccccc2)c3ccccc3	XDDVPYUEAYKJAG-UHFFFAOYSA-N	C1CCC(CC1)C2CCCC2C3CCCCC3	IDCXLYCLPHRSAZ-UHFFFAOYSA-N	c1ccc(cc1)c2ccnn2c3ccccc3	XBINOVBNAGGKHM-UHFFFAOYSA-N	C1=CC(C(=C1)c2ccccc2)c3ccccc3	XDDVPYUEAYKJAG-UHFFFAOYSA-N	C1CCC(CC1)C2CCCC2C3CCCCC3
CC(CN1CCCC1)c2ccc(c(F)c2)c3ccccc3	OKDKWKGEVYLREX-UHFFFAOYSA-N	GRAXKTUTTAGVNC-UHFFFAOYSA-N	CC(CN1CCCC1)c2ccc(cc2)c3ccccc3	UDJLVKWAUDCYIK-UHFFFAOYSA-N	CC(CC1CCCC1)c2ccc(cc2)c3ccccc3	IOUOXRMBGLVWPY-UHFFFAOYSA-N	CC(CC1CCCC1)C2CCC(CC2)C3CCCCC3	CFLKFYMJEJGVAB-UHFFFAOYSA-N	C(Cc1ccc(cc1)c2ccccc2)N3CCCC3	VHAQWTSUUCPMJM-UHFFFAOYSA-N	C(Cc1ccc(cc1)c2ccccc2)C3CCCC3	XAAYPULXIQLNTB-UHFFFAOYSA-N	C(CC1CCC(CC1)C2CCCCC2)C3CCCC3	CFLKFYMJEJGVAB-UHFFFAOYSA-N	C(Cc1ccc(cc1)c2ccccc2)N3CCCC3	VHAQWTSUUCPMJM-UHFFFAOYSA-N	C(Cc1ccc(cc1)c2ccccc2)C3CCCC3	XAAYPULXIQLNTB-UHFFFAOYSA-N	C(CC1CCC(CC1)C2CCCCC2)C3CCCC3
CSc1ncc(c2ccc(cc2)S(=O)(=O)C)n1c3ccc(Br)cc3	DIXLGMOZFUYROY-UHFFFAOYSA-N	NYNJGJOFSOTWCH-UHFFFAOYSA-N	CSc1ncc(c2ccc(cc2)S(=O)(=O)C)n1c3ccccc3	FBFHRMXFPSQGSK-UHFFFAOYSA-N	CCC1=CC=C(C1c2ccccc2)c3ccc(cc3)[C](=C)(=C)C	JJFZSSVAXIALOJ-UHFFFAOYSA-N	CCC1CCC(C2CCC(CC2)C(C)(C)C)C1C3CCCCC3	JBLLBGIUSCXVSG-UHFFFAOYSA-N	c1ccc(cc1)c2cncn2c3ccccc3	XBINOVBNAGGKHM-UHFFFAOYSA-N	C1=CC(C(=C1)c2ccccc2)c3ccccc3	XDDVPYUEAYKJAG-UHFFFAOYSA-N	C1CCC(CC1)C2CCCC2C3CCCCC3	JBLLBGIUSCXVSG-UHFFFAOYSA-N	c1ccc(cc1)c2cncn2c3ccccc3	XBINOVBNAGGKHM-UHFFFAOYSA-N	C1=CC(C(=C1)c2ccccc2)c3ccccc3	XDDVPYUEAYKJAG-UHFFFAOYSA-N	C1CCC(CC1)C2CCCC2C3CCCCC3
Cc1c(CC(=O)OCCCO[N+](=O)[O-])cc(c2ccc(cc2)S(=O)(=O)C)n1c3cccc(F)c3	ZRTXBRQDUJYTDR-UHFFFAOYSA-N	ZATFSQUHINVOTD-UHFFFAOYSA-N	CCCOC(=O)Cc1cc(c2ccc(cc2)S(=O)(=O)C)n(c1)c3ccccc3	QPVUQTSZTSRHTO-UHFFFAOYSA-N	CCCCC(=C)CC1=CC(C(=C1)c2ccc(cc2)[C](=C)(=C)C)c3ccccc3	NZATXZUIIOSFHQ-UHFFFAOYSA-N	CCCCC(C)CC1CC(C2CCCCC2)C(C1)C3CCC(CC3)C(C)(C)C	ZZDIPNSMKJPHTR-UHFFFAOYSA-N	c1ccc(cc1)c2cccn2c3ccccc3	XBINOVBNAGGKHM-UHFFFAOYSA-N	C1=CC(C(=C1)c2ccccc2)c3ccccc3	XDDVPYUEAYKJAG-UHFFFAOYSA-N	C1CCC(CC1)C2CCCC2C3CCCCC3	ZZDIPNSMKJPHTR-UHFFFAOYSA-N	c1ccc(cc1)c2cccn2c3ccccc3	XBINOVBNAGGKHM-UHFFFAOYSA-N	C1=CC(C(=C1)c2ccccc2)c3ccccc3	XDDVPYUEAYKJAG-UHFFFAOYSA-N	C1CCC(CC1)C2CCCC2C3CCCCC3
CSc1nn(c(NC(=O)\C(=C(\NC2=C(C)N(C)N(C2=O)c3ccccc3)/Nc4ccc(Cl)cc4)\C#N)c1C#N)c5ccccc5	RZZFBZBJNPFVKF-AZPGRJICSA-N	DOKFQCOOPOYEAS-XIEYBQDHSA-N	CSc1cc(NC(=O)C=C(NC2=CN(C)N(C2=O)c3ccccc3)Nc4ccccc4)n(n1)c5ccccc5	DLZAXRZGAYLECQ-QNKGDIEWSA-N	CCC1=CC(C(=C1)CC(=C)C=C(CC2=CC(C)C(C2=C)c3ccccc3)Cc4ccccc4)c5ccccc5	YMQHIKNAXDMBQP-UHFFFAOYSA-N	CCC1CC(CC(C)CC(CC2CCCCC2)CC3CC(C)C(C4CCCCC4)C3C)C(C1)C5CCCCC5	GKFMETILFBRVEY-UHFFFAOYSA-N	O=C(Nc1ccnn1c2ccccc2)C=C(NC3=CNN(C3=O)c4ccccc4)Nc5ccccc5	XVNKERYUUYNSNU-UHFFFAOYSA-N	C=C(CC1=CC=CC1c2ccccc2)C=C(CC3=CCC(C3=C)c4ccccc4)Cc5ccccc5	CJBXLFAQZZXENG-UHFFFAOYSA-N	CC(CC(CC1CCCCC1)CC2CCC(C3CCCCC3)C2C)CC4CCCC4C5CCCCC5	RCWFKWXWKFQTRN-UHFFFAOYSA-N	C(Nc1ccnn1c2ccccc2)C=C(NC3=CNN(C3)c4ccccc4)Nc5ccccc5	MXMUNVBWSSLHAZ-UHFFFAOYSA-N	C(CC1=CC=CC1c2ccccc2)C=C(CC3=CCC(C3)c4ccccc4)Cc5ccccc5	UKLKVHYJJIXOIF-UHFFFAOYSA-N	C(CC(CC1CCCCC1)CC2CCC(C2)C3CCCCC3)CC4CCCC4C5CCCCC5
Cc1nc(c2ccccc2)c(s1)c3ccc(cc3)S(=O)(=O)N	CVPSIMWFHZLLEZ-UHFFFAOYSA-N	ZFYWCVZNRMSXBT-UHFFFAOYSA-N	Cc1nc(c2ccccc2)c(s1)c3ccccc3	SFZBACBFFNXMNT-UHFFFAOYSA-N	CC1=CC(=C(C1)c2ccccc2)c3ccccc3	DWJLFZJGQUHKKP-UHFFFAOYSA-N	CC1CC(C2CCCCC2)C(C1)C3CCCCC3	BGTVICKPWACXLR-UHFFFAOYSA-N	c1ccc(cc1)c2ncsc2c3ccccc3	DCSJZPJBTJVYHS-UHFFFAOYSA-N	C1C=CC(=C1c2ccccc2)c3ccccc3	XDDVPYUEAYKJAG-UHFFFAOYSA-N	C1CCC(CC1)C2CCCC2C3CCCCC3	BGTVICKPWACXLR-UHFFFAOYSA-N	c1ccc(cc1)c2ncsc2c3ccccc3	DCSJZPJBTJVYHS-UHFFFAOYSA-N	C1C=CC(=C1c2ccccc2)c3ccccc3	XDDVPYUEAYKJAG-UHFFFAOYSA-N	C1CCC(CC1)C2CCCC2C3CCCCC3
CSc1nn(c(NC(=O)c2c(N)[nH]nc2SC)c1C#N)c3ccccc3	HFQGKFQAIOWWKY-UHFFFAOYSA-N	RDNYSJVCAWXZFE-UHFFFAOYSA-N	CSc1cc(NC(=O)c2c[nH]nc2SC)n(n1)c3ccccc3	WWWADXIEHXHMNW-UHFFFAOYSA-N	CCC1=CC(C(=C1)CC(=C)C2=CCC=C2CC)c3ccccc3	IGFCMDVIZSPHNN-UHFFFAOYSA-N	CCC1CC(CC(C)C2CCCC2CC)C(C1)C3CCCCC3	UZQBXAKFSGLWRC-UHFFFAOYSA-N	O=C(Nc1ccnn1c2ccccc2)c3cn[nH]c3	IDHQRWLIDWXHKK-UHFFFAOYSA-N	C=C(CC1=CC=CC1c2ccccc2)C3=CCC=C3	HEMDPSAQUJCFMH-UHFFFAOYSA-N	CC(CC1CCCC1C2CCCCC2)C3CCCC3	DMNZPTSMMMFQSX-UHFFFAOYSA-N	C(Nc1ccnn1c2ccccc2)c3cn[nH]c3	NCCVHYMHFGORHS-UHFFFAOYSA-N	C(CC1=CC=CC1c2ccccc2)C3=CCC=C3	SYRKVDMSNVEXPR-UHFFFAOYSA-N	C(CC1CCCC1C2CCCCC2)C3CCCC3
Cc1c(CC(=O)OCCO)cc(c2ccc(cc2)S(=O)(=O)C)n1c3cccc(F)c3	FZCWJSIRPYGSIE-UHFFFAOYSA-N	SMPHZIYYJVLUGK-UHFFFAOYSA-N	CCOC(=O)Cc1cc(c2ccc(cc2)S(=O)(=O)C)n(c1)c3ccccc3	DCCDQQMABMDJOW-UHFFFAOYSA-N	CCCC(=C)CC1=CC(C(=C1)c2ccc(cc2)[C](=C)(=C)C)c3ccccc3	YIARJNPMANFHBY-UHFFFAOYSA-N	CCCC(C)CC1CC(C2CCCCC2)C(C1)C3CCC(CC3)C(C)(C)C	ZZDIPNSMKJPHTR-UHFFFAOYSA-N	c1ccc(cc1)c2cccn2c3ccccc3	XBINOVBNAGGKHM-UHFFFAOYSA-N	C1=CC(C(=C1)c2ccccc2)c3ccccc3	XDDVPYUEAYKJAG-UHFFFAOYSA-N	C1CCC(CC1)C2CCCC2C3CCCCC3	ZZDIPNSMKJPHTR-UHFFFAOYSA-N	c1ccc(cc1)c2cccn2c3ccccc3	XBINOVBNAGGKHM-UHFFFAOYSA-N	C1=CC(C(=C1)c2ccccc2)c3ccccc3	XDDVPYUEAYKJAG-UHFFFAOYSA-N	C1CCC(CC1)C2CCCC2C3CCCCC3
NS(=O)(=O)c1ccc(cc1)C2=COC(=O)N2c3ccccc3	RPTFKXDBRBKHQU-UHFFFAOYSA-N	CDWHNFNKRJORKM-UHFFFAOYSA-N	O=C1OC=C(N1c2ccccc2)c3ccccc3	RLAFFOZHRUMDIN-UHFFFAOYSA-N	C=C1CC=C(C1c2ccccc2)c3ccccc3	FGISMPWADDIBOF-UHFFFAOYSA-N	CC1CCC(C2CCCCC2)C1C3CCCCC3	CDWHNFNKRJORKM-UHFFFAOYSA-N	O=C1OC=C(N1c2ccccc2)c3ccccc3	RLAFFOZHRUMDIN-UHFFFAOYSA-N	C=C1CC=C(C1c2ccccc2)c3ccccc3	FGISMPWADDIBOF-UHFFFAOYSA-N	CC1CCC(C2CCCCC2)C1C3CCCCC3	MYAVGBRVNMVVAG-UHFFFAOYSA-N	C1OC=C(N1c2ccccc2)c3ccccc3	BLSGDOIUCWPGSC-UHFFFAOYSA-N	C1CC(C(=C1)c2ccccc2)c3ccccc3	XDDVPYUEAYKJAG-UHFFFAOYSA-N	C1CCC(CC1)C2CCCC2C3CCCCC3
CN(C)c1ccc(cc1)C2CC(=NN2c3ccc(cc3)S(=O)(=O)C)c4ccc(cc4)[N+](=O)[O-]	RKMLCVSPXKODJW-UHFFFAOYSA-N	YTXBHUSORJZCJY-UHFFFAOYSA-N	CNc1ccc(cc1)C2CC(=NN2c3ccc(cc3)S(=O)(=O)C)c4ccccc4	XEFFKZOVBKWYTD-UHFFFAOYSA-N	CCc1ccc(cc1)C2CC(=CC2c3ccc(cc3)[C](=C)(=C)C)c4ccccc4	RSUBTULGFTXHBI-UHFFFAOYSA-N	CCC1CCC(CC1)C2CC(CC2C3CCC(CC3)C(C)(C)C)C4CCCCC4	FGCZQOHSWGMVPN-UHFFFAOYSA-N	C1C(N(N=C1c2ccccc2)c3ccccc3)c4ccccc4	MUWYLWXKHWJMRB-UHFFFAOYSA-N	C1C(C(C=C1c2ccccc2)c3ccccc3)c4ccccc4	HGBDNONWLAHEDR-UHFFFAOYSA-N	C1CCC(CC1)C2CC(C3CCCCC3)C(C2)C4CCCCC4	FGCZQOHSWGMVPN-UHFFFAOYSA-N	C1C(N(N=C1c2ccccc2)c3ccccc3)c4ccccc4	MUWYLWXKHWJMRB-UHFFFAOYSA-N	C1C(C(C=C1c2ccccc2)c3ccccc3)c4ccccc4	HGBDNONWLAHEDR-UHFFFAOYSA-N	C1CCC(CC1)C2CC(C3CCCCC3)C(C2)C4CCCCC4
[11CH3]Oc1ccc2c(c1)c(CC(=O)NCCCCC)c(C)n2C(=O)c3ccc(Cl)cc3	JJRYIFUMQOKMRZ-KTXUZGJCSA-N	HLFXBCGNSJWSLW-JVVVGQRLSA-N	[11CH3]Oc1ccc2c(c1)c(CC(=O)NCCCCC)cn2C(=O)c3ccccc3	OOHLVCFUYHVHKB-UHFFFAOYSA-N	CCCCCCC(=C)CC1=CC(C(=C)c2ccccc2)c3ccc(CC)cc13	SZHSWMPZLLCKOU-UHFFFAOYSA-N	CCCCCCC(C)CC1CC(C(C)C2CCCCC2)C3CCC(CC)CC13	DIQDUFVJZPNLJQ-UHFFFAOYSA-N	O=C(c1ccccc1)n2ccc3ccccc23	YREKYICMSDFQHL-UHFFFAOYSA-N	C=C(C1C=Cc2ccccc12)c3ccccc3	ZHTLIYBTWAMBRG-UHFFFAOYSA-N	CC(C1CCCCC1)C2CCC3CCCCC23	NJZQOCCEDXRQJM-UHFFFAOYSA-N	C(c1ccccc1)n2ccc3ccccc23	NBHBNYRLTADHQY-UHFFFAOYSA-N	C(C1C=Cc2ccccc12)c3ccccc3	YFVAAXAVNYXVIE-UHFFFAOYSA-N	C(C1CCCCC1)C2CCC3CCCCC23
O=C(Oc1ccc(cc1)C#N)c2c3CCCCc3sc2c4ccccc4	WBFRYDMWZDCKQZ-UHFFFAOYSA-N	NSTVFEQZBIEFLA-UHFFFAOYSA-N	Cc1ccc(OC(=O)c2c3CCCCc3sc2c4ccccc4)cc1	ZKHUPWLGBGSYNE-UHFFFAOYSA-N	Cc1ccc(CC(=C)C2=C(CC3=C2CCCC3)c4ccccc4)cc1	HSUZQXPCNRCSGQ-UHFFFAOYSA-N	CC(CC1CCC(C)CC1)C2C3CCCCC3CC2C4CCCCC4	XLWRSOKDLGQODT-UHFFFAOYSA-N	O=C(Oc1ccccc1)c2c3CCCCc3sc2c4ccccc4	YRJOEQLZRCSZQP-UHFFFAOYSA-N	C=C(Cc1ccccc1)C2=C(CC3=C2CCCC3)c4ccccc4	MYILFVRBKKLFHK-UHFFFAOYSA-N	CC(CC1CCCCC1)C2C3CCCCC3CC2C4CCCCC4	NUMJLSKGHXYIQG-UHFFFAOYSA-N	C(Oc1ccccc1)c2c3CCCCc3sc2c4ccccc4	NWHQJGWCEGGPJK-UHFFFAOYSA-N	C(Cc1ccccc1)C2=C(CC3=C2CCCC3)c4ccccc4	FOBIAKUVDZPLPT-UHFFFAOYSA-N	C(CC1C2CCCCC2CC1C3CCCCC3)C4CCCCC4
Cc1c(CCOCCO)cc(c2ccc(cc2)S(=O)(=O)C)n1c3ccc(F)cc3	LNSVFPNEGUVNHH-UHFFFAOYSA-N	BZOFVJVLNJVTIC-UHFFFAOYSA-N	CCOCCc1cc(c2ccc(cc2)S(=O)(=O)C)n(c1)c3ccccc3	DFALIHCIQIUGJK-UHFFFAOYSA-N	CCCCCC1=CC(C(=C1)c2ccc(cc2)[C](=C)(=C)C)c3ccccc3	UUUPBPMDQOZUPF-UHFFFAOYSA-N	CCCCCC1CC(C2CCCCC2)C(C1)C3CCC(CC3)C(C)(C)C	ZZDIPNSMKJPHTR-UHFFFAOYSA-N	c1ccc(cc1)c2cccn2c3ccccc3	XBINOVBNAGGKHM-UHFFFAOYSA-N	C1=CC(C(=C1)c2ccccc2)c3ccccc3	XDDVPYUEAYKJAG-UHFFFAOYSA-N	C1CCC(CC1)C2CCCC2C3CCCCC3	ZZDIPNSMKJPHTR-UHFFFAOYSA-N	c1ccc(cc1)c2cccn2c3ccccc3	XBINOVBNAGGKHM-UHFFFAOYSA-N	C1=CC(C(=C1)c2ccccc2)c3ccccc3	XDDVPYUEAYKJAG-UHFFFAOYSA-N	C1CCC(CC1)C2CCCC2C3CCCCC3
CS(=O)(=O)c1ccc(cc1)C2=C(C(=O)N(CC3CC3)N=C2)c4ccc(F)cc4	NRXNITPRTPIEKU-UHFFFAOYSA-N	JLROYHWJEFEGOR-UHFFFAOYSA-N	CS(=O)(=O)c1ccc(cc1)C2=C(C(=O)N(CC3CC3)N=C2)c4ccccc4	VALJGACDQPMWQS-UHFFFAOYSA-N	C[C](=C)(=C)c1ccc(cc1)C2=C(C(=C)C(CC3CC3)C=C2)c4ccccc4	SXTPFZANNCYTHK-UHFFFAOYSA-N	CC1C(CC2CC2)CCC(C3CCC(CC3)C(C)(C)C)C1C4CCCCC4	BPJOYAZISDOADT-UHFFFAOYSA-N	O=C1N(CC2CC2)N=CC(=C1c3ccccc3)c4ccccc4	JULJUYGODXACKC-UHFFFAOYSA-N	C=C1C(CC2CC2)C=CC(=C1c3ccccc3)c4ccccc4	ROUBKDAUNPMYMA-UHFFFAOYSA-N	CC1C(CC2CC2)CCC(C3CCCCC3)C1C4CCCCC4	SIOAJBDPLDKBAP-UHFFFAOYSA-N	C(C1CC1)N2CC(=C(C=N2)c3ccccc3)c4ccccc4	YCZOOADOXKFQIT-UHFFFAOYSA-N	C(C1CC1)C2CC(=C(C=C2)c3ccccc3)c4ccccc4	YNTMBADRKNMVBV-UHFFFAOYSA-N	C(C1CC1)C2CCC(C3CCCCC3)C(C2)C4CCCCC4
CS(=O)(=O)c1ccc(cc1)N2C(=O)c3cc(Br)ccc3N=C2c4ccccc4	KFTYMUOKTXIXEF-UHFFFAOYSA-N	HWBSROREOJKBSM-UHFFFAOYSA-N	CS(=O)(=O)c1ccc(cc1)N2C(=O)c3ccccc3N=C2c4ccccc4	JTZQASXLNHZFRF-UHFFFAOYSA-N	C[C](=C)(=C)c1ccc(cc1)C2C(=C)c3ccccc3C=C2c4ccccc4	ODDPTJDTTAFLQR-UHFFFAOYSA-N	CC1C2CCCCC2CC(C3CCCCC3)C1C4CCC(CC4)C(C)(C)C	RSKPIJGOGQGETI-UHFFFAOYSA-N	O=C1N(C(=Nc2ccccc12)c3ccccc3)c4ccccc4	NCRIZWRBVLBJAJ-UHFFFAOYSA-N	C=C1C(C(=Cc2ccccc12)c3ccccc3)c4ccccc4	LFWIOYJGZMAFKD-UHFFFAOYSA-N	CC1C2CCCCC2CC(C3CCCCC3)C1C4CCCCC4	FLZKTHGXZQJKDZ-UHFFFAOYSA-N	C1N(C(=Nc2ccccc12)c3ccccc3)c4ccccc4	SRRABFUMFKGGIT-UHFFFAOYSA-N	C1C(C(=Cc2ccccc12)c3ccccc3)c4ccccc4	ZSPLAXJBIFTUGP-UHFFFAOYSA-N	C1CCC(CC1)C2CC3CCCCC3CC2C4CCCCC4
NS(=O)(=O)c1ccc(OC(=O)c2c3CCCCc3sc2c4ccccc4)cc1	ZBQFFZVOKTYLJC-UHFFFAOYSA-N	XLWRSOKDLGQODT-UHFFFAOYSA-N	O=C(Oc1ccccc1)c2c3CCCCc3sc2c4ccccc4	YRJOEQLZRCSZQP-UHFFFAOYSA-N	C=C(Cc1ccccc1)C2=C(CC3=C2CCCC3)c4ccccc4	MYILFVRBKKLFHK-UHFFFAOYSA-N	CC(CC1CCCCC1)C2C3CCCCC3CC2C4CCCCC4	XLWRSOKDLGQODT-UHFFFAOYSA-N	O=C(Oc1ccccc1)c2c3CCCCc3sc2c4ccccc4	YRJOEQLZRCSZQP-UHFFFAOYSA-N	C=C(Cc1ccccc1)C2=C(CC3=C2CCCC3)c4ccccc4	MYILFVRBKKLFHK-UHFFFAOYSA-N	CC(CC1CCCCC1)C2C3CCCCC3CC2C4CCCCC4	NUMJLSKGHXYIQG-UHFFFAOYSA-N	C(Oc1ccccc1)c2c3CCCCc3sc2c4ccccc4	NWHQJGWCEGGPJK-UHFFFAOYSA-N	C(Cc1ccccc1)C2=C(CC3=C2CCCC3)c4ccccc4	FOBIAKUVDZPLPT-UHFFFAOYSA-N	C(CC1C2CCCCC2CC1C3CCCCC3)C4CCCCC4
CCOC(=O)Cc1cc(c2ccc(cc2)S(=O)(=O)C)n(c1C)c3cccc(F)c3	UVNMAAHEMZZIAX-UHFFFAOYSA-N	SMPHZIYYJVLUGK-UHFFFAOYSA-N	CCOC(=O)Cc1cc(c2ccc(cc2)S(=O)(=O)C)n(c1)c3ccccc3	DCCDQQMABMDJOW-UHFFFAOYSA-N	CCCC(=C)CC1=CC(C(=C1)c2ccc(cc2)[C](=C)(=C)C)c3ccccc3	YIARJNPMANFHBY-UHFFFAOYSA-N	CCCC(C)CC1CC(C2CCCCC2)C(C1)C3CCC(CC3)C(C)(C)C	ZZDIPNSMKJPHTR-UHFFFAOYSA-N	c1ccc(cc1)c2cccn2c3ccccc3	XBINOVBNAGGKHM-UHFFFAOYSA-N	C1=CC(C(=C1)c2ccccc2)c3ccccc3	XDDVPYUEAYKJAG-UHFFFAOYSA-N	C1CCC(CC1)C2CCCC2C3CCCCC3	ZZDIPNSMKJPHTR-UHFFFAOYSA-N	c1ccc(cc1)c2cccn2c3ccccc3	XBINOVBNAGGKHM-UHFFFAOYSA-N	C1=CC(C(=C1)c2ccccc2)c3ccccc3	XDDVPYUEAYKJAG-UHFFFAOYSA-N	C1CCC(CC1)C2CCCC2C3CCCCC3
CC(=O)c1cccc(OC(=O)c2c3CCCCc3sc2c4ccccc4)c1	FEBYGXBUFLRQJP-UHFFFAOYSA-N	FEBYGXBUFLRQJP-UHFFFAOYSA-N	CC(=O)c1cccc(OC(=O)c2c3CCCCc3sc2c4ccccc4)c1	BYJSPYMWKPBRPL-UHFFFAOYSA-N	CC(=C)c1cccc(CC(=C)C2=C(CC3=C2CCCC3)c4ccccc4)c1	DFPKBHFKXYBQMI-UHFFFAOYSA-N	CC(C)C1CCCC(CC(C)C2C3CCCCC3CC2C4CCCCC4)C1	XLWRSOKDLGQODT-UHFFFAOYSA-N	O=C(Oc1ccccc1)c2c3CCCCc3sc2c4ccccc4	YRJOEQLZRCSZQP-UHFFFAOYSA-N	C=C(Cc1ccccc1)C2=C(CC3=C2CCCC3)c4ccccc4	MYILFVRBKKLFHK-UHFFFAOYSA-N	CC(CC1CCCCC1)C2C3CCCCC3CC2C4CCCCC4	NUMJLSKGHXYIQG-UHFFFAOYSA-N	C(Oc1ccccc1)c2c3CCCCc3sc2c4ccccc4	NWHQJGWCEGGPJK-UHFFFAOYSA-N	C(Cc1ccccc1)C2=C(CC3=C2CCCC3)c4ccccc4	FOBIAKUVDZPLPT-UHFFFAOYSA-N	C(CC1C2CCCCC2CC1C3CCCCC3)C4CCCCC4
Cc1csc(Cc2c(C)c(C(=O)c3ccccc3)c4cccccc24)n1	SZHMHMRUTDBVDM-UHFFFAOYSA-N	SZHMHMRUTDBVDM-UHFFFAOYSA-N	Cc1csc(Cc2c(C)c(C(=O)c3ccccc3)c4cccccc24)n1	WMZZYRSRNSQQSY-UHFFFAOYSA-N	CC1=CCC(=C1)Cc2c(C)c(C(=C)c3ccccc3)c4cccccc24	XNXKJDSNMOVYRI-UHFFFAOYSA-N	CC(C1CCCCC1)C2C(C)C(CC3CCC(C)C3)C4CCCCCC24	FPEVZVHNOVKJEA-UHFFFAOYSA-N	O=C(c1ccccc1)c2cc(Cc3nccs3)c4cccccc24	QRSTVKOLGIPTJK-UHFFFAOYSA-N	C=C(c1ccccc1)c2cc(CC3=CC=CC3)c4cccccc24	JLPZXZVUSPPVLB-UHFFFAOYSA-N	CC(C1CCCCC1)C2CC(CC3CCCC3)C4CCCCCC24	XWXWNSJURWNUAE-UHFFFAOYSA-N	C(c1ccccc1)c2cc(Cc3nccs3)c4cccccc24	MJMYFIOBSDTASH-UHFFFAOYSA-N	C(C1=CC=CC1)c2cc(Cc3ccccc3)c4cccccc24	OLRCXMQQFCNBNU-UHFFFAOYSA-N	C(C1CCCC1)C2CC(CC3CCCCC3)C4CCCCCC24
CS(=O)(=O)c1ccc(cc1)N2C(=O)c3ccc(Cl)cc3N=C2c4ccccc4	KCHSFUYVKLKMFT-UHFFFAOYSA-N	HWBSROREOJKBSM-UHFFFAOYSA-N	CS(=O)(=O)c1ccc(cc1)N2C(=O)c3ccccc3N=C2c4ccccc4	JTZQASXLNHZFRF-UHFFFAOYSA-N	C[C](=C)(=C)c1ccc(cc1)C2C(=C)c3ccccc3C=C2c4ccccc4	ODDPTJDTTAFLQR-UHFFFAOYSA-N	CC1C2CCCCC2CC(C3CCCCC3)C1C4CCC(CC4)C(C)(C)C	RSKPIJGOGQGETI-UHFFFAOYSA-N	O=C1N(C(=Nc2ccccc12)c3ccccc3)c4ccccc4	NCRIZWRBVLBJAJ-UHFFFAOYSA-N	C=C1C(C(=Cc2ccccc12)c3ccccc3)c4ccccc4	LFWIOYJGZMAFKD-UHFFFAOYSA-N	CC1C2CCCCC2CC(C3CCCCC3)C1C4CCCCC4	FLZKTHGXZQJKDZ-UHFFFAOYSA-N	C1N(C(=Nc2ccccc12)c3ccccc3)c4ccccc4	SRRABFUMFKGGIT-UHFFFAOYSA-N	C1C(C(=Cc2ccccc12)c3ccccc3)c4ccccc4	ZSPLAXJBIFTUGP-UHFFFAOYSA-N	C1CCC(CC1)C2CC3CCCCC3CC2C4CCCCC4
CC(=O)Nc1ccc(OC(=O)c2c3CCCCc3sc2c4ccccc4)cc1	RVKSXSPRODCURZ-UHFFFAOYSA-N	RVKSXSPRODCURZ-UHFFFAOYSA-N	CC(=O)Nc1ccc(OC(=O)c2c3CCCCc3sc2c4ccccc4)cc1	CCNULXVRSGJHJX-UHFFFAOYSA-N	CC(=C)Cc1ccc(CC(=C)C2=C(CC3=C2CCCC3)c4ccccc4)cc1	QQTUFGLCMAVAON-UHFFFAOYSA-N	CC(C)CC1CCC(CC(C)C2C3CCCCC3CC2C4CCCCC4)CC1	XLWRSOKDLGQODT-UHFFFAOYSA-N	O=C(Oc1ccccc1)c2c3CCCCc3sc2c4ccccc4	YRJOEQLZRCSZQP-UHFFFAOYSA-N	C=C(Cc1ccccc1)C2=C(CC3=C2CCCC3)c4ccccc4	MYILFVRBKKLFHK-UHFFFAOYSA-N	CC(CC1CCCCC1)C2C3CCCCC3CC2C4CCCCC4	NUMJLSKGHXYIQG-UHFFFAOYSA-N	C(Oc1ccccc1)c2c3CCCCc3sc2c4ccccc4	NWHQJGWCEGGPJK-UHFFFAOYSA-N	C(Cc1ccccc1)C2=C(CC3=C2CCCC3)c4ccccc4	FOBIAKUVDZPLPT-UHFFFAOYSA-N	C(CC1C2CCCCC2CC1C3CCCCC3)C4CCCCC4
Cc1cccc(Nc2ccccc2C(=O)NCCN3CCNCC3)c1C	IKCKPUMFQODPSP-UHFFFAOYSA-N	IKCKPUMFQODPSP-UHFFFAOYSA-N	Cc1cccc(Nc2ccccc2C(=O)NCCN3CCNCC3)c1C	FWTDHAGUTWKWQR-UHFFFAOYSA-N	Cc1cccc(Cc2ccccc2C(=C)CCCC3CCCCC3)c1C	NDRSNSWZWQRRSR-UHFFFAOYSA-N	CC(CCCC1CCCCC1)C2CCCCC2CC3CCCC(C)C3C	BLUBVCFWEKSHTG-UHFFFAOYSA-N	O=C(NCCN1CCNCC1)c2ccccc2Nc3ccccc3	XWILQOWKUNGNNB-UHFFFAOYSA-N	C=C(CCCC1CCCCC1)c2ccccc2Cc3ccccc3	JHVBPOZMTMYLOE-UHFFFAOYSA-N	CC(CCCC1CCCCC1)C2CCCCC2CC3CCCCC3	JHMDHUVUYXFCSD-UHFFFAOYSA-N	C(CN1CCNCC1)NCc2ccccc2Nc3ccccc3	RSOIUMLNIKEVIA-UHFFFAOYSA-N	C(CCc1ccccc1Cc2ccccc2)CC3CCCCC3	DRCRKPSSZHGPSG-UHFFFAOYSA-N	C(CCC1CCCCC1CC2CCCCC2)CC3CCCCC3
COc1cc(cc(OC)c1OC)[C@H]2[C@@H]3[C@H](COC3=O)Cc4cc5OCOc5cc24	ZGLXUQQMLLIKAN-SVIJTADQSA-N	WWPAAWGENHSXLU-SVIJTADQSA-N	COc1cc(OC)cc(c1)[C@H]2[C@@H]3[C@H](COC3=O)Cc4cc5OCOc5cc24	FBCSYEDWJKIGGH-VYCLJVNGSA-N	CCc1cc(CC)cc(c1)C2C3C(CCC3=C)Cc4cc5CCCc5cc24	VBIRZJQDXADYGC-UHFFFAOYSA-N	CCC1CC(CC)CC(C1)C2C3CC4CCCC4CC3CC5CCC(C)C25	ITVLOMCLRWBMAI-VHSSKADRSA-N	O=C1OC[C@@H]2Cc3cc4OCOc4cc3[C@H]([C@@H]12)c5ccccc5	REGBNPDLAINZHK-UHFFFAOYSA-N	C=C1CCC2Cc3cc4CCCc4cc3C(C12)c5ccccc5	LZXSZFREUDDTPX-UHFFFAOYSA-N	CC1CCC2CC3CC4CCCC4CC3C(C5CCCCC5)C12	QOTIRGZBRVOEQC-URLQWDBASA-N	C1Oc2cc3C[C@H]4COC[C@@H]4[C@H](c5ccccc5)c3cc2O1	XCAONSOHUNJMTC-UHFFFAOYSA-N	C1CC2Cc3cc4CCCc4cc3C(C2C1)c5ccccc5	QWPOYCTULFMUDE-UHFFFAOYSA-N	C1CCC(CC1)C2C3CCCC3CC4CC5CCCC5CC24
COc1ccc(cc1)C2=Nc3ccccc3C(=O)N2c4ccc(cc4)S(=O)(=O)C	OAFPKJPUJZKQDL-UHFFFAOYSA-N	OAFPKJPUJZKQDL-UHFFFAOYSA-N	COc1ccc(cc1)C2=Nc3ccccc3C(=O)N2c4ccc(cc4)S(=O)(=O)C	KFOJIAUAQOIBIS-UHFFFAOYSA-N	CCc1ccc(cc1)C2=Cc3ccccc3C(=C)C2c4ccc(cc4)[C](=C)(=C)C	FFNLGXXQPUYOSW-UHFFFAOYSA-N	CCC1CCC(CC1)C2CC3CCCCC3C(C)C2C4CCC(CC4)C(C)(C)C	RSKPIJGOGQGETI-UHFFFAOYSA-N	O=C1N(C(=Nc2ccccc12)c3ccccc3)c4ccccc4	NCRIZWRBVLBJAJ-UHFFFAOYSA-N	C=C1C(C(=Cc2ccccc12)c3ccccc3)c4ccccc4	LFWIOYJGZMAFKD-UHFFFAOYSA-N	CC1C2CCCCC2CC(C3CCCCC3)C1C4CCCCC4	FLZKTHGXZQJKDZ-UHFFFAOYSA-N	C1N(C(=Nc2ccccc12)c3ccccc3)c4ccccc4	SRRABFUMFKGGIT-UHFFFAOYSA-N	C1C(C(=Cc2ccccc12)c3ccccc3)c4ccccc4	ZSPLAXJBIFTUGP-UHFFFAOYSA-N	C1CCC(CC1)C2CC3CCCCC3CC2C4CCCCC4
Cc1cccc(Nc2ccccc2C(=O)Nc3ccc(Br)cc3)c1C	MOVMRWQSUNLJRN-UHFFFAOYSA-N	HWSMIKBIMTXWSO-UHFFFAOYSA-N	Cc1cccc(Nc2ccccc2C(=O)Nc3ccccc3)c1C	UULQOAZILARAGX-UHFFFAOYSA-N	Cc1cccc(Cc2ccccc2C(=C)Cc3ccccc3)c1C	CDRZJSZPOCDSJR-UHFFFAOYSA-N	CC(CC1CCCCC1)C2CCCCC2CC3CCCC(C)C3C	VFRSJUVUDYAWSM-UHFFFAOYSA-N	O=C(Nc1ccccc1)c2ccccc2Nc3ccccc3	BJVCVRUWRMLZTP-UHFFFAOYSA-N	C=C(Cc1ccccc1)c2ccccc2Cc3ccccc3	QRODQUYVDNZGFM-UHFFFAOYSA-N	CC(CC1CCCCC1)C2CCCCC2CC3CCCCC3	MGGSCXDDWPYCDW-UHFFFAOYSA-N	C(Nc1ccccc1)c2ccccc2Nc3ccccc3	HRICYCBIRUKDED-UHFFFAOYSA-N	C(Cc1ccccc1Cc2ccccc2)c3ccccc3	NRJNJEOYACNAEC-UHFFFAOYSA-N	C(CC1CCCCC1CC2CCCCC2)C3CCCCC3
CC(C)OC(=O)Cc1cc(c2ccc(cc2)S(=O)(=O)C)n(c1C)c3ccccc3	IQNNMEXCEJZRBG-UHFFFAOYSA-N	SMPHZIYYJVLUGK-UHFFFAOYSA-N	CCOC(=O)Cc1cc(c2ccc(cc2)S(=O)(=O)C)n(c1)c3ccccc3	DCCDQQMABMDJOW-UHFFFAOYSA-N	CCCC(=C)CC1=CC(C(=C1)c2ccc(cc2)[C](=C)(=C)C)c3ccccc3	YIARJNPMANFHBY-UHFFFAOYSA-N	CCCC(C)CC1CC(C2CCCCC2)C(C1)C3CCC(CC3)C(C)(C)C	ZZDIPNSMKJPHTR-UHFFFAOYSA-N	c1ccc(cc1)c2cccn2c3ccccc3	XBINOVBNAGGKHM-UHFFFAOYSA-N	C1=CC(C(=C1)c2ccccc2)c3ccccc3	XDDVPYUEAYKJAG-UHFFFAOYSA-N	C1CCC(CC1)C2CCCC2C3CCCCC3	ZZDIPNSMKJPHTR-UHFFFAOYSA-N	c1ccc(cc1)c2cccn2c3ccccc3	XBINOVBNAGGKHM-UHFFFAOYSA-N	C1=CC(C(=C1)c2ccccc2)c3ccccc3	XDDVPYUEAYKJAG-UHFFFAOYSA-N	C1CCC(CC1)C2CCCC2C3CCCCC3
C[C@]1(CC(F)(F)F)OC(=O)C(=C1c2ccc(cc2)S(=O)(=O)C)Oc3ccc(F)c(F)c3	LHPVVAWHVOREIY-LJQANCHMSA-N	BDVJZCIMLCLLLQ-UHFFFAOYSA-N	CCC1OC(=O)C(=C1c2ccc(cc2)S(=O)(=O)C)Oc3ccccc3	UBFBJJWPAWOHBL-UHFFFAOYSA-N	CCC1CC(=C)C(=C1c2ccc(cc2)[C](=C)(=C)C)Cc3ccccc3	OFYVLGVZQNGKOF-UHFFFAOYSA-N	CCC1CC(C)C(CC2CCCCC2)C1C3CCC(CC3)C(C)(C)C	MZUSMOVWWUBQRX-UHFFFAOYSA-N	O=C1OCC(=C1Oc2ccccc2)c3ccccc3	XSXYMBZXHGBRKB-UHFFFAOYSA-N	C=C1CCC(=C1Cc2ccccc2)c3ccccc3	LLMTVRVXUWOZHU-UHFFFAOYSA-N	CC1CCC(C2CCCCC2)C1CC3CCCCC3	YCLVLLKVNKBGCT-UHFFFAOYSA-N	C1OCC(=C1Oc2ccccc2)c3ccccc3	VXNRBSDMDDKRNG-UHFFFAOYSA-N	C(C1=C(CCC1)c2ccccc2)c3ccccc3	MZBIJWZIJOEBCD-UHFFFAOYSA-N	C(C1CCCCC1)C2CCCC2C3CCCCC3
COc1ccc(cc1)C2=Nc3ccc(Br)cc3C(=O)N2c4ccc(cc4)S(=O)(=O)C	RHLSGWHROZLKCG-UHFFFAOYSA-N	OAFPKJPUJZKQDL-UHFFFAOYSA-N	COc1ccc(cc1)C2=Nc3ccccc3C(=O)N2c4ccc(cc4)S(=O)(=O)C	KFOJIAUAQOIBIS-UHFFFAOYSA-N	CCc1ccc(cc1)C2=Cc3ccccc3C(=C)C2c4ccc(cc4)[C](=C)(=C)C	FFNLGXXQPUYOSW-UHFFFAOYSA-N	CCC1CCC(CC1)C2CC3CCCCC3C(C)C2C4CCC(CC4)C(C)(C)C	RSKPIJGOGQGETI-UHFFFAOYSA-N	O=C1N(C(=Nc2ccccc12)c3ccccc3)c4ccccc4	NCRIZWRBVLBJAJ-UHFFFAOYSA-N	C=C1C(C(=Cc2ccccc12)c3ccccc3)c4ccccc4	LFWIOYJGZMAFKD-UHFFFAOYSA-N	CC1C2CCCCC2CC(C3CCCCC3)C1C4CCCCC4	FLZKTHGXZQJKDZ-UHFFFAOYSA-N	C1N(C(=Nc2ccccc12)c3ccccc3)c4ccccc4	SRRABFUMFKGGIT-UHFFFAOYSA-N	C1C(C(=Cc2ccccc12)c3ccccc3)c4ccccc4	ZSPLAXJBIFTUGP-UHFFFAOYSA-N	C1CCC(CC1)C2CC3CCCCC3CC2C4CCCCC4
O=C1N2CCc3c([nH]c4ccccc34)C2=Nc5ccccc15	ACVGWSKVRYFWRP-UHFFFAOYSA-N	ACVGWSKVRYFWRP-UHFFFAOYSA-N	O=C1N2CCc3c([nH]c4ccccc34)C2=Nc5ccccc15	DLNLDTGOSLZEDF-UHFFFAOYSA-N	C=C1C2CCC3=C(Cc4ccccc34)C2=Cc5ccccc15	OQEDJXUPHDBJHS-UHFFFAOYSA-N	CC1C2CCCCC2CC3C1CCC4C5CCCCC5CC34	ACVGWSKVRYFWRP-UHFFFAOYSA-N	O=C1N2CCc3c([nH]c4ccccc34)C2=Nc5ccccc15	DLNLDTGOSLZEDF-UHFFFAOYSA-N	C=C1C2CCC3=C(Cc4ccccc34)C2=Cc5ccccc15	OQEDJXUPHDBJHS-UHFFFAOYSA-N	CC1C2CCCCC2CC3C1CCC4C5CCCCC5CC34	TZGQRNCWGBGNCJ-UHFFFAOYSA-N	C1Cc2c([nH]c3ccccc23)C4=Nc5ccccc5CN14	DTZZOXGEBHUCKY-UHFFFAOYSA-N	C1CC2=C(Cc3ccccc23)C4=Cc5ccccc5CC14	JWCUZTHMFCTTCR-UHFFFAOYSA-N	C1CCC2CC3C(CCC4C5CCCCC5CC34)CC2C1
Clc1ccc(OCC(=O)N\N=C/2\SCC(=O)N2Cc3ccccc3)c(Cl)c1	GFNWGBYBUTUKRT-RELWKKBWSA-N	RWZYZTHTWBIYFW-CZIZESTLSA-N	O=C(COc1ccccc1)N\N=C/2\SCC(=O)N2Cc3ccccc3	WEKKHLAAGXQNDH-ULJHMMPZSA-N	C=C(CCc1ccccc1)C\C=C/2\CCC(=C)C2Cc3ccccc3	CKZMZOYSCYXPQP-UHFFFAOYSA-N	CC(CCC1CCCCC1)CCC2CCC(C)C2CC3CCCCC3	RWZYZTHTWBIYFW-CZIZESTLSA-N	O=C(COc1ccccc1)N\N=C/2\SCC(=O)N2Cc3ccccc3	WEKKHLAAGXQNDH-ULJHMMPZSA-N	C=C(CCc1ccccc1)C\C=C/2\CCC(=C)C2Cc3ccccc3	CKZMZOYSCYXPQP-UHFFFAOYSA-N	CC(CCC1CCCCC1)CCC2CCC(C)C2CC3CCCCC3	DQAUMPFWYRHZFD-CZIZESTLSA-N	C(COc1ccccc1)N\N=C/2\SCCN2Cc3ccccc3	MGJPLZMFQUFEDV-JWGURIENSA-N	C(CCc1ccccc1)C\C=C/2\CCCC2Cc3ccccc3	XBQFIAJQOCDXPT-UHFFFAOYSA-N	C(CCC1CCCCC1)CCC2CCCC2CC3CCCCC3
Clc1ccc(OCC(=O)N\N=C/2\SCC(=O)N2c3ccc(Br)cc3)c(Cl)c1	OGVMVHFZUVKZLF-OQKWZONESA-N	JQCVLVSOWCGSAT-HTXNQAPBSA-N	O=C(COc1ccccc1)N\N=C/2\SCC(=O)N2c3ccccc3	SBFIFRGOADSDQT-QJOMJCCJSA-N	C=C(CCc1ccccc1)C\C=C/2\CCC(=C)C2c3ccccc3	NGYNOEBIBZHDLV-UHFFFAOYSA-N	CC(CCC1CCCCC1)CCC2CCC(C)C2C3CCCCC3	JQCVLVSOWCGSAT-HTXNQAPBSA-N	O=C(COc1ccccc1)N\N=C/2\SCC(=O)N2c3ccccc3	SBFIFRGOADSDQT-QJOMJCCJSA-N	C=C(CCc1ccccc1)C\C=C/2\CCC(=C)C2c3ccccc3	NGYNOEBIBZHDLV-UHFFFAOYSA-N	CC(CCC1CCCCC1)CCC2CCC(C)C2C3CCCCC3	GETWSWURHZMMTR-HTXNQAPBSA-N	C(COc1ccccc1)N\N=C/2\SCCN2c3ccccc3	OVGWGACUUUPYCR-PGMHBOJBSA-N	C(CCc1ccccc1)C\C=C/2\CCCC2c3ccccc3	YIUXKWFZNWLIIS-UHFFFAOYSA-N	C(CCC1CCCCC1)CCC2CCCC2C3CCCCC3
CCSS\C(=C(/C)\N(CC(=O)OC[C@H]1O[C@H](O)[C@H](O)[C@@H](O)[C@@H]1O)C=O)\CCOC(=O)[C@@H](C)c2ccc3cc(OC)ccc3c2	MJXMHKMRKNVHLP-DZCYCCBTSA-N	QDXZZGOSLUIIIM-IOCYEQIYSA-N	CCSSC(=CNCC(=O)OC[C@@H]1CCCCO1)CCOC(=O)Cc2ccc3cc(OC)ccc3c2	RVVBOFNZOMOJJI-CAQPMQTCSA-N	CCCCC(=CCCC(=C)CCC1CCCCC1)CCCC(=C)Cc2ccc3cc(CC)ccc3c2	QBTWJIWCPOPUOY-UHFFFAOYSA-N	CCCCC(CCCC(C)CCC1CCCCC1)CCCC(C)CC2CCC3CC(CC)CCC3C2	YJXBKDUZFKVERI-QFIPXVFZSA-N	O=C(CNC=CCCOC(=O)Cc1ccc2ccccc2c1)OC[C@@H]3CCCCO3	UMTGEQLQVLTBON-UHFFFAOYSA-N	C=C(CCC=CCCCC(=C)Cc1ccc2ccccc2c1)CCC3CCCCC3	NJTHAXWJXCPKRT-UHFFFAOYSA-N	CC(CCCCCCCC(C)CC1CCC2CCCCC2C1)CCC3CCCCC3	YEBFRQXYAQWFOP-DEOSSOPVSA-N	C(COC[C@@H]1CCCCO1)NC=CCCOCCc2ccc3ccccc3c2	RTTMSBJFWQURAL-UHFFFAOYSA-N	C(CCC=CCCCCCc1ccc2ccccc2c1)CCC3CCCCC3	IJCVYYGUTMKMKB-UHFFFAOYSA-N	C(CCCCCCC1CCC2CCCCC2C1)CCCCCC3CCCCC3
NC(=O)Cc1cccc(C(=O)c2ccccc2)c1N	QEFAQIPZVLVERP-UHFFFAOYSA-N	FVSYHKJWZIKKDM-UHFFFAOYSA-N	CCc1cccc(c1)C(=O)c2ccccc2	VPWRXXSLWGEHQM-UHFFFAOYSA-N	CCc1cccc(c1)C(=C)c2ccccc2	QKMYFACPECQSGM-UHFFFAOYSA-N	CCC1CCCC(C1)C(C)C2CCCCC2	RWCCWEUUXYIKHB-UHFFFAOYSA-N	O=C(c1ccccc1)c2ccccc2	ZMYIIHDQURVDRB-UHFFFAOYSA-N	C=C(c1ccccc1)c2ccccc2	FUZBYNWONHYNOB-UHFFFAOYSA-N	CC(C1CCCCC1)C2CCCCC2	CZZYITDELCSZES-UHFFFAOYSA-N	C(c1ccccc1)c2ccccc2	CZZYITDELCSZES-UHFFFAOYSA-N	C(c1ccccc1)c2ccccc2	XXKOQQBKBHUATC-UHFFFAOYSA-N	C(C1CCCCC1)C2CCCCC2
CCc1ccc(cc1)N2C(=O)CS/C/2=N/NC(=O)COc3ccc(Cl)cc3Cl	ZUXFXWDXFWYXHI-FCDQGJHFSA-N	AZQDBBAOPBKFDW-XUTLUUPISA-N	CCc1ccc(cc1)N2C(=O)CS/C/2=N/NC(=O)COc3ccccc3	HPJLQZGPGXSJTM-JLPGSUDCSA-N	CCc1ccc(cc1)C2C(=C)CC/C/2=C/CC(=C)CCc3ccccc3	WDWDIJZZINBFAD-UHFFFAOYSA-N	CCC1CCC(CC1)C2C(C)CCC2CCC(C)CCC3CCCCC3	JQCVLVSOWCGSAT-HTXNQAPBSA-N	O=C(COc1ccccc1)N\N=C/2\SCC(=O)N2c3ccccc3	SBFIFRGOADSDQT-QJOMJCCJSA-N	C=C(CCc1ccccc1)C\C=C/2\CCC(=C)C2c3ccccc3	NGYNOEBIBZHDLV-UHFFFAOYSA-N	CC(CCC1CCCCC1)CCC2CCC(C)C2C3CCCCC3	GETWSWURHZMMTR-HTXNQAPBSA-N	C(COc1ccccc1)N\N=C/2\SCCN2c3ccccc3	OVGWGACUUUPYCR-PGMHBOJBSA-N	C(CCc1ccccc1)C\C=C/2\CCCC2c3ccccc3	YIUXKWFZNWLIIS-UHFFFAOYSA-N	C(CCC1CCCCC1)CCC2CCCC2C3CCCCC3
OC(=O)c1ccccc1OC(=O)CCCO[N+](=O)[O-]	QPQRNGCLPVBEJJ-UHFFFAOYSA-N	MSZIFHJZHDLYCE-UHFFFAOYSA-N	CCCC(=O)Oc1ccccc1C	MXGFUOWIJQNNER-UHFFFAOYSA-N	CCCC(=C)Cc1ccccc1C	IYVZRXIXRKLERT-UHFFFAOYSA-N	CCCC(C)CC1CCCCC1C	UHOVQNZJYSORNB-UHFFFAOYSA-N	c1ccccc1	UHOVQNZJYSORNB-UHFFFAOYSA-N	c1ccccc1	XDTMQSROBMDMFD-UHFFFAOYSA-N	C1CCCCC1	UHOVQNZJYSORNB-UHFFFAOYSA-N	c1ccccc1	UHOVQNZJYSORNB-UHFFFAOYSA-N	c1ccccc1	XDTMQSROBMDMFD-UHFFFAOYSA-N	C1CCCCC1
COc1cc(cc(OC)c1OC)C2CC(=NN2C(=O)C)c3ccc(Nc4nc(nc(n4)N5CCCCC5)N6CCCCC6)cc3	DUXASHYYDGYHKQ-UHFFFAOYSA-N	KMCXWBPGUSCVQF-UHFFFAOYSA-N	COc1ccc(cc1)C2CC(=NN2C(=O)C)c3ccc(Nc4nc(nc(n4)N5CCCCC5)N6CCCCC6)cc3	CCFBQEGMIGTKMC-UHFFFAOYSA-N	CCc1ccc(cc1)C2CC(=CC2C(=C)C)c3ccc(Cc4cc(cc(c4)C5CCCCC5)C6CCCCC6)cc3	BYFBVAKXOUWAKQ-UHFFFAOYSA-N	CCC1CCC(CC1)C2CC(CC2C(C)C)C3CCC(CC4CC(CC(C4)C5CCCCC5)C6CCCCC6)CC3	PIBNVKQOKVBPBU-UHFFFAOYSA-N	C1CCN(CC1)c2nc(Nc3ccc(cc3)C4=NNC(C4)c5ccccc5)nc(n2)N6CCCCC6	PQSDKNDUVUNAIF-UHFFFAOYSA-N	C(c1ccc(cc1)C2=CCC(C2)c3ccccc3)c4cc(cc(c4)C5CCCCC5)C6CCCCC6	SPIAYAZYULEZBW-UHFFFAOYSA-N	C(C1CCC(CC1)C2CCC(C2)C3CCCCC3)C4CC(CC(C4)C5CCCCC5)C6CCCCC6	PIBNVKQOKVBPBU-UHFFFAOYSA-N	C1CCN(CC1)c2nc(Nc3ccc(cc3)C4=NNC(C4)c5ccccc5)nc(n2)N6CCCCC6	PQSDKNDUVUNAIF-UHFFFAOYSA-N	C(c1ccc(cc1)C2=CCC(C2)c3ccccc3)c4cc(cc(c4)C5CCCCC5)C6CCCCC6	SPIAYAZYULEZBW-UHFFFAOYSA-N	C(C1CCC(CC1)C2CCC(C2)C3CCCCC3)C4CC(CC(C4)C5CCCCC5)C6CCCCC6
CC1(C)OC(=O)C(=C1c2ccc(cc2)S(=O)(=O)C)Oc3ccc(Br)cn3	XCNHDBDVIVAJHX-UHFFFAOYSA-N	DOXABIHYYPFFKL-UHFFFAOYSA-N	CC1OC(=O)C(=C1c2ccc(cc2)S(=O)(=O)C)Oc3ccccn3	TUCDMOZPKKABRM-UHFFFAOYSA-N	CC1CC(=C)C(=C1c2ccc(cc2)[C](=C)(=C)C)Cc3ccccc3	AMLNAMUFCJJLER-UHFFFAOYSA-N	CC1CC(C)C(C2CCC(CC2)C(C)(C)C)C1CC3CCCCC3	PONDPQAAAJMTKC-UHFFFAOYSA-N	O=C1OCC(=C1Oc2ccccn2)c3ccccc3	XSXYMBZXHGBRKB-UHFFFAOYSA-N	C=C1CCC(=C1Cc2ccccc2)c3ccccc3	LLMTVRVXUWOZHU-UHFFFAOYSA-N	CC1CCC(C2CCCCC2)C1CC3CCCCC3	IXCKUQWMTXVYHG-UHFFFAOYSA-N	C1OCC(=C1Oc2ccccn2)c3ccccc3	VXNRBSDMDDKRNG-UHFFFAOYSA-N	C(C1=C(CCC1)c2ccccc2)c3ccccc3	MZBIJWZIJOEBCD-UHFFFAOYSA-N	C(C1CCCCC1)C2CCCC2C3CCCCC3
COc1ccc2cc(ccc2c1)[C@H](C)C(=O)OCC\C(=C(\C)/N(CC(=O)OC[C@H]3O[C@H](O)[C@H](O)[C@@H](O)[C@@H]3O)C=O)\SSC(C)C	WBHVZXPXXOFAPN-PSWZHQAISA-N	QDXZZGOSLUIIIM-IOCYEQIYSA-N	CCSSC(=CNCC(=O)OC[C@@H]1CCCCO1)CCOC(=O)Cc2ccc3cc(OC)ccc3c2	RVVBOFNZOMOJJI-CAQPMQTCSA-N	CCCCC(=CCCC(=C)CCC1CCCCC1)CCCC(=C)Cc2ccc3cc(CC)ccc3c2	QBTWJIWCPOPUOY-UHFFFAOYSA-N	CCCCC(CCCC(C)CCC1CCCCC1)CCCC(C)CC2CCC3CC(CC)CCC3C2	YJXBKDUZFKVERI-QFIPXVFZSA-N	O=C(CNC=CCCOC(=O)Cc1ccc2ccccc2c1)OC[C@@H]3CCCCO3	UMTGEQLQVLTBON-UHFFFAOYSA-N	C=C(CCC=CCCCC(=C)Cc1ccc2ccccc2c1)CCC3CCCCC3	NJTHAXWJXCPKRT-UHFFFAOYSA-N	CC(CCCCCCCC(C)CC1CCC2CCCCC2C1)CCC3CCCCC3	YEBFRQXYAQWFOP-DEOSSOPVSA-N	C(COC[C@@H]1CCCCO1)NC=CCCOCCc2ccc3ccccc3c2	RTTMSBJFWQURAL-UHFFFAOYSA-N	C(CCC=CCCCCCc1ccc2ccccc2c1)CCC3CCCCC3	IJCVYYGUTMKMKB-UHFFFAOYSA-N	C(CCCCCCC1CCC2CCCCC2C1)CCCCCC3CCCCC3
COc1cc(\C=C\C(=O)c2ccc(Nc3nc(nc(n3)N4CCOCC4)N5CCOCC5)cc2)cc(OC)c1OC	HTLIOJJNCYRJAH-RUDMXATFSA-N	IMQZLWYLEXQCQY-FPYGCLRLSA-N	COc1cc(OC)cc(\C=C\C(=O)c2ccc(Nc3nc(nc(n3)N4CCOCC4)N5CCOCC5)cc2)c1	WNBFCWQPRHBYEC-WUKNDPDISA-N	CCc1cc(CC)cc(\C=C\C(=C)c2ccc(Cc3cc(cc(c3)C4CCCCC4)C5CCCCC5)cc2)c1	XFONBIKVHRUHOJ-UHFFFAOYSA-N	CCC1CC(CC)CC(CCC(C)C2CCC(CC3CC(CC(C3)C4CCCCC4)C5CCCCC5)CC2)C1	CMXYWHNIHFCQLX-IZZDOVSWSA-N	O=C(\C=C\c1ccccc1)c2ccc(Nc3nc(nc(n3)N4CCOCC4)N5CCOCC5)cc2	FEOGLVYPLHJENF-ISLYRVAYSA-N	C=C(\C=C\c1ccccc1)c2ccc(Cc3cc(cc(c3)C4CCCCC4)C5CCCCC5)cc2	WRJXCVNTTVSJIC-UHFFFAOYSA-N	CC(CCC1CCCCC1)C2CCC(CC3CC(CC(C3)C4CCCCC4)C5CCCCC5)CC2	VUXPVRYTEFJMIF-QPJJXVBHSA-N	C(\C=C\c1ccccc1)c2ccc(Nc3nc(nc(n3)N4CCOCC4)N5CCOCC5)cc2	XHNKJTXVGUUUPA-JLHYYAGUSA-N	C(\C=C\c1ccccc1)c2ccc(Cc3cc(cc(c3)C4CCCCC4)C5CCCCC5)cc2	HCESTTYUQWSMOZ-UHFFFAOYSA-N	C(CC1CCCCC1)CC2CCC(CC3CC(CC(C3)C4CCCCC4)C5CCCCC5)CC2
Cc1c(O)c2cc(Cl)ccc2nc1C(=O)NCc3nc4ccccc4[nH]3	BQOBNNLKPBBCGJ-UHFFFAOYSA-N	SNPONFOVWJPMQU-UHFFFAOYSA-N	Cc1cc2ccccc2nc1C(=O)NCc3nc4ccccc4[nH]3	GPWALVPYAQWHGL-UHFFFAOYSA-N	Cc1cc2ccccc2cc1C(=C)CCC3=Cc4ccccc4C3	LMEMTYIRYRUURQ-UHFFFAOYSA-N	CC(CCC1CC2CCCCC2C1)C3CC4CCCCC4CC3C	OSYCIWIIHGRADS-UHFFFAOYSA-N	O=C(NCc1nc2ccccc2[nH]1)c3ccc4ccccc4n3	XNOIHBIRMXNZMS-UHFFFAOYSA-N	C=C(CCC1=Cc2ccccc2C1)c3ccc4ccccc4c3	PWRXSLCFBPPWJK-UHFFFAOYSA-N	CC(CCC1CC2CCCCC2C1)C3CCC4CCCCC4C3	KUQRRKPZTVGSFK-UHFFFAOYSA-N	C(NCc1nc2ccccc2[nH]1)c3ccc4ccccc4n3	VIQKIKODAKGXDL-UHFFFAOYSA-N	C(CC1=Cc2ccccc2C1)Cc3ccc4ccccc4c3	QDMLYEYBRHIPSG-UHFFFAOYSA-N	C(CC1CCC2CCCCC2C1)CC3CC4CCCCC4C3
CS(=O)(=O)c1ccc(cc1)C2=C(C(=O)CC2)c3cc(F)cc(F)c3	ULFYMTMZNITFSB-UHFFFAOYSA-N	UNHXJQNYRJHGEJ-UHFFFAOYSA-N	CS(=O)(=O)c1ccc(cc1)C2=C(C(=O)CC2)c3ccccc3	AIVQBJYSKGHZHU-UHFFFAOYSA-N	C[C](=C)(=C)c1ccc(cc1)C2=C(C(=C)CC2)c3ccccc3	JTDNMPNJCRKXGE-UHFFFAOYSA-N	CC1CCC(C2CCC(CC2)C(C)(C)C)C1C3CCCCC3	ATHSFASZCXCQNX-UHFFFAOYSA-N	O=C1CCC(=C1c2ccccc2)c3ccccc3	WKOHGEIOKMGRAV-UHFFFAOYSA-N	C=C1CCC(=C1c2ccccc2)c3ccccc3	FGISMPWADDIBOF-UHFFFAOYSA-N	CC1CCC(C2CCCCC2)C1C3CCCCC3	AUVWCPCEPJBZAG-UHFFFAOYSA-N	C1CC(=C(C1)c2ccccc2)c3ccccc3	AUVWCPCEPJBZAG-UHFFFAOYSA-N	C1CC(=C(C1)c2ccccc2)c3ccccc3	XDDVPYUEAYKJAG-UHFFFAOYSA-N	C1CCC(CC1)C2CCCC2C3CCCCC3
COc1ccc2cc(ccc2c1)[C@H](C)C(=O)OCC\C(=C(\C)/N(CC(=O)OC[C@H]3O[C@H](O)[C@H](O)[C@@H](O)[C@@H]3O)C=O)\SSCc4ccccc4	FPUGMSTXRCRLPT-FRHGEPIRSA-N	OJCPXBCLWGFQLL-LXXHRJRASA-N	COc1ccc2cc(CC(=O)OCCC(=CN(C)CC(=O)OC[C@@H]3CCCCO3)SSCc4ccccc4)ccc2c1	DEVMHQDOZOLFGK-DGTMVHHHSA-N	CCc1ccc2cc(CC(=C)CCCC(=CC(C)CC(=C)CCC3CCCCC3)CCCc4ccccc4)ccc2c1	RUDQRAOPERBCHX-UHFFFAOYSA-N	CCC1CCC2CC(CC(C)CCCC(CCCC3CCCCC3)CC(C)CC(C)CCC4CCCCC4)CCC2C1	WMWPRBUTWOMIIX-NDEPHWFRSA-N	O=C(CNC=C(CCOC(=O)Cc1ccc2ccccc2c1)SSCc3ccccc3)OC[C@@H]4CCCCO4	GFVCWGDZEVOWLA-UHFFFAOYSA-N	C=C(CCC=C(CCCC(=C)Cc1ccc2ccccc2c1)CCCc3ccccc3)CCC4CCCCC4	OJEZKYYGKCEOOV-UHFFFAOYSA-N	CC(CCCC(CCCC(C)CC1CCC2CCCCC2C1)CCCC3CCCCC3)CCC4CCCCC4	LQGYBSQVCGIZRJ-PMERELPUSA-N	C(COC[C@@H]1CCCCO1)NC=C(CCOCCc2ccc3ccccc3c2)SSCc4ccccc4	DFIOVAIAWMKSPG-UHFFFAOYSA-N	C(CCC=C(CCCCCc1ccc2ccccc2c1)CCCc3ccccc3)CCC4CCCCC4	RKIRPXGSXYMOPG-UHFFFAOYSA-N	C(CCCC1CCCCC1)CCC(CCCCCC2CCC3CCCCC3C2)CCCC4CCCCC4
NS(=O)(=O)c1ccc(cc1)n2nc(cc2c3ccc(cc3)C(F)(F)F)C(F)(F)F	DVNKXAKWCCJBOO-UHFFFAOYSA-N	WLAQNRPOJULDLH-UHFFFAOYSA-N	Cc1ccc(cc1)c2cc(C)nn2c3ccccc3	QCYPGCDDGWQZQH-UHFFFAOYSA-N	CC1=CC(C(=C1)c2ccc(C)cc2)c3ccccc3	XMMUAAVCUBHJKL-UHFFFAOYSA-N	CC1CCC(CC1)C2CC(C)CC2C3CCCCC3	IDCXLYCLPHRSAZ-UHFFFAOYSA-N	c1ccc(cc1)c2ccnn2c3ccccc3	XBINOVBNAGGKHM-UHFFFAOYSA-N	C1=CC(C(=C1)c2ccccc2)c3ccccc3	XDDVPYUEAYKJAG-UHFFFAOYSA-N	C1CCC(CC1)C2CCCC2C3CCCCC3	IDCXLYCLPHRSAZ-UHFFFAOYSA-N	c1ccc(cc1)c2ccnn2c3ccccc3	XBINOVBNAGGKHM-UHFFFAOYSA-N	C1=CC(C(=C1)c2ccccc2)c3ccccc3	XDDVPYUEAYKJAG-UHFFFAOYSA-N	C1CCC(CC1)C2CCCC2C3CCCCC3
Cc1c(O)c2cc(Cl)ccc2nc1C(=O)N3CCN(CC3)c4ccccc4	LHULJLLNFWPBMG-UHFFFAOYSA-N	MCMXSXQNBKHHQK-UHFFFAOYSA-N	Cc1cc2ccccc2nc1C(=O)N3CCN(CC3)c4ccccc4	FBBIJTQGDWWUTB-UHFFFAOYSA-N	Cc1cc2ccccc2cc1C(=C)C3CCC(CC3)c4ccccc4	QJQNQKHGLPMFMF-UHFFFAOYSA-N	CC(C1CCC(CC1)C2CCCCC2)C3CC4CCCCC4CC3C	KUMHMHLISUKREM-UHFFFAOYSA-N	O=C(N1CCN(CC1)c2ccccc2)c3ccc4ccccc4n3	PHVJBKQSANQSGW-UHFFFAOYSA-N	C=C(C1CCC(CC1)c2ccccc2)c3ccc4ccccc4c3	LCVIETYEAFYNOD-UHFFFAOYSA-N	CC(C1CCC(CC1)C2CCCCC2)C3CCC4CCCCC4C3	AYYGDHAILGUSIQ-UHFFFAOYSA-N	C(N1CCN(CC1)c2ccccc2)c3ccc4ccccc4n3	MVUQQWCUQCEDET-UHFFFAOYSA-N	C(C1CCC(CC1)c2ccccc2)c3ccc4ccccc4c3	QJINEYZTWDZKCP-UHFFFAOYSA-N	C(C1CCC(CC1)C2CCCCC2)C3CCC4CCCCC4C3
CC(C)OC1=C(C=NN(Cc2ccccc2)C1=O)c3ccc(cc3)S(=O)(=O)C	CMCUIBJDJUGWQY-UHFFFAOYSA-N	KSMSVAHIRFZHQS-UHFFFAOYSA-N	CCOC1=C(C=NN(Cc2ccccc2)C1=O)c3ccc(cc3)S(=O)(=O)C	DMPCDNRWEUXKDJ-UHFFFAOYSA-N	CCCC1=C(C=CC(Cc2ccccc2)C1=C)c3ccc(cc3)[C](=C)(=C)C	LDAKYKLYCNJRKU-UHFFFAOYSA-N	CCCC1C(C)C(CC2CCCCC2)CCC1C3CCC(CC3)C(C)(C)C	BCSYIFBIZNCPSU-UHFFFAOYSA-N	O=C1C=C(C=NN1Cc2ccccc2)c3ccccc3	IHRGTAZYAPZYMO-UHFFFAOYSA-N	C=C1C=C(C=CC1Cc2ccccc2)c3ccccc3	YJSRAOFNQZGEKH-UHFFFAOYSA-N	CC1CC(CCC1CC2CCCCC2)C3CCCCC3	SLZIEOCKYMPBMQ-UHFFFAOYSA-N	C(N1CC=C(C=N1)c2ccccc2)c3ccccc3	JDTUOMNSFVSNOQ-UHFFFAOYSA-N	C(C1CC=C(C=C1)c2ccccc2)c3ccccc3	BLMNHBKBPRXLPG-UHFFFAOYSA-N	C(C1CCCCC1)C2CCC(CC2)C3CCCCC3
O=C(Oc1ccccc1)c2c3CCCCc3sc2c4ccccc4	XLWRSOKDLGQODT-UHFFFAOYSA-N	XLWRSOKDLGQODT-UHFFFAOYSA-N	O=C(Oc1ccccc1)c2c3CCCCc3sc2c4ccccc4	YRJOEQLZRCSZQP-UHFFFAOYSA-N	C=C(Cc1ccccc1)C2=C(CC3=C2CCCC3)c4ccccc4	MYILFVRBKKLFHK-UHFFFAOYSA-N	CC(CC1CCCCC1)C2C3CCCCC3CC2C4CCCCC4	XLWRSOKDLGQODT-UHFFFAOYSA-N	O=C(Oc1ccccc1)c2c3CCCCc3sc2c4ccccc4	YRJOEQLZRCSZQP-UHFFFAOYSA-N	C=C(Cc1ccccc1)C2=C(CC3=C2CCCC3)c4ccccc4	MYILFVRBKKLFHK-UHFFFAOYSA-N	CC(CC1CCCCC1)C2C3CCCCC3CC2C4CCCCC4	NUMJLSKGHXYIQG-UHFFFAOYSA-N	C(Oc1ccccc1)c2c3CCCCc3sc2c4ccccc4	NWHQJGWCEGGPJK-UHFFFAOYSA-N	C(Cc1ccccc1)C2=C(CC3=C2CCCC3)c4ccccc4	FOBIAKUVDZPLPT-UHFFFAOYSA-N	C(CC1C2CCCCC2CC1C3CCCCC3)C4CCCCC4
COc1ccccc1C2SCC(=O)N2NCC(=O)CC3=Nc4ccc(I)cc4C(=O)N3c5c[nH]c6ccccc56	QPXXTLTTWDVDDN-UHFFFAOYSA-N	NBJIAYJFFJOHIG-UHFFFAOYSA-N	COc1ccccc1C2SCC(=O)N2NCC(=O)CC3=Nc4ccccc4C(=O)N3c5c[nH]c6ccccc56	KPOKTPMKOCCVMV-UHFFFAOYSA-N	CCc1ccccc1C2CCC(=C)C2CCC(=C)CC3=Cc4ccccc4C(=C)C3C5=CCc6ccccc56	UGLGIWWCLYVSIG-UHFFFAOYSA-N	CCC1CCCCC1C2CCC(C)C2CCC(C)CC3CC4CCCCC4C(C)C3C5CCC6CCCCC56	MEFCXWPPTMCJBH-UHFFFAOYSA-N	O=C(CNN1C(SCC1=O)c2ccccc2)CC3=Nc4ccccc4C(=O)N3c5c[nH]c6ccccc56	CQDJASJBIRXIKH-UHFFFAOYSA-N	C=C(CCC1C(CCC1=C)c2ccccc2)CC3=Cc4ccccc4C(=C)C3C5=CCc6ccccc56	RYVVOJOTXQGTJW-UHFFFAOYSA-N	CC(CCC1C(C)CCC1C2CCCCC2)CC3CC4CCCCC4C(C)C3C5CCC6CCCCC56	GHZKJISGPLVDSL-UHFFFAOYSA-N	C(CNN1CCSC1c2ccccc2)CC3=Nc4ccccc4CN3c5c[nH]c6ccccc56	UHDKTOHLLCVMDG-UHFFFAOYSA-N	C(CCC1=Cc2ccccc2CC1C3=CCc4ccccc34)CC5CCCC5c6ccccc6	LVFJTYGYBWIFDW-UHFFFAOYSA-N	C(CCC1CC2CCCCC2CC1C3CCC4CCCCC34)CC5CCCC5C6CCCCC6
[O-][N+](=O)c1ccc(cc1)c2nn(cc2c3oc(nn3)c4ccncc4)c5ccccc5	KHMXLRQMUOERGL-UHFFFAOYSA-N	ZMVPHFSLFGRDGO-UHFFFAOYSA-N	o1c(nnc1c2cn(nc2c3ccccc3)c4ccccc4)c5ccncc5	DIKCRAVKLYXQHA-UHFFFAOYSA-N	C1C(=CC=C1c2ccccc2)C3=CC(C=C3c4ccccc4)c5ccccc5	AQANCHSEBAVAJC-UHFFFAOYSA-N	C1CCC(CC1)C2CCC(C2)C3CC(CC3C4CCCCC4)C5CCCCC5	ZMVPHFSLFGRDGO-UHFFFAOYSA-N	o1c(nnc1c2cn(nc2c3ccccc3)c4ccccc4)c5ccncc5	DIKCRAVKLYXQHA-UHFFFAOYSA-N	C1C(=CC=C1c2ccccc2)C3=CC(C=C3c4ccccc4)c5ccccc5	AQANCHSEBAVAJC-UHFFFAOYSA-N	C1CCC(CC1)C2CCC(C2)C3CC(CC3C4CCCCC4)C5CCCCC5	ZMVPHFSLFGRDGO-UHFFFAOYSA-N	o1c(nnc1c2cn(nc2c3ccccc3)c4ccccc4)c5ccncc5	DIKCRAVKLYXQHA-UHFFFAOYSA-N	C1C(=CC=C1c2ccccc2)C3=CC(C=C3c4ccccc4)c5ccccc5	AQANCHSEBAVAJC-UHFFFAOYSA-N	C1CCC(CC1)C2CCC(C2)C3CC(CC3C4CCCCC4)C5CCCCC5
Oc1ccccc1CN2CCCCC2	FTKQHXNOTYHHLE-UHFFFAOYSA-N	NZVZVGPYTICZBZ-UHFFFAOYSA-N	C(N1CCCCC1)c2ccccc2	AHHIZGRCBJEBIX-UHFFFAOYSA-N	C(C1CCCCC1)c2ccccc2	XXKOQQBKBHUATC-UHFFFAOYSA-N	C(C1CCCCC1)C2CCCCC2	NZVZVGPYTICZBZ-UHFFFAOYSA-N	C(N1CCCCC1)c2ccccc2	AHHIZGRCBJEBIX-UHFFFAOYSA-N	C(C1CCCCC1)c2ccccc2	XXKOQQBKBHUATC-UHFFFAOYSA-N	C(C1CCCCC1)C2CCCCC2	NZVZVGPYTICZBZ-UHFFFAOYSA-N	C(N1CCCCC1)c2ccccc2	AHHIZGRCBJEBIX-UHFFFAOYSA-N	C(C1CCCCC1)c2ccccc2	XXKOQQBKBHUATC-UHFFFAOYSA-N	C(C1CCCCC1)C2CCCCC2
CS(=O)(=O)c1ccc2c(Sc3ccccc3Cl)c(C#N)[nH]c2c1	PHIZQTIQMIXTJV-UHFFFAOYSA-N	FGWPFZRWXAVHNW-UHFFFAOYSA-N	Cc1[nH]c2cc(ccc2c1Sc3ccccc3)S(=O)(=O)C	DAMAQWPCPFVTRC-UHFFFAOYSA-N	CC1=C(Cc2ccccc2)c3ccc(cc3C1)[C](=C)(=C)C	FBPHNZWBJMUWKE-UHFFFAOYSA-N	CC1CC2CC(CCC2C1CC3CCCCC3)C(C)(C)C	VHEGBLPHXSCODD-UHFFFAOYSA-N	S(c1ccccc1)c2c[nH]c3ccccc23	BGLQFLIZWKWFBT-UHFFFAOYSA-N	C(C1=CCc2ccccc12)c3ccccc3	YFVAAXAVNYXVIE-UHFFFAOYSA-N	C(C1CCCCC1)C2CCC3CCCCC23	VHEGBLPHXSCODD-UHFFFAOYSA-N	S(c1ccccc1)c2c[nH]c3ccccc23	BGLQFLIZWKWFBT-UHFFFAOYSA-N	C(C1=CCc2ccccc12)c3ccccc3	YFVAAXAVNYXVIE-UHFFFAOYSA-N	C(C1CCCCC1)C2CCC3CCCCC23
CCOC1=CC(=C(C(=O)O1)c2ccc(cc2)S(=O)(=O)C)c3ccc(F)cc3	JKIDSOBNWPLIHZ-UHFFFAOYSA-N	CXFWNCNJNGMYQT-UHFFFAOYSA-N	CCOC1=CC(=C(C(=O)O1)c2ccc(cc2)S(=O)(=O)C)c3ccccc3	OFXXCMYFINYBSE-UHFFFAOYSA-N	CCCC1=CC(=C(C(=C)C1)c2ccc(cc2)[C](=C)(=C)C)c3ccccc3	UFCLBDVYWDZGKK-UHFFFAOYSA-N	CCCC1CC(C)C(C2CCC(CC2)C(C)(C)C)C(C1)C3CCCCC3	YJTHQNSUSFCKDA-UHFFFAOYSA-N	O=C1OC=CC(=C1c2ccccc2)c3ccccc3	GYFKTMSMFHKOBD-UHFFFAOYSA-N	C=C1CC=CC(=C1c2ccccc2)c3ccccc3	OUQHIOOWZCDENV-UHFFFAOYSA-N	CC1CCCC(C2CCCCC2)C1C3CCCCC3	YSNOHGINGSOHLU-UHFFFAOYSA-N	C1OC=CC(=C1c2ccccc2)c3ccccc3	BYNZEGSKUBVBTG-UHFFFAOYSA-N	C1CC(=C(C=C1)c2ccccc2)c3ccccc3	JSVILEFZXZLOES-UHFFFAOYSA-N	C1CCC(CC1)C2CCCCC2C3CCCCC3
NC(=O)C1CCN(Cc2ccccc2O)CC1	WXMGARHXHXPUGE-UHFFFAOYSA-N	PWZKIZAHIAGUMK-UHFFFAOYSA-N	CC1CCN(Cc2ccccc2)CC1	RCHJCIRCSCCWHA-UHFFFAOYSA-N	CC1CCC(Cc2ccccc2)CC1	FZDQCOWERMMDPQ-UHFFFAOYSA-N	CC1CCC(CC2CCCCC2)CC1	NZVZVGPYTICZBZ-UHFFFAOYSA-N	C(N1CCCCC1)c2ccccc2	AHHIZGRCBJEBIX-UHFFFAOYSA-N	C(C1CCCCC1)c2ccccc2	XXKOQQBKBHUATC-UHFFFAOYSA-N	C(C1CCCCC1)C2CCCCC2	NZVZVGPYTICZBZ-UHFFFAOYSA-N	C(N1CCCCC1)c2ccccc2	AHHIZGRCBJEBIX-UHFFFAOYSA-N	C(C1CCCCC1)c2ccccc2	XXKOQQBKBHUATC-UHFFFAOYSA-N	C(C1CCCCC1)C2CCCCC2
CCc1ccc(cc1)n2cc(CSc3oc4ccccc4n3)nn2	YZIAGKVBNGLJFM-UHFFFAOYSA-N	YZIAGKVBNGLJFM-UHFFFAOYSA-N	CCc1ccc(cc1)n2cc(CSc3oc4ccccc4n3)nn2	XSHDMZARCQPMQZ-UHFFFAOYSA-N	CCc1ccc(cc1)C2C=CC(=C2)CCC3=Cc4ccccc4C3	WBHVABPSGUBEME-UHFFFAOYSA-N	CCC1CCC(CC1)C2CCC(CCC3CC4CCCCC4C3)C2	HXHAORASBJPZEG-UHFFFAOYSA-N	C(Sc1oc2ccccc2n1)c3cn(nn3)c4ccccc4	MZXZEMVDWNCXCU-UHFFFAOYSA-N	C(CC1=CC(C=C1)c2ccccc2)C3=Cc4ccccc4C3	CIQOUQXIQUYWIC-UHFFFAOYSA-N	C(CC1CC2CCCCC2C1)C3CCC(C3)C4CCCCC4	HXHAORASBJPZEG-UHFFFAOYSA-N	C(Sc1oc2ccccc2n1)c3cn(nn3)c4ccccc4	MZXZEMVDWNCXCU-UHFFFAOYSA-N	C(CC1=CC(C=C1)c2ccccc2)C3=Cc4ccccc4C3	CIQOUQXIQUYWIC-UHFFFAOYSA-N	C(CC1CC2CCCCC2C1)C3CCC(C3)C4CCCCC4
C[C@H]1COC2=C1C(=O)C(=O)c3c4CCCC(C)(C)c4ccc23	GVKKJJOMQCNPGB-JTQLQIEISA-N	CGBQHNAQJGEJNQ-AXDSSHIGSA-N	C[C@H]1COC2=C1C(=O)C(=O)c3c4CCCC(C)c4ccc23	SJGOZQDOHODCDA-ABLWVSNPSA-N	CC1CCC2=C1C(=C)C(=C)c3c4CCCC(C)c4ccc23	HLRBZEPUMMWPAX-UHFFFAOYSA-N	CC1CCCC2C1CCC3C4CCC(C)C4C(C)C(C)C23	GAUNKWLCKXIEBX-UHFFFAOYSA-N	O=C1C(=O)c2c3CCCCc3ccc2C4=C1CCO4	ZMYMHGIEYUDZFD-UHFFFAOYSA-N	C=C1C(=C)c2c3CCCCc3ccc2C4=C1CCC4	GYSUUUAVYPIYCK-UHFFFAOYSA-N	CC1C(C)C2C3CCCCC3CCC2C4CCCC14	HAPFDXWAFJHVIY-UHFFFAOYSA-N	C1CCc2c(C1)ccc3C4=C(CCO4)CCc23	YSZFQGFHHMMOHO-UHFFFAOYSA-N	C1CCc2c(C1)ccc3C4=C(CCC4)CCc23	UACIBCPNAKBWHX-UHFFFAOYSA-N	C1CCC2C(C1)CCC3C4CCCC4CCC23
CCN(CC)C(=O)COC(=O)[C@@H](C)c1ccc2cc(OC)ccc2c1	WABNCOPYWOQKLV-AWEZNQCLSA-N	PJAVQISQJCPRDG-UHFFFAOYSA-N	CCNC(=O)COC(=O)Cc1ccc2cc(OC)ccc2c1	KIFVNTDYUMHGTI-UHFFFAOYSA-N	CCCC(=C)CCC(=C)Cc1ccc2cc(CC)ccc2c1	QEXHMOTUCZTMED-UHFFFAOYSA-N	CCCC(C)CCC(C)CC1CCC2CC(CC)CCC2C1	UFWIBTONFRDIAS-UHFFFAOYSA-N	c1ccc2ccccc2c1	UFWIBTONFRDIAS-UHFFFAOYSA-N	c1ccc2ccccc2c1	NNBZCPXTIHJBJL-UHFFFAOYSA-N	C1CCC2CCCCC2C1	UFWIBTONFRDIAS-UHFFFAOYSA-N	c1ccc2ccccc2c1	UFWIBTONFRDIAS-UHFFFAOYSA-N	c1ccc2ccccc2c1	NNBZCPXTIHJBJL-UHFFFAOYSA-N	C1CCC2CCCCC2C1
COc1ccc(cc1)n2cc(CSc3oc4ccccc4n3)nn2	COAQKUPDYYYTMU-UHFFFAOYSA-N	COAQKUPDYYYTMU-UHFFFAOYSA-N	COc1ccc(cc1)n2cc(CSc3oc4ccccc4n3)nn2	XSHDMZARCQPMQZ-UHFFFAOYSA-N	CCc1ccc(cc1)C2C=CC(=C2)CCC3=Cc4ccccc4C3	WBHVABPSGUBEME-UHFFFAOYSA-N	CCC1CCC(CC1)C2CCC(CCC3CC4CCCCC4C3)C2	HXHAORASBJPZEG-UHFFFAOYSA-N	C(Sc1oc2ccccc2n1)c3cn(nn3)c4ccccc4	MZXZEMVDWNCXCU-UHFFFAOYSA-N	C(CC1=CC(C=C1)c2ccccc2)C3=Cc4ccccc4C3	CIQOUQXIQUYWIC-UHFFFAOYSA-N	C(CC1CC2CCCCC2C1)C3CCC(C3)C4CCCCC4	HXHAORASBJPZEG-UHFFFAOYSA-N	C(Sc1oc2ccccc2n1)c3cn(nn3)c4ccccc4	MZXZEMVDWNCXCU-UHFFFAOYSA-N	C(CC1=CC(C=C1)c2ccccc2)C3=Cc4ccccc4C3	CIQOUQXIQUYWIC-UHFFFAOYSA-N	C(CC1CC2CCCCC2C1)C3CCC(C3)C4CCCCC4
NS(=O)(=O)c1ccc(cc1)n2nc(cc2c3ccc4ccccc4c3)C(F)(F)F	AZHXEWFJUZPZDG-UHFFFAOYSA-N	UJNMXPWHXQKSJS-UHFFFAOYSA-N	Cc1cc(c2ccc3ccccc3c2)n(n1)c4ccccc4	PHGRYHJOZNYXOZ-UHFFFAOYSA-N	CC1=CC(C(=C1)c2ccc3ccccc3c2)c4ccccc4	RYPGKFQVRIZHTD-UHFFFAOYSA-N	CC1CC(C2CCCCC2)C(C1)C3CCC4CCCCC4C3	RWAPOXZSIMBBKU-UHFFFAOYSA-N	c1ccc(cc1)n2nccc2c3ccc4ccccc4c3	BSZBDJNSDNHVLN-UHFFFAOYSA-N	C1=CC(C(=C1)c2ccc3ccccc3c2)c4ccccc4	FIWBJRGWUHHQHK-UHFFFAOYSA-N	C1CCC(CC1)C2CCCC2C3CCC4CCCCC4C3	RWAPOXZSIMBBKU-UHFFFAOYSA-N	c1ccc(cc1)n2nccc2c3ccc4ccccc4c3	BSZBDJNSDNHVLN-UHFFFAOYSA-N	C1=CC(C(=C1)c2ccc3ccccc3c2)c4ccccc4	FIWBJRGWUHHQHK-UHFFFAOYSA-N	C1CCC(CC1)C2CCCC2C3CCC4CCCCC4C3
Clc1ccc(cc1)n2cc(CSc3oc4ccccc4n3)nn2	ZMUUYQXIXHEHKH-UHFFFAOYSA-N	HXHAORASBJPZEG-UHFFFAOYSA-N	C(Sc1oc2ccccc2n1)c3cn(nn3)c4ccccc4	MZXZEMVDWNCXCU-UHFFFAOYSA-N	C(CC1=CC(C=C1)c2ccccc2)C3=Cc4ccccc4C3	CIQOUQXIQUYWIC-UHFFFAOYSA-N	C(CC1CC2CCCCC2C1)C3CCC(C3)C4CCCCC4	HXHAORASBJPZEG-UHFFFAOYSA-N	C(Sc1oc2ccccc2n1)c3cn(nn3)c4ccccc4	MZXZEMVDWNCXCU-UHFFFAOYSA-N	C(CC1=CC(C=C1)c2ccccc2)C3=Cc4ccccc4C3	CIQOUQXIQUYWIC-UHFFFAOYSA-N	C(CC1CC2CCCCC2C1)C3CCC(C3)C4CCCCC4	HXHAORASBJPZEG-UHFFFAOYSA-N	C(Sc1oc2ccccc2n1)c3cn(nn3)c4ccccc4	MZXZEMVDWNCXCU-UHFFFAOYSA-N	C(CC1=CC(C=C1)c2ccccc2)C3=Cc4ccccc4C3	CIQOUQXIQUYWIC-UHFFFAOYSA-N	C(CC1CC2CCCCC2C1)C3CCC(C3)C4CCCCC4
COc1ccc(cc1)c2cc(nn2c3ccc(cc3F)S(=O)(=O)N)C(F)(F)F	OHIVDQMFQYBGDC-UHFFFAOYSA-N	VCNWTJZNWICFOB-UHFFFAOYSA-N	COc1ccc(cc1)c2cc(C)nn2c3ccccc3	QNWNEZGWNOBXDL-UHFFFAOYSA-N	CCc1ccc(cc1)C2=CC(=CC2c3ccccc3)C	IKXNPNYNXZNIBV-UHFFFAOYSA-N	CCC1CCC(CC1)C2CC(C)CC2C3CCCCC3	IDCXLYCLPHRSAZ-UHFFFAOYSA-N	c1ccc(cc1)c2ccnn2c3ccccc3	XBINOVBNAGGKHM-UHFFFAOYSA-N	C1=CC(C(=C1)c2ccccc2)c3ccccc3	XDDVPYUEAYKJAG-UHFFFAOYSA-N	C1CCC(CC1)C2CCCC2C3CCCCC3	IDCXLYCLPHRSAZ-UHFFFAOYSA-N	c1ccc(cc1)c2ccnn2c3ccccc3	XBINOVBNAGGKHM-UHFFFAOYSA-N	C1=CC(C(=C1)c2ccccc2)c3ccccc3	XDDVPYUEAYKJAG-UHFFFAOYSA-N	C1CCC(CC1)C2CCCC2C3CCCCC3
Brc1ccc(cc1)n2cc(CSc3oc4ccccc4n3)nn2	OTDKTRHTEFHXBU-UHFFFAOYSA-N	HXHAORASBJPZEG-UHFFFAOYSA-N	C(Sc1oc2ccccc2n1)c3cn(nn3)c4ccccc4	MZXZEMVDWNCXCU-UHFFFAOYSA-N	C(CC1=CC(C=C1)c2ccccc2)C3=Cc4ccccc4C3	CIQOUQXIQUYWIC-UHFFFAOYSA-N	C(CC1CC2CCCCC2C1)C3CCC(C3)C4CCCCC4	HXHAORASBJPZEG-UHFFFAOYSA-N	C(Sc1oc2ccccc2n1)c3cn(nn3)c4ccccc4	MZXZEMVDWNCXCU-UHFFFAOYSA-N	C(CC1=CC(C=C1)c2ccccc2)C3=Cc4ccccc4C3	CIQOUQXIQUYWIC-UHFFFAOYSA-N	C(CC1CC2CCCCC2C1)C3CCC(C3)C4CCCCC4	HXHAORASBJPZEG-UHFFFAOYSA-N	C(Sc1oc2ccccc2n1)c3cn(nn3)c4ccccc4	MZXZEMVDWNCXCU-UHFFFAOYSA-N	C(CC1=CC(C=C1)c2ccccc2)C3=Cc4ccccc4C3	CIQOUQXIQUYWIC-UHFFFAOYSA-N	C(CC1CC2CCCCC2C1)C3CCC(C3)C4CCCCC4
COc1ccc(cc1OC)C2=NN(C(=O)c3ccccc23)c4ccc(cc4)S(=O)(=O)N	CXTHTVQIXLFASD-UHFFFAOYSA-N	UKAVKUHTIJNYEZ-UHFFFAOYSA-N	COc1ccc(cc1OC)C2=NN(C(=O)c3ccccc23)c4ccccc4	FWBOSHYELIUZKS-UHFFFAOYSA-N	CCc1ccc(cc1CC)C2=CC(C(=C)c3ccccc23)c4ccccc4	RMIYSQDAARAADC-UHFFFAOYSA-N	CCC1CCC(CC1CC)C2CC(C3CCCCC3)C(C)C4CCCCC24	SEMJODDJJQASLF-UHFFFAOYSA-N	O=C1N(N=C(c2ccccc2)c3ccccc13)c4ccccc4	AFUJCLXTHIDEFG-UHFFFAOYSA-N	C=C1C(C=C(c2ccccc2)c3ccccc13)c4ccccc4	QYJYIJUJZRSRLO-UHFFFAOYSA-N	CC1C2CCCCC2C(CC1C3CCCCC3)C4CCCCC4	NGLSEBITPLKNMS-UHFFFAOYSA-N	C1N(N=C(c2ccccc2)c3ccccc13)c4ccccc4	HNQLMCKVCYVHBN-UHFFFAOYSA-N	C1C(C=C(c2ccccc2)c3ccccc13)c4ccccc4	NZRDVOMWSCUAQI-UHFFFAOYSA-N	C1CCC(CC1)C2CC3CCCCC3C(C2)C4CCCCC4
CCOc1ccc(cc1)n2cc(CSc3oc4ccccc4n3)nn2	QWWOBXJJZBGRKO-UHFFFAOYSA-N	QWWOBXJJZBGRKO-UHFFFAOYSA-N	CCOc1ccc(cc1)n2cc(CSc3oc4ccccc4n3)nn2	ZIFYITKAWFAMFJ-UHFFFAOYSA-N	CCCc1ccc(cc1)C2C=CC(=C2)CCC3=Cc4ccccc4C3	FDCVAATWJUOLJH-UHFFFAOYSA-N	CCCC1CCC(CC1)C2CCC(CCC3CC4CCCCC4C3)C2	HXHAORASBJPZEG-UHFFFAOYSA-N	C(Sc1oc2ccccc2n1)c3cn(nn3)c4ccccc4	MZXZEMVDWNCXCU-UHFFFAOYSA-N	C(CC1=CC(C=C1)c2ccccc2)C3=Cc4ccccc4C3	CIQOUQXIQUYWIC-UHFFFAOYSA-N	C(CC1CC2CCCCC2C1)C3CCC(C3)C4CCCCC4	HXHAORASBJPZEG-UHFFFAOYSA-N	C(Sc1oc2ccccc2n1)c3cn(nn3)c4ccccc4	MZXZEMVDWNCXCU-UHFFFAOYSA-N	C(CC1=CC(C=C1)c2ccccc2)C3=Cc4ccccc4C3	CIQOUQXIQUYWIC-UHFFFAOYSA-N	C(CC1CC2CCCCC2C1)C3CCC(C3)C4CCCCC4
CCC(=O)NS(=O)(=O)c1ccc(c(F)c1)n2nc(cc2c3ccc(OC)cc3)C(F)(F)F	UGWFUQIQLBYZAY-UHFFFAOYSA-N	UPPVXKJSRFTPNF-UHFFFAOYSA-N	CCC(=O)NS(=O)(=O)c1ccc(cc1)n2nccc2c3ccc(OC)cc3	YAIAPSYPRXRZLO-UHFFFAOYSA-N	CCC(=C)C[C](=C)(=C)c1ccc(cc1)C2C=CC=C2c3ccc(CC)cc3	ROTODRQKYXKAAE-UHFFFAOYSA-N	CCC(C)CC(C)(C)C1CCC(CC1)C2CCCC2C3CCC(CC)CC3	IDCXLYCLPHRSAZ-UHFFFAOYSA-N	c1ccc(cc1)c2ccnn2c3ccccc3	XBINOVBNAGGKHM-UHFFFAOYSA-N	C1=CC(C(=C1)c2ccccc2)c3ccccc3	XDDVPYUEAYKJAG-UHFFFAOYSA-N	C1CCC(CC1)C2CCCC2C3CCCCC3	IDCXLYCLPHRSAZ-UHFFFAOYSA-N	c1ccc(cc1)c2ccnn2c3ccccc3	XBINOVBNAGGKHM-UHFFFAOYSA-N	C1=CC(C(=C1)c2ccccc2)c3ccccc3	XDDVPYUEAYKJAG-UHFFFAOYSA-N	C1CCC(CC1)C2CCCC2C3CCCCC3
CCOC(=O)c1c(C)oc2ccc(Oc3ccc(C)cc3)cc12	CUHTUSNYDQACPN-UHFFFAOYSA-N	AVCIYRNTRWLRHY-UHFFFAOYSA-N	CCOC(=O)c1coc2ccc(Oc3ccc(C)cc3)cc12	AMPIUESXJVUXGA-UHFFFAOYSA-N	CCCC(=C)C1=CCc2ccc(Cc3ccc(C)cc3)cc12	FIYNPYDQHSAORZ-UHFFFAOYSA-N	CCCC(C)C1CCC2CCC(CC3CCC(C)CC3)CC12	AAIXHGSTYUAFSZ-UHFFFAOYSA-N	O(c1ccccc1)c2ccc3occc3c2	VJPGDTVPUMZYGU-UHFFFAOYSA-N	C(c1ccccc1)c2ccc3CC=Cc3c2	BVDQHJOLQLJALX-UHFFFAOYSA-N	C(C1CCCCC1)C2CCC3CCCC3C2	AAIXHGSTYUAFSZ-UHFFFAOYSA-N	O(c1ccccc1)c2ccc3occc3c2	VJPGDTVPUMZYGU-UHFFFAOYSA-N	C(c1ccccc1)c2ccc3CC=Cc3c2	BVDQHJOLQLJALX-UHFFFAOYSA-N	C(C1CCCCC1)C2CCC3CCCC3C2
CS(=O)(=O)c1ccc(nc1)n2nc(cc2c3ccccc3)C(F)F	LNEWNCVYPLKLFQ-UHFFFAOYSA-N	FTNKNXBGGMCJHS-UHFFFAOYSA-N	Cc1cc(c2ccccc2)n(n1)c3ccc(cn3)S(=O)(=O)C	TVVMMWHELHZBDT-UHFFFAOYSA-N	CC1=CC(C(=C1)c2ccccc2)c3ccc(cc3)[C](=C)(=C)C	XFTBKNXYSSNWEK-UHFFFAOYSA-N	CC1CC(C2CCCCC2)C(C1)C3CCC(CC3)C(C)(C)C	PJWKYGDGDHWBSI-UHFFFAOYSA-N	c1ccc(cc1)c2ccnn2c3ccccn3	XBINOVBNAGGKHM-UHFFFAOYSA-N	C1=CC(C(=C1)c2ccccc2)c3ccccc3	XDDVPYUEAYKJAG-UHFFFAOYSA-N	C1CCC(CC1)C2CCCC2C3CCCCC3	PJWKYGDGDHWBSI-UHFFFAOYSA-N	c1ccc(cc1)c2ccnn2c3ccccn3	XBINOVBNAGGKHM-UHFFFAOYSA-N	C1=CC(C(=C1)c2ccccc2)c3ccccc3	XDDVPYUEAYKJAG-UHFFFAOYSA-N	C1CCC(CC1)C2CCCC2C3CCCCC3
NC(=S)c1ccc(cc1)n2nc(cc2c3ccc(F)cc3)C(F)(F)F	UWBPJLSLAOHMJB-UHFFFAOYSA-N	ADFWKUQHVCGINV-UHFFFAOYSA-N	Cc1ccc(cc1)n2nc(C)cc2c3ccccc3	DEALTMTWMKLMDY-UHFFFAOYSA-N	CC1=CC(C(=C1)c2ccccc2)c3ccc(C)cc3	XMMUAAVCUBHJKL-UHFFFAOYSA-N	CC1CCC(CC1)C2CC(C)CC2C3CCCCC3	IDCXLYCLPHRSAZ-UHFFFAOYSA-N	c1ccc(cc1)c2ccnn2c3ccccc3	XBINOVBNAGGKHM-UHFFFAOYSA-N	C1=CC(C(=C1)c2ccccc2)c3ccccc3	XDDVPYUEAYKJAG-UHFFFAOYSA-N	C1CCC(CC1)C2CCCC2C3CCCCC3	IDCXLYCLPHRSAZ-UHFFFAOYSA-N	c1ccc(cc1)c2ccnn2c3ccccc3	XBINOVBNAGGKHM-UHFFFAOYSA-N	C1=CC(C(=C1)c2ccccc2)c3ccccc3	XDDVPYUEAYKJAG-UHFFFAOYSA-N	C1CCC(CC1)C2CCCC2C3CCCCC3
O=C1Nc2ccccc2/C/1=C/C3=COc4ccccc4C3=O	DAFFBWCJVXCNBW-ZROIWOOFSA-N	DAFFBWCJVXCNBW-ZROIWOOFSA-N	O=C1Nc2ccccc2/C/1=C/C3=COc4ccccc4C3=O	NVDPCKSRPIBMSE-HYARGMPZSA-N	C=C1Cc2ccccc2/C/1=C/C3=CCc4ccccc4C3=C	CJAZSDWNJQBDEL-UHFFFAOYSA-N	CC1CC2CCCCC2C1CC3CCC4CCCCC4C3C	DAFFBWCJVXCNBW-ZROIWOOFSA-N	O=C1Nc2ccccc2/C/1=C/C3=COc4ccccc4C3=O	NVDPCKSRPIBMSE-HYARGMPZSA-N	C=C1Cc2ccccc2/C/1=C/C3=CCc4ccccc4C3=C	CJAZSDWNJQBDEL-UHFFFAOYSA-N	CC1CC2CCCCC2C1CC3CCC4CCCCC4C3C	HFKBVXNSLRHZFQ-XNTDXEJSSA-N	C1Nc2ccccc2/C/1=C/C3=COc4ccccc4C3	NKZRWFVDIGVINL-XMHGGMMESA-N	C1Cc2ccccc2/C/1=C/C3=CCc4ccccc4C3	HYHGQDDYILEQRT-UHFFFAOYSA-N	C(C1CCC2CCCCC2C1)C3CCC4CCCCC34
Cc1ccc(cc1)c2cc(nn2c3ccc(cc3)C(=S)N)C(F)(F)F	DLUIPPLWXZORGW-UHFFFAOYSA-N	ALYRXCQPAMPKJP-UHFFFAOYSA-N	Cc1ccc(cc1)c2ccnn2c3ccc(C)cc3	GILYNOUEXWIHOF-UHFFFAOYSA-N	Cc1ccc(cc1)C2C=CC=C2c3ccc(C)cc3	NSLLZILUZRJCBU-UHFFFAOYSA-N	CC1CCC(CC1)C2CCCC2C3CCC(C)CC3	IDCXLYCLPHRSAZ-UHFFFAOYSA-N	c1ccc(cc1)c2ccnn2c3ccccc3	XBINOVBNAGGKHM-UHFFFAOYSA-N	C1=CC(C(=C1)c2ccccc2)c3ccccc3	XDDVPYUEAYKJAG-UHFFFAOYSA-N	C1CCC(CC1)C2CCCC2C3CCCCC3	IDCXLYCLPHRSAZ-UHFFFAOYSA-N	c1ccc(cc1)c2ccnn2c3ccccc3	XBINOVBNAGGKHM-UHFFFAOYSA-N	C1=CC(C(=C1)c2ccccc2)c3ccccc3	XDDVPYUEAYKJAG-UHFFFAOYSA-N	C1CCC(CC1)C2CCCC2C3CCCCC3
COc1ccc(cc1Cl)c2ccccc2c3oc4ccccc4n3	BMYKGYMFFKYRJH-UHFFFAOYSA-N	RPNWWLKDYPWPDL-UHFFFAOYSA-N	COc1ccc(cc1)c2ccccc2c3oc4ccccc4n3	RJLXFKHARCRJKU-UHFFFAOYSA-N	CCc1ccc(cc1)c2ccccc2C3=Cc4ccccc4C3	JYSQOVYIXVBOAE-UHFFFAOYSA-N	CCC1CCC(CC1)C2CCCCC2C3CC4CCCCC4C3	BPKRUANIHQGWMO-UHFFFAOYSA-N	o1c(nc2ccccc12)c3ccccc3c4ccccc4	BHAFZZGVLHFLRZ-UHFFFAOYSA-N	C1C(=Cc2ccccc12)c3ccccc3c4ccccc4	VBLGUKXOXKTHIP-UHFFFAOYSA-N	C1CCC(CC1)C2CCCCC2C3CC4CCCCC4C3	BPKRUANIHQGWMO-UHFFFAOYSA-N	o1c(nc2ccccc12)c3ccccc3c4ccccc4	BHAFZZGVLHFLRZ-UHFFFAOYSA-N	C1C(=Cc2ccccc12)c3ccccc3c4ccccc4	VBLGUKXOXKTHIP-UHFFFAOYSA-N	C1CCC(CC1)C2CCCCC2C3CC4CCCCC4C3
COc1ccc2c(c1)c(CC(=O)NC(O)Cc3ccccc3)c(C)n2C(=O)c4ccc(Cl)cc4	AIUSZASLWVMSGU-UHFFFAOYSA-N	YSJQREKMAOJAEH-UHFFFAOYSA-N	COc1ccc2c(c1)c(CC(=O)NCCc3ccccc3)c(C)n2C(=O)c4ccccc4	MMOBYMZJWCDTRF-UHFFFAOYSA-N	CCc1ccc2C(C(=C)c3ccccc3)C(=C(CC(=C)CCCc4ccccc4)c2c1)C	URVHMSAKYNLIAI-UHFFFAOYSA-N	CCC1CCC2C(C1)C(CC(C)CCCC3CCCCC3)C(C)C2C(C)C4CCCCC4	ZTDMSJZIQOUYBC-UHFFFAOYSA-N	O=C(Cc1cn(C(=O)c2ccccc2)c3ccccc13)NCCc4ccccc4	YZZPEIKFDIIYFC-UHFFFAOYSA-N	C=C(CCCc1ccccc1)CC2=CC(C(=C)c3ccccc3)c4ccccc24	JISXAQMLAMDCBH-UHFFFAOYSA-N	CC(CCCC1CCCCC1)CC2CC(C(C)C3CCCCC3)C4CCCCC24	PQYIXRHVASJRJX-UHFFFAOYSA-N	C(Cc1ccccc1)NCCc2cn(Cc3ccccc3)c4ccccc24	NRSWUWPXPGXPIY-UHFFFAOYSA-N	C(CCC1=CC(Cc2ccccc2)c3ccccc13)CCc4ccccc4	RDJSMZIQIGBCCT-UHFFFAOYSA-N	C(CCC1CCCCC1)CCC2CC(CC3CCCCC3)C4CCCCC24
Cc1[nH]c2cc(ccc2c1Oc3ccc(F)cc3)S(=O)(=O)C	VHSYYXRBWBHMNB-UHFFFAOYSA-N	JCMZXHDHZGEWAY-UHFFFAOYSA-N	Cc1[nH]c2cc(ccc2c1Oc3ccccc3)S(=O)(=O)C	DAMAQWPCPFVTRC-UHFFFAOYSA-N	CC1=C(Cc2ccccc2)c3ccc(cc3C1)[C](=C)(=C)C	FBPHNZWBJMUWKE-UHFFFAOYSA-N	CC1CC2CC(CCC2C1CC3CCCCC3)C(C)(C)C	RWDHLNIGJBRRBQ-UHFFFAOYSA-N	O(c1ccccc1)c2c[nH]c3ccccc23	BGLQFLIZWKWFBT-UHFFFAOYSA-N	C(C1=CCc2ccccc12)c3ccccc3	YFVAAXAVNYXVIE-UHFFFAOYSA-N	C(C1CCCCC1)C2CCC3CCCCC23	RWDHLNIGJBRRBQ-UHFFFAOYSA-N	O(c1ccccc1)c2c[nH]c3ccccc23	BGLQFLIZWKWFBT-UHFFFAOYSA-N	C(C1=CCc2ccccc12)c3ccccc3	YFVAAXAVNYXVIE-UHFFFAOYSA-N	C(C1CCCCC1)C2CCC3CCCCC23
CS(=O)(=O)c1ccc(cc1)c2ccccc2c3oc4ccccc4n3	TWACCSCUXLTNIQ-UHFFFAOYSA-N	TWACCSCUXLTNIQ-UHFFFAOYSA-N	CS(=O)(=O)c1ccc(cc1)c2ccccc2c3oc4ccccc4n3	HWEBKFKUVFGPBW-UHFFFAOYSA-N	C[C](=C)(=C)c1ccc(cc1)c2ccccc2C3=Cc4ccccc4C3	TYKFWGUJRDOGOD-UHFFFAOYSA-N	CC(C)(C)C1CCC(CC1)C2CCCCC2C3CC4CCCCC4C3	BPKRUANIHQGWMO-UHFFFAOYSA-N	o1c(nc2ccccc12)c3ccccc3c4ccccc4	BHAFZZGVLHFLRZ-UHFFFAOYSA-N	C1C(=Cc2ccccc12)c3ccccc3c4ccccc4	VBLGUKXOXKTHIP-UHFFFAOYSA-N	C1CCC(CC1)C2CCCCC2C3CC4CCCCC4C3	BPKRUANIHQGWMO-UHFFFAOYSA-N	o1c(nc2ccccc12)c3ccccc3c4ccccc4	BHAFZZGVLHFLRZ-UHFFFAOYSA-N	C1C(=Cc2ccccc12)c3ccccc3c4ccccc4	VBLGUKXOXKTHIP-UHFFFAOYSA-N	C1CCC(CC1)C2CCCCC2C3CC4CCCCC4C3
FC(F)(F)c1cc(c2ccc(Br)cc2)n(n1)c3ccc(cc3)C#N	RRGORDHJLLMSHA-UHFFFAOYSA-N	ADFWKUQHVCGINV-UHFFFAOYSA-N	Cc1ccc(cc1)n2nc(C)cc2c3ccccc3	DEALTMTWMKLMDY-UHFFFAOYSA-N	CC1=CC(C(=C1)c2ccccc2)c3ccc(C)cc3	XMMUAAVCUBHJKL-UHFFFAOYSA-N	CC1CCC(CC1)C2CC(C)CC2C3CCCCC3	IDCXLYCLPHRSAZ-UHFFFAOYSA-N	c1ccc(cc1)c2ccnn2c3ccccc3	XBINOVBNAGGKHM-UHFFFAOYSA-N	C1=CC(C(=C1)c2ccccc2)c3ccccc3	XDDVPYUEAYKJAG-UHFFFAOYSA-N	C1CCC(CC1)C2CCCC2C3CCCCC3	IDCXLYCLPHRSAZ-UHFFFAOYSA-N	c1ccc(cc1)c2ccnn2c3ccccc3	XBINOVBNAGGKHM-UHFFFAOYSA-N	C1=CC(C(=C1)c2ccccc2)c3ccccc3	XDDVPYUEAYKJAG-UHFFFAOYSA-N	C1CCC(CC1)C2CCCC2C3CCCCC3
COc1ccc2c(c1)c(CC(=O)NCC(O)c3ccccc3)c(C)n2C(=O)c4ccc(Cl)cc4	AOIQKSHKQIJFMK-UHFFFAOYSA-N	YSJQREKMAOJAEH-UHFFFAOYSA-N	COc1ccc2c(c1)c(CC(=O)NCCc3ccccc3)c(C)n2C(=O)c4ccccc4	MMOBYMZJWCDTRF-UHFFFAOYSA-N	CCc1ccc2C(C(=C)c3ccccc3)C(=C(CC(=C)CCCc4ccccc4)c2c1)C	URVHMSAKYNLIAI-UHFFFAOYSA-N	CCC1CCC2C(C1)C(CC(C)CCCC3CCCCC3)C(C)C2C(C)C4CCCCC4	ZTDMSJZIQOUYBC-UHFFFAOYSA-N	O=C(Cc1cn(C(=O)c2ccccc2)c3ccccc13)NCCc4ccccc4	YZZPEIKFDIIYFC-UHFFFAOYSA-N	C=C(CCCc1ccccc1)CC2=CC(C(=C)c3ccccc3)c4ccccc24	JISXAQMLAMDCBH-UHFFFAOYSA-N	CC(CCCC1CCCCC1)CC2CC(C(C)C3CCCCC3)C4CCCCC24	PQYIXRHVASJRJX-UHFFFAOYSA-N	C(Cc1ccccc1)NCCc2cn(Cc3ccccc3)c4ccccc24	NRSWUWPXPGXPIY-UHFFFAOYSA-N	C(CCC1=CC(Cc2ccccc2)c3ccccc13)CCc4ccccc4	RDJSMZIQIGBCCT-UHFFFAOYSA-N	C(CCC1CCCCC1)CCC2CC(CC3CCCCC3)C4CCCCC24
COCOc1cccc2cc(C)c(C(=O)C)c(O)c12	QGVYDKLTHVYTBB-UHFFFAOYSA-N	YQNVIRCBQJBFPS-UHFFFAOYSA-N	COCOc1cccc2cc(C)ccc12	SVJPWMJKMFNQSC-UHFFFAOYSA-N	CCCCc1cccc2cc(C)ccc12	JGFVFMIZMQCVRP-UHFFFAOYSA-N	CCCCC1CCCC2CC(C)CCC12	UFWIBTONFRDIAS-UHFFFAOYSA-N	c1ccc2ccccc2c1	UFWIBTONFRDIAS-UHFFFAOYSA-N	c1ccc2ccccc2c1	NNBZCPXTIHJBJL-UHFFFAOYSA-N	C1CCC2CCCCC2C1	UFWIBTONFRDIAS-UHFFFAOYSA-N	c1ccc2ccccc2c1	UFWIBTONFRDIAS-UHFFFAOYSA-N	c1ccc2ccccc2c1	NNBZCPXTIHJBJL-UHFFFAOYSA-N	C1CCC2CCCCC2C1
CC(=O)c1c(C)cc2cccc(OCc3ccccc3)c2c1O	IXEYQUSXXQRNNI-UHFFFAOYSA-N	GLRFUGRWFIDPQQ-UHFFFAOYSA-N	CC(=O)c1cc2c(OCc3ccccc3)cccc2cc1C	FDJRWCDDVSASSV-UHFFFAOYSA-N	CC(=C)c1cc2c(CCc3ccccc3)cccc2cc1C	OCHVGJGRBGLOKO-UHFFFAOYSA-N	CC(C)C1CC2C(CCC3CCCCC3)CCCC2CC1C	JWSWULLEVAMIJK-UHFFFAOYSA-N	C(Oc1cccc2ccccc12)c3ccccc3	RLGXDIGUNMDWRX-UHFFFAOYSA-N	C(Cc1cccc2ccccc12)c3ccccc3	MDWZLLOBOVQLKK-UHFFFAOYSA-N	C(CC1CCCC2CCCCC12)C3CCCCC3	JWSWULLEVAMIJK-UHFFFAOYSA-N	C(Oc1cccc2ccccc12)c3ccccc3	RLGXDIGUNMDWRX-UHFFFAOYSA-N	C(Cc1cccc2ccccc12)c3ccccc3	MDWZLLOBOVQLKK-UHFFFAOYSA-N	C(CC1CCCC2CCCCC12)C3CCCCC3
Cc1cc(OCC=C)c2C(=O)c3c(OCC=C)cccc3C(=O)c2c1	KVSAAEUTDHLDDO-UHFFFAOYSA-N	HGWMMEBXWPPKST-UHFFFAOYSA-N	C=CCOc1cccc2C(=O)c3cccc(OCC=C)c3C(=O)c12	AHLNKNUFSKAKJC-UHFFFAOYSA-N	C=CCCc1cccc2C(=C)c3cccc(CCC=C)c3C(=C)c12	WSFAGTDHYUQVBM-UHFFFAOYSA-N	CCCCC1CCCC2C(C)C3CCCC(CCCC)C3C(C)C12	RZVHIXYEVGDQDX-UHFFFAOYSA-N	O=C1c2ccccc2C(=O)c3ccccc13	KKKIADYJUWHVJH-UHFFFAOYSA-N	C=C1c2ccccc2C(=C)c3ccccc13	NFFMFZBPNXMQMZ-UHFFFAOYSA-N	CC1C2CCCCC2C(C)C3CCCCC13	WPDAVTSOEQEGMS-UHFFFAOYSA-N	C1c2ccccc2Cc3ccccc13	WPDAVTSOEQEGMS-UHFFFAOYSA-N	C1c2ccccc2Cc3ccccc13	GVJFFQYXVOJXFI-UHFFFAOYSA-N	C1CCC2CC3CCCCC3CC2C1
Cc1[nH]c2cc(ccc2c1Cc3ccc(F)cc3F)S(=O)(=O)C	HEQWADUEXFRBSK-UHFFFAOYSA-N	ZATMTKWUXSEKIN-UHFFFAOYSA-N	Cc1[nH]c2cc(ccc2c1Cc3ccccc3)S(=O)(=O)C	DAMAQWPCPFVTRC-UHFFFAOYSA-N	CC1=C(Cc2ccccc2)c3ccc(cc3C1)[C](=C)(=C)C	FBPHNZWBJMUWKE-UHFFFAOYSA-N	CC1CC2CC(CCC2C1CC3CCCCC3)C(C)(C)C	HNUYRDWMYRCVNO-UHFFFAOYSA-N	C(c1ccccc1)c2c[nH]c3ccccc23	BGLQFLIZWKWFBT-UHFFFAOYSA-N	C(C1=CCc2ccccc12)c3ccccc3	YFVAAXAVNYXVIE-UHFFFAOYSA-N	C(C1CCCCC1)C2CCC3CCCCC23	HNUYRDWMYRCVNO-UHFFFAOYSA-N	C(c1ccccc1)c2c[nH]c3ccccc23	BGLQFLIZWKWFBT-UHFFFAOYSA-N	C(C1=CCc2ccccc12)c3ccccc3	YFVAAXAVNYXVIE-UHFFFAOYSA-N	C(C1CCCCC1)C2CCC3CCCCC23
Cc1cc(OCc2ccc(I)cc2)c3C(=O)c4c(OCc5ccc(I)cc5)cccc4C(=O)c3c1	MJUWTLQYFCGJGC-UHFFFAOYSA-N	DFRILRPWLNNNDA-UHFFFAOYSA-N	Cc1cc(OCc2ccccc2)c3C(=O)c4c(OCc5ccccc5)cccc4C(=O)c3c1	CWJTWNAJLVRQSM-UHFFFAOYSA-N	Cc1cc(CCc2ccccc2)c3C(=C)c4c(CCc5ccccc5)cccc4C(=C)c3c1	QRRQASKUCAUHMF-UHFFFAOYSA-N	CC1CC(CCC2CCCCC2)C3C(C)C4C(CCC5CCCCC5)CCCC4C(C)C3C1	SBOYJRIJHBIYJZ-UHFFFAOYSA-N	O=C1c2cccc(OCc3ccccc3)c2C(=O)c4c(OCc5ccccc5)cccc14	RALQFKTZLXPSJS-UHFFFAOYSA-N	C=C1c2cccc(CCc3ccccc3)c2C(=C)c4c(CCc5ccccc5)cccc14	OKWBJRZLBWSHNF-UHFFFAOYSA-N	CC1C2CCCC(CCC3CCCCC3)C2C(C)C4C(CCC5CCCCC5)CCCC14	BEHMJZNKFCQCMA-UHFFFAOYSA-N	C(Oc1cccc2Cc3cccc(OCc4ccccc4)c3Cc12)c5ccccc5	VWWMQQLZMVWKFJ-UHFFFAOYSA-N	C(Cc1cccc2Cc3cccc(CCc4ccccc4)c3Cc12)c5ccccc5	BRDVAWVUAZVMKR-UHFFFAOYSA-N	C(CC1CCCC2CC3CCCC(CCC4CCCCC4)C3CC12)C5CCCCC5
CC\C(=C(/c1ccccc1)\c2ccc(OC(=O)C)cc2)\c3ccc(cc3)S(=O)(=O)C	HZBFZJMKHVRKPU-IZHYLOQSSA-N	BSPRFKMXKUJACJ-KQWNVCNZSA-N	CC(=O)Oc1ccc(cc1)C(=Cc2ccc(cc2)S(=O)(=O)C)c3ccccc3	WZHTYARFGMOSAX-OOAXWGSJSA-N	CC(=C)Cc1ccc(cc1)C(=Cc2ccc(cc2)[C](=C)(=C)C)c3ccccc3	LJLWMYDTECIUHD-UHFFFAOYSA-N	CC(C)CC1CCC(CC1)C(CC2CCC(CC2)C(C)(C)C)C3CCCCC3	MKYQPGPNVYRMHI-UHFFFAOYSA-N	C(=C(c1ccccc1)c2ccccc2)c3ccccc3	MKYQPGPNVYRMHI-UHFFFAOYSA-N	C(=C(c1ccccc1)c2ccccc2)c3ccccc3	ZRLRQTYAHVRATD-UHFFFAOYSA-N	C(C(C1CCCCC1)C2CCCCC2)C3CCCCC3	MKYQPGPNVYRMHI-UHFFFAOYSA-N	C(=C(c1ccccc1)c2ccccc2)c3ccccc3	MKYQPGPNVYRMHI-UHFFFAOYSA-N	C(=C(c1ccccc1)c2ccccc2)c3ccccc3	ZRLRQTYAHVRATD-UHFFFAOYSA-N	C(C(C1CCCCC1)C2CCCCC2)C3CCCCC3
Cc1nn(c2ccc(cc2)C(F)(F)F)c3c4ccccc4OC(=O)c13	HJWQHUKFHOUQIY-UHFFFAOYSA-N	JLDMZWPPTDNQSP-UHFFFAOYSA-N	Cc1ccc(cc1)n2nc(C)c3C(=O)Oc4ccccc4c23	LZSFCZPFRZNHAR-UHFFFAOYSA-N	CC1=CC(C2=C1C(=C)Cc3ccccc23)c4ccc(C)cc4	BLUOOXMCXDSWEW-UHFFFAOYSA-N	CC1CCC(CC1)C2CC(C)C3C(C)CC4CCCCC4C23	FCEYJZUAYRXKOS-UHFFFAOYSA-N	O=C1Oc2ccccc2c3c1cnn3c4ccccc4	WUPQQDYDRGOSAA-UHFFFAOYSA-N	C=C1Cc2ccccc2C3=C1C=CC3c4ccccc4	KEBSIBLIYFZGDL-UHFFFAOYSA-N	CC1CC2CCCCC2C3C1CCC3C4CCCCC4	YAFFAGCMGHOWRN-UHFFFAOYSA-N	C1Oc2ccccc2c3c1cnn3c4ccccc4	KOUXHNLJDBEQQE-UHFFFAOYSA-N	C1Cc2ccccc2C3=C1C=CC3c4ccccc4	ZWARHYMEAJPROH-UHFFFAOYSA-N	C1CCC(CC1)C2CCC3CCC4CCCCC4C23
CC(=O)\C(=C(/C(=O)O)\c1ccc(Cl)cc1)\c2ccc(cc2)S(=O)(=O)C	GVTWQCCQMGSVGX-WUKNDPDISA-N	XFGFMJDYTTWHOL-ATVHPVEESA-N	CC(=O)C(=Cc1ccccc1)c2ccc(cc2)S(=O)(=O)C	RDEUTKRTWYWHEI-HKWRFOASSA-N	CC(=C)C(=Cc1ccccc1)c2ccc(cc2)[C](=C)(=C)C	KMIXYGDEPBBYFT-UHFFFAOYSA-N	CC(C)C(CC1CCCCC1)C2CCC(CC2)C(C)(C)C	PJANXHGTPQOBST-UHFFFAOYSA-N	C(=Cc1ccccc1)c2ccccc2	PJANXHGTPQOBST-UHFFFAOYSA-N	C(=Cc1ccccc1)c2ccccc2	IBLVSWYGUFGDMF-UHFFFAOYSA-N	C(CC1CCCCC1)C2CCCCC2	PJANXHGTPQOBST-UHFFFAOYSA-N	C(=Cc1ccccc1)c2ccccc2	PJANXHGTPQOBST-UHFFFAOYSA-N	C(=Cc1ccccc1)c2ccccc2	IBLVSWYGUFGDMF-UHFFFAOYSA-N	C(CC1CCCCC1)C2CCCCC2
Cc1nn(c2ccc(F)cc2)c3c4ccccc4OC(=O)c13	PNYDGKZOMGYRJF-UHFFFAOYSA-N	XQVHTRBZHCYIDD-UHFFFAOYSA-N	Cc1nn(c2ccccc2)c3c4ccccc4OC(=O)c13	IHZLDCFIXOLFPG-UHFFFAOYSA-N	CC1=CC(C2=C1C(=C)Cc3ccccc23)c4ccccc4	FWGHDOBOEWZBOS-UHFFFAOYSA-N	CC1CC2CCCCC2C3C(CC(C)C13)C4CCCCC4	FCEYJZUAYRXKOS-UHFFFAOYSA-N	O=C1Oc2ccccc2c3c1cnn3c4ccccc4	WUPQQDYDRGOSAA-UHFFFAOYSA-N	C=C1Cc2ccccc2C3=C1C=CC3c4ccccc4	KEBSIBLIYFZGDL-UHFFFAOYSA-N	CC1CC2CCCCC2C3C1CCC3C4CCCCC4	YAFFAGCMGHOWRN-UHFFFAOYSA-N	C1Oc2ccccc2c3c1cnn3c4ccccc4	KOUXHNLJDBEQQE-UHFFFAOYSA-N	C1Cc2ccccc2C3=C1C=CC3c4ccccc4	ZWARHYMEAJPROH-UHFFFAOYSA-N	C1CCC(CC1)C2CCC3CCC4CCCCC4C23
Cc1csc(Cc2c(C)c(C(=O)c3ccc([18F])cc3)c4cccccc24)c1	ZNIWXJKOLIXHHP-FNNGWQQSSA-N	UQHXNBFOZZEZTJ-UHFFFAOYSA-N	Cc1csc(Cc2c(C)c(C(=O)c3ccccc3)c4cccccc24)c1	WMZZYRSRNSQQSY-UHFFFAOYSA-N	CC1=CCC(=C1)Cc2c(C)c(C(=C)c3ccccc3)c4cccccc24	XNXKJDSNMOVYRI-UHFFFAOYSA-N	CC(C1CCCCC1)C2C(C)C(CC3CCC(C)C3)C4CCCCCC24	JAZMBJNVJIAIRA-UHFFFAOYSA-N	O=C(c1ccccc1)c2cc(Cc3cccs3)c4cccccc24	QRSTVKOLGIPTJK-UHFFFAOYSA-N	C=C(c1ccccc1)c2cc(CC3=CC=CC3)c4cccccc24	JLPZXZVUSPPVLB-UHFFFAOYSA-N	CC(C1CCCCC1)C2CC(CC3CCCC3)C4CCCCCC24	CAAGEHPFIFQSLE-UHFFFAOYSA-N	C(c1ccccc1)c2cc(Cc3cccs3)c4cccccc24	MJMYFIOBSDTASH-UHFFFAOYSA-N	C(C1=CC=CC1)c2cc(Cc3ccccc3)c4cccccc24	OLRCXMQQFCNBNU-UHFFFAOYSA-N	C(C1CCCC1)C2CC(CC3CCCCC3)C4CCCCCC24
Cc1nn(c2ccc(Cl)cc2)c3c4ccccc4OC(=O)c13	MDCDQTYITMCZET-UHFFFAOYSA-N	XQVHTRBZHCYIDD-UHFFFAOYSA-N	Cc1nn(c2ccccc2)c3c4ccccc4OC(=O)c13	IHZLDCFIXOLFPG-UHFFFAOYSA-N	CC1=CC(C2=C1C(=C)Cc3ccccc23)c4ccccc4	FWGHDOBOEWZBOS-UHFFFAOYSA-N	CC1CC2CCCCC2C3C(CC(C)C13)C4CCCCC4	FCEYJZUAYRXKOS-UHFFFAOYSA-N	O=C1Oc2ccccc2c3c1cnn3c4ccccc4	WUPQQDYDRGOSAA-UHFFFAOYSA-N	C=C1Cc2ccccc2C3=C1C=CC3c4ccccc4	KEBSIBLIYFZGDL-UHFFFAOYSA-N	CC1CC2CCCCC2C3C1CCC3C4CCCCC4	YAFFAGCMGHOWRN-UHFFFAOYSA-N	C1Oc2ccccc2c3c1cnn3c4ccccc4	KOUXHNLJDBEQQE-UHFFFAOYSA-N	C1Cc2ccccc2C3=C1C=CC3c4ccccc4	ZWARHYMEAJPROH-UHFFFAOYSA-N	C1CCC(CC1)C2CCC3CCC4CCCCC4C23
CC1(O)OC(=O)C(=C1c2ccc(cc2)S(=O)(=O)C)c3ccc(Cl)cc3	SOCDFDQSDXQOHR-UHFFFAOYSA-N	PTVIHKBOITZJAA-UHFFFAOYSA-N	CC1OC(=O)C(=C1c2ccc(cc2)S(=O)(=O)C)c3ccccc3	PMNBLMWTDLVTAG-UHFFFAOYSA-N	CC1CC(=C)C(=C1c2ccc(cc2)[C](=C)(=C)C)c3ccccc3	KDVAWQBUICQEKJ-UHFFFAOYSA-N	CC1CC(C)C(C2CCC(CC2)C(C)(C)C)C1C3CCCCC3	CPBAHTZRJQATEJ-UHFFFAOYSA-N	O=C1OCC(=C1c2ccccc2)c3ccccc3	WKOHGEIOKMGRAV-UHFFFAOYSA-N	C=C1CCC(=C1c2ccccc2)c3ccccc3	FGISMPWADDIBOF-UHFFFAOYSA-N	CC1CCC(C2CCCCC2)C1C3CCCCC3	NJSYIBMIYGRJEN-UHFFFAOYSA-N	C1OCC(=C1c2ccccc2)c3ccccc3	AUVWCPCEPJBZAG-UHFFFAOYSA-N	C1CC(=C(C1)c2ccccc2)c3ccccc3	XDDVPYUEAYKJAG-UHFFFAOYSA-N	C1CCC(CC1)C2CCCC2C3CCCCC3
CCCCCC\C(=C(/c1ccccc1)\c2ccc(cc2)S(=O)(=O)C)\c3ccccc3	PCYCJSPLWWNDPF-RQZHXJHFSA-N	PCYCJSPLWWNDPF-RQZHXJHFSA-N	CCCCCC\C(=C(/c1ccccc1)\c2ccc(cc2)S(=O)(=O)C)\c3ccccc3	DWEDPFYAXNHTFD-ZIADKAODSA-N	CCCCCC\C(=C(/c1ccccc1)\c2ccc(cc2)[C](=C)(=C)C)\c3ccccc3	ASLHCJPWMIOVEE-UHFFFAOYSA-N	CCCCCCC(C(C1CCCCC1)C2CCC(CC2)C(C)(C)C)C3CCCCC3	MKYQPGPNVYRMHI-UHFFFAOYSA-N	C(=C(c1ccccc1)c2ccccc2)c3ccccc3	MKYQPGPNVYRMHI-UHFFFAOYSA-N	C(=C(c1ccccc1)c2ccccc2)c3ccccc3	ZRLRQTYAHVRATD-UHFFFAOYSA-N	C(C(C1CCCCC1)C2CCCCC2)C3CCCCC3	MKYQPGPNVYRMHI-UHFFFAOYSA-N	C(=C(c1ccccc1)c2ccccc2)c3ccccc3	MKYQPGPNVYRMHI-UHFFFAOYSA-N	C(=C(c1ccccc1)c2ccccc2)c3ccccc3	ZRLRQTYAHVRATD-UHFFFAOYSA-N	C(C(C1CCCCC1)C2CCCCC2)C3CCCCC3
CC1=C(CNC(=S)Nc2ccccc2)C(=O)N(N1)c3ccccc3	CLWNURLBTVRFAA-UHFFFAOYSA-N	CLWNURLBTVRFAA-UHFFFAOYSA-N	CC1=C(CNC(=S)Nc2ccccc2)C(=O)N(N1)c3ccccc3	VNHJVPPHKJYPDR-UHFFFAOYSA-N	CC1=C(CCC(=C)Cc2ccccc2)C(=C)C(C1)c3ccccc3	DKEYPAXBPNFXER-UHFFFAOYSA-N	CC(CCC1C(C)CC(C2CCCCC2)C1C)CC3CCCCC3	YHOUKVCFAZXPTC-UHFFFAOYSA-N	O=C1N(NC=C1CNC(=S)Nc2ccccc2)c3ccccc3	UULFZRJZIAEKAB-UHFFFAOYSA-N	C=C(CCC1=CCC(C1=C)c2ccccc2)Cc3ccccc3	ZNPOYJYTQNNVRI-UHFFFAOYSA-N	CC(CCC1CCC(C2CCCCC2)C1C)CC3CCCCC3	XOOVXDWRBWXSOG-UHFFFAOYSA-N	C(NCC1=CNN(C1)c2ccccc2)Nc3ccccc3	ZBIBIILQYLDXQO-UHFFFAOYSA-N	C(CCc1ccccc1)CC2=CCC(C2)c3ccccc3	SKRCJTVYUQNZDO-UHFFFAOYSA-N	C(CCC1CCC(C1)C2CCCCC2)CC3CCCCC3
[11CH3]S(=O)(=O)c1ccc(cc1)C2=C(C(=O)OC2)c3ccccc3	RZJQGNCSTQAWON-BJUDXGSMSA-N	RZJQGNCSTQAWON-BJUDXGSMSA-N	[11CH3]S(=O)(=O)c1ccc(cc1)C2=C(C(=O)OC2)c3ccccc3	AIVQBJYSKGHZHU-UHFFFAOYSA-N	C[C](=C)(=C)c1ccc(cc1)C2=C(C(=C)CC2)c3ccccc3	JTDNMPNJCRKXGE-UHFFFAOYSA-N	CC1CCC(C2CCC(CC2)C(C)(C)C)C1C3CCCCC3	CPBAHTZRJQATEJ-UHFFFAOYSA-N	O=C1OCC(=C1c2ccccc2)c3ccccc3	WKOHGEIOKMGRAV-UHFFFAOYSA-N	C=C1CCC(=C1c2ccccc2)c3ccccc3	FGISMPWADDIBOF-UHFFFAOYSA-N	CC1CCC(C2CCCCC2)C1C3CCCCC3	NJSYIBMIYGRJEN-UHFFFAOYSA-N	C1OCC(=C1c2ccccc2)c3ccccc3	AUVWCPCEPJBZAG-UHFFFAOYSA-N	C1CC(=C(C1)c2ccccc2)c3ccccc3	XDDVPYUEAYKJAG-UHFFFAOYSA-N	C1CCC(CC1)C2CCCC2C3CCCCC3
CC1=C(CNC(=O)N)C(=O)N(N1)c2ccccc2	PVQMEVRMZBBUNY-UHFFFAOYSA-N	CBEDRRXRNISABG-UHFFFAOYSA-N	CNCC1=C(C)NN(C1=O)c2ccccc2	MOPWHYJOYIEZGG-UHFFFAOYSA-N	CCCC1=C(C)CC(C1=C)c2ccccc2	BCWIPNWUNWALBC-UHFFFAOYSA-N	CCCC1C(C)CC(C1C)C2CCCCC2	ILPGQKHPPSSCBS-UHFFFAOYSA-N	O=C1C=CNN1c2ccccc2	SNRFHVZLRAVCQI-UHFFFAOYSA-N	C=C1C=CCC1c2ccccc2	XCXDPWLAQJIWCQ-UHFFFAOYSA-N	CC1CCCC1C2CCCCC2	JFJWVJAVVIQZRT-UHFFFAOYSA-N	C1C=CNN1c2ccccc2	NURGUZSYYMQRPI-UHFFFAOYSA-N	C1C=CCC1c2ccccc2	WVABZRMBCQFXBK-UHFFFAOYSA-N	C1CCC(CC1)C2CCCC2
CS(=O)(=O)c1ccc(cc1)c2cc3OCOc3cc2Cc4cccc(F)c4	RPGGQKSUULJXGX-UHFFFAOYSA-N	VRAXEUOPAYYORT-UHFFFAOYSA-N	CS(=O)(=O)c1ccc(cc1)c2cc3OCOc3cc2Cc4ccccc4	RENZGUMTCQNKBY-UHFFFAOYSA-N	C[C](=C)(=C)c1ccc(cc1)c2cc3CCCc3cc2Cc4ccccc4	SFKPESHRSAXQGY-UHFFFAOYSA-N	CC(C)(C)C1CCC(CC1)C2CC3CCCC3CC2CC4CCCCC4	WBLTVCWTAOUQQW-UHFFFAOYSA-N	C(c1ccccc1)c2cc3OCOc3cc2c4ccccc4	BOGRTBIOPBKYJJ-UHFFFAOYSA-N	C(c1ccccc1)c2cc3CCCc3cc2c4ccccc4	XEUUCESCMQWNEY-UHFFFAOYSA-N	C(C1CCCCC1)C2CC3CCCC3CC2C4CCCCC4	WBLTVCWTAOUQQW-UHFFFAOYSA-N	C(c1ccccc1)c2cc3OCOc3cc2c4ccccc4	BOGRTBIOPBKYJJ-UHFFFAOYSA-N	C(c1ccccc1)c2cc3CCCc3cc2c4ccccc4	XEUUCESCMQWNEY-UHFFFAOYSA-N	C(C1CCCCC1)C2CC3CCCC3CC2C4CCCCC4
CC1=C(CNc2ccc(cc2)S(=O)(=O)N)C(=O)N(N1)c3ccccc3	DNGVGHPGBVVYBV-UHFFFAOYSA-N	VGMYDPXCGQJZSE-UHFFFAOYSA-N	CC1=C(CNc2ccccc2)C(=O)N(N1)c3ccccc3	SNCWTRBXVGRPJE-UHFFFAOYSA-N	CC1=C(CCc2ccccc2)C(=C)C(C1)c3ccccc3	AINHFFVXXGYAQY-UHFFFAOYSA-N	CC1CC(C2CCCCC2)C(C)C1CCC3CCCCC3	QYBMSBMVCTZAHK-UHFFFAOYSA-N	O=C1N(NC=C1CNc2ccccc2)c3ccccc3	HMSXUSZHPYUORH-UHFFFAOYSA-N	C=C1C(CC=C1CCc2ccccc2)c3ccccc3	ABIPEZDBSHRKME-UHFFFAOYSA-N	CC1C(CCC2CCCCC2)CCC1C3CCCCC3	MKOXZQONPICEGF-UHFFFAOYSA-N	C(Nc1ccccc1)C2=CNN(C2)c3ccccc3	IFHBBAGJOXAUAN-UHFFFAOYSA-N	C(Cc1ccccc1)C2=CCC(C2)c3ccccc3	JKMQFHDTNTZFOR-UHFFFAOYSA-N	C(CC1CCC(C1)C2CCCCC2)C3CCCCC3
[11CH3]c1ccc(cc1)c2cc(nn2c3ccc(cc3)S(=O)(=O)N)C(F)(F)F	RZEKVGVHFLEQIL-BJUDXGSMSA-N	WLAQNRPOJULDLH-BJUDXGSMSA-N	[11CH3]c1ccc(cc1)c2cc(C)nn2c3ccccc3	QCYPGCDDGWQZQH-UHFFFAOYSA-N	CC1=CC(C(=C1)c2ccc(C)cc2)c3ccccc3	XMMUAAVCUBHJKL-UHFFFAOYSA-N	CC1CCC(CC1)C2CC(C)CC2C3CCCCC3	IDCXLYCLPHRSAZ-UHFFFAOYSA-N	c1ccc(cc1)c2ccnn2c3ccccc3	XBINOVBNAGGKHM-UHFFFAOYSA-N	C1=CC(C(=C1)c2ccccc2)c3ccccc3	XDDVPYUEAYKJAG-UHFFFAOYSA-N	C1CCC(CC1)C2CCCC2C3CCCCC3	IDCXLYCLPHRSAZ-UHFFFAOYSA-N	c1ccc(cc1)c2ccnn2c3ccccc3	XBINOVBNAGGKHM-UHFFFAOYSA-N	C1=CC(C(=C1)c2ccccc2)c3ccccc3	XDDVPYUEAYKJAG-UHFFFAOYSA-N	C1CCC(CC1)C2CCCC2C3CCCCC3
FC(F)(F)S(=O)(=O)Nc1ccncc1Nc2ccccc2	JLNFQYSZNBKQDV-UHFFFAOYSA-N	QOJPQADRTOBBQV-UHFFFAOYSA-N	CS(=O)(=O)Nc1ccncc1Nc2ccccc2	GKNBLKXNCCYGSK-UHFFFAOYSA-N	C[C](=C)(=C)Cc1ccccc1Cc2ccccc2	RETPDFYORYWNLG-UHFFFAOYSA-N	CC(C)(C)CC1CCCCC1CC2CCCCC2	JNYYORRROUFDBG-UHFFFAOYSA-N	N(c1ccccc1)c2cccnc2	CZZYITDELCSZES-UHFFFAOYSA-N	C(c1ccccc1)c2ccccc2	XXKOQQBKBHUATC-UHFFFAOYSA-N	C(C1CCCCC1)C2CCCCC2	JNYYORRROUFDBG-UHFFFAOYSA-N	N(c1ccccc1)c2cccnc2	CZZYITDELCSZES-UHFFFAOYSA-N	C(c1ccccc1)c2ccccc2	XXKOQQBKBHUATC-UHFFFAOYSA-N	C(C1CCCCC1)C2CCCCC2
C[C@H]1C[C@@H]1CN2N=CC(=C(C2=O)c3ccc(F)cc3)c4ccc(cc4)S(=O)(=O)C	QIJCIOJDEAVNCZ-WMLDXEAASA-N	UBYLBAYVXYFXBY-MAUKXSAKSA-N	C[C@H]1C[C@@H]1CN2N=CC(=C(C2=O)c3ccccc3)c4ccc(cc4)S(=O)(=O)C	CYFHNVRAAPTVGJ-CRZGKLGHSA-N	CC1CC1CC2C=CC(=C(C2=C)c3ccccc3)c4ccc(cc4)[C](=C)(=C)C	OQARWWNBQJOVBC-UHFFFAOYSA-N	CC1CC1CC2CCC(C3CCC(CC3)C(C)(C)C)C(C4CCCCC4)C2C	BPJOYAZISDOADT-UHFFFAOYSA-N	O=C1N(CC2CC2)N=CC(=C1c3ccccc3)c4ccccc4	JULJUYGODXACKC-UHFFFAOYSA-N	C=C1C(CC2CC2)C=CC(=C1c3ccccc3)c4ccccc4	ROUBKDAUNPMYMA-UHFFFAOYSA-N	CC1C(CC2CC2)CCC(C3CCCCC3)C1C4CCCCC4	SIOAJBDPLDKBAP-UHFFFAOYSA-N	C(C1CC1)N2CC(=C(C=N2)c3ccccc3)c4ccccc4	YCZOOADOXKFQIT-UHFFFAOYSA-N	C(C1CC1)C2CC(=C(C=C2)c3ccccc3)c4ccccc4	YNTMBADRKNMVBV-UHFFFAOYSA-N	C(C1CC1)C2CCC(C3CCCCC3)C(C2)C4CCCCC4
NS(=O)(=O)c1ccc(NC(=O)CN\N=C\c2ccc(F)cc2)cc1	WLJXXGMNFRTYKR-GIJQJNRQSA-N	JALUBTOISKHNLC-LFIBNONCSA-N	O=C(CN\N=C\c1ccccc1)Nc2ccccc2	YNJAPXNIFBLTIQ-UKTHLTGXSA-N	C=C(CC\C=C\c1ccccc1)Cc2ccccc2	YVCAXRWZALDSRN-UHFFFAOYSA-N	CC(CCCCC1CCCCC1)CC2CCCCC2	JALUBTOISKHNLC-LFIBNONCSA-N	O=C(CN\N=C\c1ccccc1)Nc2ccccc2	YNJAPXNIFBLTIQ-UKTHLTGXSA-N	C=C(CC\C=C\c1ccccc1)Cc2ccccc2	YVCAXRWZALDSRN-UHFFFAOYSA-N	CC(CCCCC1CCCCC1)CC2CCCCC2	ITGXYMOLYPHAJS-QGOAFFKASA-N	C(CNc1ccccc1)N\N=C\c2ccccc2	KEZYYWROOQDFEP-VZUCSPMQSA-N	C(CCc1ccccc1)C\C=C\c2ccccc2	VBQJFJRTZSWYPK-UHFFFAOYSA-N	C(CCCC1CCCCC1)CCC2CCCCC2
Cc1c(cc(c2ccc(cc2)S(=O)(=O)C)n1c3ccc(F)c(F)c3)C#N	JAXSFVHEUPGKCY-UHFFFAOYSA-N	VKXXAEDUKIIITF-UHFFFAOYSA-N	Cc1ccc(c2ccc(cc2)S(=O)(=O)C)n1c3ccccc3	PHLRJKNDKDVNDT-UHFFFAOYSA-N	CC1=CC=C(C1c2ccccc2)c3ccc(cc3)[C](=C)(=C)C	JTDNMPNJCRKXGE-UHFFFAOYSA-N	CC1CCC(C2CCC(CC2)C(C)(C)C)C1C3CCCCC3	ZZDIPNSMKJPHTR-UHFFFAOYSA-N	c1ccc(cc1)c2cccn2c3ccccc3	XBINOVBNAGGKHM-UHFFFAOYSA-N	C1=CC(C(=C1)c2ccccc2)c3ccccc3	XDDVPYUEAYKJAG-UHFFFAOYSA-N	C1CCC(CC1)C2CCCC2C3CCCCC3	ZZDIPNSMKJPHTR-UHFFFAOYSA-N	c1ccc(cc1)c2cccn2c3ccccc3	XBINOVBNAGGKHM-UHFFFAOYSA-N	C1=CC(C(=C1)c2ccccc2)c3ccccc3	XDDVPYUEAYKJAG-UHFFFAOYSA-N	C1CCC(CC1)C2CCCC2C3CCCCC3
COc1ccc2c(c1)c(CC(=O)NCC(=O)c3ccccc3)c(C)n2C(=O)c4ccc(Cl)cc4	STLPREOBDIPUMI-UHFFFAOYSA-N	NGEXIKUOPVOBNM-UHFFFAOYSA-N	COc1ccc2c(c1)c(CC(=O)NCC(=O)c3ccccc3)c(C)n2C(=O)c4ccccc4	NTFAUHLBBJPASL-UHFFFAOYSA-N	CCc1ccc2C(C(=C)c3ccccc3)C(=C(CC(=C)CCC(=C)c4ccccc4)c2c1)C	LKYWLPGJTIUFHR-UHFFFAOYSA-N	CCC1CCC2C(C1)C(CC(C)CCC(C)C3CCCCC3)C(C)C2C(C)C4CCCCC4	JVTQKUMUWAWKHU-UHFFFAOYSA-N	O=C(Cc1cn(C(=O)c2ccccc2)c3ccccc13)NCC(=O)c4ccccc4	FASKWLYPFXUPQR-UHFFFAOYSA-N	C=C(CCC(=C)c1ccccc1)CC2=CC(C(=C)c3ccccc3)c4ccccc24	LULCUXYZQVDELM-UHFFFAOYSA-N	CC(CCC(C)C1CCCCC1)CC2CC(C(C)C3CCCCC3)C4CCCCC24	PQYIXRHVASJRJX-UHFFFAOYSA-N	C(Cc1ccccc1)NCCc2cn(Cc3ccccc3)c4ccccc24	NRSWUWPXPGXPIY-UHFFFAOYSA-N	C(CCC1=CC(Cc2ccccc2)c3ccccc13)CCc4ccccc4	RDJSMZIQIGBCCT-UHFFFAOYSA-N	C(CCC1CCCCC1)CCC2CC(CC3CCCCC3)C4CCCCC24
Cc1ccc(cc1)C2=NN(C(=O)c3ccccc23)c4ccc(cc4)S(=O)(=O)N	MGVHPGCNIGEQCO-UHFFFAOYSA-N	CBTVLLOUYLFHAI-UHFFFAOYSA-N	Cc1ccc(cc1)C2=NN(C(=O)c3ccccc23)c4ccccc4	JHVYYGJEJPTVHR-UHFFFAOYSA-N	Cc1ccc(cc1)C2=CC(C(=C)c3ccccc23)c4ccccc4	ZMTLPKKVAAEJOK-UHFFFAOYSA-N	CC1CCC(CC1)C2CC(C3CCCCC3)C(C)C4CCCCC24	SEMJODDJJQASLF-UHFFFAOYSA-N	O=C1N(N=C(c2ccccc2)c3ccccc13)c4ccccc4	AFUJCLXTHIDEFG-UHFFFAOYSA-N	C=C1C(C=C(c2ccccc2)c3ccccc13)c4ccccc4	QYJYIJUJZRSRLO-UHFFFAOYSA-N	CC1C2CCCCC2C(CC1C3CCCCC3)C4CCCCC4	NGLSEBITPLKNMS-UHFFFAOYSA-N	C1N(N=C(c2ccccc2)c3ccccc13)c4ccccc4	HNQLMCKVCYVHBN-UHFFFAOYSA-N	C1C(C=C(c2ccccc2)c3ccccc13)c4ccccc4	NZRDVOMWSCUAQI-UHFFFAOYSA-N	C1CCC(CC1)C2CC3CCCCC3C(C2)C4CCCCC4
CS(=O)(=O)c1ccc2c(Sc3ccc(F)cc3F)c(C#N)[nH]c2c1	XAOIOAYWZAVEIW-UHFFFAOYSA-N	FGWPFZRWXAVHNW-UHFFFAOYSA-N	Cc1[nH]c2cc(ccc2c1Sc3ccccc3)S(=O)(=O)C	DAMAQWPCPFVTRC-UHFFFAOYSA-N	CC1=C(Cc2ccccc2)c3ccc(cc3C1)[C](=C)(=C)C	FBPHNZWBJMUWKE-UHFFFAOYSA-N	CC1CC2CC(CCC2C1CC3CCCCC3)C(C)(C)C	VHEGBLPHXSCODD-UHFFFAOYSA-N	S(c1ccccc1)c2c[nH]c3ccccc23	BGLQFLIZWKWFBT-UHFFFAOYSA-N	C(C1=CCc2ccccc12)c3ccccc3	YFVAAXAVNYXVIE-UHFFFAOYSA-N	C(C1CCCCC1)C2CCC3CCCCC23	VHEGBLPHXSCODD-UHFFFAOYSA-N	S(c1ccccc1)c2c[nH]c3ccccc23	BGLQFLIZWKWFBT-UHFFFAOYSA-N	C(C1=CCc2ccccc12)c3ccccc3	YFVAAXAVNYXVIE-UHFFFAOYSA-N	C(C1CCCCC1)C2CCC3CCCCC23
NS(=O)(=O)c1ccc(cc1)n2nc(nc2c3ccccc3)C(=O)Nc4ccc(Cl)cc4	DMUXXIRZQVBKLT-UHFFFAOYSA-N	RNZVSHRXXKXIDE-UHFFFAOYSA-N	O=C(Nc1ccccc1)c2nc(c3ccccc3)n(n2)c4ccccc4	SGTFCSHFONDHCE-UHFFFAOYSA-N	C=C(Cc1ccccc1)C2=CC(C(=C2)c3ccccc3)c4ccccc4	VPLGYJSFGLTVJE-UHFFFAOYSA-N	CC(CC1CCCCC1)C2CC(C3CCCCC3)C(C2)C4CCCCC4	RNZVSHRXXKXIDE-UHFFFAOYSA-N	O=C(Nc1ccccc1)c2nc(c3ccccc3)n(n2)c4ccccc4	SGTFCSHFONDHCE-UHFFFAOYSA-N	C=C(Cc1ccccc1)C2=CC(C(=C2)c3ccccc3)c4ccccc4	VPLGYJSFGLTVJE-UHFFFAOYSA-N	CC(CC1CCCCC1)C2CC(C3CCCCC3)C(C2)C4CCCCC4	PDHJGHIEHUVOQM-UHFFFAOYSA-N	C(Nc1ccccc1)c2nc(c3ccccc3)n(n2)c4ccccc4	NWIMBCNBUVFCMK-UHFFFAOYSA-N	C(Cc1ccccc1)C2=CC(C(=C2)c3ccccc3)c4ccccc4	ZNFCNOIDEZEFHH-UHFFFAOYSA-N	C(CC1CC(C2CCCCC2)C(C1)C3CCCCC3)C4CCCCC4
Clc1ccc(cc1)N2C(=Nc3ccccc3n4c2nn5nc6ccccc6c45)Nc7ccc(Br)cc7	CWKRQKUINMGARJ-UHFFFAOYSA-N	BTOBSALOALEJQY-UHFFFAOYSA-N	N(C1=Nc2ccccc2n3c(nn4nc5ccccc5c34)N1c6ccccc6)c7ccccc7	PZECOECWNNLALU-UHFFFAOYSA-N	C(C1=Cc2ccccc2C3C(=CC4C=C5C=CC=CC5=C34)C1c6ccccc6)c7ccccc7	PMDAUADQLMZLLL-UHFFFAOYSA-N	C(C1CCCCC1)C2CC3CCCCC3C4C(CC5CC6CCCCC6C45)C2C7CCCCC7	BTOBSALOALEJQY-UHFFFAOYSA-N	N(C1=Nc2ccccc2n3c(nn4nc5ccccc5c34)N1c6ccccc6)c7ccccc7	PZECOECWNNLALU-UHFFFAOYSA-N	C(C1=Cc2ccccc2C3C(=CC4C=C5C=CC=CC5=C34)C1c6ccccc6)c7ccccc7	PMDAUADQLMZLLL-UHFFFAOYSA-N	C(C1CCCCC1)C2CC3CCCCC3C4C(CC5CC6CCCCC6C45)C2C7CCCCC7	BTOBSALOALEJQY-UHFFFAOYSA-N	N(C1=Nc2ccccc2n3c(nn4nc5ccccc5c34)N1c6ccccc6)c7ccccc7	PZECOECWNNLALU-UHFFFAOYSA-N	C(C1=Cc2ccccc2C3C(=CC4C=C5C=CC=CC5=C34)C1c6ccccc6)c7ccccc7	PMDAUADQLMZLLL-UHFFFAOYSA-N	C(C1CCCCC1)C2CC3CCCCC3C4C(CC5CC6CCCCC6C45)C2C7CCCCC7
NS(=O)(=O)c1ccc(cc1)n2nc(nc2c3ccccc3)C(=O)Nc4nc5ccccc5s4	XEBDHFCBWVTPBC-UHFFFAOYSA-N	LGJLUDDDICAJLH-UHFFFAOYSA-N	O=C(Nc1nc2ccccc2s1)c3nc(c4ccccc4)n(n3)c5ccccc5	OOHDUFVPAZNFJL-UHFFFAOYSA-N	C=C(CC1=Cc2ccccc2C1)C3=CC(C(=C3)c4ccccc4)c5ccccc5	WHNQISFECPLNGZ-UHFFFAOYSA-N	CC(CC1CC2CCCCC2C1)C3CC(C4CCCCC4)C(C3)C5CCCCC5	LGJLUDDDICAJLH-UHFFFAOYSA-N	O=C(Nc1nc2ccccc2s1)c3nc(c4ccccc4)n(n3)c5ccccc5	OOHDUFVPAZNFJL-UHFFFAOYSA-N	C=C(CC1=Cc2ccccc2C1)C3=CC(C(=C3)c4ccccc4)c5ccccc5	WHNQISFECPLNGZ-UHFFFAOYSA-N	CC(CC1CC2CCCCC2C1)C3CC(C4CCCCC4)C(C3)C5CCCCC5	YECDQHRGGKSERV-UHFFFAOYSA-N	C(Nc1nc2ccccc2s1)c3nc(c4ccccc4)n(n3)c5ccccc5	GXOYFBPYDMYHSO-UHFFFAOYSA-N	C(CC1=CC(C(=C1)c2ccccc2)c3ccccc3)C4=Cc5ccccc5C4	PKSLTYGXBKQRDJ-UHFFFAOYSA-N	C(CC1CC(C2CCCCC2)C(C1)C3CCCCC3)C4CC5CCCCC5C4
Cc1c(C=O)cc(c2ccc(cc2)S(=O)(=O)C)n1c3ccc(F)c(F)c3	RYWAXLZIHSGNRM-UHFFFAOYSA-N	VKXXAEDUKIIITF-UHFFFAOYSA-N	Cc1ccc(c2ccc(cc2)S(=O)(=O)C)n1c3ccccc3	PHLRJKNDKDVNDT-UHFFFAOYSA-N	CC1=CC=C(C1c2ccccc2)c3ccc(cc3)[C](=C)(=C)C	JTDNMPNJCRKXGE-UHFFFAOYSA-N	CC1CCC(C2CCC(CC2)C(C)(C)C)C1C3CCCCC3	ZZDIPNSMKJPHTR-UHFFFAOYSA-N	c1ccc(cc1)c2cccn2c3ccccc3	XBINOVBNAGGKHM-UHFFFAOYSA-N	C1=CC(C(=C1)c2ccccc2)c3ccccc3	XDDVPYUEAYKJAG-UHFFFAOYSA-N	C1CCC(CC1)C2CCCC2C3CCCCC3	ZZDIPNSMKJPHTR-UHFFFAOYSA-N	c1ccc(cc1)c2cccn2c3ccccc3	XBINOVBNAGGKHM-UHFFFAOYSA-N	C1=CC(C(=C1)c2ccccc2)c3ccccc3	XDDVPYUEAYKJAG-UHFFFAOYSA-N	C1CCC(CC1)C2CCCC2C3CCCCC3
NC(=O)CSc1nc(cc(c2cccs2)c1C#N)c3cccnc3	CJIIRVXTYUFXAA-UHFFFAOYSA-N	QKNOSFMVCZHRDQ-UHFFFAOYSA-N	CCSc1nc(cc(c1C)c2cccs2)c3cccnc3	AKVVERMYKSLKOL-UHFFFAOYSA-N	CCCc1cc(cc(C2=CC=CC2)c1C)c3ccccc3	WQMPVHAIFBNAOD-UHFFFAOYSA-N	CCCC1CC(CC(C2CCCC2)C1C)C3CCCCC3	YMIKIMDHXWTQOO-UHFFFAOYSA-N	c1cncc(c1)c2cc(ccn2)c3cccs3	PHTIPGFJIGDMLS-UHFFFAOYSA-N	C1C=CC=C1c2cccc(c2)c3ccccc3	KDMHMEXKJUVBBS-UHFFFAOYSA-N	C1CCC(CC1)C2CCCC(C2)C3CCCC3	YMIKIMDHXWTQOO-UHFFFAOYSA-N	c1cncc(c1)c2cc(ccn2)c3cccs3	PHTIPGFJIGDMLS-UHFFFAOYSA-N	C1C=CC=C1c2cccc(c2)c3ccccc3	KDMHMEXKJUVBBS-UHFFFAOYSA-N	C1CCC(CC1)C2CCCC(C2)C3CCCC3
CCSC1=CC(=C(C(=O)O1)c2ccc(cc2)S(=O)(=O)C)c3ccccc3	UKLQAJUWDDRARX-UHFFFAOYSA-N	UKLQAJUWDDRARX-UHFFFAOYSA-N	CCSC1=CC(=C(C(=O)O1)c2ccc(cc2)S(=O)(=O)C)c3ccccc3	OFXXCMYFINYBSE-UHFFFAOYSA-N	CCCC1=CC(=C(C(=C)C1)c2ccc(cc2)[C](=C)(=C)C)c3ccccc3	UFCLBDVYWDZGKK-UHFFFAOYSA-N	CCCC1CC(C)C(C2CCC(CC2)C(C)(C)C)C(C1)C3CCCCC3	YJTHQNSUSFCKDA-UHFFFAOYSA-N	O=C1OC=CC(=C1c2ccccc2)c3ccccc3	GYFKTMSMFHKOBD-UHFFFAOYSA-N	C=C1CC=CC(=C1c2ccccc2)c3ccccc3	OUQHIOOWZCDENV-UHFFFAOYSA-N	CC1CCCC(C2CCCCC2)C1C3CCCCC3	YSNOHGINGSOHLU-UHFFFAOYSA-N	C1OC=CC(=C1c2ccccc2)c3ccccc3	BYNZEGSKUBVBTG-UHFFFAOYSA-N	C1CC(=C(C=C1)c2ccccc2)c3ccccc3	JSVILEFZXZLOES-UHFFFAOYSA-N	C1CCC(CC1)C2CCCCC2C3CCCCC3
Nc1c(sc2nc(cc(c3cccs3)c12)c4cccnc4)C(=O)c5ccccc5	ZIYDPGINTMMVFO-UHFFFAOYSA-N	NVXWIPSOLQRVLH-UHFFFAOYSA-N	O=C(c1ccccc1)c2cc3c(cc(nc3s2)c4cccnc4)c5cccs5	PLUNJMFYCGMYQG-UHFFFAOYSA-N	C=C(C1=Cc2c(C1)cc(cc2C3=CC=CC3)c4ccccc4)c5ccccc5	XRASBNPGKGGXRN-UHFFFAOYSA-N	CC(C1CCCCC1)C2CC3CC(CC(C4CCCC4)C3C2)C5CCCCC5	NVXWIPSOLQRVLH-UHFFFAOYSA-N	O=C(c1ccccc1)c2cc3c(cc(nc3s2)c4cccnc4)c5cccs5	PLUNJMFYCGMYQG-UHFFFAOYSA-N	C=C(C1=Cc2c(C1)cc(cc2C3=CC=CC3)c4ccccc4)c5ccccc5	XRASBNPGKGGXRN-UHFFFAOYSA-N	CC(C1CCCCC1)C2CC3CC(CC(C4CCCC4)C3C2)C5CCCCC5	QNLUNIILEVRPSX-UHFFFAOYSA-N	C(c1ccccc1)c2cc3c(cc(nc3s2)c4cccnc4)c5cccs5	RHCCGQGCHZFAGN-UHFFFAOYSA-N	C(C1=Cc2c(C1)cc(cc2C3=CC=CC3)c4ccccc4)c5ccccc5	DZILLDUGFGEBHF-UHFFFAOYSA-N	C(C1CCCCC1)C2CC3CC(CC(C4CCCC4)C3C2)C5CCCCC5
Cc1c(cc(c2ccc(cc2)S(=O)(=O)C)n1c3cccc(F)c3)C#N	IGZRBPKGKADYLT-UHFFFAOYSA-N	VKXXAEDUKIIITF-UHFFFAOYSA-N	Cc1ccc(c2ccc(cc2)S(=O)(=O)C)n1c3ccccc3	PHLRJKNDKDVNDT-UHFFFAOYSA-N	CC1=CC=C(C1c2ccccc2)c3ccc(cc3)[C](=C)(=C)C	JTDNMPNJCRKXGE-UHFFFAOYSA-N	CC1CCC(C2CCC(CC2)C(C)(C)C)C1C3CCCCC3	ZZDIPNSMKJPHTR-UHFFFAOYSA-N	c1ccc(cc1)c2cccn2c3ccccc3	XBINOVBNAGGKHM-UHFFFAOYSA-N	C1=CC(C(=C1)c2ccccc2)c3ccccc3	XDDVPYUEAYKJAG-UHFFFAOYSA-N	C1CCC(CC1)C2CCCC2C3CCCCC3	ZZDIPNSMKJPHTR-UHFFFAOYSA-N	c1ccc(cc1)c2cccn2c3ccccc3	XBINOVBNAGGKHM-UHFFFAOYSA-N	C1=CC(C(=C1)c2ccccc2)c3ccccc3	XDDVPYUEAYKJAG-UHFFFAOYSA-N	C1CCC(CC1)C2CCCC2C3CCCCC3
CC(C)(C)c1cc2O[C@@H](C(=Cc2cc1Cl)C(=O)O)C(F)(F)F	QGCKNIAMHUUUDI-LBPRGKRZSA-N	AEVAEIQLDHWQEH-UHFFFAOYSA-N	CCc1ccc2C=C(C)COc2c1	QAJURODYYCFOPJ-UHFFFAOYSA-N	CCc1ccc2C=C(C)CCc2c1	QZLFEOIWLNIGST-UHFFFAOYSA-N	CCC1CCC2CC(C)CCC2C1	KYNSBQPICQTCGU-UHFFFAOYSA-N	C1Oc2ccccc2C=C1	KEIFWROAQVVDBN-UHFFFAOYSA-N	C1Cc2ccccc2C=C1	NNBZCPXTIHJBJL-UHFFFAOYSA-N	C1CCC2CCCCC2C1	KYNSBQPICQTCGU-UHFFFAOYSA-N	C1Oc2ccccc2C=C1	KEIFWROAQVVDBN-UHFFFAOYSA-N	C1Cc2ccccc2C=C1	NNBZCPXTIHJBJL-UHFFFAOYSA-N	C1CCC2CCCCC2C1
CCOC(=O)c1sc2nc(cc(c3cccs3)c2c1N)c4cccnc4	MJJAELVYPLVIJS-UHFFFAOYSA-N	ATXZBFOCOKOEHK-UHFFFAOYSA-N	CCOC(=O)c1cc2c(cc(nc2s1)c3cccnc3)c4cccs4	SGLJMZOUGXIUQD-UHFFFAOYSA-N	CCCC(=C)C1=Cc2c(C1)cc(cc2C3=CC=CC3)c4ccccc4	WAIYKKLUSZGCMU-UHFFFAOYSA-N	CCCC(C)C1CC2CC(CC(C3CCCC3)C2C1)C4CCCCC4	LCBBXNGAXHAZGD-UHFFFAOYSA-N	c1cncc(c1)c2cc(c3cccs3)c4ccsc4n2	OSHKWAMSAQONSB-UHFFFAOYSA-N	C1C=CC=C1c2cc(cc3CC=Cc23)c4ccccc4	PFLVCWMTNDDYEC-UHFFFAOYSA-N	C1CCC(CC1)C2CC3CCCC3C(C2)C4CCCC4	LCBBXNGAXHAZGD-UHFFFAOYSA-N	c1cncc(c1)c2cc(c3cccs3)c4ccsc4n2	OSHKWAMSAQONSB-UHFFFAOYSA-N	C1C=CC=C1c2cc(cc3CC=Cc23)c4ccccc4	PFLVCWMTNDDYEC-UHFFFAOYSA-N	C1CCC(CC1)C2CC3CCCC3C(C2)C4CCCC4
CS(=O)(=O)c1ccc(cc1)c2[nH]c3ccccc3c2c4ccccc4	YQFNXPINIXDIAQ-UHFFFAOYSA-N	YQFNXPINIXDIAQ-UHFFFAOYSA-N	CS(=O)(=O)c1ccc(cc1)c2[nH]c3ccccc3c2c4ccccc4	RSQNMGWTYGDECZ-UHFFFAOYSA-N	C[C](=C)(=C)c1ccc(cc1)C2=C(c3ccccc3)c4ccccc4C2	JBTPRLYEAXGWEB-UHFFFAOYSA-N	CC(C)(C)C1CCC(CC1)C2CC3CCCCC3C2C4CCCCC4	GYGKJNGSQQORRG-UHFFFAOYSA-N	c1ccc(cc1)c2[nH]c3ccccc3c2c4ccccc4	PANZFQYXPMCHFD-UHFFFAOYSA-N	C1C(=C(c2ccccc2)c3ccccc13)c4ccccc4	GNPYZJLBPAEVAS-UHFFFAOYSA-N	C1CCC(CC1)C2CC3CCCCC3C2C4CCCCC4	GYGKJNGSQQORRG-UHFFFAOYSA-N	c1ccc(cc1)c2[nH]c3ccccc3c2c4ccccc4	PANZFQYXPMCHFD-UHFFFAOYSA-N	C1C(=C(c2ccccc2)c3ccccc13)c4ccccc4	GNPYZJLBPAEVAS-UHFFFAOYSA-N	C1CCC(CC1)C2CC3CCCCC3C2C4CCCCC4
Cc1c(C=O)cc(c2ccc(cc2)S(=O)(=O)C)n1c3cccc(F)c3	VTUBEKVHUQCUPE-UHFFFAOYSA-N	VKXXAEDUKIIITF-UHFFFAOYSA-N	Cc1ccc(c2ccc(cc2)S(=O)(=O)C)n1c3ccccc3	PHLRJKNDKDVNDT-UHFFFAOYSA-N	CC1=CC=C(C1c2ccccc2)c3ccc(cc3)[C](=C)(=C)C	JTDNMPNJCRKXGE-UHFFFAOYSA-N	CC1CCC(C2CCC(CC2)C(C)(C)C)C1C3CCCCC3	ZZDIPNSMKJPHTR-UHFFFAOYSA-N	c1ccc(cc1)c2cccn2c3ccccc3	XBINOVBNAGGKHM-UHFFFAOYSA-N	C1=CC(C(=C1)c2ccccc2)c3ccccc3	XDDVPYUEAYKJAG-UHFFFAOYSA-N	C1CCC(CC1)C2CCCC2C3CCCCC3	ZZDIPNSMKJPHTR-UHFFFAOYSA-N	c1ccc(cc1)c2cccn2c3ccccc3	XBINOVBNAGGKHM-UHFFFAOYSA-N	C1=CC(C(=C1)c2ccccc2)c3ccccc3	XDDVPYUEAYKJAG-UHFFFAOYSA-N	C1CCC(CC1)C2CCCC2C3CCCCC3
CCOC(=O)CSc1nc(cc(c2cccs2)c1C#N)c3cccnc3	ZGBGKKQNKNWFJD-UHFFFAOYSA-N	QCNZCOQKCCKINP-UHFFFAOYSA-N	CCOC(=O)CSc1nc(cc(c1C)c2cccs2)c3cccnc3	OBXHJMUNDJUUGP-UHFFFAOYSA-N	CCCC(=C)CCc1cc(cc(C2=CC=CC2)c1C)c3ccccc3	LVUHKRMFPYACDY-UHFFFAOYSA-N	CCCC(C)CCC1CC(CC(C2CCCC2)C1C)C3CCCCC3	YMIKIMDHXWTQOO-UHFFFAOYSA-N	c1cncc(c1)c2cc(ccn2)c3cccs3	PHTIPGFJIGDMLS-UHFFFAOYSA-N	C1C=CC=C1c2cccc(c2)c3ccccc3	KDMHMEXKJUVBBS-UHFFFAOYSA-N	C1CCC(CC1)C2CCCC(C2)C3CCCC3	YMIKIMDHXWTQOO-UHFFFAOYSA-N	c1cncc(c1)c2cc(ccn2)c3cccs3	PHTIPGFJIGDMLS-UHFFFAOYSA-N	C1C=CC=C1c2cccc(c2)c3ccccc3	KDMHMEXKJUVBBS-UHFFFAOYSA-N	C1CCC(CC1)C2CCCC(C2)C3CCCC3
NS(=O)(=O)c1ccc(cc1)c2[nH]c3ccccc3c2c4ccccc4	DBYVEERPFTUGSV-UHFFFAOYSA-N	GYGKJNGSQQORRG-UHFFFAOYSA-N	c1ccc(cc1)c2[nH]c3ccccc3c2c4ccccc4	PANZFQYXPMCHFD-UHFFFAOYSA-N	C1C(=C(c2ccccc2)c3ccccc13)c4ccccc4	GNPYZJLBPAEVAS-UHFFFAOYSA-N	C1CCC(CC1)C2CC3CCCCC3C2C4CCCCC4	GYGKJNGSQQORRG-UHFFFAOYSA-N	c1ccc(cc1)c2[nH]c3ccccc3c2c4ccccc4	PANZFQYXPMCHFD-UHFFFAOYSA-N	C1C(=C(c2ccccc2)c3ccccc13)c4ccccc4	GNPYZJLBPAEVAS-UHFFFAOYSA-N	C1CCC(CC1)C2CC3CCCCC3C2C4CCCCC4	GYGKJNGSQQORRG-UHFFFAOYSA-N	c1ccc(cc1)c2[nH]c3ccccc3c2c4ccccc4	PANZFQYXPMCHFD-UHFFFAOYSA-N	C1C(=C(c2ccccc2)c3ccccc13)c4ccccc4	GNPYZJLBPAEVAS-UHFFFAOYSA-N	C1CCC(CC1)C2CC3CCCCC3C2C4CCCCC4
NS(=O)(=O)c1ccc(cc1)N2CCN=C2c3ccc(Cl)c(Cl)c3	QJQDLRKIAQUUHD-UHFFFAOYSA-N	GDEDNTAWALZMGR-UHFFFAOYSA-N	C1CN(C(=N1)c2ccccc2)c3ccccc3	BLSGDOIUCWPGSC-UHFFFAOYSA-N	C1CC(C(=C1)c2ccccc2)c3ccccc3	XDDVPYUEAYKJAG-UHFFFAOYSA-N	C1CCC(CC1)C2CCCC2C3CCCCC3	GDEDNTAWALZMGR-UHFFFAOYSA-N	C1CN(C(=N1)c2ccccc2)c3ccccc3	BLSGDOIUCWPGSC-UHFFFAOYSA-N	C1CC(C(=C1)c2ccccc2)c3ccccc3	XDDVPYUEAYKJAG-UHFFFAOYSA-N	C1CCC(CC1)C2CCCC2C3CCCCC3	GDEDNTAWALZMGR-UHFFFAOYSA-N	C1CN(C(=N1)c2ccccc2)c3ccccc3	BLSGDOIUCWPGSC-UHFFFAOYSA-N	C1CC(C(=C1)c2ccccc2)c3ccccc3	XDDVPYUEAYKJAG-UHFFFAOYSA-N	C1CCC(CC1)C2CCCC2C3CCCCC3
CS(=O)c1ccc(cc1)C2=C(C(=O)C(C)(C)O2)c3cc(F)cc(F)c3	ZQWARQVZZNHMEM-UHFFFAOYSA-N	NCURFTSOUPVXFU-UHFFFAOYSA-N	CC1OC(=C(C1=O)c2ccccc2)c3ccc(cc3)S(=O)C	NKLJMGMTGWNQLS-UHFFFAOYSA-N	CC1CC(=C(C1=C)c2ccccc2)c3ccc(cc3)C(=C)C	JSBNZSZTAFOMJG-UHFFFAOYSA-N	CC(C)C1CCC(CC1)C2CC(C)C(C)C2C3CCCCC3	MEFAFJGOOIRFOV-UHFFFAOYSA-N	O=C1COC(=C1c2ccccc2)c3ccccc3	WKOHGEIOKMGRAV-UHFFFAOYSA-N	C=C1CCC(=C1c2ccccc2)c3ccccc3	FGISMPWADDIBOF-UHFFFAOYSA-N	CC1CCC(C2CCCCC2)C1C3CCCCC3	MJIGXZCWNCMHMZ-UHFFFAOYSA-N	C1CC(=C(O1)c2ccccc2)c3ccccc3	AUVWCPCEPJBZAG-UHFFFAOYSA-N	C1CC(=C(C1)c2ccccc2)c3ccccc3	XDDVPYUEAYKJAG-UHFFFAOYSA-N	C1CCC(CC1)C2CCCC2C3CCCCC3
COc1ccc(OC)c(c1)C2CC(=NN2c3cccc(Cl)c3)c4cccs4	SXZSGJZWZUKFLC-UHFFFAOYSA-N	SOFPKQGCSZEBKH-UHFFFAOYSA-N	COc1ccc(OC)c(c1)C2CC(=NN2c3ccccc3)c4cccs4	RAZBWRCUZBDQDE-UHFFFAOYSA-N	CCc1ccc(CC)c(c1)C2CC(=CC2c3ccccc3)C4=CC=CC4	MBKDFNDQJWNFFU-UHFFFAOYSA-N	CCC1CCC(CC)C(C1)C2CC(CC2C3CCCCC3)C4CCCC4	JMYRRXROZQWBCB-UHFFFAOYSA-N	C1C(N(N=C1c2cccs2)c3ccccc3)c4ccccc4	PQSRVVSFCHLXMV-UHFFFAOYSA-N	C1C=CC=C1C2=CC(C(C2)c3ccccc3)c4ccccc4	WBZFQRQMNXOIES-UHFFFAOYSA-N	C1CCC(CC1)C2CC(CC2C3CCCCC3)C4CCCC4	JMYRRXROZQWBCB-UHFFFAOYSA-N	C1C(N(N=C1c2cccs2)c3ccccc3)c4ccccc4	PQSRVVSFCHLXMV-UHFFFAOYSA-N	C1C=CC=C1C2=CC(C(C2)c3ccccc3)c4ccccc4	WBZFQRQMNXOIES-UHFFFAOYSA-N	C1CCC(CC1)C2CC(CC2C3CCCCC3)C4CCCC4
Cc1nn(C(=O)COc2ccccc2C(=O)N)c3OC4=C(C(c5ccc(Cl)cc5)c13)C(=O)NC=N4	WXGDQLUJFHZKJP-UHFFFAOYSA-N	AOGJARBGBWFQTG-UHFFFAOYSA-N	Cc1ccccc1OCC(=O)n2nc(C)c3C(C4=C(Oc23)N=CNC4=O)c5ccccc5	BNIOCJXDHMZLGA-UHFFFAOYSA-N	CC1=CC(C(=C)CCc2ccccc2C)C3=C1C(C4=C(C3)C=CCC4=C)c5ccccc5	CSPRWBXZWBIAML-UHFFFAOYSA-N	CC(CCC1CCCCC1C)C2CC(C)C3C2CC4CCCC(C)C4C3C5CCCCC5	URSASPMIBYZSLV-UHFFFAOYSA-N	O=C(COc1ccccc1)n2ncc3C(C4=C(Oc23)N=CNC4=O)c5ccccc5	GZWDOBFOFVDUNX-UHFFFAOYSA-N	C=C(CCc1ccccc1)C2C=CC3=C2CC4=C(C3c5ccccc5)C(=C)CC=C4	PJJFYGAJXTVLDT-UHFFFAOYSA-N	CC(CCC1CCCCC1)C2CCC3C2CC4CCCC(C)C4C3C5CCCCC5	FEIGHGFDTSXQEG-UHFFFAOYSA-N	C(Cn1ncc2C(C3=C(Oc12)N=CNC3)c4ccccc4)Oc5ccccc5	QYJYHEIICGPHGD-UHFFFAOYSA-N	C(CC1C=CC2=C1CC3=C(CCC=C3)C2c4ccccc4)Cc5ccccc5	BDZBJDNKJAHLFT-UHFFFAOYSA-N	C(CC1CCCCC1)CC2CCC3C2CC4CCCCC4C3C5CCCCC5
Cc1ccc(cc1)c2cc(c3cn(nc3c4ccc(Br)s4)c5ccccc5)n(n2)c6ccccc6	IMVPUVNYLFNQMG-UHFFFAOYSA-N	FPGZDAFGFYDWAL-UHFFFAOYSA-N	Cc1ccc(cc1)c2cc(c3cn(nc3c4cccs4)c5ccccc5)n(n2)c6ccccc6	GXHQBPIDOROLTK-UHFFFAOYSA-N	Cc1ccc(cc1)C2=CC(C(=C2)C3=CC(C=C3C4=CC=CC4)c5ccccc5)c6ccccc6	ULOYADNGZSEPJV-UHFFFAOYSA-N	CC1CCC(CC1)C2CC(C3CCCCC3)C(C2)C4CC(CC4C5CCCC5)C6CCCCC6	BGJATTYXSVEOOK-UHFFFAOYSA-N	c1ccc(cc1)c2cc(c3cn(nc3c4cccs4)c5ccccc5)n(n2)c6ccccc6	IHHHKFSSVJSRPJ-UHFFFAOYSA-N	C1C=CC=C1C2=CC(C=C2C3=CC(=CC3c4ccccc4)c5ccccc5)c6ccccc6	WVYLKFIPXKLPDJ-UHFFFAOYSA-N	C1CCC(CC1)C2CC(C3CCCC3)C(C2)C4CC(CC4C5CCCCC5)C6CCCCC6	BGJATTYXSVEOOK-UHFFFAOYSA-N	c1ccc(cc1)c2cc(c3cn(nc3c4cccs4)c5ccccc5)n(n2)c6ccccc6	IHHHKFSSVJSRPJ-UHFFFAOYSA-N	C1C=CC=C1C2=CC(C=C2C3=CC(=CC3c4ccccc4)c5ccccc5)c6ccccc6	WVYLKFIPXKLPDJ-UHFFFAOYSA-N	C1CCC(CC1)C2CC(C3CCCC3)C(C2)C4CC(CC4C5CCCCC5)C6CCCCC6
COc1ccc2c(c1)c(CC(=O)NCCCCNC(=O)c3ccc(C4=C5C=C6CCC[N]7=C6C(=C5Oc8c9CCCN%10CCCc(cc48)c9%10)CCC7)c(c3)C(=O)O)c(n2C(=O)c%11ccc(Cl)cc%11)C(F)(F)F	FBUJUXHLJQEPQA-UHFFFAOYSA-N	PEVWIBOQVJMVSQ-UHFFFAOYSA-N	COc1ccc2c(c1)c(CC(=O)NCCCCNC(=O)c3ccc(C4=C5C=C6CCC[N]7=C6C(=C5Oc8c9CCCN%10CCCc(cc48)c9%10)CCC7)c(C)c3)cn2C(=O)c%11ccccc%11	FHLOESMNGCMJSW-UHFFFAOYSA-N	CCc1ccc2C(C=C(CC(=C)CCCCCCC(=C)c3ccc(C4=C5C=C6CCCC7=C6C(=C5Cc8c9CCCC%10CCCc(cc48)c9%10)CCC7)c(C)c3)c2c1)C(=C)c%11ccccc%11	QMPDOMGSHFUESB-UHFFFAOYSA-N	CCC1CCC2C(CC(CC(C)CCCCCCC(C)C3CCC(C(C)C3)C4C5CC6CCCC7CCCC(C5CC8C9CCCC%10CCCC(CC48)C9%10)C67)C2C1)C(C)C%11CCCCC%11	OHEYWYUMZYDVDN-UHFFFAOYSA-N	O=C(Cc1cn(C(=O)c2ccccc2)c3ccccc13)NCCCCNC(=O)c4ccc(cc4)C5=C6C=C7CCC[N]8=C7C(=C6Oc9c%10CCCN%11CCCc(cc59)c%10%11)CCC8	XHQIJDPTHDKLPP-UHFFFAOYSA-N	C=C(CCCCCCC(=C)c1ccc(cc1)C2=C3C=C4CCCC5=C4C(=C3Cc6c7CCCC8CCCc(cc26)c78)CCC5)CC9=CC(C(=C)c%10ccccc%10)c%11ccccc9%11	UEQJIFTXJSFMCE-UHFFFAOYSA-N	CC(CCCCCCC(C)C1CCC(CC1)C2C3CC4CCCC5CCCC(C3CC6C7CCCC8CCCC(CC26)C78)C45)CC9CC(C(C)C%10CCCCC%10)C%11CCCCC9%11	XKYLTAXOSIBMRJ-UHFFFAOYSA-N	C(CCNCc1ccc(cc1)C2=C3C=C4CCC[N]5=C4C(=C3Oc6c7CCCN8CCCc(cc26)c78)CCC5)CNCCc9cn(Cc%10ccccc%10)c%11ccccc9%11	QFYFFRFEDLDBON-UHFFFAOYSA-N	C(CCCCC1=CC(Cc2ccccc2)c3ccccc13)CCCCc4ccc(cc4)C5=C6C=C7CCCC8=C7C(=C6Cc9c%10CCCC%11CCCc(cc59)c%10%11)CCC8	MXOHXYJNPWCIBJ-UHFFFAOYSA-N	C(CCCCC1CCC(CC1)C2C3CC4CCCC5CCCC(C3CC6C7CCCC8CCCC(CC26)C78)C45)CCCCC9CC(CC%10CCCCC%10)C%11CCCCC9%11
COc1ccc(cc1F)c2c(Cl)ncn2c3ccc(cc3)S(=O)(=O)NP(=O)(O)O	DEOMXAFNZXYCBQ-UHFFFAOYSA-N	MLHPAZIFSGSIQJ-UHFFFAOYSA-N	COc1ccc(cc1)c2cncn2c3ccccc3	XJSIRBBTMVZOPH-UHFFFAOYSA-N	CCc1ccc(cc1)C2=CC=CC2c3ccccc3	FHLNLMNDYDNVSD-UHFFFAOYSA-N	CCC1CCC(CC1)C2CCCC2C3CCCCC3	JBLLBGIUSCXVSG-UHFFFAOYSA-N	c1ccc(cc1)c2cncn2c3ccccc3	XBINOVBNAGGKHM-UHFFFAOYSA-N	C1=CC(C(=C1)c2ccccc2)c3ccccc3	XDDVPYUEAYKJAG-UHFFFAOYSA-N	C1CCC(CC1)C2CCCC2C3CCCCC3	JBLLBGIUSCXVSG-UHFFFAOYSA-N	c1ccc(cc1)c2cncn2c3ccccc3	XBINOVBNAGGKHM-UHFFFAOYSA-N	C1=CC(C(=C1)c2ccccc2)c3ccccc3	XDDVPYUEAYKJAG-UHFFFAOYSA-N	C1CCC(CC1)C2CCCC2C3CCCCC3
Cc1ccc(Nc2cnccc2NS(=O)(=O)C(F)(F)F)cc1Br	HDLUQWDWOQUBJE-UHFFFAOYSA-N	QUVHDJSZHHKWSL-UHFFFAOYSA-N	Cc1ccc(Nc2cnccc2NS(=O)(=O)C)cc1	CXOKDLBBCIYWAL-UHFFFAOYSA-N	Cc1ccc(Cc2ccccc2C[C](=C)(=C)C)cc1	KLPNABMDYVTZTF-UHFFFAOYSA-N	CC1CCC(CC2CCCCC2CC(C)(C)C)CC1	JNYYORRROUFDBG-UHFFFAOYSA-N	N(c1ccccc1)c2cccnc2	CZZYITDELCSZES-UHFFFAOYSA-N	C(c1ccccc1)c2ccccc2	XXKOQQBKBHUATC-UHFFFAOYSA-N	C(C1CCCCC1)C2CCCCC2	JNYYORRROUFDBG-UHFFFAOYSA-N	N(c1ccccc1)c2cccnc2	CZZYITDELCSZES-UHFFFAOYSA-N	C(c1ccccc1)c2ccccc2	XXKOQQBKBHUATC-UHFFFAOYSA-N	C(C1CCCCC1)C2CCCCC2
CC(=O)N1N=C(CC1c2cn(nc2c3ccc(Br)s3)c4ccccc4)c5ccc(C)cc5	XCZFLHLSKMFRCA-UHFFFAOYSA-N	CEFIDCFMTGIGDU-UHFFFAOYSA-N	CC(=O)N1N=C(CC1c2cn(nc2c3cccs3)c4ccccc4)c5ccc(C)cc5	QQUPXCDAONWKOZ-UHFFFAOYSA-N	CC(=C)C1C=C(CC1C2=CC(C=C2C3=CC=CC3)c4ccccc4)c5ccc(C)cc5	WEAVQVCWSAHUPQ-UHFFFAOYSA-N	CC(C)C1CC(CC1C2CC(CC2C3CCCC3)C4CCCCC4)C5CCC(C)CC5	PGSBKZSNWNXAEI-UHFFFAOYSA-N	C1C(NN=C1c2ccccc2)c3cn(nc3c4cccs4)c5ccccc5	AFTNCPUFORXIAA-UHFFFAOYSA-N	C1C=C(CC1C2=CC(C=C2C3=CC=CC3)c4ccccc4)c5ccccc5	HDBHPPMLXLIHRG-UHFFFAOYSA-N	C1CCC(CC1)C2CCC(C2)C3CC(CC3C4CCCC4)C5CCCCC5	PGSBKZSNWNXAEI-UHFFFAOYSA-N	C1C(NN=C1c2ccccc2)c3cn(nc3c4cccs4)c5ccccc5	AFTNCPUFORXIAA-UHFFFAOYSA-N	C1C=C(CC1C2=CC(C=C2C3=CC=CC3)c4ccccc4)c5ccccc5	HDBHPPMLXLIHRG-UHFFFAOYSA-N	C1CCC(CC1)C2CCC(C2)C3CC(CC3C4CCCC4)C5CCCCC5
CC1=NN(C(=O)/C/1=C\c2cn(CCCOc3cc(O)c4C(=O)C=C(Oc4c3)c5ccccc5)c6ccccc26)c7ccccc7	FRYNBCGGFZPXED-FSGOGVSDSA-N	XKBZFRXVEINSPB-QXPFVDMISA-N	CC1=NN(C(=O)/C/1=C\c2cn(CCCOc3ccc4C(=O)C=C(Oc4c3)c5ccccc5)c6ccccc26)c7ccccc7	OXKUKMMMFYXRBY-XGVSOQBDSA-N	CC1=CC(C(=C)/C/1=C\C2=CC(CCCCc3ccc4C(=C)C=C(Cc4c3)c5ccccc5)c6ccccc26)c7ccccc7	MAHWZPGXXXLZBK-UHFFFAOYSA-N	CC1CC(C2CCCCC2)C(C)C1CC3CC(CCCCC4CCC5C(C)CC(CC5C4)C6CCCCC6)C7CCCCC37	CCJDPQXMHOEBJW-QOMWVZHYSA-N	O=C1C=C(Oc2cc(OCCCn3cc(\C=C/4\C=NN(C4=O)c5ccccc5)c6ccccc36)ccc12)c7ccccc7	DAFVEKUJSDUXRX-LSWMGQQCSA-N	C=C1C=C(Cc2cc(CCCCC3C=C(\C=C/4\C=CC(C4=C)c5ccccc5)c6ccccc36)ccc12)c7ccccc7	ZTTNUQFDOPFTJY-UHFFFAOYSA-N	CC1CC(CC2CC(CCCCC3CC(CC4CCC(C5CCCCC5)C4C)C6CCCCC36)CCC12)C7CCCCC7	QSVXHXBMOSABQD-QYQHSDTDSA-N	C(COc1ccc2CC=C(Oc2c1)c3ccccc3)Cn4cc(\C=C\5/CN(N=C5)c6ccccc6)c7ccccc47	WDZADNZYUQZSRI-QVTSOHHYSA-N	C(CCc1ccc2CC=C(Cc2c1)c3ccccc3)CC4C=C(\C=C\5/CC(C=C5)c6ccccc6)c7ccccc47	YGCSUINNBBALTE-UHFFFAOYSA-N	C(CCC1CC(CC2CCC(C2)C3CCCCC3)C4CCCCC14)CC5CCC6CCC(CC6C5)C7CCCCC7
Fc1ccc(Nc2cnccc2NS(=O)(=O)C(F)(F)F)cc1Cl	GEPDHYISDWHCFI-UHFFFAOYSA-N	QOJPQADRTOBBQV-UHFFFAOYSA-N	CS(=O)(=O)Nc1ccncc1Nc2ccccc2	GKNBLKXNCCYGSK-UHFFFAOYSA-N	C[C](=C)(=C)Cc1ccccc1Cc2ccccc2	RETPDFYORYWNLG-UHFFFAOYSA-N	CC(C)(C)CC1CCCCC1CC2CCCCC2	JNYYORRROUFDBG-UHFFFAOYSA-N	N(c1ccccc1)c2cccnc2	CZZYITDELCSZES-UHFFFAOYSA-N	C(c1ccccc1)c2ccccc2	XXKOQQBKBHUATC-UHFFFAOYSA-N	C(C1CCCCC1)C2CCCCC2	JNYYORRROUFDBG-UHFFFAOYSA-N	N(c1ccccc1)c2cccnc2	CZZYITDELCSZES-UHFFFAOYSA-N	C(c1ccccc1)c2ccccc2	XXKOQQBKBHUATC-UHFFFAOYSA-N	C(C1CCCCC1)C2CCCCC2
Fc1ccc(Nc2cnccc2NS(=O)(=O)C(F)(F)F)cc1Br	YEPGGYKOTCQGAU-UHFFFAOYSA-N	QOJPQADRTOBBQV-UHFFFAOYSA-N	CS(=O)(=O)Nc1ccncc1Nc2ccccc2	GKNBLKXNCCYGSK-UHFFFAOYSA-N	C[C](=C)(=C)Cc1ccccc1Cc2ccccc2	RETPDFYORYWNLG-UHFFFAOYSA-N	CC(C)(C)CC1CCCCC1CC2CCCCC2	JNYYORRROUFDBG-UHFFFAOYSA-N	N(c1ccccc1)c2cccnc2	CZZYITDELCSZES-UHFFFAOYSA-N	C(c1ccccc1)c2ccccc2	XXKOQQBKBHUATC-UHFFFAOYSA-N	C(C1CCCCC1)C2CCCCC2	JNYYORRROUFDBG-UHFFFAOYSA-N	N(c1ccccc1)c2cccnc2	CZZYITDELCSZES-UHFFFAOYSA-N	C(c1ccccc1)c2ccccc2	XXKOQQBKBHUATC-UHFFFAOYSA-N	C(C1CCCCC1)C2CCCCC2
CCC(=O)NS(=O)(=O)c1ccc(cc1)c2nccnc2c3ccc(F)cc3	ONCGBUWHTQAXFB-UHFFFAOYSA-N	RDUCQFXNDURCDE-UHFFFAOYSA-N	CCC(=O)NS(=O)(=O)c1ccc(cc1)c2nccnc2c3ccccc3	SFGBSIYGDNEALW-UHFFFAOYSA-N	CCC(=C)C[C](=C)(=C)c1ccc(cc1)c2ccccc2c3ccccc3	IOPFHBUGDLWTPK-UHFFFAOYSA-N	CCC(C)CC(C)(C)C1CCC(CC1)C2CCCCC2C3CCCCC3	PTZIVVDMBCVSMR-UHFFFAOYSA-N	c1ccc(cc1)c2nccnc2c3ccccc3	OIAQMFOKAXHPNH-UHFFFAOYSA-N	c1ccc(cc1)c2ccccc2c3ccccc3	JSVILEFZXZLOES-UHFFFAOYSA-N	C1CCC(CC1)C2CCCCC2C3CCCCC3	PTZIVVDMBCVSMR-UHFFFAOYSA-N	c1ccc(cc1)c2nccnc2c3ccccc3	OIAQMFOKAXHPNH-UHFFFAOYSA-N	c1ccc(cc1)c2ccccc2c3ccccc3	JSVILEFZXZLOES-UHFFFAOYSA-N	C1CCC(CC1)C2CCCCC2C3CCCCC3
CCOc1ccc(cc1)C2=CC(=C(C(=O)O2)c3ccc(cc3)S(=O)(=O)C)c4ccccc4	UPZNCVBAWLLXRV-UHFFFAOYSA-N	UPZNCVBAWLLXRV-UHFFFAOYSA-N	CCOc1ccc(cc1)C2=CC(=C(C(=O)O2)c3ccc(cc3)S(=O)(=O)C)c4ccccc4	XWKFULNSEKFPGN-UHFFFAOYSA-N	CCCc1ccc(cc1)C2=CC(=C(C(=C)C2)c3ccc(cc3)[C](=C)(=C)C)c4ccccc4	WVCBEWCQWYQBLY-UHFFFAOYSA-N	CCCC1CCC(CC1)C2CC(C)C(C3CCC(CC3)C(C)(C)C)C(C2)C4CCCCC4	DRZAAOWSHSAMMX-UHFFFAOYSA-N	O=C1OC(=CC(=C1c2ccccc2)c3ccccc3)c4ccccc4	LWCCIBCCCLOWIX-UHFFFAOYSA-N	C=C1CC(=CC(=C1c2ccccc2)c3ccccc3)c4ccccc4	MGTGOJZWWRUYIO-UHFFFAOYSA-N	CC1CC(CC(C2CCCCC2)C1C3CCCCC3)C4CCCCC4	MOWLLVHNJVYZHL-UHFFFAOYSA-N	C1OC(=CC(=C1c2ccccc2)c3ccccc3)c4ccccc4	XLEOEJGCXUPMKO-UHFFFAOYSA-N	C1CC(=C(C=C1c2ccccc2)c3ccccc3)c4ccccc4	CJLWNLNSSYTPRO-UHFFFAOYSA-N	C1CCC(CC1)C2CCC(C3CCCCC3)C(C2)C4CCCCC4
COc1ccc(\C=C\C(=O)c2nn(c(C)c2C(=O)\C=C\c3ccc(OC)cc3)c4ccc(Cl)cc4)cc1	JFOLEEZLOQAZMN-GCBPPVMSSA-N	MPUUTBQEFVDVRQ-KLCVKJMQSA-N	COc1ccc(\C=C\C(=O)c2cn(nc2C(=O)\C=C\c3ccc(OC)cc3)c4ccccc4)cc1	LYCICTHUMZFUTI-QUMQEAAQSA-N	CCc1ccc(\C=C\C(=C)C2=CC(C=C2C(=C)\C=C\c3ccc(CC)cc3)c4ccccc4)cc1	JKHOAZONTHUNQH-UHFFFAOYSA-N	CCC1CCC(CCC(C)C2CC(CC2C(C)CCC3CCC(CC)CC3)C4CCCCC4)CC1	CIAQBEXMDFZRTL-YWNVXTCZSA-N	O=C(\C=C\c1ccccc1)c2cn(nc2C(=O)\C=C\c3ccccc3)c4ccccc4	QLXAWXDEINWAOK-FRCMOREXSA-N	C=C(\C=C\c1ccccc1)C2=CC(C=C2C(=C)\C=C\c3ccccc3)c4ccccc4	ZXCWJHMXXBXNKE-UHFFFAOYSA-N	CC(CCC1CCCCC1)C2CC(CC2C(C)CCC3CCCCC3)C4CCCCC4	WTWRBHLBYRPICA-OTYYAQKOSA-N	C(\C=C\c1ccccc1)c2cn(nc2C\C=C\c3ccccc3)c4ccccc4	YBNCVOGALNGFAU-OTYYAQKOSA-N	C(\C=C\c1ccccc1)C2=CC(C=C2C\C=C\c3ccccc3)c4ccccc4	JASSCFRLANKIPM-UHFFFAOYSA-N	C(CC1CCCCC1)CC2CC(CC2CCCC3CCCCC3)C4CCCCC4
CN(C)c1ccc(C=C[N+](=O)[O-])cc1	RIXCESCQOUSSJX-UHFFFAOYSA-N	XGOACEXUXLKAFR-UHFFFAOYSA-N	CNc1ccc(C=C)cc1	WHFHDVDXYKOSKI-UHFFFAOYSA-N	CCc1ccc(C=C)cc1	SMAKEJNOUFLEEJ-UHFFFAOYSA-N	CCC1CCC(CC)CC1	UHOVQNZJYSORNB-UHFFFAOYSA-N	c1ccccc1	UHOVQNZJYSORNB-UHFFFAOYSA-N	c1ccccc1	XDTMQSROBMDMFD-UHFFFAOYSA-N	C1CCCCC1	UHOVQNZJYSORNB-UHFFFAOYSA-N	c1ccccc1	UHOVQNZJYSORNB-UHFFFAOYSA-N	c1ccccc1	XDTMQSROBMDMFD-UHFFFAOYSA-N	C1CCCCC1
NS(=O)(=O)c1ccc(cc1)c2nccnc2c3ccc(F)cc3	RTSMTQOAERLLQT-UHFFFAOYSA-N	PTZIVVDMBCVSMR-UHFFFAOYSA-N	c1ccc(cc1)c2nccnc2c3ccccc3	OIAQMFOKAXHPNH-UHFFFAOYSA-N	c1ccc(cc1)c2ccccc2c3ccccc3	JSVILEFZXZLOES-UHFFFAOYSA-N	C1CCC(CC1)C2CCCCC2C3CCCCC3	PTZIVVDMBCVSMR-UHFFFAOYSA-N	c1ccc(cc1)c2nccnc2c3ccccc3	OIAQMFOKAXHPNH-UHFFFAOYSA-N	c1ccc(cc1)c2ccccc2c3ccccc3	JSVILEFZXZLOES-UHFFFAOYSA-N	C1CCC(CC1)C2CCCCC2C3CCCCC3	PTZIVVDMBCVSMR-UHFFFAOYSA-N	c1ccc(cc1)c2nccnc2c3ccccc3	OIAQMFOKAXHPNH-UHFFFAOYSA-N	c1ccc(cc1)c2ccccc2c3ccccc3	JSVILEFZXZLOES-UHFFFAOYSA-N	C1CCC(CC1)C2CCCCC2C3CCCCC3
O=C1CC(=NN1)Nc2ccccc2Nc3ccc(nn3)N4CCCCC4	VJCJIBKNIYAJEJ-UHFFFAOYSA-N	VJCJIBKNIYAJEJ-UHFFFAOYSA-N	O=C1CC(=NN1)Nc2ccccc2Nc3ccc(nn3)N4CCCCC4	AZSRCUJAEURJNY-UHFFFAOYSA-N	C=C1CC=C(Cc2ccccc2Cc3ccc(cc3)C4CCCCC4)C1	KQKNGSCCCQGYRT-UHFFFAOYSA-N	CC1CCC(CC2CCCCC2CC3CCC(CC3)C4CCCCC4)C1	VJCJIBKNIYAJEJ-UHFFFAOYSA-N	O=C1CC(=NN1)Nc2ccccc2Nc3ccc(nn3)N4CCCCC4	AZSRCUJAEURJNY-UHFFFAOYSA-N	C=C1CC=C(Cc2ccccc2Cc3ccc(cc3)C4CCCCC4)C1	KQKNGSCCCQGYRT-UHFFFAOYSA-N	CC1CCC(CC2CCCCC2CC3CCC(CC3)C4CCCCC4)C1	JLMPFZUSFATSSA-UHFFFAOYSA-N	C1CCN(CC1)c2ccc(Nc3ccccc3NC4=NNCC4)nn2	HOVPRAMKKJRCDU-UHFFFAOYSA-N	C(C1=CCCC1)c2ccccc2Cc3ccc(cc3)C4CCCCC4	PWPRYERBJHZAJL-UHFFFAOYSA-N	C(C1CCCC1)C2CCCCC2CC3CCC(CC3)C4CCCCC4
COC(=O)c1ccccc1O[C@@H]2O[C@H](CO)[C@@H](O[C@@H]3O[C@H](CO)[C@H](O)[C@H](O)[C@H]3O)[C@H](O)[C@H]2O	JHRWRLAHJBZWBK-WNTITPJBSA-N	YCJMZANFTGJJGA-BODMPHMZSA-N	COC(=O)c1ccccc1O[C@H]2CC[C@@H](CO2)O[C@H]3CCC[C@@H](C)O3	WUSHNTQBZDWBQE-ADHNFCLRSA-N	CCC(=C)c1ccccc1CC2CCC(CC3CCCC(C)C3)CC2	VVFFFBHRMNKWGH-UHFFFAOYSA-N	CCC(C)C1CCCCC1CC2CCC(CC3CCCC(C)C3)CC2	VEQXFYVFJYPIAG-JYJNAYRXSA-N	C1CC[C@H](O[C@H]2CC[C@H](Oc3ccccc3)OC2)OC1	LDMYPANVDCDRJK-UHFFFAOYSA-N	C(C1CCCCC1)C2CCC(Cc3ccccc3)CC2	DYXIFXGRBOLREK-UHFFFAOYSA-N	C(C1CCCCC1)C2CCC(CC3CCCCC3)CC2	VEQXFYVFJYPIAG-JYJNAYRXSA-N	C1CC[C@H](O[C@H]2CC[C@H](Oc3ccccc3)OC2)OC1	LDMYPANVDCDRJK-UHFFFAOYSA-N	C(C1CCCCC1)C2CCC(Cc3ccccc3)CC2	DYXIFXGRBOLREK-UHFFFAOYSA-N	C(C1CCCCC1)C2CCC(CC3CCCCC3)CC2
C[C@@]12CCC[C@](C)([C@H]1CC[C@@]34C[C@@H](CC[C@@H]23)C(=C)C4)C(=O)O	NIKHGUQULKYIGE-OTCXFQBHSA-N	CHBUDQXLNVURRY-VBOZULGZSA-N	CC1CCCC2[C@@H]1CC[C@@]34C[C@@H](CC[C@@H]23)C(=C)C4	CHBUDQXLNVURRY-VBOZULGZSA-N	CC1CCCC2C1CCC34CC(CCC23)C(=C)C4	SIRNMPWFGZBYDS-UHFFFAOYSA-N	CC1CCCC2C1CCC34CC(C)C(CCC23)C4	PVNDAMXDNXKFDX-BFZKSOEOSA-N	C=C1C[C@@]23CC[C@@H]4CCCCC4[C@@H]2CC[C@@H]1C3	PVNDAMXDNXKFDX-UHFFFAOYSA-N	C=C1CC23CCC4CCCCC4C2CCC1C3	IKJLJWCFZKDNSM-UHFFFAOYSA-N	CC1CC23CCC4CCCCC4C2CCC1C3	JRFICBYGQOGIRO-PYXZPKTASA-N	C1CCC2[C@@H](C1)CC[C@]34CC[C@H](CC[C@@H]23)C4	JRFICBYGQOGIRO-UHFFFAOYSA-N	C1CCC2C(C1)CCC34CCC(CCC23)C4	JRFICBYGQOGIRO-UHFFFAOYSA-N	C1CCC2C(C1)CCC34CCC(CCC23)C4
CCCCCCNC(=O)Oc1cccc(c1)c2ccc(cc2F)C(C)C(=O)O	USQOVYLRWBOSQC-UHFFFAOYSA-N	RUCBFRHBRVATSH-UHFFFAOYSA-N	CCCCCCNC(=O)Oc1cccc(c1)c2ccc(CC)cc2	IEVZMJIZYMOYHU-UHFFFAOYSA-N	CCCCCCCC(=C)Cc1cccc(c1)c2ccc(CC)cc2	KELOWEQVYSTCSF-UHFFFAOYSA-N	CCCCCCCC(C)CC1CCCC(C1)C2CCC(CC)CC2	ZUOUZKKEUPVFJK-UHFFFAOYSA-N	c1ccc(cc1)c2ccccc2	ZUOUZKKEUPVFJK-UHFFFAOYSA-N	c1ccc(cc1)c2ccccc2	WVIIMZNLDWSIRH-UHFFFAOYSA-N	C1CCC(CC1)C2CCCCC2	ZUOUZKKEUPVFJK-UHFFFAOYSA-N	c1ccc(cc1)c2ccccc2	ZUOUZKKEUPVFJK-UHFFFAOYSA-N	c1ccc(cc1)c2ccccc2	WVIIMZNLDWSIRH-UHFFFAOYSA-N	C1CCC(CC1)C2CCCCC2
CS(=O)(=O)c1ccc(cc1)C2=C(C(=O)OC2)c3ccccc3	RZJQGNCSTQAWON-UHFFFAOYSA-N	RZJQGNCSTQAWON-UHFFFAOYSA-N	CS(=O)(=O)c1ccc(cc1)C2=C(C(=O)OC2)c3ccccc3	AIVQBJYSKGHZHU-UHFFFAOYSA-N	C[C](=C)(=C)c1ccc(cc1)C2=C(C(=C)CC2)c3ccccc3	JTDNMPNJCRKXGE-UHFFFAOYSA-N	CC1CCC(C2CCC(CC2)C(C)(C)C)C1C3CCCCC3	CPBAHTZRJQATEJ-UHFFFAOYSA-N	O=C1OCC(=C1c2ccccc2)c3ccccc3	WKOHGEIOKMGRAV-UHFFFAOYSA-N	C=C1CCC(=C1c2ccccc2)c3ccccc3	FGISMPWADDIBOF-UHFFFAOYSA-N	CC1CCC(C2CCCCC2)C1C3CCCCC3	NJSYIBMIYGRJEN-UHFFFAOYSA-N	C1OCC(=C1c2ccccc2)c3ccccc3	AUVWCPCEPJBZAG-UHFFFAOYSA-N	C1CC(=C(C1)c2ccccc2)c3ccccc3	XDDVPYUEAYKJAG-UHFFFAOYSA-N	C1CCC(CC1)C2CCCC2C3CCCCC3
Cc1ccc2N(Cc3cn(nn3)c4ccc(F)cc4)C(=O)Oc2c1	SULWDMKTFBCZIO-UHFFFAOYSA-N	BFTXEYBRUZFOGJ-UHFFFAOYSA-N	Cc1ccc2N(Cc3cn(nn3)c4ccccc4)C(=O)Oc2c1	YOGLNULZGPYCJW-UHFFFAOYSA-N	Cc1ccc2C(CC3=CC(C=C3)c4ccccc4)C(=C)Cc2c1	CTLULYCBFRWYPY-UHFFFAOYSA-N	CC1CCC2C(C1)CC(C)C2CC3CCC(C3)C4CCCCC4	LPYCNPLWSXVDGS-UHFFFAOYSA-N	O=C1Oc2ccccc2N1Cc3cn(nn3)c4ccccc4	CFWNGHUNRPITEP-UHFFFAOYSA-N	C=C1Cc2ccccc2C1CC3=CC(C=C3)c4ccccc4	NQNGSSUYPZUDKH-UHFFFAOYSA-N	CC1CC2CCCCC2C1CC3CCC(C3)C4CCCCC4	MLLAEYJZFAIALX-UHFFFAOYSA-N	C(N1COc2ccccc12)c3cn(nn3)c4ccccc4	RFCSSAVPNOKULW-UHFFFAOYSA-N	C(C1CCc2ccccc12)C3=CC(C=C3)c4ccccc4	RUAABSLJJDWVJE-UHFFFAOYSA-N	C(C1CCC(C1)C2CCCCC2)C3CCC4CCCCC34
CS(=O)(=O)c1ccc(cc1)C2=C(C(=O)C(=CO2)Cl)c3ccc(F)c(F)c3	TYYNTJFNDVJRAP-UHFFFAOYSA-N	ZWZJREJTPQCQPP-UHFFFAOYSA-N	CS(=O)(=O)c1ccc(cc1)C2=C(C(=O)C=CO2)c3ccccc3	SKQBCGIXAMFBIX-UHFFFAOYSA-N	C[C](=C)(=C)c1ccc(cc1)C2=C(C(=C)C=CC2)c3ccccc3	HSMCCDUFCLWTQZ-UHFFFAOYSA-N	CC1CCCC(C2CCC(CC2)C(C)(C)C)C1C3CCCCC3	YCOWPOFGOWGGPI-UHFFFAOYSA-N	O=C1C=COC(=C1c2ccccc2)c3ccccc3	NOBFCFVLDXHBML-UHFFFAOYSA-N	C=C1C=CCC(=C1c2ccccc2)c3ccccc3	OUQHIOOWZCDENV-UHFFFAOYSA-N	CC1CCCC(C2CCCCC2)C1C3CCCCC3	VEGJTUMQUWAHGR-UHFFFAOYSA-N	C1C=COC(=C1c2ccccc2)c3ccccc3	IURVNQRMBGAZRJ-UHFFFAOYSA-N	C1C=CCC(=C1c2ccccc2)c3ccccc3	JSVILEFZXZLOES-UHFFFAOYSA-N	C1CCC(CC1)C2CCCCC2C3CCCCC3
CSc1nnc(c2ccc(cc2)S(=O)(=O)C)c(n1)c3ccc(Cl)cc3	ODAPOIHAXWDMLE-UHFFFAOYSA-N	BBTYLLKCHFAWIF-UHFFFAOYSA-N	CSc1nnc(c2ccc(cc2)S(=O)(=O)C)c(n1)c3ccccc3	SVQHSAFJOSTDCC-UHFFFAOYSA-N	CCc1ccc(c2ccc(cc2)[C](=C)(=C)C)c(c1)c3ccccc3	QXLCUFFPNWLMHA-UHFFFAOYSA-N	CCC1CCC(C2CCC(CC2)C(C)(C)C)C(C1)C3CCCCC3	YPDRKSCNHYYJCO-UHFFFAOYSA-N	c1ccc(cc1)c2ncnnc2c3ccccc3	OIAQMFOKAXHPNH-UHFFFAOYSA-N	c1ccc(cc1)c2ccccc2c3ccccc3	JSVILEFZXZLOES-UHFFFAOYSA-N	C1CCC(CC1)C2CCCCC2C3CCCCC3	YPDRKSCNHYYJCO-UHFFFAOYSA-N	c1ccc(cc1)c2ncnnc2c3ccccc3	OIAQMFOKAXHPNH-UHFFFAOYSA-N	c1ccc(cc1)c2ccccc2c3ccccc3	JSVILEFZXZLOES-UHFFFAOYSA-N	C1CCC(CC1)C2CCCCC2C3CCCCC3
Cc1ccc2OC(=O)N(Cc3cn(nn3)c4ccc(Br)cc4)c2c1	LDLLSJHERDZWTO-UHFFFAOYSA-N	JSEAQMGUOMHBLG-UHFFFAOYSA-N	Cc1ccc2OC(=O)N(Cc3cn(nn3)c4ccccc4)c2c1	YBMZGTCUSWVWEX-UHFFFAOYSA-N	Cc1ccc2CC(=C)C(CC3=CC(C=C3)c4ccccc4)c2c1	BMMQVIOQFBXGFM-UHFFFAOYSA-N	CC1CCC2CC(C)C(CC3CCC(C3)C4CCCCC4)C2C1	LPYCNPLWSXVDGS-UHFFFAOYSA-N	O=C1Oc2ccccc2N1Cc3cn(nn3)c4ccccc4	CFWNGHUNRPITEP-UHFFFAOYSA-N	C=C1Cc2ccccc2C1CC3=CC(C=C3)c4ccccc4	NQNGSSUYPZUDKH-UHFFFAOYSA-N	CC1CC2CCCCC2C1CC3CCC(C3)C4CCCCC4	MLLAEYJZFAIALX-UHFFFAOYSA-N	C(N1COc2ccccc12)c3cn(nn3)c4ccccc4	RFCSSAVPNOKULW-UHFFFAOYSA-N	C(C1CCc2ccccc12)C3=CC(C=C3)c4ccccc4	RUAABSLJJDWVJE-UHFFFAOYSA-N	C(C1CCC(C1)C2CCCCC2)C3CCC4CCCCC34
COc1ccc(cc1)C2=CC(=C(C(=O)O2)c3ccc(cc3)S(=O)(=O)C)c4ccccc4	AVUUCASFFDRBJI-UHFFFAOYSA-N	AVUUCASFFDRBJI-UHFFFAOYSA-N	COc1ccc(cc1)C2=CC(=C(C(=O)O2)c3ccc(cc3)S(=O)(=O)C)c4ccccc4	MPALVFMXXWCKSR-UHFFFAOYSA-N	CCc1ccc(cc1)C2=CC(=C(C(=C)C2)c3ccc(cc3)[C](=C)(=C)C)c4ccccc4	LPYFZXFAADWZIQ-UHFFFAOYSA-N	CCC1CCC(CC1)C2CC(C)C(C3CCC(CC3)C(C)(C)C)C(C2)C4CCCCC4	DRZAAOWSHSAMMX-UHFFFAOYSA-N	O=C1OC(=CC(=C1c2ccccc2)c3ccccc3)c4ccccc4	LWCCIBCCCLOWIX-UHFFFAOYSA-N	C=C1CC(=CC(=C1c2ccccc2)c3ccccc3)c4ccccc4	MGTGOJZWWRUYIO-UHFFFAOYSA-N	CC1CC(CC(C2CCCCC2)C1C3CCCCC3)C4CCCCC4	MOWLLVHNJVYZHL-UHFFFAOYSA-N	C1OC(=CC(=C1c2ccccc2)c3ccccc3)c4ccccc4	XLEOEJGCXUPMKO-UHFFFAOYSA-N	C1CC(=C(C=C1c2ccccc2)c3ccccc3)c4ccccc4	CJLWNLNSSYTPRO-UHFFFAOYSA-N	C1CCC(CC1)C2CCC(C3CCCCC3)C(C2)C4CCCCC4
CN(C)c1ccc(cc1)C2NC(=O)NC(=C2c3ccccc3)c4ccc(cc4)S(=O)(=O)C	HEWURLDBOMBSBW-UHFFFAOYSA-N	QSGBDUPAELGPPX-UHFFFAOYSA-N	CNc1ccc(cc1)C2NC(=O)NC(=C2c3ccccc3)c4ccc(cc4)S(=O)(=O)C	TYQUEUNKPGFAND-UHFFFAOYSA-N	CCc1ccc(cc1)C2CC(=C)CC(=C2c3ccccc3)c4ccc(cc4)[C](=C)(=C)C	UFSBLUVQUNCLRQ-UHFFFAOYSA-N	CCC1CCC(CC1)C2CC(C)CC(C3CCC(CC3)C(C)(C)C)C2C4CCCCC4	VVEOSFWNNAXUFD-UHFFFAOYSA-N	O=C1NC(C(=C(N1)c2ccccc2)c3ccccc3)c4ccccc4	GIAJEGQMXBPLBU-UHFFFAOYSA-N	C=C1CC(C(=C(C1)c2ccccc2)c3ccccc3)c4ccccc4	MVFBPFPAZWWGQE-UHFFFAOYSA-N	CC1CC(C2CCCCC2)C(C3CCCCC3)C(C1)C4CCCCC4	BQFOHRHBRHVDBN-UHFFFAOYSA-N	C1NC(C(=C(N1)c2ccccc2)c3ccccc3)c4ccccc4	MXRRGRGYNJGNNB-UHFFFAOYSA-N	C1CC(C(=C(C1)c2ccccc2)c3ccccc3)c4ccccc4	FEFLQITWMBWHSV-UHFFFAOYSA-N	C1CCC(CC1)C2CCCC(C3CCCCC3)C2C4CCCCC4
CC1=CC(=O)C(=C(O1)c2ccc(cc2)S(=O)(=O)C)Oc3ccc(Cl)cc3F	GMFBOPYRPYUAME-UHFFFAOYSA-N	XRHLSOYDPVRXAE-UHFFFAOYSA-N	CC1=CC(=O)C(=C(O1)c2ccc(cc2)S(=O)(=O)C)Oc3ccccc3	KHPSJGVWEKXJKG-UHFFFAOYSA-N	CC1=CC(=C)C(=C(C1)c2ccc(cc2)[C](=C)(=C)C)Cc3ccccc3	IMAFWFBNFKWQPW-UHFFFAOYSA-N	CC1CC(C)C(CC2CCCCC2)C(C1)C3CCC(CC3)C(C)(C)C	UDRXZKJLWGNNBV-UHFFFAOYSA-N	O=C1C=COC(=C1Oc2ccccc2)c3ccccc3	HIVOJZQEOCQASC-UHFFFAOYSA-N	C=C1C=CCC(=C1Cc2ccccc2)c3ccccc3	YNPCZOPNYXBRCV-UHFFFAOYSA-N	CC1CCCC(C2CCCCC2)C1CC3CCCCC3	URLVZZLKVFINCS-UHFFFAOYSA-N	C1C=COC(=C1Oc2ccccc2)c3ccccc3	JIALSFMDAMDCTF-UHFFFAOYSA-N	C(C1=C(CC=CC1)c2ccccc2)c3ccccc3	WZOYGQMEDBYZEW-UHFFFAOYSA-N	C(C1CCCCC1)C2CCCCC2C3CCCCC3
Cc1c(CC(=O)NCCO[N+](=O)[O-])cc(c2ccc(cc2)S(=O)(=O)C)n1c3ccc(F)cc3	IVQJGLCSKNJIAD-UHFFFAOYSA-N	XAMRAGHVMRXTLZ-UHFFFAOYSA-N	CCNC(=O)Cc1cc(c2ccc(cc2)S(=O)(=O)C)n(c1)c3ccccc3	DCCDQQMABMDJOW-UHFFFAOYSA-N	CCCC(=C)CC1=CC(C(=C1)c2ccc(cc2)[C](=C)(=C)C)c3ccccc3	YIARJNPMANFHBY-UHFFFAOYSA-N	CCCC(C)CC1CC(C2CCCCC2)C(C1)C3CCC(CC3)C(C)(C)C	ZZDIPNSMKJPHTR-UHFFFAOYSA-N	c1ccc(cc1)c2cccn2c3ccccc3	XBINOVBNAGGKHM-UHFFFAOYSA-N	C1=CC(C(=C1)c2ccccc2)c3ccccc3	XDDVPYUEAYKJAG-UHFFFAOYSA-N	C1CCC(CC1)C2CCCC2C3CCCCC3	ZZDIPNSMKJPHTR-UHFFFAOYSA-N	c1ccc(cc1)c2cccn2c3ccccc3	XBINOVBNAGGKHM-UHFFFAOYSA-N	C1=CC(C(=C1)c2ccccc2)c3ccccc3	XDDVPYUEAYKJAG-UHFFFAOYSA-N	C1CCC(CC1)C2CCCC2C3CCCCC3
CS(=O)(=O)c1ccc(cc1)C2=C(C(NC(=S)N2)c3ccccc3)c4ccccc4	XXRLUOMBNZKFPI-UHFFFAOYSA-N	XXRLUOMBNZKFPI-UHFFFAOYSA-N	CS(=O)(=O)c1ccc(cc1)C2=C(C(NC(=S)N2)c3ccccc3)c4ccccc4	QCGKQVZHLSCMAC-UHFFFAOYSA-N	C[C](=C)(=C)c1ccc(cc1)C2=C(C(CC(=C)C2)c3ccccc3)c4ccccc4	ZGJMSTIWMYGQKK-UHFFFAOYSA-N	CC1CC(C2CCCCC2)C(C3CCCCC3)C(C1)C4CCC(CC4)C(C)(C)C	KSGUBCLGRHZNMQ-UHFFFAOYSA-N	S=C1NC(C(=C(N1)c2ccccc2)c3ccccc3)c4ccccc4	GIAJEGQMXBPLBU-UHFFFAOYSA-N	C=C1CC(C(=C(C1)c2ccccc2)c3ccccc3)c4ccccc4	MVFBPFPAZWWGQE-UHFFFAOYSA-N	CC1CC(C2CCCCC2)C(C3CCCCC3)C(C1)C4CCCCC4	BQFOHRHBRHVDBN-UHFFFAOYSA-N	C1NC(C(=C(N1)c2ccccc2)c3ccccc3)c4ccccc4	MXRRGRGYNJGNNB-UHFFFAOYSA-N	C1CC(C(=C(C1)c2ccccc2)c3ccccc3)c4ccccc4	FEFLQITWMBWHSV-UHFFFAOYSA-N	C1CCC(CC1)C2CCCC(C3CCCCC3)C2C4CCCCC4
Cc1c(cc(c2ccc(cc2)S(=O)(=O)C)n1c3cccc(F)c3)C(N)C(=O)NCCO[N+](=O)[O-]	UGEHBVDSAURCGJ-UHFFFAOYSA-N	XAMRAGHVMRXTLZ-UHFFFAOYSA-N	CCNC(=O)Cc1cc(c2ccc(cc2)S(=O)(=O)C)n(c1)c3ccccc3	DCCDQQMABMDJOW-UHFFFAOYSA-N	CCCC(=C)CC1=CC(C(=C1)c2ccc(cc2)[C](=C)(=C)C)c3ccccc3	YIARJNPMANFHBY-UHFFFAOYSA-N	CCCC(C)CC1CC(C2CCCCC2)C(C1)C3CCC(CC3)C(C)(C)C	ZZDIPNSMKJPHTR-UHFFFAOYSA-N	c1ccc(cc1)c2cccn2c3ccccc3	XBINOVBNAGGKHM-UHFFFAOYSA-N	C1=CC(C(=C1)c2ccccc2)c3ccccc3	XDDVPYUEAYKJAG-UHFFFAOYSA-N	C1CCC(CC1)C2CCCC2C3CCCCC3	ZZDIPNSMKJPHTR-UHFFFAOYSA-N	c1ccc(cc1)c2cccn2c3ccccc3	XBINOVBNAGGKHM-UHFFFAOYSA-N	C1=CC(C(=C1)c2ccccc2)c3ccccc3	XDDVPYUEAYKJAG-UHFFFAOYSA-N	C1CCC(CC1)C2CCCC2C3CCCCC3
CN1CCOC(O)(C1)c2ccc3Sc4ccccc4Nc3c2	JKLHPLZNXDHQNO-UHFFFAOYSA-N	WBCSNUHVJNMTJV-UHFFFAOYSA-N	CN1CCOC(C1)c2ccc3Sc4ccccc4Nc3c2	CGVYFXCKRSBEIS-UHFFFAOYSA-N	CC1CCCC(C1)c2ccc3Cc4ccccc4Cc3c2	VDCLRRGSHBWLFW-UHFFFAOYSA-N	CC1CCCC(C1)C2CCC3CC4CCCCC4CC3C2	QREMHZNLCPBMBH-UHFFFAOYSA-N	C1COC(CN1)c2ccc3Sc4ccccc4Nc3c2	ZFMLYUNDUSMWGJ-UHFFFAOYSA-N	C1CCC(CC1)c2ccc3Cc4ccccc4Cc3c2	IFJSFVXEGVLLHJ-UHFFFAOYSA-N	C1CCC(CC1)C2CCC3CC4CCCCC4CC3C2	QREMHZNLCPBMBH-UHFFFAOYSA-N	C1COC(CN1)c2ccc3Sc4ccccc4Nc3c2	ZFMLYUNDUSMWGJ-UHFFFAOYSA-N	C1CCC(CC1)c2ccc3Cc4ccccc4Cc3c2	IFJSFVXEGVLLHJ-UHFFFAOYSA-N	C1CCC(CC1)C2CCC3CC4CCCCC4CC3C2
CS(=O)c1ccc(cc1)C2=C(C(=O)C(C)(C)O2)c3cccc(Cl)c3	KGAKMGAGWMZPAL-UHFFFAOYSA-N	NCURFTSOUPVXFU-UHFFFAOYSA-N	CC1OC(=C(C1=O)c2ccccc2)c3ccc(cc3)S(=O)C	NKLJMGMTGWNQLS-UHFFFAOYSA-N	CC1CC(=C(C1=C)c2ccccc2)c3ccc(cc3)C(=C)C	JSBNZSZTAFOMJG-UHFFFAOYSA-N	CC(C)C1CCC(CC1)C2CC(C)C(C)C2C3CCCCC3	MEFAFJGOOIRFOV-UHFFFAOYSA-N	O=C1COC(=C1c2ccccc2)c3ccccc3	WKOHGEIOKMGRAV-UHFFFAOYSA-N	C=C1CCC(=C1c2ccccc2)c3ccccc3	FGISMPWADDIBOF-UHFFFAOYSA-N	CC1CCC(C2CCCCC2)C1C3CCCCC3	MJIGXZCWNCMHMZ-UHFFFAOYSA-N	C1CC(=C(O1)c2ccccc2)c3ccccc3	AUVWCPCEPJBZAG-UHFFFAOYSA-N	C1CC(=C(C1)c2ccccc2)c3ccccc3	XDDVPYUEAYKJAG-UHFFFAOYSA-N	C1CCC(CC1)C2CCCC2C3CCCCC3
CCOc1ccc(cc1)c2nc(nn2c3ccc(cc3)S(=O)(=O)C)C(F)(F)F	YIEOHDGBMBZLOO-UHFFFAOYSA-N	BPOREYRPOHVIHB-UHFFFAOYSA-N	CCOc1ccc(cc1)c2ncnn2c3ccc(cc3)S(=O)(=O)C	PFWALGWDWIEJQO-UHFFFAOYSA-N	CCCc1ccc(cc1)C2=CC=CC2c3ccc(cc3)[C](=C)(=C)C	RYRIBAPVBBRPSY-UHFFFAOYSA-N	CCCC1CCC(CC1)C2CCCC2C3CCC(CC3)C(C)(C)C	UWVIKPAJVSOFLA-UHFFFAOYSA-N	c1ccc(cc1)c2ncnn2c3ccccc3	XBINOVBNAGGKHM-UHFFFAOYSA-N	C1=CC(C(=C1)c2ccccc2)c3ccccc3	XDDVPYUEAYKJAG-UHFFFAOYSA-N	C1CCC(CC1)C2CCCC2C3CCCCC3	UWVIKPAJVSOFLA-UHFFFAOYSA-N	c1ccc(cc1)c2ncnn2c3ccccc3	XBINOVBNAGGKHM-UHFFFAOYSA-N	C1=CC(C(=C1)c2ccccc2)c3ccccc3	XDDVPYUEAYKJAG-UHFFFAOYSA-N	C1CCC(CC1)C2CCCC2C3CCCCC3
CN1CC(O)(Sc2ccccc12)c3ccc4Sc5ccccc5Nc4c3	SNMAXXFALXQUCH-UHFFFAOYSA-N	XNRWFBFYYVCWEQ-UHFFFAOYSA-N	CN1CC(Sc2ccccc12)c3ccc4Sc5ccccc5Nc4c3	MWMFLDBVBVUOJA-UHFFFAOYSA-N	CC1CC(Cc2ccccc12)c3ccc4Cc5ccccc5Cc4c3	WQTFRGTYNASWPW-UHFFFAOYSA-N	CC1CC(CC2CCCCC12)C3CCC4CC5CCCCC5CC4C3	RMABPAKDIXUMGH-UHFFFAOYSA-N	C1Nc2ccccc2SC1c3ccc4Sc5ccccc5Nc4c3	OEBVZNSJAIBMFC-UHFFFAOYSA-N	C1Cc2ccccc2CC1c3ccc4Cc5ccccc5Cc4c3	WSDWDQYBSYMKEU-UHFFFAOYSA-N	C1CCC2CC(CCC2C1)C3CCC4CC5CCCCC5CC4C3	RMABPAKDIXUMGH-UHFFFAOYSA-N	C1Nc2ccccc2SC1c3ccc4Sc5ccccc5Nc4c3	OEBVZNSJAIBMFC-UHFFFAOYSA-N	C1Cc2ccccc2CC1c3ccc4Cc5ccccc5Cc4c3	WSDWDQYBSYMKEU-UHFFFAOYSA-N	C1CCC2CC(CCC2C1)C3CCC4CC5CCCCC5CC4C3
Oc1cc(OCCCn2cc(\C=C\3/C(=O)N(c4ccccc34)c5c(Cl)cccc5Cl)c6ccccc26)cc7OC(=CC(=O)c17)c8ccccc8	OZUDNSLTDXTQNF-COEJQBHMSA-N	MGXQIEWJJSLXDE-BGDIREAQSA-N	O=C1C=C(Oc2cc(OCCCn3cc(\C=C\4/C(=O)N(c5ccccc5)c6ccccc46)c7ccccc37)ccc12)c8ccccc8	FTJOBFUSQPEXMG-ZSDNWPLWSA-N	C=C1C=C(Cc2cc(CCCCC3C=C(\C=C\4/C(=C)C(c5ccccc5)c6ccccc46)c7ccccc37)ccc12)c8ccccc8	HSUVKSXCBSCXNG-UHFFFAOYSA-N	CC1CC(CC2CC(CCCCC3CC(CC4C(C)C(C5CCCCC5)C6CCCCC46)C7CCCCC37)CCC12)C8CCCCC8	MGXQIEWJJSLXDE-BGDIREAQSA-N	O=C1C=C(Oc2cc(OCCCn3cc(\C=C\4/C(=O)N(c5ccccc5)c6ccccc46)c7ccccc37)ccc12)c8ccccc8	FTJOBFUSQPEXMG-ZSDNWPLWSA-N	C=C1C=C(Cc2cc(CCCCC3C=C(\C=C\4/C(=C)C(c5ccccc5)c6ccccc46)c7ccccc37)ccc12)c8ccccc8	HSUVKSXCBSCXNG-UHFFFAOYSA-N	CC1CC(CC2CC(CCCCC3CC(CC4C(C)C(C5CCCCC5)C6CCCCC46)C7CCCCC37)CCC12)C8CCCCC8	ASEMIRGLJYVACA-MHTZHOPKSA-N	C(COc1ccc2CC=C(Oc2c1)c3ccccc3)Cn4cc(\C=C\5/CN(c6ccccc6)c7ccccc57)c8ccccc48	SYWWQILMJMZXBO-QSWGGJQDSA-N	C(CCc1ccc2CC=C(Cc2c1)c3ccccc3)CC4C=C(\C=C\5/CC(c6ccccc6)c7ccccc57)c8ccccc48	PUSSLJWVFUUHAR-UHFFFAOYSA-N	C(CCC1CC(CC2CC(C3CCCCC3)C4CCCCC24)C5CCCCC15)CC6CCC7CCC(CC7C6)C8CCCCC8
CC1(C)O[C@H]2OC(Cn3cc(CSc4nc5ccccc5s4)nn3)[C@@H]6OC(C)(C)O[C@@H]6[C@@H]2O1	WMKUXNFTKQHMOD-XGMRHQJVSA-N	QNVKDAFBRJRRJD-UMNSQJDPSA-N	CC1O[C@H]2OC(Cn3cc(CSc4nc5ccccc5s4)nn3)[C@@H]6OC(C)O[C@@H]6[C@@H]2O1	IJWLZNZVXBQXSA-XGSSMCGBSA-N	CC1CC2CC(CC3C=CC(=C3)CCC4=Cc5ccccc5C4)C6CC(C)CC6C2C1	PSFWOAFWLSAESS-UHFFFAOYSA-N	CC1CC2CC(CC3CCC(CCC4CC5CCCCC5C4)C3)C6CC(C)CC6C2C1	YXAOIWYPPVLFBV-UVUQOUOTSA-N	C(Sc1nc2ccccc2s1)c3cn(CC4O[C@@H]5OCO[C@H]5[C@H]6OCO[C@@H]46)nn3	MUGLLPIWWYCRKU-UHFFFAOYSA-N	C(CC1=CC(CC2CC3CCCC3C4CCCC24)C=C1)C5=Cc6ccccc6C5	LFLAHFJJNSZLTB-UHFFFAOYSA-N	C(CC1CC2CCCCC2C1)C3CCC(CC4CC5CCCC5C6CCCC46)C3	YXAOIWYPPVLFBV-UVUQOUOTSA-N	C(Sc1nc2ccccc2s1)c3cn(CC4O[C@@H]5OCO[C@H]5[C@H]6OCO[C@@H]46)nn3	MUGLLPIWWYCRKU-UHFFFAOYSA-N	C(CC1=CC(CC2CC3CCCC3C4CCCC24)C=C1)C5=Cc6ccccc6C5	LFLAHFJJNSZLTB-UHFFFAOYSA-N	C(CC1CC2CCCCC2C1)C3CCC(CC4CC5CCCC5C6CCCC46)C3
CS(=O)(=O)c1ccc(cc1)c2cc(cnc2C(=O)c3ccccc3)C(F)(F)F	GKKBODHPYCNSJW-UHFFFAOYSA-N	GLXBXYBYCQPRQG-UHFFFAOYSA-N	Cc1cnc(C(=O)c2ccccc2)c(c1)c3ccc(cc3)S(=O)(=O)C	LSESHLIBMOSSSN-UHFFFAOYSA-N	Cc1ccc(C(=C)c2ccccc2)c(c1)c3ccc(cc3)[C](=C)(=C)C	RWSSKZWHWHZCOR-UHFFFAOYSA-N	CC(C1CCCCC1)C2CCC(C)CC2C3CCC(CC3)C(C)(C)C	LBJKIQVBJZASRF-UHFFFAOYSA-N	O=C(c1ccccc1)c2ncccc2c3ccccc3	ZOEUIMUGBGGMQC-UHFFFAOYSA-N	C=C(c1ccccc1)c2ccccc2c3ccccc3	FDHUJFICSDAWIV-UHFFFAOYSA-N	CC(C1CCCCC1)C2CCCCC2C3CCCCC3	VAXDNHLGUWFZSI-UHFFFAOYSA-N	C(c1ccccc1)c2ncccc2c3ccccc3	ZOYJYNLKJSQUEM-UHFFFAOYSA-N	C(c1ccccc1)c2ccccc2c3ccccc3	WZOYGQMEDBYZEW-UHFFFAOYSA-N	C(C1CCCCC1)C2CCCCC2C3CCCCC3
COc1ccc(cc1)\N=C\c2cn(nc2c3ccc(OC)cc3)c4ccc(Cl)cc4	YTAQQBAFBYQUTQ-CVKSISIWSA-N	CSEQPLONABSDKY-PCLIKHOPSA-N	COc1ccc(cc1)\N=C\c2cn(nc2c3ccc(OC)cc3)c4ccccc4	XVUNEGIOZPBHBB-KNTRCKAVSA-N	CCc1ccc(\C=C\C2=CC(C=C2c3ccc(CC)cc3)c4ccccc4)cc1	CJCBIUDVZGLGCH-UHFFFAOYSA-N	CCC1CCC(CCC2CC(CC2C3CCC(CC)CC3)C4CCCCC4)CC1	SJXWWYIQRJACGK-XQNSMLJCSA-N	C(=N\c1ccccc1)/c2cn(nc2c3ccccc3)c4ccccc4	MFZWCNWGUIYKPM-WUKNDPDISA-N	C(=C\c1ccccc1)/C2=CC(C=C2c3ccccc3)c4ccccc4	QBAKSYJTYZOACX-UHFFFAOYSA-N	C(CC1CC(CC1C2CCCCC2)C3CCCCC3)C4CCCCC4	SJXWWYIQRJACGK-XQNSMLJCSA-N	C(=N\c1ccccc1)/c2cn(nc2c3ccccc3)c4ccccc4	MFZWCNWGUIYKPM-WUKNDPDISA-N	C(=C\c1ccccc1)/C2=CC(C=C2c3ccccc3)c4ccccc4	QBAKSYJTYZOACX-UHFFFAOYSA-N	C(CC1CC(CC1C2CCCCC2)C3CCCCC3)C4CCCCC4
COc1c(c(O)cc2occc12)c3cc(nn3c4ccc(cc4)S(=O)(=O)N)c5cccnc5	KVOJQLZIQWXIOO-UHFFFAOYSA-N	QFJKABPUYUQQSG-UHFFFAOYSA-N	COc1c(ccc2occc12)c3cc(nn3c4ccccc4)c5cccnc5	JYOCJLZBYAUMJK-UHFFFAOYSA-N	CCc1c2C=CCc2ccc1C3=CC(=CC3c4ccccc4)c5ccccc5	YKPLGCMQFWSKDE-UHFFFAOYSA-N	CCC1C2CCCC2CCC1C3CC(CC3C4CCCCC4)C5CCCCC5	VFEDZGUXRDGXTH-UHFFFAOYSA-N	o1ccc2cc(ccc12)c3cc(nn3c4ccccc4)c5cccnc5	IRPVYVZKKQFPQT-UHFFFAOYSA-N	C1C=Cc2cc(ccc12)C3=CC(=CC3c4ccccc4)c5ccccc5	QDXJACFRCGLFDG-UHFFFAOYSA-N	C1CCC(CC1)C2CC(C3CCCCC3)C(C2)C4CCC5CCCC5C4	VFEDZGUXRDGXTH-UHFFFAOYSA-N	o1ccc2cc(ccc12)c3cc(nn3c4ccccc4)c5cccnc5	IRPVYVZKKQFPQT-UHFFFAOYSA-N	C1C=Cc2cc(ccc12)C3=CC(=CC3c4ccccc4)c5ccccc5	QDXJACFRCGLFDG-UHFFFAOYSA-N	C1CCC(CC1)C2CC(C3CCCCC3)C(C2)C4CCC5CCCC5C4
COc1cc(\C=C\C(=O)c2c(C)c(Cl)c(C)cc2O)cc(OC)c1OC	GFCYNCSDFDPESB-VOTSOKGWSA-N	IFJLNOXFRRHOQD-KPKJPENVSA-N	COc1ccc(\C=C\C(=O)c2ccc(C)cc2)cc1	BLXREVLSCDFTLV-BQYQJAHWSA-N	CCc1ccc(\C=C\C(=C)c2ccc(C)cc2)cc1	MVRKYHVIKLNLCP-UHFFFAOYSA-N	CCC1CCC(CCC(C)C2CCC(C)CC2)CC1	DQFBYFPFKXHELB-VAWYXSNFSA-N	O=C(\C=C\c1ccccc1)c2ccccc2	SWMVJOXVIGSMEN-OUKQBFOZSA-N	C=C(\C=C\c1ccccc1)c2ccccc2	QYUDFQUDLLTCAA-UHFFFAOYSA-N	CC(CCC1CCCCC1)C2CCCCC2	AIMDYNJRXHEXEL-KPKJPENVSA-N	C(\C=C\c1ccccc1)c2ccccc2	AIMDYNJRXHEXEL-KPKJPENVSA-N	C(\C=C\c1ccccc1)c2ccccc2	LIQIPWNPFZCAIQ-UHFFFAOYSA-N	C(CC1CCCCC1)CC2CCCCC2
COc1c(O)c(c(OC)c2ccoc12)c3cc(nn3c4ccc(cc4)S(=O)(=O)N)C(F)(F)F	SZFNTEQZZWVASI-UHFFFAOYSA-N	QAOLDAGXNHEXSD-UHFFFAOYSA-N	COc1cc(cc2ccoc12)c3cc(C)nn3c4ccccc4	QOYKUNZSLCFONY-UHFFFAOYSA-N	CCc1cc(cc2C=CCc12)C3=CC(=CC3c4ccccc4)C	AJURWCOBAICKHO-UHFFFAOYSA-N	CCC1CC(CC2CCCC12)C3CC(C)CC3C4CCCCC4	BWDAREXKUMUGCR-UHFFFAOYSA-N	o1ccc2cc(ccc12)c3ccnn3c4ccccc4	BNAGGOWFNDJTNG-UHFFFAOYSA-N	C1C=Cc2cc(ccc12)C3=CC=CC3c4ccccc4	DOQAWQZDQDSYGO-UHFFFAOYSA-N	C1CCC(CC1)C2CCCC2C3CCC4CCCC4C3	BWDAREXKUMUGCR-UHFFFAOYSA-N	o1ccc2cc(ccc12)c3ccnn3c4ccccc4	BNAGGOWFNDJTNG-UHFFFAOYSA-N	C1C=Cc2cc(ccc12)C3=CC=CC3c4ccccc4	DOQAWQZDQDSYGO-UHFFFAOYSA-N	C1CCC(CC1)C2CCCC2C3CCC4CCCC4C3
CC1(C)OC(=C(C1=O)c2cccc(Cl)c2)c3ccc(cc3)S(=O)(=O)C	SOTLBUKMGXVUFG-UHFFFAOYSA-N	MCATUBGGCOBLCU-UHFFFAOYSA-N	CC1OC(=C(C1=O)c2ccccc2)c3ccc(cc3)S(=O)(=O)C	SYEOTFJQBRAHIN-UHFFFAOYSA-N	CC1CC(=C(C1=C)c2ccccc2)c3ccc(cc3)[C](=C)(=C)C	JPHZNJBWHBLJDZ-UHFFFAOYSA-N	CC1CC(C2CCC(CC2)C(C)(C)C)C(C3CCCCC3)C1C	MEFAFJGOOIRFOV-UHFFFAOYSA-N	O=C1COC(=C1c2ccccc2)c3ccccc3	WKOHGEIOKMGRAV-UHFFFAOYSA-N	C=C1CCC(=C1c2ccccc2)c3ccccc3	FGISMPWADDIBOF-UHFFFAOYSA-N	CC1CCC(C2CCCCC2)C1C3CCCCC3	MJIGXZCWNCMHMZ-UHFFFAOYSA-N	C1CC(=C(O1)c2ccccc2)c3ccccc3	AUVWCPCEPJBZAG-UHFFFAOYSA-N	C1CC(=C(C1)c2ccccc2)c3ccccc3	XDDVPYUEAYKJAG-UHFFFAOYSA-N	C1CCC(CC1)C2CCCC2C3CCCCC3
CC1=CC(=O)C(=C(O1)c2ccc(cc2)S(=O)C)Oc3ccc(Br)cc3F	RZDNFEBTJXOTQW-UHFFFAOYSA-N	FIDUUCDVCUVNMO-UHFFFAOYSA-N	CC1=CC(=O)C(=C(O1)c2ccc(cc2)S(=O)C)Oc3ccccc3	NHBDEIBQKSSXFI-UHFFFAOYSA-N	CC(=C)c1ccc(cc1)C2=C(Cc3ccccc3)C(=C)C=C(C)C2	KGQBTFUDXHNMOY-UHFFFAOYSA-N	CC(C)C1CCC(CC1)C2CC(C)CC(C)C2CC3CCCCC3	UDRXZKJLWGNNBV-UHFFFAOYSA-N	O=C1C=COC(=C1Oc2ccccc2)c3ccccc3	HIVOJZQEOCQASC-UHFFFAOYSA-N	C=C1C=CCC(=C1Cc2ccccc2)c3ccccc3	YNPCZOPNYXBRCV-UHFFFAOYSA-N	CC1CCCC(C2CCCCC2)C1CC3CCCCC3	URLVZZLKVFINCS-UHFFFAOYSA-N	C1C=COC(=C1Oc2ccccc2)c3ccccc3	JIALSFMDAMDCTF-UHFFFAOYSA-N	C(C1=C(CC=CC1)c2ccccc2)c3ccccc3	WZOYGQMEDBYZEW-UHFFFAOYSA-N	C(C1CCCCC1)C2CCCCC2C3CCCCC3
COc1c(O)c(c(OC)c2ccoc12)c3cc(nn3c4ccc(cc4)S(=O)(=O)N)c5cccnc5	NVBQPBUVZRTGIF-UHFFFAOYSA-N	QDDMQBWHGPIWQH-UHFFFAOYSA-N	COc1cc(c(OC)c2ccoc12)c3cc(nn3c4ccccc4)c5cccnc5	HQSQLEQBSFAFOU-UHFFFAOYSA-N	CCc1cc(C2=CC(=CC2c3ccccc3)c4ccccc4)c(CC)c5C=CCc15	AVBPGLDRMKGGGB-UHFFFAOYSA-N	CCC1CC(C(CC)C2CCCC12)C3CC(CC3C4CCCCC4)C5CCCCC5	VFEDZGUXRDGXTH-UHFFFAOYSA-N	o1ccc2cc(ccc12)c3cc(nn3c4ccccc4)c5cccnc5	IRPVYVZKKQFPQT-UHFFFAOYSA-N	C1C=Cc2cc(ccc12)C3=CC(=CC3c4ccccc4)c5ccccc5	QDXJACFRCGLFDG-UHFFFAOYSA-N	C1CCC(CC1)C2CC(C3CCCCC3)C(C2)C4CCC5CCCC5C4	VFEDZGUXRDGXTH-UHFFFAOYSA-N	o1ccc2cc(ccc12)c3cc(nn3c4ccccc4)c5cccnc5	IRPVYVZKKQFPQT-UHFFFAOYSA-N	C1C=Cc2cc(ccc12)C3=CC(=CC3c4ccccc4)c5ccccc5	QDXJACFRCGLFDG-UHFFFAOYSA-N	C1CCC(CC1)C2CC(C3CCCCC3)C(C2)C4CCC5CCCC5C4
NS(=O)(=O)c1ccc(cc1)N2C(=O)C(=C(Nc3ccccc3F)C2=O)Cl	OURLFZXUYFKXTP-UHFFFAOYSA-N	KTGOYNWJJKTCKT-UHFFFAOYSA-N	O=C1C=C(Nc2ccccc2)C(=O)N1c3ccccc3	BRAIICLJWVJLJT-UHFFFAOYSA-N	C=C1C=C(Cc2ccccc2)C(=C)C1c3ccccc3	DSNAGVNFLSJZEM-UHFFFAOYSA-N	CC1CC(CC2CCCCC2)C(C)C1C3CCCCC3	KTGOYNWJJKTCKT-UHFFFAOYSA-N	O=C1C=C(Nc2ccccc2)C(=O)N1c3ccccc3	BRAIICLJWVJLJT-UHFFFAOYSA-N	C=C1C=C(Cc2ccccc2)C(=C)C1c3ccccc3	DSNAGVNFLSJZEM-UHFFFAOYSA-N	CC1CC(CC2CCCCC2)C(C)C1C3CCCCC3	VBHYCVDJGHFXFX-UHFFFAOYSA-N	C1C=C(CN1c2ccccc2)Nc3ccccc3	ZZAVUMMENZCCOY-UHFFFAOYSA-N	C(C1=CCC(C1)c2ccccc2)c3ccccc3	XGZJDJNAZVYYOU-UHFFFAOYSA-N	C(C1CCCCC1)C2CCC(C2)C3CCCCC3
CC(=O)Oc1ccc(cc1C(=O)O)c2ccc(F)cc2F	LISFBZUVDUFOFV-UHFFFAOYSA-N	MDBPJULYZMPDAD-UHFFFAOYSA-N	CC(=O)Oc1ccc(cc1C)c2ccccc2	SUPLIPBECJDVDZ-UHFFFAOYSA-N	CC(=C)Cc1ccc(cc1C)c2ccccc2	BMYBJCRDCYJYKE-UHFFFAOYSA-N	CC(C)CC1CCC(CC1C)C2CCCCC2	ZUOUZKKEUPVFJK-UHFFFAOYSA-N	c1ccc(cc1)c2ccccc2	ZUOUZKKEUPVFJK-UHFFFAOYSA-N	c1ccc(cc1)c2ccccc2	WVIIMZNLDWSIRH-UHFFFAOYSA-N	C1CCC(CC1)C2CCCCC2	ZUOUZKKEUPVFJK-UHFFFAOYSA-N	c1ccc(cc1)c2ccccc2	ZUOUZKKEUPVFJK-UHFFFAOYSA-N	c1ccc(cc1)c2ccccc2	WVIIMZNLDWSIRH-UHFFFAOYSA-N	C1CCC(CC1)C2CCCCC2
Cc1nn(c2ccccc2)c3c4cc(ccc4NC(=O)c13)[N+](=O)[O-]	QVSMHFXSOSVCTP-UHFFFAOYSA-N	HENBVGAVRDHGBK-UHFFFAOYSA-N	Cc1nn(c2ccccc2)c3c4ccccc4NC(=O)c13	IHZLDCFIXOLFPG-UHFFFAOYSA-N	CC1=CC(C2=C1C(=C)Cc3ccccc23)c4ccccc4	FWGHDOBOEWZBOS-UHFFFAOYSA-N	CC1CC2CCCCC2C3C(CC(C)C13)C4CCCCC4	QCFFVSKBKMDKLO-UHFFFAOYSA-N	O=C1Nc2ccccc2c3c1cnn3c4ccccc4	WUPQQDYDRGOSAA-UHFFFAOYSA-N	C=C1Cc2ccccc2C3=C1C=CC3c4ccccc4	KEBSIBLIYFZGDL-UHFFFAOYSA-N	CC1CC2CCCCC2C3C1CCC3C4CCCCC4	CEVBJPQJOLGITG-UHFFFAOYSA-N	C1Nc2ccccc2c3c1cnn3c4ccccc4	KOUXHNLJDBEQQE-UHFFFAOYSA-N	C1Cc2ccccc2C3=C1C=CC3c4ccccc4	ZWARHYMEAJPROH-UHFFFAOYSA-N	C1CCC(CC1)C2CCC3CCC4CCCCC4C23
COc1cc2occc2c(OC)c1c3cc(c4ccc(F)cc4)n(n3)c5ccc(cc5)S(=O)(=O)N	JTVXMDDKBLTKHW-UHFFFAOYSA-N	NQDOAOZWTBEOHY-UHFFFAOYSA-N	COc1cc2occc2c(OC)c1c3cc(c4ccccc4)n(n3)c5ccccc5	KPVPHXMAYAKGTM-UHFFFAOYSA-N	CCc1cc2CC=Cc2c(CC)c1C3=CC(C(=C3)c4ccccc4)c5ccccc5	YDVDVWCNGFMNBH-UHFFFAOYSA-N	CCC1CC2CCCC2C(CC)C1C3CC(C4CCCCC4)C(C3)C5CCCCC5	ZIOXNEYOFFOCNG-UHFFFAOYSA-N	o1ccc2cc(ccc12)c3cc(c4ccccc4)n(n3)c5ccccc5	LBYUISARDMXWRL-UHFFFAOYSA-N	C1C=Cc2cc(ccc12)C3=CC(C(=C3)c4ccccc4)c5ccccc5	LHWVUGGQOPDZDK-UHFFFAOYSA-N	C1CCC(CC1)C2CC(CC2C3CCCCC3)C4CCC5CCCC5C4	ZIOXNEYOFFOCNG-UHFFFAOYSA-N	o1ccc2cc(ccc12)c3cc(c4ccccc4)n(n3)c5ccccc5	LBYUISARDMXWRL-UHFFFAOYSA-N	C1C=Cc2cc(ccc12)C3=CC(C(=C3)c4ccccc4)c5ccccc5	LHWVUGGQOPDZDK-UHFFFAOYSA-N	C1CCC(CC1)C2CC(CC2C3CCCCC3)C4CCC5CCCC5C4
COc1cc2occc2c(OC)c1c3cc(c4ccc(cc4)C(F)(F)F)n(n3)c5ccc(cc5)S(=O)(=O)N	RTDWEGLAYPOTJQ-UHFFFAOYSA-N	ZFVCOFKRSBODIE-UHFFFAOYSA-N	COc1cc2occc2cc1c3cc(c4ccc(C)cc4)n(n3)c5ccccc5	OQGVIVXFWADCBZ-UHFFFAOYSA-N	CCc1cc2CC=Cc2cc1C3=CC(C(=C3)c4ccc(C)cc4)c5ccccc5	JSHRUFONKZIUGW-UHFFFAOYSA-N	CCC1CC2CCCC2CC1C3CC(C4CCCCC4)C(C3)C5CCC(C)CC5	ZIOXNEYOFFOCNG-UHFFFAOYSA-N	o1ccc2cc(ccc12)c3cc(c4ccccc4)n(n3)c5ccccc5	LBYUISARDMXWRL-UHFFFAOYSA-N	C1C=Cc2cc(ccc12)C3=CC(C(=C3)c4ccccc4)c5ccccc5	LHWVUGGQOPDZDK-UHFFFAOYSA-N	C1CCC(CC1)C2CC(CC2C3CCCCC3)C4CCC5CCCC5C4	ZIOXNEYOFFOCNG-UHFFFAOYSA-N	o1ccc2cc(ccc12)c3cc(c4ccccc4)n(n3)c5ccccc5	LBYUISARDMXWRL-UHFFFAOYSA-N	C1C=Cc2cc(ccc12)C3=CC(C(=C3)c4ccccc4)c5ccccc5	LHWVUGGQOPDZDK-UHFFFAOYSA-N	C1CCC(CC1)C2CC(CC2C3CCCCC3)C4CCC5CCCC5C4
NC(=S)c1ccc(cc1)n2nc(cc2c3occc3)C(F)(F)F	QOMKEZLUCGAMMC-UHFFFAOYSA-N	UGVVRMPIIUGXII-UHFFFAOYSA-N	Cc1ccc(cc1)n2nc(C)cc2c3occc3	UUORFJOLKULCIX-UHFFFAOYSA-N	CC1=CC(C(=C1)C2=CC=CC2)c3ccc(C)cc3	FWNQFIZYQDKGIO-UHFFFAOYSA-N	CC1CCC(CC1)C2CC(C)CC2C3CCCC3	VWFWKGKWNYIUEZ-UHFFFAOYSA-N	o1cccc1c2ccnn2c3ccccc3	KQIPWNHMHVLFJA-UHFFFAOYSA-N	C1C=CC=C1C2=CC=CC2c3ccccc3	BTFYOWGZUKZIQE-UHFFFAOYSA-N	C1CCC(CC1)C2CCCC2C3CCCC3	VWFWKGKWNYIUEZ-UHFFFAOYSA-N	o1cccc1c2ccnn2c3ccccc3	KQIPWNHMHVLFJA-UHFFFAOYSA-N	C1C=CC=C1C2=CC=CC2c3ccccc3	BTFYOWGZUKZIQE-UHFFFAOYSA-N	C1CCC(CC1)C2CCCC2C3CCCC3
Cc1nn(c2ccc(cc2)S(=O)(=O)N)c3c4cc(ccc4NC(=O)c13)[N+](=O)[O-]	RXAIKPJKKYQFCO-UHFFFAOYSA-N	HENBVGAVRDHGBK-UHFFFAOYSA-N	Cc1nn(c2ccccc2)c3c4ccccc4NC(=O)c13	IHZLDCFIXOLFPG-UHFFFAOYSA-N	CC1=CC(C2=C1C(=C)Cc3ccccc23)c4ccccc4	FWGHDOBOEWZBOS-UHFFFAOYSA-N	CC1CC2CCCCC2C3C(CC(C)C13)C4CCCCC4	QCFFVSKBKMDKLO-UHFFFAOYSA-N	O=C1Nc2ccccc2c3c1cnn3c4ccccc4	WUPQQDYDRGOSAA-UHFFFAOYSA-N	C=C1Cc2ccccc2C3=C1C=CC3c4ccccc4	KEBSIBLIYFZGDL-UHFFFAOYSA-N	CC1CC2CCCCC2C3C1CCC3C4CCCCC4	CEVBJPQJOLGITG-UHFFFAOYSA-N	C1Nc2ccccc2c3c1cnn3c4ccccc4	KOUXHNLJDBEQQE-UHFFFAOYSA-N	C1Cc2ccccc2C3=C1C=CC3c4ccccc4	ZWARHYMEAJPROH-UHFFFAOYSA-N	C1CCC(CC1)C2CCC3CCC4CCCCC4C23
CCOC(=O)c1c(C)oc2ccc(Oc3ccccc3C)cc12	YVLZYNAQMBQWED-UHFFFAOYSA-N	MNORDLDCTBAFLE-UHFFFAOYSA-N	CCOC(=O)c1coc2ccc(Oc3ccccc3C)cc12	WPEDCUFLXZTGBM-UHFFFAOYSA-N	CCCC(=C)C1=CCc2ccc(Cc3ccccc3C)cc12	RQKOAUIJORSKGV-UHFFFAOYSA-N	CCCC(C)C1CCC2CCC(CC3CCCCC3C)CC12	AAIXHGSTYUAFSZ-UHFFFAOYSA-N	O(c1ccccc1)c2ccc3occc3c2	VJPGDTVPUMZYGU-UHFFFAOYSA-N	C(c1ccccc1)c2ccc3CC=Cc3c2	BVDQHJOLQLJALX-UHFFFAOYSA-N	C(C1CCCCC1)C2CCC3CCCC3C2	AAIXHGSTYUAFSZ-UHFFFAOYSA-N	O(c1ccccc1)c2ccc3occc3c2	VJPGDTVPUMZYGU-UHFFFAOYSA-N	C(c1ccccc1)c2ccc3CC=Cc3c2	BVDQHJOLQLJALX-UHFFFAOYSA-N	C(C1CCCCC1)C2CCC3CCCC3C2
CC(C)CNc1nc(cc(n1)C(F)(F)F)c2ccc(cc2)S(=O)(=O)C	HOLQWJFBSBMDCC-UHFFFAOYSA-N	VBGHVVAKLXPLMD-UHFFFAOYSA-N	CCCNc1nccc(n1)c2ccc(cc2)S(=O)(=O)C	PBYIKTBIVQWMGB-UHFFFAOYSA-N	CCCCc1cccc(c1)c2ccc(cc2)[C](=C)(=C)C	JPLBJYLFGPLMCA-UHFFFAOYSA-N	CCCCC1CCCC(C1)C2CCC(CC2)C(C)(C)C	MKLQPIYLZMLAER-UHFFFAOYSA-N	c1ccc(cc1)c2ccncn2	ZUOUZKKEUPVFJK-UHFFFAOYSA-N	c1ccc(cc1)c2ccccc2	WVIIMZNLDWSIRH-UHFFFAOYSA-N	C1CCC(CC1)C2CCCCC2	MKLQPIYLZMLAER-UHFFFAOYSA-N	c1ccc(cc1)c2ccncn2	ZUOUZKKEUPVFJK-UHFFFAOYSA-N	c1ccc(cc1)c2ccccc2	WVIIMZNLDWSIRH-UHFFFAOYSA-N	C1CCC(CC1)C2CCCCC2
Oc1cc(\C=C\c2cc(O)c(O)c(O)c2)cc(O)c1O	ZUIXFZJBOJTTET-OWOJBTEDSA-N	PJANXHGTPQOBST-VAWYXSNFSA-N	C(=C\c1ccccc1)/c2ccccc2	PJANXHGTPQOBST-VAWYXSNFSA-N	C(=C\c1ccccc1)/c2ccccc2	IBLVSWYGUFGDMF-UHFFFAOYSA-N	C(CC1CCCCC1)C2CCCCC2	PJANXHGTPQOBST-VAWYXSNFSA-N	C(=C\c1ccccc1)/c2ccccc2	PJANXHGTPQOBST-VAWYXSNFSA-N	C(=C\c1ccccc1)/c2ccccc2	IBLVSWYGUFGDMF-UHFFFAOYSA-N	C(CC1CCCCC1)C2CCCCC2	PJANXHGTPQOBST-VAWYXSNFSA-N	C(=C\c1ccccc1)/c2ccccc2	PJANXHGTPQOBST-VAWYXSNFSA-N	C(=C\c1ccccc1)/c2ccccc2	IBLVSWYGUFGDMF-UHFFFAOYSA-N	C(CC1CCCCC1)C2CCCCC2
O=C1CC(=NN1)Nc2ccccc2Nc3ccc(nn3)N4CCOCC4	OVBXTCFARXRFSK-UHFFFAOYSA-N	OVBXTCFARXRFSK-UHFFFAOYSA-N	O=C1CC(=NN1)Nc2ccccc2Nc3ccc(nn3)N4CCOCC4	AZSRCUJAEURJNY-UHFFFAOYSA-N	C=C1CC=C(Cc2ccccc2Cc3ccc(cc3)C4CCCCC4)C1	KQKNGSCCCQGYRT-UHFFFAOYSA-N	CC1CCC(CC2CCCCC2CC3CCC(CC3)C4CCCCC4)C1	OVBXTCFARXRFSK-UHFFFAOYSA-N	O=C1CC(=NN1)Nc2ccccc2Nc3ccc(nn3)N4CCOCC4	AZSRCUJAEURJNY-UHFFFAOYSA-N	C=C1CC=C(Cc2ccccc2Cc3ccc(cc3)C4CCCCC4)C1	KQKNGSCCCQGYRT-UHFFFAOYSA-N	CC1CCC(CC2CCCCC2CC3CCC(CC3)C4CCCCC4)C1	CPBLNKNIEYYHND-UHFFFAOYSA-N	C1CC(=NN1)Nc2ccccc2Nc3ccc(nn3)N4CCOCC4	HOVPRAMKKJRCDU-UHFFFAOYSA-N	C(C1=CCCC1)c2ccccc2Cc3ccc(cc3)C4CCCCC4	PWPRYERBJHZAJL-UHFFFAOYSA-N	C(C1CCCC1)C2CCCCC2CC3CCC(CC3)C4CCCCC4
CS(=O)(=O)c1ccc(cc1)c2nccnc2c3ccccc3	VPFPZWIWCHWHJI-UHFFFAOYSA-N	VPFPZWIWCHWHJI-UHFFFAOYSA-N	CS(=O)(=O)c1ccc(cc1)c2nccnc2c3ccccc3	KMFBVOBTDDNASX-UHFFFAOYSA-N	C[C](=C)(=C)c1ccc(cc1)c2ccccc2c3ccccc3	QVBYXIXYKOPKSQ-UHFFFAOYSA-N	CC(C)(C)C1CCC(CC1)C2CCCCC2C3CCCCC3	PTZIVVDMBCVSMR-UHFFFAOYSA-N	c1ccc(cc1)c2nccnc2c3ccccc3	OIAQMFOKAXHPNH-UHFFFAOYSA-N	c1ccc(cc1)c2ccccc2c3ccccc3	JSVILEFZXZLOES-UHFFFAOYSA-N	C1CCC(CC1)C2CCCCC2C3CCCCC3	PTZIVVDMBCVSMR-UHFFFAOYSA-N	c1ccc(cc1)c2nccnc2c3ccccc3	OIAQMFOKAXHPNH-UHFFFAOYSA-N	c1ccc(cc1)c2ccccc2c3ccccc3	JSVILEFZXZLOES-UHFFFAOYSA-N	C1CCC(CC1)C2CCCCC2C3CCCCC3
Clc1ccccc1Nc2ccc(Nc3ccccc3NC4=NNC(=O)C4)nn2	UQIVJMGZEVNQOP-UHFFFAOYSA-N	SSKHBPMYPRPQCV-UHFFFAOYSA-N	O=C1CC(=NN1)Nc2ccccc2Nc3ccc(Nc4ccccc4)nn3	ZCNIFWFDRVDRCC-UHFFFAOYSA-N	C=C1CC=C(Cc2ccccc2Cc3ccc(Cc4ccccc4)cc3)C1	KFBRUMBCWJDMPU-UHFFFAOYSA-N	CC1CCC(CC2CCCCC2CC3CCC(CC4CCCCC4)CC3)C1	SSKHBPMYPRPQCV-UHFFFAOYSA-N	O=C1CC(=NN1)Nc2ccccc2Nc3ccc(Nc4ccccc4)nn3	ZCNIFWFDRVDRCC-UHFFFAOYSA-N	C=C1CC=C(Cc2ccccc2Cc3ccc(Cc4ccccc4)cc3)C1	KFBRUMBCWJDMPU-UHFFFAOYSA-N	CC1CCC(CC2CCCCC2CC3CCC(CC4CCCCC4)CC3)C1	JCNPYVXSPIRLFY-UHFFFAOYSA-N	C1CC(=NN1)Nc2ccccc2Nc3ccc(Nc4ccccc4)nn3	AEEMJGADBWUEOX-UHFFFAOYSA-N	C(c1ccccc1)c2ccc(Cc3ccccc3CC4=CCCC4)cc2	YSWWFSSRIJDWQW-UHFFFAOYSA-N	C(C1CCCCC1)C2CCC(CC3CCCCC3CC4CCCC4)CC2
[2H]C([2H])([2H])c1cc(Br)cc2C=C(C(Oc12)C(F)(F)F)C(=O)O	ILHUJLLYTPMLPK-FIBGUPNXSA-N	UNSRMDRNXYJHAJ-UHFFFAOYSA-N	CC1=Cc2cccc(C)c2OC1	ZCFZOSNJSOVDCC-UHFFFAOYSA-N	CC1=Cc2cccc(C)c2CC1	SXLVBBLVYUOSKX-UHFFFAOYSA-N	CC1CCC2C(C)CCCC2C1	KYNSBQPICQTCGU-UHFFFAOYSA-N	C1Oc2ccccc2C=C1	KEIFWROAQVVDBN-UHFFFAOYSA-N	C1Cc2ccccc2C=C1	NNBZCPXTIHJBJL-UHFFFAOYSA-N	C1CCC2CCCCC2C1	KYNSBQPICQTCGU-UHFFFAOYSA-N	C1Oc2ccccc2C=C1	KEIFWROAQVVDBN-UHFFFAOYSA-N	C1Cc2ccccc2C=C1	NNBZCPXTIHJBJL-UHFFFAOYSA-N	C1CCC2CCCCC2C1
CC(C)Cc1ccc(cc1)C(C)C(=O)OCC\C(=C(\C)/N(CC(=O)OCC(OC(=O)C(C)c2ccc(CC(C)C)cc2)C3OC(=O)C(=C3O)O)C=O)\SSCc4ccccc4	DRBSSRQDAHYRIF-BZDUDJNJSA-N	NZVREVZMRBFHKJ-MDAYZVFASA-N	CCCc1ccc(CC(=O)OCCC(=CNCC(=O)OCC(OC(=O)Cc2ccc(CCC)cc2)C3OC(=O)C=C3)SSCc4ccccc4)cc1	SKPLVFOJYMWTEZ-SEMVAEAYSA-N	CCCc1ccc(CC(=C)CCCC(=CCCC(=C)CCC(CC(=C)Cc2ccc(CCC)cc2)C3CC(=C)C=C3)CCCc4ccccc4)cc1	JETCNSYABSOLFF-UHFFFAOYSA-N	CCCC1CCC(CC(C)CCCC(CCCC(C)CCC(CC(C)CC2CCC(CCC)CC2)C3CCC(C)C3)CCCC4CCCCC4)CC1	MTNVABUKHNKSAV-UHFFFAOYSA-N	O=C(CNC=C(CCOC(=O)Cc1ccccc1)SSCc2ccccc2)OCC(OC(=O)Cc3ccccc3)C4OC(=O)C=C4	KSESUZUOTXBMLY-UHFFFAOYSA-N	C=C(CCC=C(CCCC(=C)Cc1ccccc1)CCCc2ccccc2)CCC(CC(=C)Cc3ccccc3)C4CC(=C)C=C4	MTACMASYQVQVSK-UHFFFAOYSA-N	CC(CCCC(CCCC(C)CC1CCCCC1)CCCC2CCCCC2)CCC(CC(C)CC3CCCCC3)C4CCC(C)C4	WAODTAHHIDCUOY-UHFFFAOYSA-N	C(COCC(OCCc1ccccc1)C2OCC=C2)NC=C(CCOCCc3ccccc3)SSCc4ccccc4	CTSRHJFCRUESMV-UHFFFAOYSA-N	C(CCC=C(CCCCCc1ccccc1)CCCc2ccccc2)CCC(CCCc3ccccc3)C4CCC=C4	WSSVDTDJQUIXAN-UHFFFAOYSA-N	C(CCCC(CCCC1CCCCC1)C2CCCC2)CCC(CCCCCC3CCCCC3)CCCC4CCCCC4
Clc1ccc(Nc2ccc(Nc3ccccc3NC4=NNC(=O)C4)nn2)cc1	VIDOLFNUPIHOTH-UHFFFAOYSA-N	SSKHBPMYPRPQCV-UHFFFAOYSA-N	O=C1CC(=NN1)Nc2ccccc2Nc3ccc(Nc4ccccc4)nn3	ZCNIFWFDRVDRCC-UHFFFAOYSA-N	C=C1CC=C(Cc2ccccc2Cc3ccc(Cc4ccccc4)cc3)C1	KFBRUMBCWJDMPU-UHFFFAOYSA-N	CC1CCC(CC2CCCCC2CC3CCC(CC4CCCCC4)CC3)C1	SSKHBPMYPRPQCV-UHFFFAOYSA-N	O=C1CC(=NN1)Nc2ccccc2Nc3ccc(Nc4ccccc4)nn3	ZCNIFWFDRVDRCC-UHFFFAOYSA-N	C=C1CC=C(Cc2ccccc2Cc3ccc(Cc4ccccc4)cc3)C1	KFBRUMBCWJDMPU-UHFFFAOYSA-N	CC1CCC(CC2CCCCC2CC3CCC(CC4CCCCC4)CC3)C1	JCNPYVXSPIRLFY-UHFFFAOYSA-N	C1CC(=NN1)Nc2ccccc2Nc3ccc(Nc4ccccc4)nn3	AEEMJGADBWUEOX-UHFFFAOYSA-N	C(c1ccccc1)c2ccc(Cc3ccccc3CC4=CCCC4)cc2	YSWWFSSRIJDWQW-UHFFFAOYSA-N	C(C1CCCCC1)C2CCC(CC3CCCCC3CC4CCCC4)CC2
CCCCCC\C(=N/O)\c1cc(OC)c2C(=O)C=CC(=O)c2c1OC	FKBSRNIEUJMJJY-DEDYPNTBSA-N	CRFJLFXKAHGPQH-UHFFFAOYSA-N	CCCCCCC(=N)c1cc(OC)c2C(=O)C=CC(=O)c2c1	FNQCKUWWRSJGFH-UHFFFAOYSA-N	CCCCCCC(=C)c1cc(CC)c2C(=C)C=CC(=C)c2c1	WXZXVCOHNBOIAB-UHFFFAOYSA-N	CCCCCCC(C)C1CC(CC)C2C(C)CCC(C)C2C1	FRASJONUBLZVQX-UHFFFAOYSA-N	O=C1C=CC(=O)c2ccccc12	JXKQLTYPWVSUEQ-UHFFFAOYSA-N	C=C1C=CC(=C)c2ccccc12	POHSTLAFRROMOQ-UHFFFAOYSA-N	CC1CCC(C)C2CCCCC12	FUPIVZHYVSCYLX-UHFFFAOYSA-N	C1C=CCc2ccccc12	FUPIVZHYVSCYLX-UHFFFAOYSA-N	C1C=CCc2ccccc12	NNBZCPXTIHJBJL-UHFFFAOYSA-N	C1CCC2CCCCC2C1
Cc1ccc(cc1)c2nn(cc2c3cc([nH]c3c4ccc(F)cc4)c5ccc(Cl)cc5)c6ccc(cc6)S(=O)(=O)N	DJPVKQQTANNJQR-UHFFFAOYSA-N	OQLRIEURVVHKBO-UHFFFAOYSA-N	Cc1ccc(cc1)c2nn(cc2c3cc([nH]c3c4ccccc4)c5ccccc5)c6ccccc6	WBAIJOVCBRLEOP-UHFFFAOYSA-N	Cc1ccc(cc1)C2=CC(C=C2C3=C(CC(=C3)c4ccccc4)c5ccccc5)c6ccccc6	SULBNWPPVAIRCR-UHFFFAOYSA-N	CC1CCC(CC1)C2CC(CC2C3CC(CC3C4CCCCC4)C5CCCCC5)C6CCCCC6	WZHQVZILVQXXRB-UHFFFAOYSA-N	c1ccc(cc1)c2cc(c3cn(nc3c4ccccc4)c5ccccc5)c([nH]2)c6ccccc6	SDWMEYQJDHYHIJ-UHFFFAOYSA-N	C1C(=CC(=C1c2ccccc2)C3=CC(C=C3c4ccccc4)c5ccccc5)c6ccccc6	QMLBMXBROLJEBT-UHFFFAOYSA-N	C1CCC(CC1)C2CC(C3CCCCC3)C(C2)C4CC(CC4C5CCCCC5)C6CCCCC6	WZHQVZILVQXXRB-UHFFFAOYSA-N	c1ccc(cc1)c2cc(c3cn(nc3c4ccccc4)c5ccccc5)c([nH]2)c6ccccc6	SDWMEYQJDHYHIJ-UHFFFAOYSA-N	C1C(=CC(=C1c2ccccc2)C3=CC(C=C3c4ccccc4)c5ccccc5)c6ccccc6	QMLBMXBROLJEBT-UHFFFAOYSA-N	C1CCC(CC1)C2CC(C3CCCCC3)C(C2)C4CC(CC4C5CCCCC5)C6CCCCC6
C[C@@H]1O[C@@H](O[C@H]2[C@@H](O)[C@H](OCCc3ccc(O)c(O)c3)O[C@H](CO[C@@H]4OC[C@@H](O)[C@H](O)[C@H]4O)[C@@H]2OC(=O)\C=C\c5ccc(O)c(O)c5)[C@H](O)[C@H](O)[C@H]1O	XPLMUADTACCMDJ-KPQMVWDGSA-N	KQUIGALZSFITKU-FVEHJURPSA-N	C[C@H]1CCC[C@H](O[C@H]2C[C@H](OCCc3ccccc3)O[C@H](CO[C@H]4CCCCO4)[C@@H]2OC(=O)\C=C\c5ccccc5)O1	CQYHQRZEEVXGKS-AWGVTXJMSA-N	CC1CCCC(CC2CC(CCCc3ccccc3)CC(CCC4CCCCC4)C2CC(=C)\C=C\c5ccccc5)C1	MUBGDQXYEWRPBM-UHFFFAOYSA-N	CC(CCC1CCCCC1)CC2C(CCC3CCCCC3)CC(CCCC4CCCCC4)CC2CC5CCCC(C)C5	BHEKKBXJGPAYLF-DTBXXSEXSA-N	O=C(O[C@@H]1[C@H](C[C@H](OCCc2ccccc2)O[C@@H]1CO[C@H]3CCCCO3)O[C@H]4CCCCO4)\C=C\c5ccccc5	RNYDSMKZFFHSCQ-OCEACIFDSA-N	C=C(CC1C(CCC2CCCCC2)CC(CCCc3ccccc3)CC1CC4CCCCC4)\C=C\c5ccccc5	VJOBXBFLJDQXCN-UHFFFAOYSA-N	CC(CCC1CCCCC1)CC2C(CCC3CCCCC3)CC(CCCC4CCCCC4)CC2CC5CCCCC5	SEXJTYHAHHEOLC-OZMWCCLGSA-N	C(Cc1ccccc1)O[C@H]2C[C@H](O[C@H]3CCCCO3)[C@@H](OC\C=C\c4ccccc4)[C@@H](CO[C@H]5CCCCO5)O2	PGHNENNBUWQJSX-LPYMAVHISA-N	C(CC1CC(CCC2CCCCC2)C(CC\C=C\c3ccccc3)C(CC4CCCCC4)C1)Cc5ccccc5	NVEKCYXUINJGBL-UHFFFAOYSA-N	C(CCC1C(CCC2CCCCC2)CC(CCCC3CCCCC3)CC1CC4CCCCC4)CC5CCCCC5
CS(=O)c1ccc(cc1)C2=C(C(=O)OC2)c3ccccc3	RAECDKKKKNJXTF-UHFFFAOYSA-N	RAECDKKKKNJXTF-UHFFFAOYSA-N	CS(=O)c1ccc(cc1)C2=C(C(=O)OC2)c3ccccc3	BDQSXPZTIZSXFJ-UHFFFAOYSA-N	CC(=C)c1ccc(cc1)C2=C(C(=C)CC2)c3ccccc3	GVDNKBPPGNTGBZ-UHFFFAOYSA-N	CC(C)C1CCC(CC1)C2CCC(C)C2C3CCCCC3	CPBAHTZRJQATEJ-UHFFFAOYSA-N	O=C1OCC(=C1c2ccccc2)c3ccccc3	WKOHGEIOKMGRAV-UHFFFAOYSA-N	C=C1CCC(=C1c2ccccc2)c3ccccc3	FGISMPWADDIBOF-UHFFFAOYSA-N	CC1CCC(C2CCCCC2)C1C3CCCCC3	NJSYIBMIYGRJEN-UHFFFAOYSA-N	C1OCC(=C1c2ccccc2)c3ccccc3	AUVWCPCEPJBZAG-UHFFFAOYSA-N	C1CC(=C(C1)c2ccccc2)c3ccccc3	XDDVPYUEAYKJAG-UHFFFAOYSA-N	C1CCC(CC1)C2CCCC2C3CCCCC3
COc1ccc2cc(ccc2c1)[C@H](C)C(=O)OC[C@H](CO[N+](=O)[O-])O[N+](=O)[O-]	DHMLCNFGWGUOSW-MEDUHNTESA-N	IUISSVBMEXRVKW-UHFFFAOYSA-N	CCCOC(=O)Cc1ccc2cc(OC)ccc2c1	RXOVQIBSSGTYJL-UHFFFAOYSA-N	CCCCC(=C)Cc1ccc2cc(CC)ccc2c1	HMMPPVYMZKKHNF-UHFFFAOYSA-N	CCCCC(C)CC1CCC2CC(CC)CCC2C1	UFWIBTONFRDIAS-UHFFFAOYSA-N	c1ccc2ccccc2c1	UFWIBTONFRDIAS-UHFFFAOYSA-N	c1ccc2ccccc2c1	NNBZCPXTIHJBJL-UHFFFAOYSA-N	C1CCC2CCCCC2C1	UFWIBTONFRDIAS-UHFFFAOYSA-N	c1ccc2ccccc2c1	UFWIBTONFRDIAS-UHFFFAOYSA-N	c1ccc2ccccc2c1	NNBZCPXTIHJBJL-UHFFFAOYSA-N	C1CCC2CCCCC2C1
Clc1cccc(Cl)c1Nc2ccccc2CC3=NN(CN4CCOCC4)C(=S)O3	VKEAJEPLJIBNFA-UHFFFAOYSA-N	UHIACMFUHRGKRR-UHFFFAOYSA-N	S=C1OC(=NN1CN2CCOCC2)Cc3ccccc3Nc4ccccc4	UJWQKEADKWZZJV-UHFFFAOYSA-N	C=C1CC(=CC1CC2CCCCC2)Cc3ccccc3Cc4ccccc4	HWNYVURSJGORER-UHFFFAOYSA-N	CC1CC(CC2CCCCC2CC3CCCCC3)CC1CC4CCCCC4	UHIACMFUHRGKRR-UHFFFAOYSA-N	S=C1OC(=NN1CN2CCOCC2)Cc3ccccc3Nc4ccccc4	UJWQKEADKWZZJV-UHFFFAOYSA-N	C=C1CC(=CC1CC2CCCCC2)Cc3ccccc3Cc4ccccc4	HWNYVURSJGORER-UHFFFAOYSA-N	CC1CC(CC2CCCCC2CC3CCCCC3)CC1CC4CCCCC4	NXNKBHHIDOCLEH-UHFFFAOYSA-N	C(N1CCOCC1)N2COC(=N2)Cc3ccccc3Nc4ccccc4	HWQHIFRSJRRLBU-UHFFFAOYSA-N	C(C1CCCCC1)C2CCC(=C2)Cc3ccccc3Cc4ccccc4	LBMCOGVRRVYXNS-UHFFFAOYSA-N	C(C1CCCCC1)C2CCC(CC3CCCCC3CC4CCCCC4)C2
COc1ccc(cc1)c2nn(cc2\C=N\c3ccc(Cl)cc3)c4ccc(Cl)cc4	DSKXIAWCCMJHNA-VULFUBBASA-N	UJZPFHBDMTVPHO-LFVJCYFKSA-N	COc1ccc(cc1)c2nn(cc2\C=N\c3ccccc3)c4ccccc4	AWUWRXSQVPIUBC-OBGWFSINSA-N	CCc1ccc(cc1)C2=CC(C=C2\C=C\c3ccccc3)c4ccccc4	HBFWWPIGUXEVMF-UHFFFAOYSA-N	CCC1CCC(CC1)C2CC(CC2CCC3CCCCC3)C4CCCCC4	SJXWWYIQRJACGK-XQNSMLJCSA-N	C(=N\c1ccccc1)/c2cn(nc2c3ccccc3)c4ccccc4	MFZWCNWGUIYKPM-WUKNDPDISA-N	C(=C\c1ccccc1)/C2=CC(C=C2c3ccccc3)c4ccccc4	QBAKSYJTYZOACX-UHFFFAOYSA-N	C(CC1CC(CC1C2CCCCC2)C3CCCCC3)C4CCCCC4	SJXWWYIQRJACGK-XQNSMLJCSA-N	C(=N\c1ccccc1)/c2cn(nc2c3ccccc3)c4ccccc4	MFZWCNWGUIYKPM-WUKNDPDISA-N	C(=C\c1ccccc1)/C2=CC(C=C2c3ccccc3)c4ccccc4	QBAKSYJTYZOACX-UHFFFAOYSA-N	C(CC1CC(CC1C2CCCCC2)C3CCCCC3)C4CCCCC4
CCN1CCN(CN2N=C(Cc3ccccc3Nc4c(Cl)cccc4Cl)OC2=S)CC1	JWXZCEDDPQFPQQ-UHFFFAOYSA-N	WAQNVLMXTBROBH-UHFFFAOYSA-N	CCN1CCN(CN2N=C(Cc3ccccc3Nc4ccccc4)OC2=S)CC1	VMYIEUGIOQNTRH-UHFFFAOYSA-N	CCC1CCC(CC2C=C(Cc3ccccc3Cc4ccccc4)CC2=C)CC1	DDFSMHJWSPEFJT-UHFFFAOYSA-N	CCC1CCC(CC2CC(CC3CCCCC3CC4CCCCC4)CC2C)CC1	WWMLZRJNMLLXGO-UHFFFAOYSA-N	S=C1OC(=NN1CN2CCNCC2)Cc3ccccc3Nc4ccccc4	UJWQKEADKWZZJV-UHFFFAOYSA-N	C=C1CC(=CC1CC2CCCCC2)Cc3ccccc3Cc4ccccc4	HWNYVURSJGORER-UHFFFAOYSA-N	CC1CC(CC2CCCCC2CC3CCCCC3)CC1CC4CCCCC4	XWBCNHHRSVWSLM-UHFFFAOYSA-N	C(N1CCNCC1)N2COC(=N2)Cc3ccccc3Nc4ccccc4	HWQHIFRSJRRLBU-UHFFFAOYSA-N	C(C1CCCCC1)C2CCC(=C2)Cc3ccccc3Cc4ccccc4	LBMCOGVRRVYXNS-UHFFFAOYSA-N	C(C1CCCCC1)C2CCC(CC3CCCCC3CC4CCCCC4)C2
CCCN1CC(=C(C1=O)c2ccc(C)cc2)c3ccc(cc3)S(=O)(=O)C	AXMZZGKKZDJGAZ-UHFFFAOYSA-N	GREHYUONJQJUSJ-UHFFFAOYSA-N	Cc1ccc(cc1)C2=C(CNC2=O)c3ccc(cc3)S(=O)(=O)C	CRXNVLJZCVXOGZ-UHFFFAOYSA-N	Cc1ccc(cc1)C2=C(CCC2=C)c3ccc(cc3)[C](=C)(=C)C	QJRHEODBOCLVOR-UHFFFAOYSA-N	CC1CCC(CC1)C2C(C)CCC2C3CCC(CC3)C(C)(C)C	GNWOFDWOUZXQPD-UHFFFAOYSA-N	O=C1NCC(=C1c2ccccc2)c3ccccc3	WKOHGEIOKMGRAV-UHFFFAOYSA-N	C=C1CCC(=C1c2ccccc2)c3ccccc3	FGISMPWADDIBOF-UHFFFAOYSA-N	CC1CCC(C2CCCCC2)C1C3CCCCC3	YUAVYAMDPPXLQV-UHFFFAOYSA-N	C1NCC(=C1c2ccccc2)c3ccccc3	AUVWCPCEPJBZAG-UHFFFAOYSA-N	C1CC(=C(C1)c2ccccc2)c3ccccc3	XDDVPYUEAYKJAG-UHFFFAOYSA-N	C1CCC(CC1)C2CCCC2C3CCCCC3
Clc1cccc(NCN2N=C(Cc3ccccc3Nc4c(Cl)cccc4Cl)OC2=S)c1	VJDKRXXRVLAOCJ-UHFFFAOYSA-N	KBMAJCVBGCARRX-UHFFFAOYSA-N	S=C1OC(=NN1CNc2ccccc2)Cc3ccccc3Nc4ccccc4	QTVGDCIVIILKGN-UHFFFAOYSA-N	C=C1CC(=CC1CCc2ccccc2)Cc3ccccc3Cc4ccccc4	BBXCGAYLDKNPSU-UHFFFAOYSA-N	CC1CC(CC2CCCCC2CC3CCCCC3)CC1CCC4CCCCC4	KBMAJCVBGCARRX-UHFFFAOYSA-N	S=C1OC(=NN1CNc2ccccc2)Cc3ccccc3Nc4ccccc4	QTVGDCIVIILKGN-UHFFFAOYSA-N	C=C1CC(=CC1CCc2ccccc2)Cc3ccccc3Cc4ccccc4	BBXCGAYLDKNPSU-UHFFFAOYSA-N	CC1CC(CC2CCCCC2CC3CCCCC3)CC1CCC4CCCCC4	DOVNFBKVEHWILG-UHFFFAOYSA-N	C(Nc1ccccc1)N2COC(=N2)Cc3ccccc3Nc4ccccc4	YDWAMVQDYOBNKT-UHFFFAOYSA-N	C(Cc1ccccc1)C2CCC(=C2)Cc3ccccc3Cc4ccccc4	YWAXGZMYCNYWLC-UHFFFAOYSA-N	C(CC1CCC(CC2CCCCC2CC3CCCCC3)C1)C4CCCCC4
CC1=CC(=O)C(=C(O1)c2ccc(cc2)S(=O)C)Oc3ccc(F)cc3F	OTLLZHXQRRNIOL-UHFFFAOYSA-N	FIDUUCDVCUVNMO-UHFFFAOYSA-N	CC1=CC(=O)C(=C(O1)c2ccc(cc2)S(=O)C)Oc3ccccc3	NHBDEIBQKSSXFI-UHFFFAOYSA-N	CC(=C)c1ccc(cc1)C2=C(Cc3ccccc3)C(=C)C=C(C)C2	KGQBTFUDXHNMOY-UHFFFAOYSA-N	CC(C)C1CCC(CC1)C2CC(C)CC(C)C2CC3CCCCC3	UDRXZKJLWGNNBV-UHFFFAOYSA-N	O=C1C=COC(=C1Oc2ccccc2)c3ccccc3	HIVOJZQEOCQASC-UHFFFAOYSA-N	C=C1C=CCC(=C1Cc2ccccc2)c3ccccc3	YNPCZOPNYXBRCV-UHFFFAOYSA-N	CC1CCCC(C2CCCCC2)C1CC3CCCCC3	URLVZZLKVFINCS-UHFFFAOYSA-N	C1C=COC(=C1Oc2ccccc2)c3ccccc3	JIALSFMDAMDCTF-UHFFFAOYSA-N	C(C1=C(CC=CC1)c2ccccc2)c3ccccc3	WZOYGQMEDBYZEW-UHFFFAOYSA-N	C(C1CCCCC1)C2CCCCC2C3CCCCC3
CS(=O)(=O)c1ccc(cc1)C2=C(C(=O)OC2)c3ccc(nc3)N4CCCC4	FVJPPXZTVYVCKB-UHFFFAOYSA-N	FVJPPXZTVYVCKB-UHFFFAOYSA-N	CS(=O)(=O)c1ccc(cc1)C2=C(C(=O)OC2)c3ccc(nc3)N4CCCC4	ZLCRUJAAYOOQLS-UHFFFAOYSA-N	C[C](=C)(=C)c1ccc(cc1)C2=C(C(=C)CC2)c3ccc(cc3)C4CCCC4	BRPOYPIFPSJWDJ-UHFFFAOYSA-N	CC1CCC(C2CCC(CC2)C(C)(C)C)C1C3CCC(CC3)C4CCCC4	YOAUYKVJWWZEKN-UHFFFAOYSA-N	O=C1OCC(=C1c2ccc(nc2)N3CCCC3)c4ccccc4	UKSPVNMULOJPHQ-UHFFFAOYSA-N	C=C1CCC(=C1c2ccc(cc2)C3CCCC3)c4ccccc4	BOXPONWJHNGWCZ-UHFFFAOYSA-N	CC1CCC(C2CCCCC2)C1C3CCC(CC3)C4CCCC4	NMVGZPQMYFUGHY-UHFFFAOYSA-N	C1CCN(C1)c2ccc(cn2)C3=C(COC3)c4ccccc4	GTRCWPGXLOQVBY-UHFFFAOYSA-N	C1CCC(C1)c2ccc(cc2)C3=C(CCC3)c4ccccc4	DAMRJOPCYYEOMW-UHFFFAOYSA-N	C1CCC(CC1)C2CCCC2C3CCC(CC3)C4CCCC4
COc1ccc(cc1)C(=O)c2c(OC)cc(OC)c(c2O)c3ccnn3C	IQIZWQFWTVWPNE-UHFFFAOYSA-N	FUBBJYALYRDCFB-UHFFFAOYSA-N	COc1ccc(cc1)C(=O)c2ccc(OC)c(c2)c3ccn[nH]3	QTLUERZAXFLZFR-UHFFFAOYSA-N	CCc1ccc(cc1)C(=C)c2ccc(CC)c(c2)C3=CC=CC3	MWZFDGUMOZJYNP-UHFFFAOYSA-N	CCC1CCC(CC1)C(C)C2CCC(CC)C(C2)C3CCCC3	FNZCFHRQXHTHNF-UHFFFAOYSA-N	O=C(c1ccccc1)c2cccc(c2)c3ccn[nH]3	HVRHUERJZCIYLL-UHFFFAOYSA-N	C=C(c1ccccc1)c2cccc(c2)C3=CC=CC3	OCZFCIQOPGOYSK-UHFFFAOYSA-N	CC(C1CCCCC1)C2CCCC(C2)C3CCCC3	LLMYPIHBFPJUSP-UHFFFAOYSA-N	C(c1ccccc1)c2cccc(c2)c3ccn[nH]3	PTZARWXKXNIYJR-UHFFFAOYSA-N	C(c1ccccc1)c2cccc(c2)C3=CC=CC3	ZVJDEBHLNZSSDY-UHFFFAOYSA-N	C(C1CCCCC1)C2CCCC(C2)C3CCCC3
COC(=O)[C@@]1(C)[C@@H](CC[C@@]2(C)[C@H]1CC[C@]3(C)[C@@H]2CC=C4[C@@H]5[C@@H](C)[C@H](C)CC[C@]5(C)CC[C@@]34C)OC(=O)C(C)c6ccc(CC(C)C)cc6	IELNKQVWVIFKBU-ARVPPDLJSA-N	VJIGJCSDRNYSEG-SDNVJOIRSA-N	CCCc1ccc(CC(=O)O[C@@H]2CCC3[C@@H](CCC4[C@@H]3CC=C5C4CCC6CC[C@@H](C)C[C@@H]56)C2)cc1	AHPSJDWDNVZUJY-RSCZDPKKSA-N	CCCc1ccc(CC(=C)CC2CCC3C(CCC4C3CC=C5C4CCC6CCC(C)CC56)C2)cc1	DKRBPZUEDHADMN-UHFFFAOYSA-N	CCCC1CCC(CC(C)CC2CCC3C(CCC4C3CCC5C4CCC6CCC(C)CC56)C2)CC1	QFCKKAUJCHUKTH-VEPZCWHGSA-N	O=C(Cc1ccccc1)O[C@@H]2CCC3[C@@H](CCC4[C@@H]3CC=C5[C@@H]6CCCCC6CCC45)C2	SVFSQMJBBZMYRH-UHFFFAOYSA-N	C=C(CC1CCC2C(CCC3C2CC=C4C5CCCCC5CCC34)C1)Cc6ccccc6	YWZYOVMIOJBWJO-UHFFFAOYSA-N	CC(CC1CCCCC1)CC2CCC3C(CCC4C3CCC5C6CCCCC6CCC45)C2	UBPHWIHMEMGYNE-ZNVAMHMCSA-N	C(Cc1ccccc1)O[C@@H]2CCC3[C@@H](CCC4[C@@H]3CC=C5[C@@H]6CCCCC6CCC45)C2	WVVVDBFTTGESIT-UHFFFAOYSA-N	C(CC1CCC2C(CCC3C2CC=C4C5CCCCC5CCC34)C1)Cc6ccccc6	CCTZXCWOFZAEFR-UHFFFAOYSA-N	C(CC1CCCCC1)CC2CCC3C(CCC4C3CCC5C6CCCCC6CCC45)C2
COC(=O)[C@@]1(C)[C@@H](CC[C@@]2(C)[C@H]1CC[C@]3(C)[C@@H]2CC=C4[C@@H]5[C@@H](C)[C@H](C)CC[C@]5(C)CC[C@@]34C)OC(=O)C(C)c6ccc7cc(OC)ccc7c6	KZMQMHMAEFZSBH-SQSLTJQWSA-N	ZQGHOGVICQTBJA-XUBVWVCZSA-N	COc1ccc2cc(CC(=O)O[C@@H]3CCC4[C@@H](CCC5[C@@H]4CC=C6C5CCC7CC[C@@H](C)C[C@@H]67)C3)ccc2c1	URDFPWMJIIFZPH-VTOGSGLJSA-N	CCc1ccc2cc(CC(=C)CC3CCC4C(CCC5C4CC=C6C5CCC7CCC(C)CC67)C3)ccc2c1	TWLTYFDSLCPYOI-UHFFFAOYSA-N	CCC1CCC2CC(CC(C)CC3CCC4C(CCC5C4CCC6C5CCC7CCC(C)CC67)C3)CCC2C1	WVWMGZYJBWCTAQ-CGFSNPEZSA-N	O=C(Cc1ccc2ccccc2c1)O[C@@H]3CCC4[C@@H](CCC5[C@@H]4CC=C6[C@@H]7CCCCC7CCC56)C3	WMPLGIQTQLMAHX-UHFFFAOYSA-N	C=C(CC1CCC2C(CCC3C2CC=C4C5CCCCC5CCC34)C1)Cc6ccc7ccccc7c6	NYXAIGCXZRSDHB-UHFFFAOYSA-N	CC(CC1CCC2CCCCC2C1)CC3CCC4C(CCC5C4CCC6C7CCCCC7CCC56)C3	GGWUOTOJGSLHRG-LLMHGDJBSA-N	C(Cc1ccc2ccccc2c1)O[C@@H]3CCC4[C@@H](CCC5[C@@H]4CC=C6[C@@H]7CCCCC7CCC56)C3	GUIKVPAOHGOQLR-UHFFFAOYSA-N	C(CC1CCC2C(CCC3C2CC=C4C5CCCCC5CCC34)C1)Cc6ccc7ccccc7c6	PZABAYAPJQFDJF-UHFFFAOYSA-N	C(CC1CCC2CCCCC2C1)CC3CCC4C(CCC5C4CCC6C7CCCCC7CCC56)C3
Cc1c(cc(c2ccc(cc2)S(=O)(=O)C)n1c3ccc(F)cc3)C(N)C(=O)OCCCCO[N+](=O)[O-]	BNUXJVKPXAHDQQ-UHFFFAOYSA-N	VOEDLEKSIMTWTH-UHFFFAOYSA-N	CCCCOC(=O)Cc1cc(c2ccc(cc2)S(=O)(=O)C)n(c1)c3ccccc3	IKKHKXLKMFLIFX-UHFFFAOYSA-N	CCCCCC(=C)CC1=CC(C(=C1)c2ccc(cc2)[C](=C)(=C)C)c3ccccc3	PSDHYSBTKNINGZ-UHFFFAOYSA-N	CCCCCC(C)CC1CC(C2CCCCC2)C(C1)C3CCC(CC3)C(C)(C)C	ZZDIPNSMKJPHTR-UHFFFAOYSA-N	c1ccc(cc1)c2cccn2c3ccccc3	XBINOVBNAGGKHM-UHFFFAOYSA-N	C1=CC(C(=C1)c2ccccc2)c3ccccc3	XDDVPYUEAYKJAG-UHFFFAOYSA-N	C1CCC(CC1)C2CCCC2C3CCCCC3	ZZDIPNSMKJPHTR-UHFFFAOYSA-N	c1ccc(cc1)c2cccn2c3ccccc3	XBINOVBNAGGKHM-UHFFFAOYSA-N	C1=CC(C(=C1)c2ccccc2)c3ccccc3	XDDVPYUEAYKJAG-UHFFFAOYSA-N	C1CCC(CC1)C2CCCC2C3CCCCC3
CC(C)(C)c1cc(cc(c1O)C(C)(C)C)C2=Nc3ccc(cc3S(=O)(=O)N2)[N+](=O)[O-]	ZSKUVGYUHSNZGT-UHFFFAOYSA-N	DZDLDMMSEJFZLK-UHFFFAOYSA-N	CCc1cc(CC)cc(c1)C2=Nc3ccccc3S(=O)(=O)N2	KMOGYPCCCCRYRK-UHFFFAOYSA-N	CCc1cc(CC)cc(c1)C2=Cc3ccccc3[C](=C)(=C)C2	UGZJREKIOOMASO-UHFFFAOYSA-N	CCC1CC(CC)CC(C1)C2CC3CCCCC3C(C)(C)C2	ICMHQCLNBVNFDV-UHFFFAOYSA-N	O=S1(=O)NC(=Nc2ccccc12)c3ccccc3	DSESTQCXJJRYBS-UHFFFAOYSA-N	C=[C]1(=C)CC(=Cc2ccccc12)c3ccccc3	PHIAWRSPRNPZGH-UHFFFAOYSA-N	CC1(C)CC(CC2CCCCC12)C3CCCCC3	URXTUTDZZIQZKQ-UHFFFAOYSA-N	N1Sc2ccccc2N=C1c3ccccc3	CGCRJJZWGYGLHB-UHFFFAOYSA-N	C1Cc2ccccc2C=C1c3ccccc3	RARGZVQPBDQEDG-UHFFFAOYSA-N	C1CCC(CC1)C2CCC3CCCCC3C2
Cc1ccc(cc1NC(=O)CN)c2cc(nn2c3ccc(cc3)S(=O)(=O)N)C(F)(F)F	WGKPWXSOAUACPC-UHFFFAOYSA-N	BTPZIPOFLPHCFV-UHFFFAOYSA-N	CC(=O)Nc1cccc(c1)c2cc(C)nn2c3ccccc3	DGMYYMZQZKFRMR-UHFFFAOYSA-N	CC(=C)Cc1cccc(c1)C2=CC(=CC2c3ccccc3)C	TWFITEMYEQAEQS-UHFFFAOYSA-N	CC(C)CC1CCCC(C1)C2CC(C)CC2C3CCCCC3	IDCXLYCLPHRSAZ-UHFFFAOYSA-N	c1ccc(cc1)c2ccnn2c3ccccc3	XBINOVBNAGGKHM-UHFFFAOYSA-N	C1=CC(C(=C1)c2ccccc2)c3ccccc3	XDDVPYUEAYKJAG-UHFFFAOYSA-N	C1CCC(CC1)C2CCCC2C3CCCCC3	IDCXLYCLPHRSAZ-UHFFFAOYSA-N	c1ccc(cc1)c2ccnn2c3ccccc3	XBINOVBNAGGKHM-UHFFFAOYSA-N	C1=CC(C(=C1)c2ccccc2)c3ccccc3	XDDVPYUEAYKJAG-UHFFFAOYSA-N	C1CCC(CC1)C2CCCC2C3CCCCC3
COC(=O)[C@@]1(C)[C@@H](CC[C@@]2(C)[C@H]1CC[C@]3(C)[C@@H]2CC=C4[C@@H]5[C@@H](C)[C@H](C)CC[C@]5(C)CC[C@@]34C)OC(=O)Cc6c(C)n(C(=O)c7ccc(Cl)cc7)c8ccc(OC)cc68	UGGYRWRDTLSFNU-XEFVXWOZSA-N	RREUSFFMDFBMNG-QUCAAPHMSA-N	COc1ccc2c(c1)c(CC(=O)O[C@@H]3CCC4[C@@H](CCC5[C@@H]4CC=C6C5CCC7CC[C@@H](C)C[C@@H]67)C3)cn2C(=O)c8ccccc8	NDGKSZOBSHBCIF-VDTPINIVSA-N	CCc1ccc2C(C=C(CC(=C)CC3CCC4C(CCC5C4CC=C6C5CCC7CCC(C)CC67)C3)c2c1)C(=C)c8ccccc8	YOJLJVJSHITIFB-UHFFFAOYSA-N	CCC1CCC2C(CC(CC(C)CC3CCC4C(CCC5C4CCC6C5CCC7CCC(C)CC67)C3)C2C1)C(C)C8CCCCC8	GOGJUGAMNGDQHL-VOTBDPAGSA-N	O=C(Cc1cn(C(=O)c2ccccc2)c3ccccc13)O[C@@H]4CCC5[C@@H](CCC6[C@@H]5CC=C7[C@@H]8CCCCC8CCC67)C4	WSBRITZYPVXGIF-UHFFFAOYSA-N	C=C(CC1CCC2C(CCC3C2CC=C4C5CCCCC5CCC34)C1)CC6=CC(C(=C)c7ccccc7)c8ccccc68	NEFOUMIRTNPGRD-UHFFFAOYSA-N	CC(CC1CCC2C(CCC3C2CCC4C5CCCCC5CCC34)C1)CC6CC(C(C)C7CCCCC7)C8CCCCC68	HGSSPXMYOVPYLB-LIMFEMGVSA-N	C(Cc1cn(Cc2ccccc2)c3ccccc13)O[C@@H]4CCC5[C@@H](CCC6[C@@H]5CC=C7[C@@H]8CCCCC8CCC67)C4	MUCOEJAXSKOXSA-UHFFFAOYSA-N	C(CC1CCC2C(CCC3C2CC=C4C5CCCCC5CCC34)C1)CC6=CC(Cc7ccccc7)c8ccccc68	NKCPBFJJFFKLNW-UHFFFAOYSA-N	C(CC1CCC2C(CCC3C2CCC4C5CCCCC5CCC34)C1)CC6CC(CC7CCCCC7)C8CCCCC68
COC(=O)[C@@]1(C)[C@@H](CC[C@@]2(C)[C@H]1CC[C@]3(C)[C@@H]2C(=O)C=C4[C@@H]5[C@@H](C)[C@H](C)CC[C@]5(C)CC[C@@]34C)OC(=O)Cc6c(C)n(C(=O)c7ccc(Cl)cc7)c8ccc(OC)cc68	YNSQFLKNLMIKTH-OGSXLNEISA-N	KQOVZFKVSCAGBL-LOESLRSJSA-N	COc1ccc2c(c1)c(CC(=O)O[C@@H]3CCC4[C@@H](CCC5C6CCC7CC[C@@H](C)C[C@H]7C6=CC(=O)[C@H]45)C3)cn2C(=O)c8ccccc8	ZVNLZYGPOUHIMA-VUUWIXPFSA-N	CCc1ccc2C(C=C(CC(=C)CC3CCC4C(CCC5C6CCC7CCC(C)CC7C6=CC(=C)C45)C3)c2c1)C(=C)c8ccccc8	LMBHEILWJKSQIK-UHFFFAOYSA-N	CCC1CCC2C(CC(CC(C)CC3CCC4C(CCC5C6CCC7CCC(C)CC7C6CC(C)C45)C3)C2C1)C(C)C8CCCCC8	OLSNFTMOWPUEQQ-NHRXGLKCSA-N	O=C(Cc1cn(C(=O)c2ccccc2)c3ccccc13)O[C@@H]4CCC5[C@@H](CCC6C7CCC8CCCC[C@H]8C7=CC(=O)[C@H]56)C4	LKCSWBZYJSPJOL-UHFFFAOYSA-N	C=C(CC1CCC2C(CCC3C4CCC5CCCCC5C4=CC(=C)C23)C1)CC6=CC(C(=C)c7ccccc7)c8ccccc68	UJKWNDWYIXPUGE-UHFFFAOYSA-N	CC(CC1CCC2C(CCC3C4CCC5CCCCC5C4CC(C)C23)C1)CC6CC(C(C)C7CCCCC7)C8CCCCC68	HGSSPXMYOVPYLB-LIMFEMGVSA-N	C(Cc1cn(Cc2ccccc2)c3ccccc13)O[C@@H]4CCC5[C@@H](CCC6[C@@H]5CC=C7[C@@H]8CCCCC8CCC67)C4	MUCOEJAXSKOXSA-UHFFFAOYSA-N	C(CC1CCC2C(CCC3C2CC=C4C5CCCCC5CCC34)C1)CC6=CC(Cc7ccccc7)c8ccccc68	NKCPBFJJFFKLNW-UHFFFAOYSA-N	C(CC1CCC2C(CCC3C2CCC4C5CCCCC5CCC34)C1)CC6CC(CC7CCCCC7)C8CCCCC68
CC(C)(C)c1cc(cc(c1O)C(C)(C)C)C2=Nc3ccc(Br)cc3S(=O)(=O)N2	XLNRPGHHBPOQQF-UHFFFAOYSA-N	DZDLDMMSEJFZLK-UHFFFAOYSA-N	CCc1cc(CC)cc(c1)C2=Nc3ccccc3S(=O)(=O)N2	KMOGYPCCCCRYRK-UHFFFAOYSA-N	CCc1cc(CC)cc(c1)C2=Cc3ccccc3[C](=C)(=C)C2	UGZJREKIOOMASO-UHFFFAOYSA-N	CCC1CC(CC)CC(C1)C2CC3CCCCC3C(C)(C)C2	ICMHQCLNBVNFDV-UHFFFAOYSA-N	O=S1(=O)NC(=Nc2ccccc12)c3ccccc3	DSESTQCXJJRYBS-UHFFFAOYSA-N	C=[C]1(=C)CC(=Cc2ccccc12)c3ccccc3	PHIAWRSPRNPZGH-UHFFFAOYSA-N	CC1(C)CC(CC2CCCCC12)C3CCCCC3	URXTUTDZZIQZKQ-UHFFFAOYSA-N	N1Sc2ccccc2N=C1c3ccccc3	CGCRJJZWGYGLHB-UHFFFAOYSA-N	C1Cc2ccccc2C=C1c3ccccc3	RARGZVQPBDQEDG-UHFFFAOYSA-N	C1CCC(CC1)C2CCC3CCCCC3C2
Cc1c(cc(c2ccc(cc2)S(=O)(=O)C)n1c3ccc(F)cc3)C(N)C(=O)OCCCO[N+](=O)[O-]	ZFZXPLMIWRTNJE-UHFFFAOYSA-N	ZATFSQUHINVOTD-UHFFFAOYSA-N	CCCOC(=O)Cc1cc(c2ccc(cc2)S(=O)(=O)C)n(c1)c3ccccc3	QPVUQTSZTSRHTO-UHFFFAOYSA-N	CCCCC(=C)CC1=CC(C(=C1)c2ccc(cc2)[C](=C)(=C)C)c3ccccc3	NZATXZUIIOSFHQ-UHFFFAOYSA-N	CCCCC(C)CC1CC(C2CCCCC2)C(C1)C3CCC(CC3)C(C)(C)C	ZZDIPNSMKJPHTR-UHFFFAOYSA-N	c1ccc(cc1)c2cccn2c3ccccc3	XBINOVBNAGGKHM-UHFFFAOYSA-N	C1=CC(C(=C1)c2ccccc2)c3ccccc3	XDDVPYUEAYKJAG-UHFFFAOYSA-N	C1CCC(CC1)C2CCCC2C3CCCCC3	ZZDIPNSMKJPHTR-UHFFFAOYSA-N	c1ccc(cc1)c2cccn2c3ccccc3	XBINOVBNAGGKHM-UHFFFAOYSA-N	C1=CC(C(=C1)c2ccccc2)c3ccccc3	XDDVPYUEAYKJAG-UHFFFAOYSA-N	C1CCC(CC1)C2CCCC2C3CCCCC3
CC1=NN(C(=O)/C/1=C\c2cn(C[C@H](O)COc3cc(O)c4C(=O)C=C(Oc4c3)c5ccccc5)c6ccccc26)c7cccc(Cl)c7	VGUKAVWIPXCAMA-KSVGWBHNSA-N	XKBZFRXVEINSPB-QXPFVDMISA-N	CC1=NN(C(=O)/C/1=C\c2cn(CCCOc3ccc4C(=O)C=C(Oc4c3)c5ccccc5)c6ccccc26)c7ccccc7	OXKUKMMMFYXRBY-XGVSOQBDSA-N	CC1=CC(C(=C)/C/1=C\C2=CC(CCCCc3ccc4C(=C)C=C(Cc4c3)c5ccccc5)c6ccccc26)c7ccccc7	MAHWZPGXXXLZBK-UHFFFAOYSA-N	CC1CC(C2CCCCC2)C(C)C1CC3CC(CCCCC4CCC5C(C)CC(CC5C4)C6CCCCC6)C7CCCCC37	CCJDPQXMHOEBJW-QOMWVZHYSA-N	O=C1C=C(Oc2cc(OCCCn3cc(\C=C/4\C=NN(C4=O)c5ccccc5)c6ccccc36)ccc12)c7ccccc7	DAFVEKUJSDUXRX-LSWMGQQCSA-N	C=C1C=C(Cc2cc(CCCCC3C=C(\C=C/4\C=CC(C4=C)c5ccccc5)c6ccccc36)ccc12)c7ccccc7	ZTTNUQFDOPFTJY-UHFFFAOYSA-N	CC1CC(CC2CC(CCCCC3CC(CC4CCC(C5CCCCC5)C4C)C6CCCCC36)CCC12)C7CCCCC7	QSVXHXBMOSABQD-QYQHSDTDSA-N	C(COc1ccc2CC=C(Oc2c1)c3ccccc3)Cn4cc(\C=C\5/CN(N=C5)c6ccccc6)c7ccccc47	WDZADNZYUQZSRI-QVTSOHHYSA-N	C(CCc1ccc2CC=C(Cc2c1)c3ccccc3)CC4C=C(\C=C\5/CC(C=C5)c6ccccc6)c7ccccc47	YGCSUINNBBALTE-UHFFFAOYSA-N	C(CCC1CC(CC2CCC(C2)C3CCCCC3)C4CCCCC14)CC5CCC6CCC(CC6C5)C7CCCCC7
Clc1ccc(cc1)N2CCN(CN3N=C(\C=C\c4ccccc4)C=CC3=O)CC2	SRWBXWATUJRDKJ-RMKNXTFCSA-N	OOPNSFMCDWOOEX-VAWYXSNFSA-N	O=C1C=CC(=NN1CN2CCN(CC2)c3ccccc3)\C=C\c4ccccc4	HBZCPJQDVMZRGW-CCEZHUSRSA-N	C=C1C=CC(=CC1CC2CCC(CC2)c3ccccc3)\C=C\c4ccccc4	CTNFEBHRCQFUTP-UHFFFAOYSA-N	CC1CCC(CCC2CCCCC2)CC1CC3CCC(CC3)C4CCCCC4	OOPNSFMCDWOOEX-VAWYXSNFSA-N	O=C1C=CC(=NN1CN2CCN(CC2)c3ccccc3)\C=C\c4ccccc4	HBZCPJQDVMZRGW-CCEZHUSRSA-N	C=C1C=CC(=CC1CC2CCC(CC2)c3ccccc3)\C=C\c4ccccc4	CTNFEBHRCQFUTP-UHFFFAOYSA-N	CC1CCC(CCC2CCCCC2)CC1CC3CCC(CC3)C4CCCCC4	LXFHNIHKNVFGAD-BUHFOSPRSA-N	C(N1CCN(CC1)c2ccccc2)N3CC=CC(=N3)\C=C\c4ccccc4	ZOGHXIVKCSDYDS-CCEZHUSRSA-N	C(C1CCC(CC1)c2ccccc2)C3CC=CC(=C3)\C=C\c4ccccc4	WZYQZJYFMCVUSA-UHFFFAOYSA-N	C(CC1CCCC(CC2CCC(CC2)C3CCCCC3)C1)C4CCCCC4
O[C@H](COc1cc(O)c2C(=O)C=C(Oc2c1)c3ccccc3)Cn4cc(C=C5C(=O)NC(=O)NC5=O)c6ccccc46	XDQOAFFZZJNVEZ-IBGZPJMESA-N	QAJOGINYUSEZNK-UHFFFAOYSA-N	O=C1NC(=O)C(=Cc2cn(CCCOc3ccc4C(=O)C=C(Oc4c3)c5ccccc5)c6ccccc26)C(=O)N1	LRQHBNFGKJLGBU-UHFFFAOYSA-N	C=C1CC(=C)C(=CC2=CC(CCCCc3ccc4C(=C)C=C(Cc4c3)c5ccccc5)c6ccccc26)C(=C)C1	BIKGHKRUORWJRZ-UHFFFAOYSA-N	CC1CC(C)C(CC2CC(CCCCC3CCC4C(C)CC(CC4C3)C5CCCCC5)C6CCCCC26)C(C)C1	QAJOGINYUSEZNK-UHFFFAOYSA-N	O=C1NC(=O)C(=Cc2cn(CCCOc3ccc4C(=O)C=C(Oc4c3)c5ccccc5)c6ccccc26)C(=O)N1	LRQHBNFGKJLGBU-UHFFFAOYSA-N	C=C1CC(=C)C(=CC2=CC(CCCCc3ccc4C(=C)C=C(Cc4c3)c5ccccc5)c6ccccc26)C(=C)C1	BIKGHKRUORWJRZ-UHFFFAOYSA-N	CC1CC(C)C(CC2CC(CCCCC3CCC4C(C)CC(CC4C3)C5CCCCC5)C6CCCCC26)C(C)C1	JTZMYMYDWYZVHN-UHFFFAOYSA-N	C(COc1ccc2CC=C(Oc2c1)c3ccccc3)Cn4cc(C=C5CNCNC5)c6ccccc46	MTRWEJGZRHWZED-UHFFFAOYSA-N	C(CCc1ccc2CC=C(Cc2c1)c3ccccc3)CC4C=C(C=C5CCCCC5)c6ccccc46	OANKFWDOAABDDD-UHFFFAOYSA-N	C(CCC1CC(CC2CCCCC2)C3CCCCC13)CC4CCC5CCC(CC5C4)C6CCCCC6
CC(C)(C)c1cc(cc(c1O)C(C)(C)C)C2=Nc3ccc(Cl)cc3S(=O)(=O)N2	FEOXSRFVFZSWAG-UHFFFAOYSA-N	DZDLDMMSEJFZLK-UHFFFAOYSA-N	CCc1cc(CC)cc(c1)C2=Nc3ccccc3S(=O)(=O)N2	KMOGYPCCCCRYRK-UHFFFAOYSA-N	CCc1cc(CC)cc(c1)C2=Cc3ccccc3[C](=C)(=C)C2	UGZJREKIOOMASO-UHFFFAOYSA-N	CCC1CC(CC)CC(C1)C2CC3CCCCC3C(C)(C)C2	ICMHQCLNBVNFDV-UHFFFAOYSA-N	O=S1(=O)NC(=Nc2ccccc12)c3ccccc3	DSESTQCXJJRYBS-UHFFFAOYSA-N	C=[C]1(=C)CC(=Cc2ccccc12)c3ccccc3	PHIAWRSPRNPZGH-UHFFFAOYSA-N	CC1(C)CC(CC2CCCCC12)C3CCCCC3	URXTUTDZZIQZKQ-UHFFFAOYSA-N	N1Sc2ccccc2N=C1c3ccccc3	CGCRJJZWGYGLHB-UHFFFAOYSA-N	C1Cc2ccccc2C=C1c3ccccc3	RARGZVQPBDQEDG-UHFFFAOYSA-N	C1CCC(CC1)C2CCC3CCCCC3C2
Cc1ccc(cc1N)c2cc(nn2c3ccc(cc3)S(=O)(=O)N)C(F)(F)F	FMTOVRQULOLSDM-UHFFFAOYSA-N	WLAQNRPOJULDLH-UHFFFAOYSA-N	Cc1ccc(cc1)c2cc(C)nn2c3ccccc3	QCYPGCDDGWQZQH-UHFFFAOYSA-N	CC1=CC(C(=C1)c2ccc(C)cc2)c3ccccc3	XMMUAAVCUBHJKL-UHFFFAOYSA-N	CC1CCC(CC1)C2CC(C)CC2C3CCCCC3	IDCXLYCLPHRSAZ-UHFFFAOYSA-N	c1ccc(cc1)c2ccnn2c3ccccc3	XBINOVBNAGGKHM-UHFFFAOYSA-N	C1=CC(C(=C1)c2ccccc2)c3ccccc3	XDDVPYUEAYKJAG-UHFFFAOYSA-N	C1CCC(CC1)C2CCCC2C3CCCCC3	IDCXLYCLPHRSAZ-UHFFFAOYSA-N	c1ccc(cc1)c2ccnn2c3ccccc3	XBINOVBNAGGKHM-UHFFFAOYSA-N	C1=CC(C(=C1)c2ccccc2)c3ccccc3	XDDVPYUEAYKJAG-UHFFFAOYSA-N	C1CCC(CC1)C2CCCC2C3CCCCC3
COc1cccc(C2CC(=NN2)c3ccc(F)cc3O)c1OC	ZPCFBEWGOSBJAV-UHFFFAOYSA-N	GTGQSSAGJILSCY-UHFFFAOYSA-N	COc1cccc(C2CC(=NN2)c3ccccc3)c1OC	HEDQOZJTNJAXMN-UHFFFAOYSA-N	CCc1cccc(C2CC=C(C2)c3ccccc3)c1CC	NWAZBHIMMUPYSX-UHFFFAOYSA-N	CCC1CCCC(C2CCC(C2)C3CCCCC3)C1CC	VJFQJTFADLQQNS-UHFFFAOYSA-N	C1C(NN=C1c2ccccc2)c3ccccc3	ZWASYSDWMIORLD-UHFFFAOYSA-N	C1C=C(CC1c2ccccc2)c3ccccc3	UEPGKEXXIQJJIP-UHFFFAOYSA-N	C1CCC(CC1)C2CCC(C2)C3CCCCC3	VJFQJTFADLQQNS-UHFFFAOYSA-N	C1C(NN=C1c2ccccc2)c3ccccc3	ZWASYSDWMIORLD-UHFFFAOYSA-N	C1C=C(CC1c2ccccc2)c3ccccc3	UEPGKEXXIQJJIP-UHFFFAOYSA-N	C1CCC(CC1)C2CCC(C2)C3CCCCC3
COc1ccc(cc1)N2CCN(CCCN3N=C(\C=C\c4ccc(Cl)cc4)C=CC3=O)CC2	JGSDWSCOILSZCO-VMPITWQZSA-N	WKECYKIEHWDNOK-CMDGGOBGSA-N	COc1ccc(cc1)N2CCN(CCCN3N=C(\C=C\c4ccccc4)C=CC3=O)CC2	HRLCUPLLPWBLRF-CCEZHUSRSA-N	CCc1ccc(cc1)C2CCC(CCCC3C=C(\C=C\c4ccccc4)C=CC3=C)CC2	PQJJJLRZMYGODF-UHFFFAOYSA-N	CCC1CCC(CC1)C2CCC(CCCC3CC(CCC4CCCCC4)CCC3C)CC2	GPYRZANTWBKHOF-OUKQBFOZSA-N	O=C1C=CC(=NN1CCCN2CCN(CC2)c3ccccc3)\C=C\c4ccccc4	BGDZXYTVUBVNMD-ISLYRVAYSA-N	C=C1C=CC(=CC1CCCC2CCC(CC2)c3ccccc3)\C=C\c4ccccc4	WIQCQFUCXBOWHS-UHFFFAOYSA-N	CC1CCC(CCC2CCCCC2)CC1CCCC3CCC(CC3)C4CCCCC4	UKRITGQPJRGTBF-CCEZHUSRSA-N	C(CN1CCN(CC1)c2ccccc2)CN3CC=CC(=N3)\C=C\c4ccccc4	SZPMOJNHSRQSEZ-ISLYRVAYSA-N	C(CC1CCC(CC1)c2ccccc2)CC3CC=CC(=C3)\C=C\c4ccccc4	IEIFJXRRUSCYFU-UHFFFAOYSA-N	C(CC1CCC(CC1)C2CCCCC2)CC3CCCC(CCC4CCCCC4)C3
[2H]C([2H])([18F])Oc1cc(NCc2cccs2)nc(n1)c3ccc(cc3)S(=O)(=O)C	YQOULZIMUIZTEZ-DZKQDAASSA-N	LWZBBNWYOITRHC-UHFFFAOYSA-N	COc1cc(NCc2cccs2)nc(n1)c3ccc(cc3)S(=O)(=O)C	OFTWGZUTACHJQA-UHFFFAOYSA-N	CCc1cc(CCC2=CC=CC2)cc(c1)c3ccc(cc3)[C](=C)(=C)C	PALRQZXULVYCFZ-UHFFFAOYSA-N	CCC1CC(CCC2CCCC2)CC(C1)C3CCC(CC3)C(C)(C)C	ORGLOBLMKFEHGG-UHFFFAOYSA-N	C(Nc1ccnc(n1)c2ccccc2)c3cccs3	SWWYVYYKQNHCJB-UHFFFAOYSA-N	C(Cc1cccc(c1)c2ccccc2)C3=CC=CC3	QVVQIAZGSQLDRG-UHFFFAOYSA-N	C(CC1CCCC(C1)C2CCCCC2)C3CCCC3	ORGLOBLMKFEHGG-UHFFFAOYSA-N	C(Nc1ccnc(n1)c2ccccc2)c3cccs3	SWWYVYYKQNHCJB-UHFFFAOYSA-N	C(Cc1cccc(c1)c2ccccc2)C3=CC=CC3	QVVQIAZGSQLDRG-UHFFFAOYSA-N	C(CC1CCCC(C1)C2CCCCC2)C3CCCC3
Cc1ccc(cc1)C(=O)n2nc(C)c3nnc4cc(Cl)c(F)cc4c23	FTQFBTMLLBSGPV-UHFFFAOYSA-N	MCRAOAOXYVHLBZ-UHFFFAOYSA-N	Cc1ccc(cc1)C(=O)n2nc(C)c3nnc4ccccc4c23	JFCIXPBWIXVHLS-UHFFFAOYSA-N	CC1=CC(C(=C)c2ccc(C)cc2)c3c1ccc4ccccc34	SULQTYCHZLJIIE-UHFFFAOYSA-N	CC(C1CCC(C)CC1)C2CC(C)C3CCC4CCCCC4C23	LPAIMHQXJKPUCI-UHFFFAOYSA-N	O=C(c1ccccc1)n2ncc3nnc4ccccc4c23	HWCKJDMCSGDCKU-UHFFFAOYSA-N	C=C(C1C=Cc2ccc3ccccc3c12)c4ccccc4	WDRFGKUKHRCDTH-UHFFFAOYSA-N	CC(C1CCCCC1)C2CCC3CCC4CCCCC4C23	IMJBBRGJGKJNMH-UHFFFAOYSA-N	C(c1ccccc1)n2ncc3nnc4ccccc4c23	DVYONKRQAPXYPK-UHFFFAOYSA-N	C(C1C=Cc2ccc3ccccc3c12)c4ccccc4	WENBYSUDTHMWFF-UHFFFAOYSA-N	C(C1CCCCC1)C2CCC3CCC4CCCCC4C23
NS(=O)(=O)c1ccc(cc1)n2nc(cc2c3ccc(F)cc3)C(F)(F)F	TTZNQDOUNXBMJV-UHFFFAOYSA-N	YHKSOEKUCNSKLN-UHFFFAOYSA-N	Cc1cc(c2ccccc2)n(n1)c3ccccc3	UYXJNVXXPSSPBL-UHFFFAOYSA-N	CC1=CC(C(=C1)c2ccccc2)c3ccccc3	DWJLFZJGQUHKKP-UHFFFAOYSA-N	CC1CC(C2CCCCC2)C(C1)C3CCCCC3	IDCXLYCLPHRSAZ-UHFFFAOYSA-N	c1ccc(cc1)c2ccnn2c3ccccc3	XBINOVBNAGGKHM-UHFFFAOYSA-N	C1=CC(C(=C1)c2ccccc2)c3ccccc3	XDDVPYUEAYKJAG-UHFFFAOYSA-N	C1CCC(CC1)C2CCCC2C3CCCCC3	IDCXLYCLPHRSAZ-UHFFFAOYSA-N	c1ccc(cc1)c2ccnn2c3ccccc3	XBINOVBNAGGKHM-UHFFFAOYSA-N	C1=CC(C(=C1)c2ccccc2)c3ccccc3	XDDVPYUEAYKJAG-UHFFFAOYSA-N	C1CCC(CC1)C2CCCC2C3CCCCC3
CC[C@H](NC(=O)[C@@H](C)c1cccc(c1)C(=O)c2ccc(Cl)cc2)C(=O)N	GWMAMGOLMYWTBY-SJCJKPOMSA-N	PNDKABNWCWPGOM-UHFFFAOYSA-N	CCCNC(=O)Cc1cccc(c1)C(=O)c2ccccc2	LRQYBTSQHZLYBX-UHFFFAOYSA-N	CCCCC(=C)Cc1cccc(c1)C(=C)c2ccccc2	POECVNXJLXTJBE-UHFFFAOYSA-N	CCCCC(C)CC1CCCC(C1)C(C)C2CCCCC2	RWCCWEUUXYIKHB-UHFFFAOYSA-N	O=C(c1ccccc1)c2ccccc2	ZMYIIHDQURVDRB-UHFFFAOYSA-N	C=C(c1ccccc1)c2ccccc2	FUZBYNWONHYNOB-UHFFFAOYSA-N	CC(C1CCCCC1)C2CCCCC2	CZZYITDELCSZES-UHFFFAOYSA-N	C(c1ccccc1)c2ccccc2	CZZYITDELCSZES-UHFFFAOYSA-N	C(c1ccccc1)c2ccccc2	XXKOQQBKBHUATC-UHFFFAOYSA-N	C(C1CCCCC1)C2CCCCC2
Cc1ccc(cc1)S(=O)(=O)n2cc(C(=O)C(=O)N[C@@H](Cc3c[nH]c4ccccc34)C(=O)NCC(=O)O)c5ccccc25	UVNDWKYBZGLGEE-VWLOTQADSA-N	WFYVMTKTFYWOAG-SANMLTNESA-N	CCNC(=O)[C@H](Cc1c[nH]c2ccccc12)NC(=O)C(=O)c3cn(c4ccccc34)S(=O)(=O)c5ccc(C)cc5	JZJJVWANXCVHSG-YNWFVEANSA-N	CCCC(=C)C(CC(=C)C(=C)C1=CC(c2ccccc12)[C](=C)(=C)c3ccc(C)cc3)CC4=CCc5ccccc45	JGCKXIUXSXTEPD-UHFFFAOYSA-N	CCCC(C)C(CC(C)C(C)C1CC(C2CCCCC12)C(C)(C)C3CCC(C)CC3)CC4CCC5CCCCC45	SOVQVMUCHPPVST-UHFFFAOYSA-N	O=C(NCCc1c[nH]c2ccccc12)C(=O)c3cn(c4ccccc34)S(=O)(=O)c5ccccc5	DZLOHUAXRBIKHW-UHFFFAOYSA-N	C=C(CCCC1=CCc2ccccc12)C(=C)C3=CC(c4ccccc34)[C](=C)(=C)c5ccccc5	OZDLIOSGHKLJEE-UHFFFAOYSA-N	CC(CCCC1CCC2CCCCC12)C(C)C3CC(C4CCCCC34)C(C)(C)C5CCCCC5	CUPZPRPOFRJUQJ-UHFFFAOYSA-N	C(Cc1c[nH]c2ccccc12)NCCc3cn(Sc4ccccc4)c5ccccc35	WIIBHIBPCKWSKC-UHFFFAOYSA-N	C(CCC1=CCc2ccccc12)CCC3=CC(Cc4ccccc4)c5ccccc35	FUPFYSDQENBHLB-UHFFFAOYSA-N	C(CCC1CCC2CCCCC12)CCC3CC(CC4CCCCC4)C5CCCCC35
CC(C)Cc1ccc(cc1)C(C)C(=O)Nc2ncccc2C	ZBKGVYYUEQPQPO-UHFFFAOYSA-N	RSLFMUJLAPYJGE-UHFFFAOYSA-N	CCCc1ccc(CC(=O)Nc2ncccc2C)cc1	BABBFPUUPYJWSL-UHFFFAOYSA-N	CCCc1ccc(CC(=C)Cc2ccccc2C)cc1	PBVSTWZHZIPBOR-UHFFFAOYSA-N	CCCC1CCC(CC(C)CC2CCCCC2C)CC1	IDHXNKFHHLBOJE-UHFFFAOYSA-N	O=C(Cc1ccccc1)Nc2ccccn2	BVQFXKIUXBVUTC-UHFFFAOYSA-N	C=C(Cc1ccccc1)Cc2ccccc2	MUNDOJMYSNYILP-UHFFFAOYSA-N	CC(CC1CCCCC1)CC2CCCCC2	BEPCFSMZLKUTHW-UHFFFAOYSA-N	C(Cc1ccccc1)Nc2ccccn2	VEAFKIYNHVBNIP-UHFFFAOYSA-N	C(Cc1ccccc1)Cc2ccccc2	LIQIPWNPFZCAIQ-UHFFFAOYSA-N	C(CC1CCCCC1)CC2CCCCC2
CC[C@H](NC(=O)[C@@H](C)c1cccc(c1)C(=O)c2ccccc2)C(=O)N	AVPQMMSFTYLSBE-GUYCJALGSA-N	PNDKABNWCWPGOM-UHFFFAOYSA-N	CCCNC(=O)Cc1cccc(c1)C(=O)c2ccccc2	LRQYBTSQHZLYBX-UHFFFAOYSA-N	CCCCC(=C)Cc1cccc(c1)C(=C)c2ccccc2	POECVNXJLXTJBE-UHFFFAOYSA-N	CCCCC(C)CC1CCCC(C1)C(C)C2CCCCC2	RWCCWEUUXYIKHB-UHFFFAOYSA-N	O=C(c1ccccc1)c2ccccc2	ZMYIIHDQURVDRB-UHFFFAOYSA-N	C=C(c1ccccc1)c2ccccc2	FUZBYNWONHYNOB-UHFFFAOYSA-N	CC(C1CCCCC1)C2CCCCC2	CZZYITDELCSZES-UHFFFAOYSA-N	C(c1ccccc1)c2ccccc2	CZZYITDELCSZES-UHFFFAOYSA-N	C(c1ccccc1)c2ccccc2	XXKOQQBKBHUATC-UHFFFAOYSA-N	C(C1CCCCC1)C2CCCCC2
Cc1ccc(cc1)S(=O)(=O)n2cc(C(=O)C(=O)N[C@@H](Cc3c[nH]cn3)C(=O)N[C@@H](CCC(=O)O)C(=O)O)c4ccccc24	HZMBENUCUXIBJO-VXKWHMMOSA-N	QKCHBWUHKALNSM-QHCPKHFHSA-N	CCCCNC(=O)[C@H](Cc1c[nH]cn1)NC(=O)C(=O)c2cn(c3ccccc23)S(=O)(=O)c4ccc(C)cc4	NTXHVDGLBFKAQD-XRRNFBIGSA-N	CCCCCC(=C)C(CC(=C)C(=C)C1=CC(c2ccccc12)[C](=C)(=C)c3ccc(C)cc3)CC4=CCC=C4	HMZQBFXOIQEEHT-UHFFFAOYSA-N	CCCCCC(C)C(CC(C)C(C)C1CC(C2CCCCC12)C(C)(C)C3CCC(C)CC3)CC4CCCC4	WNFSHPQYWDAQPD-UHFFFAOYSA-N	O=C(NCCc1c[nH]cn1)C(=O)c2cn(c3ccccc23)S(=O)(=O)c4ccccc4	JDCOFOHDCXANSG-UHFFFAOYSA-N	C=C(CCCC1=CCC=C1)C(=C)C2=CC(c3ccccc23)[C](=C)(=C)c4ccccc4	XVETUNSPFQYMRF-UHFFFAOYSA-N	CC(CCCC1CCCC1)C(C)C2CC(C3CCCCC23)C(C)(C)C4CCCCC4	QPIWSWCADUYHRZ-UHFFFAOYSA-N	C(Cc1c[nH]cn1)NCCc2cn(Sc3ccccc3)c4ccccc24	DPFALLQOHGEXIQ-UHFFFAOYSA-N	C(CCC1=CCC=C1)CCC2=CC(Cc3ccccc3)c4ccccc24	NMWLILLXDFHLSE-UHFFFAOYSA-N	C(CCC1CCCC1)CCC2CC(CC3CCCCC3)C4CCCCC24
Cc1ccc(\C=C\2/S\C(=N\c3nc(c4ccccc4)c(s3)c5ccccc5)\NC2=O)cc1	ODXKAJXCUMFZAZ-PGMHBOJBSA-N	ODXKAJXCUMFZAZ-PGMHBOJBSA-N	Cc1ccc(\C=C\2/S\C(=N\c3nc(c4ccccc4)c(s3)c5ccccc5)\NC2=O)cc1	LXUWESDIKBSGSS-PBJPYVMYSA-N	Cc1ccc(\C=C\2/C\C(=C\C3=CC(=C(C3)c4ccccc4)c5ccccc5)\CC2=C)cc1	ZFLQIFXQGFZTSN-UHFFFAOYSA-N	CC1CCC(CC2CC(CC3CC(C4CCCCC4)C(C3)C5CCCCC5)CC2C)CC1	PXNJDGXUQDDCNK-SILNSSARSA-N	O=C1N\C(=N/c2nc(c3ccccc3)c(s2)c4ccccc4)\S/C/1=C\c5ccccc5	UELAPNVKCHJBCM-WBSLVUJQSA-N	C=C1C\C(=C/C2=CC(=C(C2)c3ccccc3)c4ccccc4)\C/C/1=C\c5ccccc5	VOOINSMVLKEJGD-UHFFFAOYSA-N	CC1CC(CC2CC(C3CCCCC3)C(C2)C4CCCCC4)CC1CC5CCCCC5	DQQQPMVRXLHENB-PGMHBOJBSA-N	C1N\C(=N/c2nc(c3ccccc3)c(s2)c4ccccc4)\S/C/1=C\c5ccccc5	VESYVCWVXRWMCU-BCQYSQFOSA-N	C1C\C(=C/C2=CC(=C(C2)c3ccccc3)c4ccccc4)\C/C/1=C\c5ccccc5	HYTGWHCIFFLNJT-UHFFFAOYSA-N	C(C1CCCCC1)C2CCC(CC3CC(C4CCCCC4)C(C3)C5CCCCC5)C2
COC1(CCOCC1)c2cc(F)cc(OCc3cc(c4ccccc4)n(n3)c5ccc(cc5)S(=O)(=O)C)c2	WSCRVCJAJAXULJ-UHFFFAOYSA-N	BOHZDJAUZOGAPO-UHFFFAOYSA-N	COC1(CCOCC1)c2cccc(OCc3cc(c4ccccc4)n(n3)c5ccc(cc5)S(=O)(=O)C)c2	HRBVGYKBXGGOMW-UHFFFAOYSA-N	CCC1(CCCCC1)c2cccc(CCC3=CC(C(=C3)c4ccccc4)c5ccc(cc5)[C](=C)(=C)C)c2	FQUYCLAFGLFQLG-UHFFFAOYSA-N	CCC1(CCCCC1)C2CCCC(CCC3CC(C4CCCCC4)C(C3)C5CCC(CC5)C(C)(C)C)C2	JMQCXKUACKEJAV-UHFFFAOYSA-N	C(Oc1cccc(c1)C2CCOCC2)c3cc(c4ccccc4)n(n3)c5ccccc5	LXEVKADNKNJVBL-UHFFFAOYSA-N	C(Cc1cccc(c1)C2CCCCC2)C3=CC(C(=C3)c4ccccc4)c5ccccc5	ZHNITZDIYNIPAR-UHFFFAOYSA-N	C(CC1CC(C2CCCCC2)C(C1)C3CCCCC3)C4CCCC(C4)C5CCCCC5	JMQCXKUACKEJAV-UHFFFAOYSA-N	C(Oc1cccc(c1)C2CCOCC2)c3cc(c4ccccc4)n(n3)c5ccccc5	LXEVKADNKNJVBL-UHFFFAOYSA-N	C(Cc1cccc(c1)C2CCCCC2)C3=CC(C(=C3)c4ccccc4)c5ccccc5	ZHNITZDIYNIPAR-UHFFFAOYSA-N	C(CC1CC(C2CCCCC2)C(C1)C3CCCCC3)C4CCCC(C4)C5CCCCC5
COc1cc(cc(OC)c1O)C2=CC(=O)c3c(O)cc(O)cc3O2	HRGUSFBJBOKSML-UHFFFAOYSA-N	KXKCAWTVONUDBH-UHFFFAOYSA-N	COc1cc(OC)cc(c1)C2=CC(=O)c3ccccc3O2	PEWJJLTVEAGDSZ-UHFFFAOYSA-N	CCc1cc(CC)cc(c1)C2=CC(=C)c3ccccc3C2	YTLZKEZAMFOHEN-UHFFFAOYSA-N	CCC1CC(CC)CC(C1)C2CC(C)C3CCCCC3C2	VHBFFQKBGNRLFZ-UHFFFAOYSA-N	O=C1C=C(Oc2ccccc12)c3ccccc3	QTEPLYDYNXISEB-UHFFFAOYSA-N	C=C1C=C(Cc2ccccc12)c3ccccc3	AIFQCXRHGXDVEL-UHFFFAOYSA-N	CC1CC(CC2CCCCC12)C3CCCCC3	OJXOWGJHAMWLIZ-UHFFFAOYSA-N	C1C=C(Oc2ccccc12)c3ccccc3	NUQVNRMPPXOYJS-UHFFFAOYSA-N	C1C=C(Cc2ccccc12)c3ccccc3	RARGZVQPBDQEDG-UHFFFAOYSA-N	C1CCC(CC1)C2CCC3CCCCC3C2
[O-][N+](=O)c1cccc(C=C2SC(=Nc3nc(c4ccccc4)c(s3)c5ccccc5)NC2=O)c1	KFYYGYCDEOJZQA-UHFFFAOYSA-N	PXNJDGXUQDDCNK-UHFFFAOYSA-N	O=C1NC(=Nc2nc(c3ccccc3)c(s2)c4ccccc4)SC1=Cc5ccccc5	UELAPNVKCHJBCM-UHFFFAOYSA-N	C=C1CC(=CC2=CC(=C(C2)c3ccccc3)c4ccccc4)CC1=Cc5ccccc5	VOOINSMVLKEJGD-UHFFFAOYSA-N	CC1CC(CC2CC(C3CCCCC3)C(C2)C4CCCCC4)CC1CC5CCCCC5	PXNJDGXUQDDCNK-UHFFFAOYSA-N	O=C1NC(=Nc2nc(c3ccccc3)c(s2)c4ccccc4)SC1=Cc5ccccc5	UELAPNVKCHJBCM-UHFFFAOYSA-N	C=C1CC(=CC2=CC(=C(C2)c3ccccc3)c4ccccc4)CC1=Cc5ccccc5	VOOINSMVLKEJGD-UHFFFAOYSA-N	CC1CC(CC2CC(C3CCCCC3)C(C2)C4CCCCC4)CC1CC5CCCCC5	DQQQPMVRXLHENB-UHFFFAOYSA-N	C1NC(=Nc2nc(c3ccccc3)c(s2)c4ccccc4)SC1=Cc5ccccc5	VESYVCWVXRWMCU-UHFFFAOYSA-N	C1CC(=Cc2ccccc2)CC1=CC3=CC(=C(C3)c4ccccc4)c5ccccc5	HYTGWHCIFFLNJT-UHFFFAOYSA-N	C(C1CCCCC1)C2CCC(CC3CC(C4CCCCC4)C(C3)C5CCCCC5)C2
COc1cc(OC)c(c(O)c1C(=O)c2ccccc2F)c3ccnn3C	PARCRXZDCBEXKK-UHFFFAOYSA-N	PZAJYGFZSFNFEA-UHFFFAOYSA-N	COc1ccc(cc1C(=O)c2ccccc2)c3ccnn3C	URCSKCAJWDRHBD-UHFFFAOYSA-N	CCc1ccc(cc1C(=C)c2ccccc2)C3=CC=CC3C	QAZXJMOGSCKRPB-UHFFFAOYSA-N	CCC1CCC(CC1C(C)C2CCCCC2)C3CCCC3C	FNZCFHRQXHTHNF-UHFFFAOYSA-N	O=C(c1ccccc1)c2cccc(c2)c3ccn[nH]3	HVRHUERJZCIYLL-UHFFFAOYSA-N	C=C(c1ccccc1)c2cccc(c2)C3=CC=CC3	OCZFCIQOPGOYSK-UHFFFAOYSA-N	CC(C1CCCCC1)C2CCCC(C2)C3CCCC3	LLMYPIHBFPJUSP-UHFFFAOYSA-N	C(c1ccccc1)c2cccc(c2)c3ccn[nH]3	PTZARWXKXNIYJR-UHFFFAOYSA-N	C(c1ccccc1)c2cccc(c2)C3=CC=CC3	ZVJDEBHLNZSSDY-UHFFFAOYSA-N	C(C1CCCCC1)C2CCCC(C2)C3CCCC3
O=C1N\C(=N/c2nc(c3ccccc3)c(s2)c4ccccc4)\S/C/1=C\c5cccc6ccccc56	VVBZIBNQZQOXBF-MOHJPFBDSA-N	VVBZIBNQZQOXBF-MOHJPFBDSA-N	O=C1N\C(=N/c2nc(c3ccccc3)c(s2)c4ccccc4)\S/C/1=C\c5cccc6ccccc56	CWCICAGYQNEXAM-KBGAANTISA-N	C=C1C\C(=C/C2=CC(=C(C2)c3ccccc3)c4ccccc4)\C/C/1=C\c5cccc6ccccc56	GXLFLYFMTNYQRE-UHFFFAOYSA-N	CC1CC(CC2CC(C3CCCCC3)C(C2)C4CCCCC4)CC1CC5CCCC6CCCCC56	VVBZIBNQZQOXBF-MOHJPFBDSA-N	O=C1N\C(=N/c2nc(c3ccccc3)c(s2)c4ccccc4)\S/C/1=C\c5cccc6ccccc56	CWCICAGYQNEXAM-KBGAANTISA-N	C=C1C\C(=C/C2=CC(=C(C2)c3ccccc3)c4ccccc4)\C/C/1=C\c5cccc6ccccc56	GXLFLYFMTNYQRE-UHFFFAOYSA-N	CC1CC(CC2CC(C3CCCCC3)C(C2)C4CCCCC4)CC1CC5CCCC6CCCCC56	NHZNPBKKOVDVPA-MOHJPFBDSA-N	C1N\C(=N/c2nc(c3ccccc3)c(s2)c4ccccc4)\S/C/1=C\c5cccc6ccccc56	YIZHVEUIQGOSCA-AERNQAQFSA-N	C1C\C(=C/C2=CC(=C(C2)c3ccccc3)c4ccccc4)\C/C/1=C\c5cccc6ccccc56	JPHXPQMSUORZES-UHFFFAOYSA-N	C(C1CCC(CC2CCCC3CCCCC23)C1)C4CC(C5CCCCC5)C(C4)C6CCCCC6
CC(C1=C(O)C(=O)c2ccccc2C1=O)C3=C(O)C(=O)c4ccccc4C3=O	GCPCQGFKPFLVPN-UHFFFAOYSA-N	YLNRAHNZTCHPCH-UHFFFAOYSA-N	CC(C1=CC(=O)c2ccccc2C1=O)C3=CC(=O)c4ccccc4C3=O	LRMAXDPIWUKPCQ-UHFFFAOYSA-N	CC(C1=CC(=C)c2ccccc2C1=C)C3=CC(=C)c4ccccc4C3=C	ZAXYSMPLDKPFRV-UHFFFAOYSA-N	CC(C1CC(C)C2CCCCC2C1C)C3CC(C)C4CCCCC4C3C	UKBFEXYNDUYSJV-UHFFFAOYSA-N	O=C1C=C(CC2=CC(=O)c3ccccc3C2=O)C(=O)c4ccccc14	LVHLUWNCCBBMIN-UHFFFAOYSA-N	C=C1C=C(CC2=CC(=C)c3ccccc3C2=C)C(=C)c4ccccc14	WPRNGIFEHSNVBN-UHFFFAOYSA-N	CC1CC(CC2CC(C)C3CCCCC3C2C)C(C)C4CCCCC14	GKOXDJBHFOMLAW-UHFFFAOYSA-N	C(C1=CCc2ccccc2C1)C3=CCc4ccccc4C3	GKOXDJBHFOMLAW-UHFFFAOYSA-N	C(C1=CCc2ccccc2C1)C3=CCc4ccccc4C3	ISKXBRSKBHMGMD-UHFFFAOYSA-N	C(C1CCC2CCCCC2C1)C3CCC4CCCCC4C3
COc1cc(OC)c(c(O)c1C(=O)c2cccc(Br)c2)c3ccnn3C	HXHNBFNQCMIBKR-UHFFFAOYSA-N	PZAJYGFZSFNFEA-UHFFFAOYSA-N	COc1ccc(cc1C(=O)c2ccccc2)c3ccnn3C	URCSKCAJWDRHBD-UHFFFAOYSA-N	CCc1ccc(cc1C(=C)c2ccccc2)C3=CC=CC3C	QAZXJMOGSCKRPB-UHFFFAOYSA-N	CCC1CCC(CC1C(C)C2CCCCC2)C3CCCC3C	FNZCFHRQXHTHNF-UHFFFAOYSA-N	O=C(c1ccccc1)c2cccc(c2)c3ccn[nH]3	HVRHUERJZCIYLL-UHFFFAOYSA-N	C=C(c1ccccc1)c2cccc(c2)C3=CC=CC3	OCZFCIQOPGOYSK-UHFFFAOYSA-N	CC(C1CCCCC1)C2CCCC(C2)C3CCCC3	LLMYPIHBFPJUSP-UHFFFAOYSA-N	C(c1ccccc1)c2cccc(c2)c3ccn[nH]3	PTZARWXKXNIYJR-UHFFFAOYSA-N	C(c1ccccc1)c2cccc(c2)C3=CC=CC3	ZVJDEBHLNZSSDY-UHFFFAOYSA-N	C(C1CCCCC1)C2CCCC(C2)C3CCCC3
C\C=C(\C=O)/[C@@H](CC=O)CC(=O)OCCc1ccc(O)cc1	VPOVFCBNUOUZGG-VAKDEWRISA-N	QODYFOVBGNRAMN-IHWYPQMZSA-N	CC=CCCC(=O)OCCc1ccccc1	HSSNOFZXWOJWLP-ARJAWSKDSA-N	CC=CCCC(=C)CCCc1ccccc1	VGARIRCDJUBHJO-UHFFFAOYSA-N	CCCCCC(C)CCCC1CCCCC1	UHOVQNZJYSORNB-UHFFFAOYSA-N	c1ccccc1	UHOVQNZJYSORNB-UHFFFAOYSA-N	c1ccccc1	XDTMQSROBMDMFD-UHFFFAOYSA-N	C1CCCCC1	UHOVQNZJYSORNB-UHFFFAOYSA-N	c1ccccc1	UHOVQNZJYSORNB-UHFFFAOYSA-N	c1ccccc1	XDTMQSROBMDMFD-UHFFFAOYSA-N	C1CCCCC1
O=C1N\C(=N/c2nc(c3ccccc3)c(s2)c4ccccc4)\S/C/1=C\c5cccnc5	ZHUCGGQKFBVINI-RGEXLXHISA-N	ZHUCGGQKFBVINI-RGEXLXHISA-N	O=C1N\C(=N/c2nc(c3ccccc3)c(s2)c4ccccc4)\S/C/1=C\c5cccnc5	UELAPNVKCHJBCM-WBSLVUJQSA-N	C=C1C\C(=C/C2=CC(=C(C2)c3ccccc3)c4ccccc4)\C/C/1=C\c5ccccc5	VOOINSMVLKEJGD-UHFFFAOYSA-N	CC1CC(CC2CC(C3CCCCC3)C(C2)C4CCCCC4)CC1CC5CCCCC5	ZHUCGGQKFBVINI-RGEXLXHISA-N	O=C1N\C(=N/c2nc(c3ccccc3)c(s2)c4ccccc4)\S/C/1=C\c5cccnc5	UELAPNVKCHJBCM-WBSLVUJQSA-N	C=C1C\C(=C/C2=CC(=C(C2)c3ccccc3)c4ccccc4)\C/C/1=C\c5ccccc5	VOOINSMVLKEJGD-UHFFFAOYSA-N	CC1CC(CC2CC(C3CCCCC3)C(C2)C4CCCCC4)CC1CC5CCCCC5	XWZYZIDLARFHSN-ZHZULCJRSA-N	C1N\C(=N/c2nc(c3ccccc3)c(s2)c4ccccc4)\S/C/1=C\c5cccnc5	VESYVCWVXRWMCU-BCQYSQFOSA-N	C1C\C(=C/C2=CC(=C(C2)c3ccccc3)c4ccccc4)\C/C/1=C\c5ccccc5	HYTGWHCIFFLNJT-UHFFFAOYSA-N	C(C1CCCCC1)C2CCC(CC3CC(C4CCCCC4)C(C3)C5CCCCC5)C2
Cc1ccc(cc1)c2cc(nn2c3ccc(cc3)S(=O)(=O)NCc4ccc([18F])cc4)C(F)(F)F	VVJIORBNXTTZGD-FNNGWQQSSA-N	LNQKZKBAACMAKE-UHFFFAOYSA-N	Cc1ccc(cc1)c2cc(C)nn2c3ccc(cc3)S(=O)(=O)NCc4ccccc4	POEXLLWYLAWHNF-UHFFFAOYSA-N	CC1=CC(C(=C1)c2ccc(C)cc2)c3ccc(cc3)[C](=C)(=C)CCc4ccccc4	QHQBPOYCGZMSJR-UHFFFAOYSA-N	CC1CCC(CC1)C2CC(C)CC2C3CCC(CC3)C(C)(C)CCC4CCCCC4	BYKNOYFMYONQKB-UHFFFAOYSA-N	O=S(=O)(NCc1ccccc1)c2ccc(cc2)n3nccc3c4ccccc4	LEWMPGAVRUHKEG-UHFFFAOYSA-N	C=[C](=C)(CCc1ccccc1)c2ccc(cc2)C3C=CC=C3c4ccccc4	WFUOLYAZRGMXAB-UHFFFAOYSA-N	CC(C)(CCC1CCCCC1)C2CCC(CC2)C3CCCC3C4CCCCC4	WXUUOBVPQBCROV-UHFFFAOYSA-N	C(NSc1ccc(cc1)n2nccc2c3ccccc3)c4ccccc4	PLWRXTPDYAGLPM-UHFFFAOYSA-N	C(Cc1ccccc1)Cc2ccc(cc2)C3C=CC=C3c4ccccc4	SZCZTJPXKKQMOE-UHFFFAOYSA-N	C(CC1CCCCC1)CC2CCC(CC2)C3CCCC3C4CCCCC4
COc1cc(OC)cc(\C=C(\C(=O)O)/c2ccc(Cl)cc2Cl)c1	CWXJMDOURWLMGJ-VIZOYTHASA-N	NHQXEJXYWWSOAN-QBFSEMIESA-N	COc1cccc(\C=C(\C)/c2ccccc2)c1	LFPVEEXXEYWZKR-OWBHPGMISA-N	CCc1cccc(\C=C(\C)/c2ccccc2)c1	DKEAJVZBJGYIKT-UHFFFAOYSA-N	CCC1CCCC(CC(C)C2CCCCC2)C1	PJANXHGTPQOBST-UHFFFAOYSA-N	C(=Cc1ccccc1)c2ccccc2	PJANXHGTPQOBST-UHFFFAOYSA-N	C(=Cc1ccccc1)c2ccccc2	IBLVSWYGUFGDMF-UHFFFAOYSA-N	C(CC1CCCCC1)C2CCCCC2	PJANXHGTPQOBST-UHFFFAOYSA-N	C(=Cc1ccccc1)c2ccccc2	PJANXHGTPQOBST-UHFFFAOYSA-N	C(=Cc1ccccc1)c2ccccc2	IBLVSWYGUFGDMF-UHFFFAOYSA-N	C(CC1CCCCC1)C2CCCCC2
COc1ccc2c(c1)c(CC(=O)NCCC[Si](C)(C)C)c(C)n2C(=O)c3ccc(Cl)cc3	MBWNANMMBXJHLH-UHFFFAOYSA-N	HSEHHVYSJWSDOB-UHFFFAOYSA-N	COc1ccc2c(c1)c(CC(=O)NCCC[SiH2]C)cn2C(=O)c3ccccc3	OOHLVCFUYHVHKB-UHFFFAOYSA-N	CCCCCCC(=C)CC1=CC(C(=C)c2ccccc2)c3ccc(CC)cc13	SZHSWMPZLLCKOU-UHFFFAOYSA-N	CCCCCCC(C)CC1CC(C(C)C2CCCCC2)C3CCC(CC)CC13	DIQDUFVJZPNLJQ-UHFFFAOYSA-N	O=C(c1ccccc1)n2ccc3ccccc23	YREKYICMSDFQHL-UHFFFAOYSA-N	C=C(C1C=Cc2ccccc12)c3ccccc3	ZHTLIYBTWAMBRG-UHFFFAOYSA-N	CC(C1CCCCC1)C2CCC3CCCCC23	NJZQOCCEDXRQJM-UHFFFAOYSA-N	C(c1ccccc1)n2ccc3ccccc23	NBHBNYRLTADHQY-UHFFFAOYSA-N	C(C1C=Cc2ccccc12)c3ccccc3	YFVAAXAVNYXVIE-UHFFFAOYSA-N	C(C1CCCCC1)C2CCC3CCCCC23
NS(=O)(=O)c1ccc(cc1)N2C(=O)C(=C(Nc3cccc(F)c3)C2=O)Cl	IZNGMUSFPYKYDB-UHFFFAOYSA-N	KTGOYNWJJKTCKT-UHFFFAOYSA-N	O=C1C=C(Nc2ccccc2)C(=O)N1c3ccccc3	BRAIICLJWVJLJT-UHFFFAOYSA-N	C=C1C=C(Cc2ccccc2)C(=C)C1c3ccccc3	DSNAGVNFLSJZEM-UHFFFAOYSA-N	CC1CC(CC2CCCCC2)C(C)C1C3CCCCC3	KTGOYNWJJKTCKT-UHFFFAOYSA-N	O=C1C=C(Nc2ccccc2)C(=O)N1c3ccccc3	BRAIICLJWVJLJT-UHFFFAOYSA-N	C=C1C=C(Cc2ccccc2)C(=C)C1c3ccccc3	DSNAGVNFLSJZEM-UHFFFAOYSA-N	CC1CC(CC2CCCCC2)C(C)C1C3CCCCC3	VBHYCVDJGHFXFX-UHFFFAOYSA-N	C1C=C(CN1c2ccccc2)Nc3ccccc3	ZZAVUMMENZCCOY-UHFFFAOYSA-N	C(C1=CCC(C1)c2ccccc2)c3ccccc3	XGZJDJNAZVYYOU-UHFFFAOYSA-N	C(C1CCCCC1)C2CCC(C2)C3CCCCC3
COc1ccc2cc(ccc2c1)S(=O)(=O)C	WPJQZSOSBHCSBT-UHFFFAOYSA-N	WPJQZSOSBHCSBT-UHFFFAOYSA-N	COc1ccc2cc(ccc2c1)S(=O)(=O)C	QASXHLSHXUZRSK-UHFFFAOYSA-N	CCc1ccc2cc(ccc2c1)[C](=C)(=C)C	OMCIPYLVCCPKNR-UHFFFAOYSA-N	CCC1CCC2CC(CCC2C1)C(C)(C)C	UFWIBTONFRDIAS-UHFFFAOYSA-N	c1ccc2ccccc2c1	UFWIBTONFRDIAS-UHFFFAOYSA-N	c1ccc2ccccc2c1	NNBZCPXTIHJBJL-UHFFFAOYSA-N	C1CCC2CCCCC2C1	UFWIBTONFRDIAS-UHFFFAOYSA-N	c1ccc2ccccc2c1	UFWIBTONFRDIAS-UHFFFAOYSA-N	c1ccc2ccccc2c1	NNBZCPXTIHJBJL-UHFFFAOYSA-N	C1CCC2CCCCC2C1
[N-]=[N+]=Nc1ccc(cc1)C2=C(C(=O)OC2)c3ccccc3	APCWFZNDCFEDOA-UHFFFAOYSA-N	CPBAHTZRJQATEJ-UHFFFAOYSA-N	O=C1OCC(=C1c2ccccc2)c3ccccc3	WKOHGEIOKMGRAV-UHFFFAOYSA-N	C=C1CCC(=C1c2ccccc2)c3ccccc3	FGISMPWADDIBOF-UHFFFAOYSA-N	CC1CCC(C2CCCCC2)C1C3CCCCC3	CPBAHTZRJQATEJ-UHFFFAOYSA-N	O=C1OCC(=C1c2ccccc2)c3ccccc3	WKOHGEIOKMGRAV-UHFFFAOYSA-N	C=C1CCC(=C1c2ccccc2)c3ccccc3	FGISMPWADDIBOF-UHFFFAOYSA-N	CC1CCC(C2CCCCC2)C1C3CCCCC3	NJSYIBMIYGRJEN-UHFFFAOYSA-N	C1OCC(=C1c2ccccc2)c3ccccc3	AUVWCPCEPJBZAG-UHFFFAOYSA-N	C1CC(=C(C1)c2ccccc2)c3ccccc3	XDDVPYUEAYKJAG-UHFFFAOYSA-N	C1CCC(CC1)C2CCCC2C3CCCCC3
NS(=O)(=O)c1ccc(cc1)N2C(=O)C(=C(Nc3cccc(Cl)c3)C2=O)Cl	SWAGNEWMUFBRKH-UHFFFAOYSA-N	KTGOYNWJJKTCKT-UHFFFAOYSA-N	O=C1C=C(Nc2ccccc2)C(=O)N1c3ccccc3	BRAIICLJWVJLJT-UHFFFAOYSA-N	C=C1C=C(Cc2ccccc2)C(=C)C1c3ccccc3	DSNAGVNFLSJZEM-UHFFFAOYSA-N	CC1CC(CC2CCCCC2)C(C)C1C3CCCCC3	KTGOYNWJJKTCKT-UHFFFAOYSA-N	O=C1C=C(Nc2ccccc2)C(=O)N1c3ccccc3	BRAIICLJWVJLJT-UHFFFAOYSA-N	C=C1C=C(Cc2ccccc2)C(=C)C1c3ccccc3	DSNAGVNFLSJZEM-UHFFFAOYSA-N	CC1CC(CC2CCCCC2)C(C)C1C3CCCCC3	VBHYCVDJGHFXFX-UHFFFAOYSA-N	C1C=C(CN1c2ccccc2)Nc3ccccc3	ZZAVUMMENZCCOY-UHFFFAOYSA-N	C(C1=CCC(C1)c2ccccc2)c3ccccc3	XGZJDJNAZVYYOU-UHFFFAOYSA-N	C(C1CCCCC1)C2CCC(C2)C3CCCCC3
CN1N(C(=O)C(=C1C)NC(=O)C2=NC3=C(C4CCCN4C(=O)N3c5ccccc5)C(=O)N2)c6ccccc6	ALSBQYKXXZGSJW-UHFFFAOYSA-N	ALSBQYKXXZGSJW-UHFFFAOYSA-N	CN1N(C(=O)C(=C1C)NC(=O)C2=NC3=C(C4CCCN4C(=O)N3c5ccccc5)C(=O)N2)c6ccccc6	RBYKPMGJXROTJT-UHFFFAOYSA-N	CC1C(C(=C)C(=C1C)CC(=C)C2=CC3=C(C4CCCC4C(=C)C3c5ccccc5)C(=C)C2)c6ccccc6	DUMMRCJTSUXANQ-UHFFFAOYSA-N	CC(CC1C(C)C(C)C(C2CCCCC2)C1C)C3CC(C)C4C5CCCC5C(C)C(C6CCCCC6)C4C3	ANDBSRNGCWCWEJ-UHFFFAOYSA-N	O=C(NC1=CNN(C1=O)c2ccccc2)C3=NC4=C(C5CCCN5C(=O)N4c6ccccc6)C(=O)N3	KWROZPSKWASBJC-UHFFFAOYSA-N	C=C(CC1=CCC(C1=C)c2ccccc2)C3=CC4=C(C5CCCC5C(=C)C4c6ccccc6)C(=C)C3	MWHANMTZDXUMFD-UHFFFAOYSA-N	CC(CC1CCC(C2CCCCC2)C1C)C3CC(C)C4C5CCCC5C(C)C(C6CCCCC6)C4C3	AEMMACHFBOYGJH-UHFFFAOYSA-N	C(NC1=CNN(C1)c2ccccc2)C3=NC4=C(CN3)C5CCCN5CN4c6ccccc6	YONDCRNCOVRNAZ-UHFFFAOYSA-N	C(CC1=CCC(C1)c2ccccc2)C3=CC4=C(CC3)C5CCCC5CC4c6ccccc6	BWKYJAOFJQDEJR-UHFFFAOYSA-N	C(CC1CCC2C3CCCC3CC(C4CCCCC4)C2C1)C5CCC(C5)C6CCCCC6
COc1cccc(NC2=C(Cl)C(=O)N(C2=O)c3ccc(cc3)S(=O)(=O)N)c1	YWSRVBJJMDAIHP-UHFFFAOYSA-N	KXRSUUXUHOXAHY-UHFFFAOYSA-N	COc1cccc(NC2=CC(=O)N(C2=O)c3ccccc3)c1	GWUAIHJJVNFDQN-UHFFFAOYSA-N	CCc1cccc(CC2=CC(=C)C(C2=C)c3ccccc3)c1	ICONIBBTOHGIHQ-UHFFFAOYSA-N	CCC1CCCC(CC2CC(C)C(C3CCCCC3)C2C)C1	KTGOYNWJJKTCKT-UHFFFAOYSA-N	O=C1C=C(Nc2ccccc2)C(=O)N1c3ccccc3	BRAIICLJWVJLJT-UHFFFAOYSA-N	C=C1C=C(Cc2ccccc2)C(=C)C1c3ccccc3	DSNAGVNFLSJZEM-UHFFFAOYSA-N	CC1CC(CC2CCCCC2)C(C)C1C3CCCCC3	VBHYCVDJGHFXFX-UHFFFAOYSA-N	C1C=C(CN1c2ccccc2)Nc3ccccc3	ZZAVUMMENZCCOY-UHFFFAOYSA-N	C(C1=CCC(C1)c2ccccc2)c3ccccc3	XGZJDJNAZVYYOU-UHFFFAOYSA-N	C(C1CCCCC1)C2CCC(C2)C3CCCCC3
CC1N(C)OC(=C1c2ccc(F)cc2)c3ccc(cc3)S(=O)(=O)C	CARDZWUJKAFXIX-UHFFFAOYSA-N	YUHFWFPGPYOFKQ-UHFFFAOYSA-N	CC1NOC(=C1c2ccccc2)c3ccc(cc3)S(=O)(=O)C	FPOZTVIHPLUOEF-UHFFFAOYSA-N	CC1CCC(=C1c2ccccc2)c3ccc(cc3)[C](=C)(=C)C	JTDNMPNJCRKXGE-UHFFFAOYSA-N	CC1CCC(C2CCC(CC2)C(C)(C)C)C1C3CCCCC3	NBTWQTROXYAZID-UHFFFAOYSA-N	C1NOC(=C1c2ccccc2)c3ccccc3	AUVWCPCEPJBZAG-UHFFFAOYSA-N	C1CC(=C(C1)c2ccccc2)c3ccccc3	XDDVPYUEAYKJAG-UHFFFAOYSA-N	C1CCC(CC1)C2CCCC2C3CCCCC3	NBTWQTROXYAZID-UHFFFAOYSA-N	C1NOC(=C1c2ccccc2)c3ccccc3	AUVWCPCEPJBZAG-UHFFFAOYSA-N	C1CC(=C(C1)c2ccccc2)c3ccccc3	XDDVPYUEAYKJAG-UHFFFAOYSA-N	C1CCC(CC1)C2CCCC2C3CCCCC3
COc1ccc2c(c1)c(CC(=O)Nc3ccc(F)cc3)c(C)n2C(=O)c4ccc(Cl)cc4	JBJAUFUDLPEPQD-UHFFFAOYSA-N	LRZFMEWBQUMONC-UHFFFAOYSA-N	COc1ccc2c(c1)c(CC(=O)Nc3ccccc3)c(C)n2C(=O)c4ccccc4	UBPMBBAZSWGSCZ-UHFFFAOYSA-N	CCc1ccc2C(C(=C)c3ccccc3)C(=C(CC(=C)Cc4ccccc4)c2c1)C	YRKZVEKCGXUJAB-UHFFFAOYSA-N	CCC1CCC2C(C1)C(CC(C)CC3CCCCC3)C(C)C2C(C)C4CCCCC4	ZDDMUQNBZSUXID-UHFFFAOYSA-N	O=C(Cc1cn(C(=O)c2ccccc2)c3ccccc13)Nc4ccccc4	LYPBLYTZDWBADB-UHFFFAOYSA-N	C=C(CC1=CC(C(=C)c2ccccc2)c3ccccc13)Cc4ccccc4	JQXCJNLLYVYADG-UHFFFAOYSA-N	CC(CC1CCCCC1)CC2CC(C(C)C3CCCCC3)C4CCCCC24	ACXCRVBPPZEWJE-UHFFFAOYSA-N	C(Cc1cn(Cc2ccccc2)c3ccccc13)Nc4ccccc4	VBOMXPURCSNBIQ-UHFFFAOYSA-N	C(CC1=CC(Cc2ccccc2)c3ccccc13)Cc4ccccc4	PBDCMJIIKWPFFY-UHFFFAOYSA-N	C(CC1CCCCC1)CC2CC(CC3CCCCC3)C4CCCCC24
Nc1nc(c2ccc(cc2)[N+](=O)[O-])c3C(=O)c4ccccc4c3n1	RNVTWWDCJHGABR-UHFFFAOYSA-N	UNTDCABJEUFVOR-UHFFFAOYSA-N	O=C1c2ccccc2c3ncnc(c4ccccc4)c13	CZCKPDMXOPLCDJ-UHFFFAOYSA-N	C=C1c2ccccc2c3cccc(c4ccccc4)c13	WYMFAWLYXYMHEP-UHFFFAOYSA-N	CC1C2CCCCC2C3CCCC(C4CCCCC4)C13	UNTDCABJEUFVOR-UHFFFAOYSA-N	O=C1c2ccccc2c3ncnc(c4ccccc4)c13	CZCKPDMXOPLCDJ-UHFFFAOYSA-N	C=C1c2ccccc2c3cccc(c4ccccc4)c13	WYMFAWLYXYMHEP-UHFFFAOYSA-N	CC1C2CCCCC2C3CCCC(C4CCCCC4)C13	IOAYYZTUGLZKJK-UHFFFAOYSA-N	C1c2ccccc2c3ncnc(c13)c4ccccc4	PUFWGUZSDHANBX-UHFFFAOYSA-N	C1c2ccccc2c3cccc(c13)c4ccccc4	ZILZSZLBTQRLDB-UHFFFAOYSA-N	C1CCC(CC1)C2CCCC3C4CCCCC4CC23
COc1cc(OC)cc(\C=C\c2ccc(O)cc2)c1	VLEUZFDZJKSGMX-ONEGZZNKSA-N	BIYGTLDPTJMNET-CMDGGOBGSA-N	COc1cc(OC)cc(\C=C\c2ccccc2)c1	OUUMJBSBPJLGFA-ZHACJKMWSA-N	CCc1cc(CC)cc(\C=C\c2ccccc2)c1	KCKNMAFQBCOOHK-UHFFFAOYSA-N	CCC1CC(CC)CC(CCC2CCCCC2)C1	PJANXHGTPQOBST-VAWYXSNFSA-N	C(=C\c1ccccc1)/c2ccccc2	PJANXHGTPQOBST-VAWYXSNFSA-N	C(=C\c1ccccc1)/c2ccccc2	IBLVSWYGUFGDMF-UHFFFAOYSA-N	C(CC1CCCCC1)C2CCCCC2	PJANXHGTPQOBST-VAWYXSNFSA-N	C(=C\c1ccccc1)/c2ccccc2	PJANXHGTPQOBST-VAWYXSNFSA-N	C(=C\c1ccccc1)/c2ccccc2	IBLVSWYGUFGDMF-UHFFFAOYSA-N	C(CC1CCCCC1)C2CCCCC2
CC1N(C)OC(=C1c2ccccc2)c3ccc(cc3)S(=O)(=O)C	WHDGULRDPVFQTJ-UHFFFAOYSA-N	YUHFWFPGPYOFKQ-UHFFFAOYSA-N	CC1NOC(=C1c2ccccc2)c3ccc(cc3)S(=O)(=O)C	FPOZTVIHPLUOEF-UHFFFAOYSA-N	CC1CCC(=C1c2ccccc2)c3ccc(cc3)[C](=C)(=C)C	JTDNMPNJCRKXGE-UHFFFAOYSA-N	CC1CCC(C2CCC(CC2)C(C)(C)C)C1C3CCCCC3	NBTWQTROXYAZID-UHFFFAOYSA-N	C1NOC(=C1c2ccccc2)c3ccccc3	AUVWCPCEPJBZAG-UHFFFAOYSA-N	C1CC(=C(C1)c2ccccc2)c3ccccc3	XDDVPYUEAYKJAG-UHFFFAOYSA-N	C1CCC(CC1)C2CCCC2C3CCCCC3	NBTWQTROXYAZID-UHFFFAOYSA-N	C1NOC(=C1c2ccccc2)c3ccccc3	AUVWCPCEPJBZAG-UHFFFAOYSA-N	C1CC(=C(C1)c2ccccc2)c3ccccc3	XDDVPYUEAYKJAG-UHFFFAOYSA-N	C1CCC(CC1)C2CCCC2C3CCCCC3
Cc1cc(nn1C(=O)C2=NC3=C(C4CCCN4C(=O)N3c5ccccc5)C(=O)N2)c6ccccc6	ZOXGYHVSKBXTFZ-UHFFFAOYSA-N	ZOXGYHVSKBXTFZ-UHFFFAOYSA-N	Cc1cc(nn1C(=O)C2=NC3=C(C4CCCN4C(=O)N3c5ccccc5)C(=O)N2)c6ccccc6	SXHXKCCXBPXLEN-UHFFFAOYSA-N	CC1=CC(=CC1C(=C)C2=CC3=C(C4CCCC4C(=C)C3c5ccccc5)C(=C)C2)c6ccccc6	BPIMBEBJJPPHNU-UHFFFAOYSA-N	CC(C1CC(C)C2C3CCCC3C(C)C(C4CCCCC4)C2C1)C5CC(CC5C)C6CCCCC6	KXTIOTKPFOJGOU-UHFFFAOYSA-N	O=C(C1=NC2=C(C3CCCN3C(=O)N2c4ccccc4)C(=O)N1)n5ccc(n5)c6ccccc6	SPWTUWBZBAEBMR-UHFFFAOYSA-N	C=C(C1C=CC(=C1)c2ccccc2)C3=CC4=C(C5CCCC5C(=C)C4c6ccccc6)C(=C)C3	LPBFMJHMGZWARW-UHFFFAOYSA-N	CC(C1CCC(C1)C2CCCCC2)C3CC(C)C4C5CCCC5C(C)C(C6CCCCC6)C4C3	LVUOMRUBVRBYIC-UHFFFAOYSA-N	C(C1=NC2=C(CN1)C3CCCN3CN2c4ccccc4)n5ccc(n5)c6ccccc6	TXPRTACQBGVXCC-UHFFFAOYSA-N	C(C1C=CC(=C1)c2ccccc2)C3=CC4=C(CC3)C5CCCC5CC4c6ccccc6	QDYWYQMZOZGSBL-UHFFFAOYSA-N	C(C1CCC(C1)C2CCCCC2)C3CCC4C5CCCC5CC(C6CCCCC6)C4C3
Nc1nc(c2ccc(Br)cc2)c3C(=O)c4ccccc4c3n1	HHIXRIVTLNCUEB-UHFFFAOYSA-N	UNTDCABJEUFVOR-UHFFFAOYSA-N	O=C1c2ccccc2c3ncnc(c4ccccc4)c13	CZCKPDMXOPLCDJ-UHFFFAOYSA-N	C=C1c2ccccc2c3cccc(c4ccccc4)c13	WYMFAWLYXYMHEP-UHFFFAOYSA-N	CC1C2CCCCC2C3CCCC(C4CCCCC4)C13	UNTDCABJEUFVOR-UHFFFAOYSA-N	O=C1c2ccccc2c3ncnc(c4ccccc4)c13	CZCKPDMXOPLCDJ-UHFFFAOYSA-N	C=C1c2ccccc2c3cccc(c4ccccc4)c13	WYMFAWLYXYMHEP-UHFFFAOYSA-N	CC1C2CCCCC2C3CCCC(C4CCCCC4)C13	IOAYYZTUGLZKJK-UHFFFAOYSA-N	C1c2ccccc2c3ncnc(c13)c4ccccc4	PUFWGUZSDHANBX-UHFFFAOYSA-N	C1c2ccccc2c3cccc(c13)c4ccccc4	ZILZSZLBTQRLDB-UHFFFAOYSA-N	C1CCC(CC1)C2CCCC3C4CCCCC4CC23
COc1cc(OC)c(C2=NNC(C2)c3ccc4c(c3)c5ccccc5n4C)c(OC)c1	NXPDNUXBELMWGA-UHFFFAOYSA-N	WOCZLCAGLJMDAP-UHFFFAOYSA-N	COc1ccc(cc1)C2=NNC(C2)c3ccc4c(c3)c5ccccc5n4C	UMYNDFKGMSZPMN-UHFFFAOYSA-N	CCc1ccc(cc1)C2=CCC(C2)c3ccc4C(C)c5ccccc5c4c3	ORQYUZVLLKGIJW-UHFFFAOYSA-N	CCC1CCC(CC1)C2CCC(C2)C3CCC4C(C)C5CCCCC5C4C3	JPMNWPVKVGHTSV-UHFFFAOYSA-N	C1C(NN=C1c2ccccc2)c3ccc4[nH]c5ccccc5c4c3	GDHAOLKXRVTPCO-UHFFFAOYSA-N	C1C=C(CC1c2ccc3Cc4ccccc4c3c2)c5ccccc5	XDUFWCRZOVEEFV-UHFFFAOYSA-N	C1CCC(CC1)C2CCC(C2)C3CCC4CC5CCCCC5C4C3	JPMNWPVKVGHTSV-UHFFFAOYSA-N	C1C(NN=C1c2ccccc2)c3ccc4[nH]c5ccccc5c4c3	GDHAOLKXRVTPCO-UHFFFAOYSA-N	C1C=C(CC1c2ccc3Cc4ccccc4c3c2)c5ccccc5	XDUFWCRZOVEEFV-UHFFFAOYSA-N	C1CCC(CC1)C2CCC(C2)C3CCC4CC5CCCCC5C4C3
COc1cccc(c1)c2nc(N)nc3c4ccccc4C(=O)c23	OSLAUUGEAJFDHJ-UHFFFAOYSA-N	IVFNORKRWLVPMZ-UHFFFAOYSA-N	COc1cccc(c1)c2ncnc3c4ccccc4C(=O)c23	FJRNKTDBAPGZAX-UHFFFAOYSA-N	CCc1cccc(c1)c2cccc3c4ccccc4C(=C)c23	BFFHVWFICKZMRD-UHFFFAOYSA-N	CCC1CCCC(C1)C2CCCC3C4CCCCC4C(C)C23	UNTDCABJEUFVOR-UHFFFAOYSA-N	O=C1c2ccccc2c3ncnc(c4ccccc4)c13	CZCKPDMXOPLCDJ-UHFFFAOYSA-N	C=C1c2ccccc2c3cccc(c4ccccc4)c13	WYMFAWLYXYMHEP-UHFFFAOYSA-N	CC1C2CCCCC2C3CCCC(C4CCCCC4)C13	IOAYYZTUGLZKJK-UHFFFAOYSA-N	C1c2ccccc2c3ncnc(c13)c4ccccc4	PUFWGUZSDHANBX-UHFFFAOYSA-N	C1c2ccccc2c3cccc(c13)c4ccccc4	ZILZSZLBTQRLDB-UHFFFAOYSA-N	C1CCC(CC1)C2CCCC3C4CCCCC4CC23
CCCCCCC(C)(C)c1cc(O)c2[C@H]3CC(=CC[C@@H]3C(C)(C)Oc2c1)Cn4ccnc4	ZUSAPGVYTQVHIQ-GOTSBHOMSA-N	KGOHVTVGLLRZOS-OJJHJGFESA-N	CCCCCCCc1ccc2[C@H]3CC(=CC[C@@H]3C(C)Oc2c1)Cn4ccnc4	WDOYWIMMJZQCOB-QRLOQVDPSA-N	CCCCCCCc1ccc2C3CC(=CCC3C(C)Cc2c1)CC4C=CC=C4	ZVCMCZMCQASOEQ-UHFFFAOYSA-N	CCCCCCCC1CCC2C(C1)CC(C)C3CCC(CC4CCCC4)CC23	RRLMAOIFQYFVQE-ZBFHGGJFSA-N	C(C1=CC[C@@H]2COc3ccccc3[C@H]2C1)n4ccnc4	RZTGPZGTVVDDPI-UHFFFAOYSA-N	C(C1C=CC=C1)C2=CCC3CCc4ccccc4C3C2	IAWVPUHTWYZMMQ-UHFFFAOYSA-N	C(C1CCCC1)C2CCC3CCC4CCCCC4C3C2	RRLMAOIFQYFVQE-ZBFHGGJFSA-N	C(C1=CC[C@@H]2COc3ccccc3[C@H]2C1)n4ccnc4	RZTGPZGTVVDDPI-UHFFFAOYSA-N	C(C1C=CC=C1)C2=CCC3CCc4ccccc4C3C2	IAWVPUHTWYZMMQ-UHFFFAOYSA-N	C(C1CCCC1)C2CCC3CCC4CCCCC4C3C2
COc1ccc(cc1)C2CC(=NN2)c3ccc(F)cc3O	XLFJASCUNQHKNH-UHFFFAOYSA-N	ACTGVSCLEPJUOA-UHFFFAOYSA-N	COc1ccc(cc1)C2CC(=NN2)c3ccccc3	YTUDSOMUXXYMIL-UHFFFAOYSA-N	CCc1ccc(cc1)C2CC=C(C2)c3ccccc3	PTGSTSUPRXTYPA-UHFFFAOYSA-N	CCC1CCC(CC1)C2CCC(C2)C3CCCCC3	VJFQJTFADLQQNS-UHFFFAOYSA-N	C1C(NN=C1c2ccccc2)c3ccccc3	ZWASYSDWMIORLD-UHFFFAOYSA-N	C1C=C(CC1c2ccccc2)c3ccccc3	UEPGKEXXIQJJIP-UHFFFAOYSA-N	C1CCC(CC1)C2CCC(C2)C3CCCCC3	VJFQJTFADLQQNS-UHFFFAOYSA-N	C1C(NN=C1c2ccccc2)c3ccccc3	ZWASYSDWMIORLD-UHFFFAOYSA-N	C1C=C(CC1c2ccccc2)c3ccccc3	UEPGKEXXIQJJIP-UHFFFAOYSA-N	C1CCC(CC1)C2CCC(C2)C3CCCCC3
COc1ccc(cc1)c2nnc(s2)N3C(SCC3=O)c4ccccc4Cl	MUMQKVSTDHBSSU-UHFFFAOYSA-N	OMDNYDGYCNABPX-UHFFFAOYSA-N	COc1ccc(cc1)c2nnc(s2)N3C(SCC3=O)c4ccccc4	MXODHWDVQLMJQD-UHFFFAOYSA-N	CCc1ccc(cc1)C2=CC=C(C2)C3C(CCC3=C)c4ccccc4	ILCKCORCPWQTQY-UHFFFAOYSA-N	CCC1CCC(CC1)C2CCC(C2)C3C(C)CCC3C4CCCCC4	KAFYOJQIAKRPMY-UHFFFAOYSA-N	O=C1CSC(N1c2nnc(s2)c3ccccc3)c4ccccc4	IYFNSEDVOPOKME-UHFFFAOYSA-N	C=C1CCC(C1C2=CC=C(C2)c3ccccc3)c4ccccc4	WKHUTUARNWHIQQ-UHFFFAOYSA-N	CC1CCC(C2CCCCC2)C1C3CCC(C3)C4CCCCC4	WGQYOBADIMLBJT-UHFFFAOYSA-N	C1CN(C(S1)c2ccccc2)c3nnc(s3)c4ccccc4	ITWXTWQXUCBALO-UHFFFAOYSA-N	C1CC(C(C1)c2ccccc2)C3=CC=C(C3)c4ccccc4	DLPJIUUSCVRVTJ-UHFFFAOYSA-N	C1CCC(CC1)C2CCC(C2)C3CCCC3C4CCCCC4
Oc1ccc(c(O)c1)c2oc(CN3N=C(C(=NC3=O)c4ccccc4)c5ccccc5)nn2	WVNWXGUPFZZHDX-UHFFFAOYSA-N	DCYNZCSRFFGEDU-UHFFFAOYSA-N	O=C1N=C(C(=NN1Cc2oc(nn2)c3ccccc3)c4ccccc4)c5ccccc5	FRMGJXGRHOTMTM-UHFFFAOYSA-N	C=C1C=C(C(=CC1CC2=CC=C(C2)c3ccccc3)c4ccccc4)c5ccccc5	YEBNKRLQLLRGOW-UHFFFAOYSA-N	CC1CC(C2CCCCC2)C(CC1CC3CCC(C3)C4CCCCC4)C5CCCCC5	DCYNZCSRFFGEDU-UHFFFAOYSA-N	O=C1N=C(C(=NN1Cc2oc(nn2)c3ccccc3)c4ccccc4)c5ccccc5	FRMGJXGRHOTMTM-UHFFFAOYSA-N	C=C1C=C(C(=CC1CC2=CC=C(C2)c3ccccc3)c4ccccc4)c5ccccc5	YEBNKRLQLLRGOW-UHFFFAOYSA-N	CC1CC(C2CCCCC2)C(CC1CC3CCC(C3)C4CCCCC4)C5CCCCC5	SLGOBPIDHLJBMQ-UHFFFAOYSA-N	C(N1CN=C(C(=N1)c2ccccc2)c3ccccc3)c4oc(nn4)c5ccccc5	WFXRWDKTFAGLDV-UHFFFAOYSA-N	C(C1CC=C(C(=C1)c2ccccc2)c3ccccc3)C4=CC=C(C4)c5ccccc5	UUMNAJCITFLIEQ-UHFFFAOYSA-N	C(C1CCC(C1)C2CCCCC2)C3CCC(C4CCCCC4)C(C3)C5CCCCC5
COC(=O)[C@@]1(C)CCC2(CC[C@]3(C)C(=CCC4[C@@]5(C)C[C@H](O)[C@H](O[C@@H]6OC[C@@H](O[C@@H]7O[C@H](CO)[C@@H](O)[C@H](O)[C@H]7O)[C@H](O)[C@H]6O)[C@@](C)(CO)C5CC[C@@]34C)C2C1)C(=O)O	ZMXKPCHQLHYTHY-PPHDHWNASA-N	NJWKRVOURSBVCO-WAIDCTCBSA-N	COC(=O)C1CCC2CCC3C4CCC5C[C@H](CCC5C4CC=C3C2C1)O[C@H]6CC[C@@H](CO6)O[C@H]7CCC[C@@H](C)O7	NYZOQEFYLXUTJV-HLBVVDNMSA-N	CCC(=C)C1CCC2CCC3C4CCC5CC(CC6CCC(CC7CCCC(C)C7)CC6)CCC5C4CC=C3C2C1	XINPAYPBDZTMPM-UHFFFAOYSA-N	CCC(C)C1CCC2CCC3C4CCC5CC(CC6CCC(CC7CCCC(C)C7)CC6)CCC5C4CCC3C2C1	CZSKENOXOSOJHA-QVBDALTFSA-N	C1CC[C@H](O[C@H]2CC[C@H](O[C@H]3CCC4C(CCC5C4CC=C6C7CCCCC7CCC56)C3)OC2)OC1	GVYRVLAREGJAOH-UHFFFAOYSA-N	C(C1CCCCC1)C2CCC(CC3CCC4C(CCC5C4CC=C6C7CCCCC7CCC56)C3)CC2	ICCHNVGIQFWBAX-UHFFFAOYSA-N	C(C1CCCCC1)C2CCC(CC3CCC4C(CCC5C4CCC6C7CCCCC7CCC56)C3)CC2	CZSKENOXOSOJHA-QVBDALTFSA-N	C1CC[C@H](O[C@H]2CC[C@H](O[C@H]3CCC4C(CCC5C4CC=C6C7CCCCC7CCC56)C3)OC2)OC1	GVYRVLAREGJAOH-UHFFFAOYSA-N	C(C1CCCCC1)C2CCC(CC3CCC4C(CCC5C4CC=C6C7CCCCC7CCC56)C3)CC2	ICCHNVGIQFWBAX-UHFFFAOYSA-N	C(C1CCCCC1)C2CCC(CC3CCC4C(CCC5C4CCC6C7CCCCC7CCC56)C3)CC2
CC1=CC(=O)C(=C(O1)c2ccc(cc2)S(=O)(=O)C)Oc3ccc(Br)cc3F	SGZPDQDNNJQFNW-UHFFFAOYSA-N	XRHLSOYDPVRXAE-UHFFFAOYSA-N	CC1=CC(=O)C(=C(O1)c2ccc(cc2)S(=O)(=O)C)Oc3ccccc3	KHPSJGVWEKXJKG-UHFFFAOYSA-N	CC1=CC(=C)C(=C(C1)c2ccc(cc2)[C](=C)(=C)C)Cc3ccccc3	IMAFWFBNFKWQPW-UHFFFAOYSA-N	CC1CC(C)C(CC2CCCCC2)C(C1)C3CCC(CC3)C(C)(C)C	UDRXZKJLWGNNBV-UHFFFAOYSA-N	O=C1C=COC(=C1Oc2ccccc2)c3ccccc3	HIVOJZQEOCQASC-UHFFFAOYSA-N	C=C1C=CCC(=C1Cc2ccccc2)c3ccccc3	YNPCZOPNYXBRCV-UHFFFAOYSA-N	CC1CCCC(C2CCCCC2)C1CC3CCCCC3	URLVZZLKVFINCS-UHFFFAOYSA-N	C1C=COC(=C1Oc2ccccc2)c3ccccc3	JIALSFMDAMDCTF-UHFFFAOYSA-N	C(C1=C(CC=CC1)c2ccccc2)c3ccccc3	WZOYGQMEDBYZEW-UHFFFAOYSA-N	C(C1CCCCC1)C2CCCCC2C3CCCCC3
Nc1ccc(cc1)c2oc(CN3N=C(C(=NC3=O)c4ccccc4)c5ccccc5)nn2	NXUGNUNUQPRQIH-UHFFFAOYSA-N	DCYNZCSRFFGEDU-UHFFFAOYSA-N	O=C1N=C(C(=NN1Cc2oc(nn2)c3ccccc3)c4ccccc4)c5ccccc5	FRMGJXGRHOTMTM-UHFFFAOYSA-N	C=C1C=C(C(=CC1CC2=CC=C(C2)c3ccccc3)c4ccccc4)c5ccccc5	YEBNKRLQLLRGOW-UHFFFAOYSA-N	CC1CC(C2CCCCC2)C(CC1CC3CCC(C3)C4CCCCC4)C5CCCCC5	DCYNZCSRFFGEDU-UHFFFAOYSA-N	O=C1N=C(C(=NN1Cc2oc(nn2)c3ccccc3)c4ccccc4)c5ccccc5	FRMGJXGRHOTMTM-UHFFFAOYSA-N	C=C1C=C(C(=CC1CC2=CC=C(C2)c3ccccc3)c4ccccc4)c5ccccc5	YEBNKRLQLLRGOW-UHFFFAOYSA-N	CC1CC(C2CCCCC2)C(CC1CC3CCC(C3)C4CCCCC4)C5CCCCC5	SLGOBPIDHLJBMQ-UHFFFAOYSA-N	C(N1CN=C(C(=N1)c2ccccc2)c3ccccc3)c4oc(nn4)c5ccccc5	WFXRWDKTFAGLDV-UHFFFAOYSA-N	C(C1CC=C(C(=C1)c2ccccc2)c3ccccc3)C4=CC=C(C4)c5ccccc5	UUMNAJCITFLIEQ-UHFFFAOYSA-N	C(C1CCC(C1)C2CCCCC2)C3CCC(C4CCCCC4)C(C3)C5CCCCC5
COc1ccc(cc1)C(=O)n2nc(C)c3nnc4cc(Cl)c(F)cc4c23	ITDSGUVCDWZQBV-UHFFFAOYSA-N	KSGWAAKZLSCZLF-UHFFFAOYSA-N	COc1ccc(cc1)C(=O)n2nc(C)c3nnc4ccccc4c23	DKTYQPBXVWOITN-UHFFFAOYSA-N	CCc1ccc(cc1)C(=C)C2C=C(C)c3ccc4ccccc4c23	GESQFHGMGLJCTK-UHFFFAOYSA-N	CCC1CCC(CC1)C(C)C2CC(C)C3CCC4CCCCC4C23	LPAIMHQXJKPUCI-UHFFFAOYSA-N	O=C(c1ccccc1)n2ncc3nnc4ccccc4c23	HWCKJDMCSGDCKU-UHFFFAOYSA-N	C=C(C1C=Cc2ccc3ccccc3c12)c4ccccc4	WDRFGKUKHRCDTH-UHFFFAOYSA-N	CC(C1CCCCC1)C2CCC3CCC4CCCCC4C23	IMJBBRGJGKJNMH-UHFFFAOYSA-N	C(c1ccccc1)n2ncc3nnc4ccccc4c23	DVYONKRQAPXYPK-UHFFFAOYSA-N	C(C1C=Cc2ccc3ccccc3c12)c4ccccc4	WENBYSUDTHMWFF-UHFFFAOYSA-N	C(C1CCCCC1)C2CCC3CCC4CCCCC4C23
Clc1ccc(cc1)c2oc(CN3N=C(C(=NC3=O)c4ccccc4)c5ccccc5)nn2	QUBLCFFIKVKFME-UHFFFAOYSA-N	DCYNZCSRFFGEDU-UHFFFAOYSA-N	O=C1N=C(C(=NN1Cc2oc(nn2)c3ccccc3)c4ccccc4)c5ccccc5	FRMGJXGRHOTMTM-UHFFFAOYSA-N	C=C1C=C(C(=CC1CC2=CC=C(C2)c3ccccc3)c4ccccc4)c5ccccc5	YEBNKRLQLLRGOW-UHFFFAOYSA-N	CC1CC(C2CCCCC2)C(CC1CC3CCC(C3)C4CCCCC4)C5CCCCC5	DCYNZCSRFFGEDU-UHFFFAOYSA-N	O=C1N=C(C(=NN1Cc2oc(nn2)c3ccccc3)c4ccccc4)c5ccccc5	FRMGJXGRHOTMTM-UHFFFAOYSA-N	C=C1C=C(C(=CC1CC2=CC=C(C2)c3ccccc3)c4ccccc4)c5ccccc5	YEBNKRLQLLRGOW-UHFFFAOYSA-N	CC1CC(C2CCCCC2)C(CC1CC3CCC(C3)C4CCCCC4)C5CCCCC5	SLGOBPIDHLJBMQ-UHFFFAOYSA-N	C(N1CN=C(C(=N1)c2ccccc2)c3ccccc3)c4oc(nn4)c5ccccc5	WFXRWDKTFAGLDV-UHFFFAOYSA-N	C(C1CC=C(C(=C1)c2ccccc2)c3ccccc3)C4=CC=C(C4)c5ccccc5	UUMNAJCITFLIEQ-UHFFFAOYSA-N	C(C1CCC(C1)C2CCCCC2)C3CCC(C4CCCCC4)C(C3)C5CCCCC5
CC(C)Cc1ccc(cc1)C(C)C(=O)SC[C@@H](NC(=O)C)C(=O)OCCCCO[N+](=O)[O-]	FZBZHBRDXLXIOW-OTOKDRCRSA-N	ONMHHYVGIJATSU-UHFFFAOYSA-N	CCCCOC(=O)CCSC(=O)Cc1ccc(CCC)cc1	BSJDQKGGYBHQCT-UHFFFAOYSA-N	CCCCCC(=C)CCCC(=C)Cc1ccc(CCC)cc1	PKVCBUIEJJQMHX-UHFFFAOYSA-N	CCCCCC(C)CCCC(C)CC1CCC(CCC)CC1	UHOVQNZJYSORNB-UHFFFAOYSA-N	c1ccccc1	UHOVQNZJYSORNB-UHFFFAOYSA-N	c1ccccc1	XDTMQSROBMDMFD-UHFFFAOYSA-N	C1CCCCC1	UHOVQNZJYSORNB-UHFFFAOYSA-N	c1ccccc1	UHOVQNZJYSORNB-UHFFFAOYSA-N	c1ccccc1	XDTMQSROBMDMFD-UHFFFAOYSA-N	C1CCCCC1
COc1ccc(cc1)c2oc(CN3N=C(C(=NC3=O)c4ccccc4)c5ccccc5)nn2	BLDMCAJCUTWQRV-UHFFFAOYSA-N	BLDMCAJCUTWQRV-UHFFFAOYSA-N	COc1ccc(cc1)c2oc(CN3N=C(C(=NC3=O)c4ccccc4)c5ccccc5)nn2	DWFKUBHEMDNFDQ-UHFFFAOYSA-N	CCc1ccc(cc1)C2=CC=C(CC3C=C(C(=CC3=C)c4ccccc4)c5ccccc5)C2	WQFDXRCJPPRYQL-UHFFFAOYSA-N	CCC1CCC(CC1)C2CCC(CC3CC(C4CCCCC4)C(CC3C)C5CCCCC5)C2	DCYNZCSRFFGEDU-UHFFFAOYSA-N	O=C1N=C(C(=NN1Cc2oc(nn2)c3ccccc3)c4ccccc4)c5ccccc5	FRMGJXGRHOTMTM-UHFFFAOYSA-N	C=C1C=C(C(=CC1CC2=CC=C(C2)c3ccccc3)c4ccccc4)c5ccccc5	YEBNKRLQLLRGOW-UHFFFAOYSA-N	CC1CC(C2CCCCC2)C(CC1CC3CCC(C3)C4CCCCC4)C5CCCCC5	SLGOBPIDHLJBMQ-UHFFFAOYSA-N	C(N1CN=C(C(=N1)c2ccccc2)c3ccccc3)c4oc(nn4)c5ccccc5	WFXRWDKTFAGLDV-UHFFFAOYSA-N	C(C1CC=C(C(=C1)c2ccccc2)c3ccccc3)C4=CC=C(C4)c5ccccc5	UUMNAJCITFLIEQ-UHFFFAOYSA-N	C(C1CCC(C1)C2CCCCC2)C3CCC(C4CCCCC4)C(C3)C5CCCCC5
CS(=O)(=O)c1ccc(cc1)C2Nc3ccccc3C(=O)N2c4ccc(Cl)cc4	PXLREINNKDOJGV-UHFFFAOYSA-N	BDAZOZSTYHYPBO-UHFFFAOYSA-N	CS(=O)(=O)c1ccc(cc1)C2Nc3ccccc3C(=O)N2c4ccccc4	MPGNILFVTMZOGS-UHFFFAOYSA-N	C[C](=C)(=C)c1ccc(cc1)C2Cc3ccccc3C(=C)C2c4ccccc4	QRZSCDDTUMIBRD-UHFFFAOYSA-N	CC1C2CCCCC2CC(C3CCC(CC3)C(C)(C)C)C1C4CCCCC4	ZWCLIAUJIDVIDD-UHFFFAOYSA-N	O=C1N(C(Nc2ccccc12)c3ccccc3)c4ccccc4	LBEHEIWTKPPCFY-UHFFFAOYSA-N	C=C1C(C(Cc2ccccc12)c3ccccc3)c4ccccc4	LFWIOYJGZMAFKD-UHFFFAOYSA-N	CC1C2CCCCC2CC(C3CCCCC3)C1C4CCCCC4	WCSUAJLKMWYHIV-UHFFFAOYSA-N	C1N(C(Nc2ccccc12)c3ccccc3)c4ccccc4	IBWJMJTYJRZECS-UHFFFAOYSA-N	C1C(C(Cc2ccccc12)c3ccccc3)c4ccccc4	ZSPLAXJBIFTUGP-UHFFFAOYSA-N	C1CCC(CC1)C2CC3CCCCC3CC2C4CCCCC4
[11CH3]S(=O)(=O)c1ccc(cc1)c2noc(c2c3ccccc3)C(F)(F)F	KKBWWVXRKULXHF-BJUDXGSMSA-N	KROUGDLXJMNHCE-JVVVGQRLSA-N	[11CH3]S(=O)(=O)c1ccc(cc1)c2noc(C)c2c3ccccc3	JLWKXGZOYGCXQU-UHFFFAOYSA-N	CC1=C(C(=CC1)c2ccc(cc2)[C](=C)(=C)C)c3ccccc3	JTDNMPNJCRKXGE-UHFFFAOYSA-N	CC1CCC(C2CCC(CC2)C(C)(C)C)C1C3CCCCC3	UAVZKRLWYOSHHP-UHFFFAOYSA-N	o1cc(c2ccccc2)c(n1)c3ccccc3	JZROHVYWVWGBBX-UHFFFAOYSA-N	C1C=C(C(=C1)c2ccccc2)c3ccccc3	XDDVPYUEAYKJAG-UHFFFAOYSA-N	C1CCC(CC1)C2CCCC2C3CCCCC3	UAVZKRLWYOSHHP-UHFFFAOYSA-N	o1cc(c2ccccc2)c(n1)c3ccccc3	JZROHVYWVWGBBX-UHFFFAOYSA-N	C1C=C(C(=C1)c2ccccc2)c3ccccc3	XDDVPYUEAYKJAG-UHFFFAOYSA-N	C1CCC(CC1)C2CCCC2C3CCCCC3
[O-][N+](=O)c1ccc(cc1)c2oc(CN3N=C(C(=NC3=O)c4ccccc4)c5ccccc5)nn2	LCPYSDJBXZLZLO-UHFFFAOYSA-N	DCYNZCSRFFGEDU-UHFFFAOYSA-N	O=C1N=C(C(=NN1Cc2oc(nn2)c3ccccc3)c4ccccc4)c5ccccc5	FRMGJXGRHOTMTM-UHFFFAOYSA-N	C=C1C=C(C(=CC1CC2=CC=C(C2)c3ccccc3)c4ccccc4)c5ccccc5	YEBNKRLQLLRGOW-UHFFFAOYSA-N	CC1CC(C2CCCCC2)C(CC1CC3CCC(C3)C4CCCCC4)C5CCCCC5	DCYNZCSRFFGEDU-UHFFFAOYSA-N	O=C1N=C(C(=NN1Cc2oc(nn2)c3ccccc3)c4ccccc4)c5ccccc5	FRMGJXGRHOTMTM-UHFFFAOYSA-N	C=C1C=C(C(=CC1CC2=CC=C(C2)c3ccccc3)c4ccccc4)c5ccccc5	YEBNKRLQLLRGOW-UHFFFAOYSA-N	CC1CC(C2CCCCC2)C(CC1CC3CCC(C3)C4CCCCC4)C5CCCCC5	SLGOBPIDHLJBMQ-UHFFFAOYSA-N	C(N1CN=C(C(=N1)c2ccccc2)c3ccccc3)c4oc(nn4)c5ccccc5	WFXRWDKTFAGLDV-UHFFFAOYSA-N	C(C1CC=C(C(=C1)c2ccccc2)c3ccccc3)C4=CC=C(C4)c5ccccc5	UUMNAJCITFLIEQ-UHFFFAOYSA-N	C(C1CCC(C1)C2CCCCC2)C3CCC(C4CCCCC4)C(C3)C5CCCCC5
CS(=O)(=O)c1ccc(cc1)C2CC(=NN2c3ccc(F)cc3F)C(F)(F)F	NUUXNKLZACNVSR-UHFFFAOYSA-N	VMRBITBSIDDKSD-UHFFFAOYSA-N	CC1=NN(C(C1)c2ccc(cc2)S(=O)(=O)C)c3ccccc3	NSPCUKZADUHITJ-UHFFFAOYSA-N	CC1=CC(C(C1)c2ccc(cc2)[C](=C)(=C)C)c3ccccc3	XFTBKNXYSSNWEK-UHFFFAOYSA-N	CC1CC(C2CCCCC2)C(C1)C3CCC(CC3)C(C)(C)C	OQYNUZDJQMOTFA-UHFFFAOYSA-N	C1C=NN(C1c2ccccc2)c3ccccc3	RTBDRLYNZOJMMV-UHFFFAOYSA-N	C1C=CC(C1c2ccccc2)c3ccccc3	XDDVPYUEAYKJAG-UHFFFAOYSA-N	C1CCC(CC1)C2CCCC2C3CCCCC3	OQYNUZDJQMOTFA-UHFFFAOYSA-N	C1C=NN(C1c2ccccc2)c3ccccc3	RTBDRLYNZOJMMV-UHFFFAOYSA-N	C1C=CC(C1c2ccccc2)c3ccccc3	XDDVPYUEAYKJAG-UHFFFAOYSA-N	C1CCC(CC1)C2CCCC2C3CCCCC3
COc1ccc(cc1)C2=NNC(C2)c3ccc4c(c3)c5ccccc5n4C	WOCZLCAGLJMDAP-UHFFFAOYSA-N	WOCZLCAGLJMDAP-UHFFFAOYSA-N	COc1ccc(cc1)C2=NNC(C2)c3ccc4c(c3)c5ccccc5n4C	UMYNDFKGMSZPMN-UHFFFAOYSA-N	CCc1ccc(cc1)C2=CCC(C2)c3ccc4C(C)c5ccccc5c4c3	ORQYUZVLLKGIJW-UHFFFAOYSA-N	CCC1CCC(CC1)C2CCC(C2)C3CCC4C(C)C5CCCCC5C4C3	JPMNWPVKVGHTSV-UHFFFAOYSA-N	C1C(NN=C1c2ccccc2)c3ccc4[nH]c5ccccc5c4c3	GDHAOLKXRVTPCO-UHFFFAOYSA-N	C1C=C(CC1c2ccc3Cc4ccccc4c3c2)c5ccccc5	XDUFWCRZOVEEFV-UHFFFAOYSA-N	C1CCC(CC1)C2CCC(C2)C3CCC4CC5CCCCC5C4C3	JPMNWPVKVGHTSV-UHFFFAOYSA-N	C1C(NN=C1c2ccccc2)c3ccc4[nH]c5ccccc5c4c3	GDHAOLKXRVTPCO-UHFFFAOYSA-N	C1C=C(CC1c2ccc3Cc4ccccc4c3c2)c5ccccc5	XDUFWCRZOVEEFV-UHFFFAOYSA-N	C1CCC(CC1)C2CCC(C2)C3CCC4CC5CCCCC5C4C3
C[C@H]1[C@@H](O)C[C@H]2[C@@H]1[C@H](O[C@@H]3O[C@H](CO)[C@@H](O)[C@H](O)[C@H]3O)OC=C2C(=O)O	JNNGEAWILNVFFD-CDJYTOATSA-N	JZFFRHVNWMXHMD-ZSAUSMIDSA-N	C[C@@H]1CCC[C@H](O[C@@H]2OC=C(C)[C@H]3CCC[C@@H]23)O1	LPRPHTADYXKQPG-XNJHUCFUSA-N	CC1CCCC(CC2CC=C(C)C3CCCC23)C1	LDIRLINUIPBOJT-UHFFFAOYSA-N	CC1CCCC(CC2CCC(C)C3CCCC23)C1	HRYKYSJNCLNTAT-NDBYEHHHSA-N	C1CC[C@H](O[C@@H]2OC=C[C@H]3CCC[C@@H]23)OC1	QHJOPVQZUHABSN-UHFFFAOYSA-N	C(C1CCCCC1)C2CC=CC3CCCC23	APTYPVYSYORIES-UHFFFAOYSA-N	C(C1CCCCC1)C2CCCC3CCCC23	HRYKYSJNCLNTAT-NDBYEHHHSA-N	C1CC[C@H](O[C@@H]2OC=C[C@H]3CCC[C@@H]23)OC1	QHJOPVQZUHABSN-UHFFFAOYSA-N	C(C1CCCCC1)C2CC=CC3CCCC23	APTYPVYSYORIES-UHFFFAOYSA-N	C(C1CCCCC1)C2CCCC3CCCC23
NS(=O)(=O)c1ccc(cc1)c2c(CO[N+](=O)[O-])onc2c3ccccc3	OILIHSBVKGKIBV-UHFFFAOYSA-N	ZXIRUKJWLADSJS-UHFFFAOYSA-N	Cc1onc(c2ccccc2)c1c3ccccc3	JZSPDNUNYOINOM-UHFFFAOYSA-N	CC1=C(C(=CC1)c2ccccc2)c3ccccc3	FGISMPWADDIBOF-UHFFFAOYSA-N	CC1CCC(C2CCCCC2)C1C3CCCCC3	UAVZKRLWYOSHHP-UHFFFAOYSA-N	o1cc(c2ccccc2)c(n1)c3ccccc3	JZROHVYWVWGBBX-UHFFFAOYSA-N	C1C=C(C(=C1)c2ccccc2)c3ccccc3	XDDVPYUEAYKJAG-UHFFFAOYSA-N	C1CCC(CC1)C2CCCC2C3CCCCC3	UAVZKRLWYOSHHP-UHFFFAOYSA-N	o1cc(c2ccccc2)c(n1)c3ccccc3	JZROHVYWVWGBBX-UHFFFAOYSA-N	C1C=C(C(=C1)c2ccccc2)c3ccccc3	XDDVPYUEAYKJAG-UHFFFAOYSA-N	C1CCC(CC1)C2CCCC2C3CCCCC3
CC(NO)c1ccc(cc1)N2CCOCC2	PKYANAVEEIVCJF-UHFFFAOYSA-N	DBNRBEJKPXCZCT-UHFFFAOYSA-N	CCc1ccc(cc1)N2CCOCC2	NXDYRIDLOUSORJ-UHFFFAOYSA-N	CCc1ccc(cc1)C2CCCCC2	GOTAHZOPIWLFOQ-UHFFFAOYSA-N	CCC1CCC(CC1)C2CCCCC2	FHQRDEDZJIFJAL-UHFFFAOYSA-N	C1CN(CCO1)c2ccccc2	IGARGHRYKHJQSM-UHFFFAOYSA-N	C1CCC(CC1)c2ccccc2	WVIIMZNLDWSIRH-UHFFFAOYSA-N	C1CCC(CC1)C2CCCCC2	FHQRDEDZJIFJAL-UHFFFAOYSA-N	C1CN(CCO1)c2ccccc2	IGARGHRYKHJQSM-UHFFFAOYSA-N	C1CCC(CC1)c2ccccc2	WVIIMZNLDWSIRH-UHFFFAOYSA-N	C1CCC(CC1)C2CCCCC2
Cc1c(CCOCCO[N+](=O)[O-])cc(c2ccc(cc2)S(=O)(=O)C)n1c3ccccc3	IIFFGAKIUNZWTM-UHFFFAOYSA-N	BZOFVJVLNJVTIC-UHFFFAOYSA-N	CCOCCc1cc(c2ccc(cc2)S(=O)(=O)C)n(c1)c3ccccc3	DFALIHCIQIUGJK-UHFFFAOYSA-N	CCCCCC1=CC(C(=C1)c2ccc(cc2)[C](=C)(=C)C)c3ccccc3	UUUPBPMDQOZUPF-UHFFFAOYSA-N	CCCCCC1CC(C2CCCCC2)C(C1)C3CCC(CC3)C(C)(C)C	ZZDIPNSMKJPHTR-UHFFFAOYSA-N	c1ccc(cc1)c2cccn2c3ccccc3	XBINOVBNAGGKHM-UHFFFAOYSA-N	C1=CC(C(=C1)c2ccccc2)c3ccccc3	XDDVPYUEAYKJAG-UHFFFAOYSA-N	C1CCC(CC1)C2CCCC2C3CCCCC3	ZZDIPNSMKJPHTR-UHFFFAOYSA-N	c1ccc(cc1)c2cccn2c3ccccc3	XBINOVBNAGGKHM-UHFFFAOYSA-N	C1=CC(C(=C1)c2ccccc2)c3ccccc3	XDDVPYUEAYKJAG-UHFFFAOYSA-N	C1CCC(CC1)C2CCCC2C3CCCCC3
[O-][N+](=O)c1ccc(cc1)c2oc(Cn3c(CSc4ncccn4)nc5ccccc35)nn2	MIOVEVWMSUTQRW-UHFFFAOYSA-N	QJBUUEBJNDPKTR-UHFFFAOYSA-N	C(Sc1ncccn1)c2nc3ccccc3n2Cc4oc(nn4)c5ccccc5	LSNSFKIJTYFMSY-UHFFFAOYSA-N	C(Cc1ccccc1)C2=Cc3ccccc3C2CC4=CC=C(C4)c5ccccc5	WLDLTWHQXPQRGO-UHFFFAOYSA-N	C(CC1CC2CCCCC2C1CC3CCC(C3)C4CCCCC4)C5CCCCC5	QJBUUEBJNDPKTR-UHFFFAOYSA-N	C(Sc1ncccn1)c2nc3ccccc3n2Cc4oc(nn4)c5ccccc5	LSNSFKIJTYFMSY-UHFFFAOYSA-N	C(Cc1ccccc1)C2=Cc3ccccc3C2CC4=CC=C(C4)c5ccccc5	WLDLTWHQXPQRGO-UHFFFAOYSA-N	C(CC1CC2CCCCC2C1CC3CCC(C3)C4CCCCC4)C5CCCCC5	QJBUUEBJNDPKTR-UHFFFAOYSA-N	C(Sc1ncccn1)c2nc3ccccc3n2Cc4oc(nn4)c5ccccc5	LSNSFKIJTYFMSY-UHFFFAOYSA-N	C(Cc1ccccc1)C2=Cc3ccccc3C2CC4=CC=C(C4)c5ccccc5	WLDLTWHQXPQRGO-UHFFFAOYSA-N	C(CC1CC2CCCCC2C1CC3CCC(C3)C4CCCCC4)C5CCCCC5
COc1ccc2c(c1)c(CC(=O)NCCCO[N+](=O)[O-])c(C)n2C(=O)c3ccc(Cl)cc3	LDTKUCHYCAUAFT-UHFFFAOYSA-N	ZHAUDOCALGTHQZ-UHFFFAOYSA-N	CCCNC(=O)Cc1cn(C(=O)c2ccccc2)c3ccc(OC)cc13	CFUJMKLUHBLABG-UHFFFAOYSA-N	CCCCC(=C)CC1=CC(C(=C)c2ccccc2)c3ccc(CC)cc13	NHLWBTTYFNZIHX-UHFFFAOYSA-N	CCCCC(C)CC1CC(C(C)C2CCCCC2)C3CCC(CC)CC13	DIQDUFVJZPNLJQ-UHFFFAOYSA-N	O=C(c1ccccc1)n2ccc3ccccc23	YREKYICMSDFQHL-UHFFFAOYSA-N	C=C(C1C=Cc2ccccc12)c3ccccc3	ZHTLIYBTWAMBRG-UHFFFAOYSA-N	CC(C1CCCCC1)C2CCC3CCCCC23	NJZQOCCEDXRQJM-UHFFFAOYSA-N	C(c1ccccc1)n2ccc3ccccc23	NBHBNYRLTADHQY-UHFFFAOYSA-N	C(C1C=Cc2ccccc12)c3ccccc3	YFVAAXAVNYXVIE-UHFFFAOYSA-N	C(C1CCCCC1)C2CCC3CCCCC23
Nc1ccc(O)c(c1)c2nc3ccccc3[nH]2	JKSYIKAAFVWVRO-UHFFFAOYSA-N	DWYHDSLIWMUSOO-UHFFFAOYSA-N	c1ccc(cc1)c2nc3ccccc3[nH]2	BSBXLZYWGGAVHD-UHFFFAOYSA-N	C1C(=Cc2ccccc12)c3ccccc3	JXASEBKWWMNGBY-UHFFFAOYSA-N	C1CCC(CC1)C2CC3CCCCC3C2	DWYHDSLIWMUSOO-UHFFFAOYSA-N	c1ccc(cc1)c2nc3ccccc3[nH]2	BSBXLZYWGGAVHD-UHFFFAOYSA-N	C1C(=Cc2ccccc12)c3ccccc3	JXASEBKWWMNGBY-UHFFFAOYSA-N	C1CCC(CC1)C2CC3CCCCC3C2	DWYHDSLIWMUSOO-UHFFFAOYSA-N	c1ccc(cc1)c2nc3ccccc3[nH]2	BSBXLZYWGGAVHD-UHFFFAOYSA-N	C1C(=Cc2ccccc12)c3ccccc3	JXASEBKWWMNGBY-UHFFFAOYSA-N	C1CCC(CC1)C2CC3CCCCC3C2
CS(=O)(=O)c1ccc(cc1)C2=C(CCC2)\C=N\OCc3ccc4OCOc4c3	IPRRTLIZWFBGEI-WSDLNYQXSA-N	IPRRTLIZWFBGEI-WSDLNYQXSA-N	CS(=O)(=O)c1ccc(cc1)C2=C(CCC2)\C=N\OCc3ccc4OCOc4c3	FZNJLSIXWRQNHP-WEVVVXLNSA-N	C[C](=C)(=C)c1ccc(cc1)C2=C(CCC2)\C=C\CCc3ccc4CCCc4c3	NDMCKYVBPGUONR-UHFFFAOYSA-N	CC(C)(C)C1CCC(CC1)C2CCCC2CCCCC3CCC4CCCC4C3	DIERUXAYTHNXMV-CIAFOILYSA-N	C(O\N=C\C1=C(CCC1)c2ccccc2)c3ccc4OCOc4c3	YKOPDHWUEXFEOJ-VZUCSPMQSA-N	C(Cc1ccc2CCCc2c1)\C=C\C3=C(CCC3)c4ccccc4	ZJNWQGNFXHAJCG-UHFFFAOYSA-N	C(CCC1CCCC1C2CCCCC2)CC3CCC4CCCC4C3	DIERUXAYTHNXMV-CIAFOILYSA-N	C(O\N=C\C1=C(CCC1)c2ccccc2)c3ccc4OCOc4c3	YKOPDHWUEXFEOJ-VZUCSPMQSA-N	C(Cc1ccc2CCCc2c1)\C=C\C3=C(CCC3)c4ccccc4	ZJNWQGNFXHAJCG-UHFFFAOYSA-N	C(CCC1CCCC1C2CCCCC2)CC3CCC4CCCC4C3
CC(C)Cc1ccc(cc1)C(C)c2nc3ccccc3[nH]2	SOGGLHQFUVHVFT-UHFFFAOYSA-N	YRVYLTAMAJHECK-UHFFFAOYSA-N	CCCc1ccc(cc1)C(C)c2nc3ccccc3[nH]2	MDKYDDFMYGJZOC-UHFFFAOYSA-N	CCCc1ccc(cc1)C(C)C2=Cc3ccccc3C2	AHBKRPHWNGLQFP-UHFFFAOYSA-N	CCCC1CCC(CC1)C(C)C2CC3CCCCC3C2	YTLQFZVCLXFFRK-UHFFFAOYSA-N	C(c1ccccc1)c2nc3ccccc3[nH]2	QAUQHTFRJMMRFK-UHFFFAOYSA-N	C(C1=Cc2ccccc2C1)c3ccccc3	XZBRWXZCNFGWHM-UHFFFAOYSA-N	C(C1CCCCC1)C2CC3CCCCC3C2	YTLQFZVCLXFFRK-UHFFFAOYSA-N	C(c1ccccc1)c2nc3ccccc3[nH]2	QAUQHTFRJMMRFK-UHFFFAOYSA-N	C(C1=Cc2ccccc2C1)c3ccccc3	XZBRWXZCNFGWHM-UHFFFAOYSA-N	C(C1CCCCC1)C2CC3CCCCC3C2
FC(F)(F)S(=O)(=O)Nc1ccncc1Oc2ccccc2	CCVDPDRPPMKLTE-UHFFFAOYSA-N	CQEDUEBRINEBGP-UHFFFAOYSA-N	CS(=O)(=O)Nc1ccncc1Oc2ccccc2	GKNBLKXNCCYGSK-UHFFFAOYSA-N	C[C](=C)(=C)Cc1ccccc1Cc2ccccc2	RETPDFYORYWNLG-UHFFFAOYSA-N	CC(C)(C)CC1CCCCC1CC2CCCCC2	KDGUIKPOZGYLQJ-UHFFFAOYSA-N	O(c1ccccc1)c2cccnc2	CZZYITDELCSZES-UHFFFAOYSA-N	C(c1ccccc1)c2ccccc2	XXKOQQBKBHUATC-UHFFFAOYSA-N	C(C1CCCCC1)C2CCCCC2	KDGUIKPOZGYLQJ-UHFFFAOYSA-N	O(c1ccccc1)c2cccnc2	CZZYITDELCSZES-UHFFFAOYSA-N	C(c1ccccc1)c2ccccc2	XXKOQQBKBHUATC-UHFFFAOYSA-N	C(C1CCCCC1)C2CCCCC2
CC(C)Cc1ccc(cc1)C(C)c2nc3ccc(cc3[nH]2)C(=O)c4ccccc4	GMTQCEKMXRMKEV-UHFFFAOYSA-N	ZGIQAFAATBUUGQ-UHFFFAOYSA-N	CCCc1ccc(cc1)C(C)c2nc3ccc(cc3[nH]2)C(=O)c4ccccc4	MARBUCGQTGXPSE-UHFFFAOYSA-N	CCCc1ccc(cc1)C(C)C2=Cc3ccc(cc3C2)C(=C)c4ccccc4	ANECJEUJNLCNFW-UHFFFAOYSA-N	CCCC1CCC(CC1)C(C)C2CC3CCC(CC3C2)C(C)C4CCCCC4	RAADBMGCFGLPBA-UHFFFAOYSA-N	O=C(c1ccccc1)c2ccc3nc(Cc4ccccc4)[nH]c3c2	XOTABTXIHPKJKC-UHFFFAOYSA-N	C=C(c1ccccc1)c2ccc3C=C(Cc4ccccc4)Cc3c2	SQOFRCRBTVKCLS-UHFFFAOYSA-N	CC(C1CCCCC1)C2CCC3CC(CC4CCCCC4)CC3C2	FXVMSKNCNFVBBG-UHFFFAOYSA-N	C(c1ccccc1)c2ccc3nc(Cc4ccccc4)[nH]c3c2	YTRIGZBCSGSINM-UHFFFAOYSA-N	C(C1=Cc2ccc(Cc3ccccc3)cc2C1)c4ccccc4	DJTIPUDELKFPPT-UHFFFAOYSA-N	C(C1CCCCC1)C2CCC3CC(CC4CCCCC4)CC3C2
CCOP(=O)(OCC)OCCc1ccc(OC(=O)Cc2c(C)n(C(=O)c3ccc(Cl)cc3)c4ccc(OC)cc24)cc1	ROOLOBPDQSZRCB-UHFFFAOYSA-N	NMLRGTQFLHORAE-UHFFFAOYSA-N	CCOP(=O)OCCc1ccc(OC(=O)Cc2cn(C(=O)c3ccccc3)c4ccc(OC)cc24)cc1	WMTPNCQRMYRCCU-UHFFFAOYSA-N	CCCC(=C)CCCc1ccc(CC(=C)CC2=CC(C(=C)c3ccccc3)c4ccc(CC)cc24)cc1	SYTWZOTUYFWXLI-UHFFFAOYSA-N	CCCC(C)CCCC1CCC(CC(C)CC2CC(C(C)C3CCCCC3)C4CCC(CC)CC24)CC1	HKYNGMKXSOFHHZ-UHFFFAOYSA-N	O=C(Cc1cn(C(=O)c2ccccc2)c3ccccc13)Oc4ccccc4	LYPBLYTZDWBADB-UHFFFAOYSA-N	C=C(CC1=CC(C(=C)c2ccccc2)c3ccccc13)Cc4ccccc4	JQXCJNLLYVYADG-UHFFFAOYSA-N	CC(CC1CCCCC1)CC2CC(C(C)C3CCCCC3)C4CCCCC24	HOMHRCRRHOGDST-UHFFFAOYSA-N	C(Cc1cn(Cc2ccccc2)c3ccccc13)Oc4ccccc4	VBOMXPURCSNBIQ-UHFFFAOYSA-N	C(CC1=CC(Cc2ccccc2)c3ccccc13)Cc4ccccc4	PBDCMJIIKWPFFY-UHFFFAOYSA-N	C(CC1CCCCC1)CC2CC(CC3CCCCC3)C4CCCCC24
Nc1ccc(O)c(c1)c2nc3ccc(cc3[nH]2)C(=O)c4ccccc4	MCHHKMCZDVCVBP-UHFFFAOYSA-N	RHJPWUVAGJDYLX-UHFFFAOYSA-N	O=C(c1ccccc1)c2ccc3nc([nH]c3c2)c4ccccc4	DBIPIMGMUPUNDM-UHFFFAOYSA-N	C=C(c1ccccc1)c2ccc3C=C(Cc3c2)c4ccccc4	QGTAXHBARZUTQA-UHFFFAOYSA-N	CC(C1CCCCC1)C2CCC3CC(CC3C2)C4CCCCC4	RHJPWUVAGJDYLX-UHFFFAOYSA-N	O=C(c1ccccc1)c2ccc3nc([nH]c3c2)c4ccccc4	DBIPIMGMUPUNDM-UHFFFAOYSA-N	C=C(c1ccccc1)c2ccc3C=C(Cc3c2)c4ccccc4	QGTAXHBARZUTQA-UHFFFAOYSA-N	CC(C1CCCCC1)C2CCC3CC(CC3C2)C4CCCCC4	HBSWOCVWRTVZRM-UHFFFAOYSA-N	C(c1ccccc1)c2ccc3nc([nH]c3c2)c4ccccc4	NCXBEVMIQUIIHC-UHFFFAOYSA-N	C(c1ccccc1)c2ccc3C=C(Cc3c2)c4ccccc4	KONJGOKMLAGQHH-UHFFFAOYSA-N	C(C1CCCCC1)C2CCC3CC(CC3C2)C4CCCCC4
CCCC(=O)NS(=O)(=O)c1ccc(cc1)n2nc(cc2c3ccc(C)cc3)C(F)(F)F	BQHUSCLVOWMCKW-UHFFFAOYSA-N	BJJFELDKAATARH-UHFFFAOYSA-N	CCCC(=O)NS(=O)(=O)c1ccc(cc1)n2nccc2c3ccc(C)cc3	DHCPIXCKBDOXGF-UHFFFAOYSA-N	CCCC(=C)C[C](=C)(=C)c1ccc(cc1)C2C=CC=C2c3ccc(C)cc3	UMUCGBRRWGPXMU-UHFFFAOYSA-N	CCCC(C)CC(C)(C)C1CCC(CC1)C2CCCC2C3CCC(C)CC3	IDCXLYCLPHRSAZ-UHFFFAOYSA-N	c1ccc(cc1)c2ccnn2c3ccccc3	XBINOVBNAGGKHM-UHFFFAOYSA-N	C1=CC(C(=C1)c2ccccc2)c3ccccc3	XDDVPYUEAYKJAG-UHFFFAOYSA-N	C1CCC(CC1)C2CCCC2C3CCCCC3	IDCXLYCLPHRSAZ-UHFFFAOYSA-N	c1ccc(cc1)c2ccnn2c3ccccc3	XBINOVBNAGGKHM-UHFFFAOYSA-N	C1=CC(C(=C1)c2ccccc2)c3ccccc3	XDDVPYUEAYKJAG-UHFFFAOYSA-N	C1CCC(CC1)C2CCCC2C3CCCCC3
COc1ccc2c(c1)c(CC(=O)OCc3ccc(OC(=O)OCCC(C)(C)C)cc3)c(C)n2C(=O)c4ccc(Cl)cc4	DHVSCTXXPREERV-UHFFFAOYSA-N	OBXQSNGVOOPBMI-UHFFFAOYSA-N	CCCCOC(=O)Oc1ccc(COC(=O)Cc2cn(C(=O)c3ccccc3)c4ccc(OC)cc24)cc1	XUVTXHHYUJFKCY-UHFFFAOYSA-N	CCCCCC(=C)Cc1ccc(CCC(=C)CC2=CC(C(=C)c3ccccc3)c4ccc(CC)cc24)cc1	MDSIFGIQGNJKMQ-UHFFFAOYSA-N	CCCCCC(C)CC1CCC(CCC(C)CC2CC(C(C)C3CCCCC3)C4CCC(CC)CC24)CC1	WTYUVQPJAXFAGY-UHFFFAOYSA-N	O=C(Cc1cn(C(=O)c2ccccc2)c3ccccc13)OCc4ccccc4	KBXHVVAOPIUHHL-UHFFFAOYSA-N	C=C(CCc1ccccc1)CC2=CC(C(=C)c3ccccc3)c4ccccc24	CUAJLVLOEBGUPM-UHFFFAOYSA-N	CC(CCC1CCCCC1)CC2CC(C(C)C3CCCCC3)C4CCCCC24	SBJXYJZKAQQQDQ-UHFFFAOYSA-N	C(Cc1cn(Cc2ccccc2)c3ccccc13)OCc4ccccc4	JHEURTZTLQQPLF-UHFFFAOYSA-N	C(CCc1ccccc1)CC2=CC(Cc3ccccc3)c4ccccc24	VKDZINBUWDYXIM-UHFFFAOYSA-N	C(CCC1CC(CC2CCCCC2)C3CCCCC13)CC4CCCCC4
Nc1ccc(O)c(c1)C(=O)Nc2nc3ccc(cc3[nH]2)[N+](=O)[O-]	NMGQLUJTRQLFMY-UHFFFAOYSA-N	LYLQJTSHZYGWBO-UHFFFAOYSA-N	O=C(Nc1nc2ccccc2[nH]1)c3ccccc3	ISMZCDXXXNYJPD-UHFFFAOYSA-N	C=C(CC1=Cc2ccccc2C1)c3ccccc3	CJIZEXITJDLHSJ-UHFFFAOYSA-N	CC(CC1CC2CCCCC2C1)C3CCCCC3	LYLQJTSHZYGWBO-UHFFFAOYSA-N	O=C(Nc1nc2ccccc2[nH]1)c3ccccc3	ISMZCDXXXNYJPD-UHFFFAOYSA-N	C=C(CC1=Cc2ccccc2C1)c3ccccc3	CJIZEXITJDLHSJ-UHFFFAOYSA-N	CC(CC1CC2CCCCC2C1)C3CCCCC3	FXMPPQGQNSTUGE-UHFFFAOYSA-N	C(Nc1nc2ccccc2[nH]1)c3ccccc3	METAXSYVQINTRD-UHFFFAOYSA-N	C(Cc1ccccc1)C2=Cc3ccccc3C2	PIBNZLSBKHNGBG-UHFFFAOYSA-N	C(CC1CC2CCCCC2C1)C3CCCCC3
Brc1ccc2[nH]cc(\C=C\C(=O)c3ccc(cc3)C#N)c2c1	QYEFQRPRWKTQGT-VMPITWQZSA-N	XBROCKGLAZJKJG-ZHACJKMWSA-N	Cc1ccc(cc1)C(=O)\C=C\c2c[nH]c3ccccc23	BQZRTEBBAUBQNB-FMIVXFBMSA-N	Cc1ccc(cc1)C(=C)\C=C\C2=CCc3ccccc23	SMIJJEGVNIIYRU-UHFFFAOYSA-N	CC(CCC1CCC2CCCCC12)C3CCC(C)CC3	XVTDCPBGCCPEBA-ZHACJKMWSA-N	O=C(\C=C\c1c[nH]c2ccccc12)c3ccccc3	XSAKDSRHBQYQGC-VAWYXSNFSA-N	C=C(\C=C\C1=CCc2ccccc12)c3ccccc3	IDVQLLGKXZQTCX-UHFFFAOYSA-N	CC(CCC1CCC2CCCCC12)C3CCCCC3	BKOFLNGGBOMFJW-UXBLZVDNSA-N	C(\C=C\c1c[nH]c2ccccc12)c3ccccc3	INAGMYMVBQSRPM-IZZDOVSWSA-N	C(\C=C\C1=CCc2ccccc12)c3ccccc3	QWRFHIQBNHOYOQ-UHFFFAOYSA-N	C(CC1CCCCC1)CC2CCC3CCCCC23
CCC(=O)NS(=O)(=O)c1ccc(cc1)n2nc(cc2c3ccc(C)cc3)C(F)(F)F	XBRFSAUQBGTLPG-UHFFFAOYSA-N	JOZQTFGDTLUYGC-UHFFFAOYSA-N	CCC(=O)NS(=O)(=O)c1ccc(cc1)n2nccc2c3ccc(C)cc3	YVIZMLARPFKJHH-UHFFFAOYSA-N	CCC(=C)C[C](=C)(=C)c1ccc(cc1)C2C=CC=C2c3ccc(C)cc3	SLCQYGIPTVLPOC-UHFFFAOYSA-N	CCC(C)CC(C)(C)C1CCC(CC1)C2CCCC2C3CCC(C)CC3	IDCXLYCLPHRSAZ-UHFFFAOYSA-N	c1ccc(cc1)c2ccnn2c3ccccc3	XBINOVBNAGGKHM-UHFFFAOYSA-N	C1=CC(C(=C1)c2ccccc2)c3ccccc3	XDDVPYUEAYKJAG-UHFFFAOYSA-N	C1CCC(CC1)C2CCCC2C3CCCCC3	IDCXLYCLPHRSAZ-UHFFFAOYSA-N	c1ccc(cc1)c2ccnn2c3ccccc3	XBINOVBNAGGKHM-UHFFFAOYSA-N	C1=CC(C(=C1)c2ccccc2)c3ccccc3	XDDVPYUEAYKJAG-UHFFFAOYSA-N	C1CCC(CC1)C2CCCC2C3CCCCC3
[2H]C([2H])([2H])c1cc2C=C([C@H](Oc2c(c1)C([2H])([2H])[2H])C(F)(F)F)C(=O)O	AXLIJRCKRUPBPQ-FMQCZQQZSA-N	SIOGASNAGPHUTG-SECBINFHSA-N	C[C@H]1Oc2ccc(C)cc2C=C1	YISFDKDYJGOLIM-SNVBAGLBSA-N	CC1Cc2ccc(C)cc2C=C1	XNOHNIPVHGINQP-UHFFFAOYSA-N	CC1CCC2CC(C)CCC2C1	KYNSBQPICQTCGU-UHFFFAOYSA-N	C1Oc2ccccc2C=C1	KEIFWROAQVVDBN-UHFFFAOYSA-N	C1Cc2ccccc2C=C1	NNBZCPXTIHJBJL-UHFFFAOYSA-N	C1CCC2CCCCC2C1	KYNSBQPICQTCGU-UHFFFAOYSA-N	C1Oc2ccccc2C=C1	KEIFWROAQVVDBN-UHFFFAOYSA-N	C1Cc2ccccc2C=C1	NNBZCPXTIHJBJL-UHFFFAOYSA-N	C1CCC2CCCCC2C1
COc1cc(\C=C\c2onc(\C=C\c3ccc(O)c(OC)c3)c2)ccc1O	MRBBFOWSPXHYQT-FCXRPNKRSA-N	XEOWTMCXRYARQJ-WGDLNXRISA-N	COc1cccc(\C=C\c2onc(\C=C\c3cccc(OC)c3)c2)c1	YOYDLJOETBCREU-PHEQNACWSA-N	CCc1cccc(\C=C\C2=CC(=CC2)\C=C\c3cccc(CC)c3)c1	WKWILPRQRANEDL-UHFFFAOYSA-N	CCC1CCCC(CCC2CCC(CCC3CCCC(CC)C3)C2)C1	ZHJGWSNJLOHKAP-PHEQNACWSA-N	o1nc(\C=C\c2ccccc2)cc1\C=C\c3ccccc3	SPQRIVLUEJBKHW-PHEQNACWSA-N	C1C=C(\C=C\c2ccccc2)C=C1\C=C\c3ccccc3	WPNBHKAJGDDTEN-UHFFFAOYSA-N	C(CC1CCC(CCC2CCCCC2)C1)C3CCCCC3	ZHJGWSNJLOHKAP-PHEQNACWSA-N	o1nc(\C=C\c2ccccc2)cc1\C=C\c3ccccc3	SPQRIVLUEJBKHW-PHEQNACWSA-N	C1C=C(\C=C\c2ccccc2)C=C1\C=C\c3ccccc3	WPNBHKAJGDDTEN-UHFFFAOYSA-N	C(CC1CCC(CCC2CCCCC2)C1)C3CCCCC3
COc1ccc(cc1)c2cc(nn2CC(=O)Nc3ccc(cc3)S(=O)(=O)N)c4ccccc4	QNTMPOMWOURVRJ-UHFFFAOYSA-N	ATINCGYLUJPRSA-UHFFFAOYSA-N	COc1ccc(cc1)c2cc(nn2CC(=O)Nc3ccccc3)c4ccccc4	CQCQYBOJQIHDRJ-UHFFFAOYSA-N	CCc1ccc(cc1)C2=CC(=CC2CC(=C)Cc3ccccc3)c4ccccc4	FRTKHIUNZWHZLC-UHFFFAOYSA-N	CCC1CCC(CC1)C2CC(CC2CC(C)CC3CCCCC3)C4CCCCC4	YWSSWZLPZZKZFD-UHFFFAOYSA-N	O=C(Cn1nc(cc1c2ccccc2)c3ccccc3)Nc4ccccc4	WVKJHWKHJZHLGW-UHFFFAOYSA-N	C=C(CC1C=C(C=C1c2ccccc2)c3ccccc3)Cc4ccccc4	QETWXWFBYWOQJP-UHFFFAOYSA-N	CC(CC1CCCCC1)CC2CC(CC2C3CCCCC3)C4CCCCC4	WDAQVXITAIPVGB-UHFFFAOYSA-N	C(Cn1nc(cc1c2ccccc2)c3ccccc3)Nc4ccccc4	UDSVSFQEUHFLRG-UHFFFAOYSA-N	C(CC1C=C(C=C1c2ccccc2)c3ccccc3)Cc4ccccc4	SNPRYGLUUYHHCL-UHFFFAOYSA-N	C(CC1CCCCC1)CC2CC(CC2C3CCCCC3)C4CCCCC4
CCCCOc1nc(cc(n1)C(F)(F)F)c2ccc(cc2)S(=O)(=O)C	KBPIAEVSGWRJLE-UHFFFAOYSA-N	OJPITXJCKKXULY-UHFFFAOYSA-N	CCCCOc1nccc(n1)c2ccc(cc2)S(=O)(=O)C	CSMGVRGBPTYXTP-UHFFFAOYSA-N	CCCCCc1cccc(c1)c2ccc(cc2)[C](=C)(=C)C	PCFWTYBLEHZWFD-UHFFFAOYSA-N	CCCCCC1CCCC(C1)C2CCC(CC2)C(C)(C)C	MKLQPIYLZMLAER-UHFFFAOYSA-N	c1ccc(cc1)c2ccncn2	ZUOUZKKEUPVFJK-UHFFFAOYSA-N	c1ccc(cc1)c2ccccc2	WVIIMZNLDWSIRH-UHFFFAOYSA-N	C1CCC(CC1)C2CCCCC2	MKLQPIYLZMLAER-UHFFFAOYSA-N	c1ccc(cc1)c2ccncn2	ZUOUZKKEUPVFJK-UHFFFAOYSA-N	c1ccc(cc1)c2ccccc2	WVIIMZNLDWSIRH-UHFFFAOYSA-N	C1CCC(CC1)C2CCCCC2
CCN(CC)CN1N=C(N(C1=S)c2ccccc2)c3ccncc3	WJVQKILKSYLQOT-UHFFFAOYSA-N	NPNQRTNAFCLHCV-UHFFFAOYSA-N	CCNCN1N=C(N(C1=S)c2ccccc2)c3ccncc3	DNCQSWMFMJZIOT-UHFFFAOYSA-N	CCCCC1C=C(C(C1=C)c2ccccc2)c3ccccc3	BQQJXELJKOHOLG-UHFFFAOYSA-N	CCCCC1CC(C2CCCCC2)C(C3CCCCC3)C1C	KPJBNFINSPXEGF-UHFFFAOYSA-N	S=C1NN=C(N1c2ccccc2)c3ccncc3	RLAFFOZHRUMDIN-UHFFFAOYSA-N	C=C1CC=C(C1c2ccccc2)c3ccccc3	FGISMPWADDIBOF-UHFFFAOYSA-N	CC1CCC(C2CCCCC2)C1C3CCCCC3	SQODPXHVKQPJBK-UHFFFAOYSA-N	C1NN=C(N1c2ccccc2)c3ccncc3	BLSGDOIUCWPGSC-UHFFFAOYSA-N	C1CC(C(=C1)c2ccccc2)c3ccccc3	XDDVPYUEAYKJAG-UHFFFAOYSA-N	C1CCC(CC1)C2CCCC2C3CCCCC3
[11CH3]OCCc1cc(c2ccc(cc2)S(=O)(=O)C)n(c1C)c3ccc(F)cc3	WVSCJHNPJSMDST-JVVVGQRLSA-N	YDZMLASUZPYRQF-BJUDXGSMSA-N	[11CH3]OCCc1cc(c2ccc(cc2)S(=O)(=O)C)n(c1)c3ccccc3	VKJIDAGEACBQRD-UHFFFAOYSA-N	CCCCC1=CC(C(=C1)c2ccc(cc2)[C](=C)(=C)C)c3ccccc3	ZBFRVTXACXOSMM-UHFFFAOYSA-N	CCCCC1CC(C2CCCCC2)C(C1)C3CCC(CC3)C(C)(C)C	ZZDIPNSMKJPHTR-UHFFFAOYSA-N	c1ccc(cc1)c2cccn2c3ccccc3	XBINOVBNAGGKHM-UHFFFAOYSA-N	C1=CC(C(=C1)c2ccccc2)c3ccccc3	XDDVPYUEAYKJAG-UHFFFAOYSA-N	C1CCC(CC1)C2CCCC2C3CCCCC3	ZZDIPNSMKJPHTR-UHFFFAOYSA-N	c1ccc(cc1)c2cccn2c3ccccc3	XBINOVBNAGGKHM-UHFFFAOYSA-N	C1=CC(C(=C1)c2ccccc2)c3ccccc3	XDDVPYUEAYKJAG-UHFFFAOYSA-N	C1CCC(CC1)C2CCCC2C3CCCCC3
CN(C)CN1N=C(N(C1=S)c2ccccc2)c3ccncc3	RSJLRTBSGYZBFB-UHFFFAOYSA-N	CSAJFIMEECYZPH-UHFFFAOYSA-N	CNCN1N=C(N(C1=S)c2ccccc2)c3ccncc3	HPXRLPXFDQLPRG-UHFFFAOYSA-N	CCCC1C=C(C(C1=C)c2ccccc2)c3ccccc3	IXVXMCPLSBWVFJ-UHFFFAOYSA-N	CCCC1CC(C2CCCCC2)C(C3CCCCC3)C1C	KPJBNFINSPXEGF-UHFFFAOYSA-N	S=C1NN=C(N1c2ccccc2)c3ccncc3	RLAFFOZHRUMDIN-UHFFFAOYSA-N	C=C1CC=C(C1c2ccccc2)c3ccccc3	FGISMPWADDIBOF-UHFFFAOYSA-N	CC1CCC(C2CCCCC2)C1C3CCCCC3	SQODPXHVKQPJBK-UHFFFAOYSA-N	C1NN=C(N1c2ccccc2)c3ccncc3	BLSGDOIUCWPGSC-UHFFFAOYSA-N	C1CC(C(=C1)c2ccccc2)c3ccccc3	XDDVPYUEAYKJAG-UHFFFAOYSA-N	C1CCC(CC1)C2CCCC2C3CCCCC3
N[C@@H](CCC(=O)N[C@@H](CS[Se]Cc1cc(c2ccccc2)n(n1)c3ccc(cc3)S(=O)(=O)N)C(=O)NCC(=O)O)C(=O)O	XFXHQMFXTQXSJC-SFTDATJTSA-N	XTOHOZPSUKMETC-UHFFFAOYSA-N	CCCCC(=O)NCCS[Se]Cc1cc(c2ccccc2)n(n1)c3ccccc3	CKTPTQPYYHVFQD-UHFFFAOYSA-N	CCCCC(=C)CCCCCCC1=CC(C(=C1)c2ccccc2)c3ccccc3	HACQMUQUZVKGKV-UHFFFAOYSA-N	CCCCC(C)CCCCCCC1CC(C2CCCCC2)C(C1)C3CCCCC3	IDCXLYCLPHRSAZ-UHFFFAOYSA-N	c1ccc(cc1)c2ccnn2c3ccccc3	XBINOVBNAGGKHM-UHFFFAOYSA-N	C1=CC(C(=C1)c2ccccc2)c3ccccc3	XDDVPYUEAYKJAG-UHFFFAOYSA-N	C1CCC(CC1)C2CCCC2C3CCCCC3	IDCXLYCLPHRSAZ-UHFFFAOYSA-N	c1ccc(cc1)c2ccnn2c3ccccc3	XBINOVBNAGGKHM-UHFFFAOYSA-N	C1=CC(C(=C1)c2ccccc2)c3ccccc3	XDDVPYUEAYKJAG-UHFFFAOYSA-N	C1CCC(CC1)C2CCCC2C3CCCCC3
CC(NO)c1ccc(cc1)N2CCCCC2	LONWWBCPDKATNG-UHFFFAOYSA-N	RGTQRTJBPMZYTC-UHFFFAOYSA-N	CCc1ccc(cc1)N2CCCCC2	NXDYRIDLOUSORJ-UHFFFAOYSA-N	CCc1ccc(cc1)C2CCCCC2	GOTAHZOPIWLFOQ-UHFFFAOYSA-N	CCC1CCC(CC1)C2CCCCC2	LLSKXGRDUPMXLC-UHFFFAOYSA-N	C1CCN(CC1)c2ccccc2	IGARGHRYKHJQSM-UHFFFAOYSA-N	C1CCC(CC1)c2ccccc2	WVIIMZNLDWSIRH-UHFFFAOYSA-N	C1CCC(CC1)C2CCCCC2	LLSKXGRDUPMXLC-UHFFFAOYSA-N	C1CCN(CC1)c2ccccc2	IGARGHRYKHJQSM-UHFFFAOYSA-N	C1CCC(CC1)c2ccccc2	WVIIMZNLDWSIRH-UHFFFAOYSA-N	C1CCC(CC1)C2CCCCC2
CCCCCC\C(=C(/c1ccccc1)\c2ccc(NS(=O)(=O)C)cc2)\c3ccccc3	ZUYRLXUNPGJIIF-RQZHXJHFSA-N	ZUYRLXUNPGJIIF-RQZHXJHFSA-N	CCCCCC\C(=C(/c1ccccc1)\c2ccc(NS(=O)(=O)C)cc2)\c3ccccc3	NLSAVBXGHDQDKH-FLWNBWAVSA-N	CCCCCC\C(=C(/c1ccccc1)\c2ccc(C[C](=C)(=C)C)cc2)\c3ccccc3	FKXMFWLUJPGAEE-UHFFFAOYSA-N	CCCCCCC(C(C1CCCCC1)C2CCC(CC(C)(C)C)CC2)C3CCCCC3	MKYQPGPNVYRMHI-UHFFFAOYSA-N	C(=C(c1ccccc1)c2ccccc2)c3ccccc3	MKYQPGPNVYRMHI-UHFFFAOYSA-N	C(=C(c1ccccc1)c2ccccc2)c3ccccc3	ZRLRQTYAHVRATD-UHFFFAOYSA-N	C(C(C1CCCCC1)C2CCCCC2)C3CCCCC3	MKYQPGPNVYRMHI-UHFFFAOYSA-N	C(=C(c1ccccc1)c2ccccc2)c3ccccc3	MKYQPGPNVYRMHI-UHFFFAOYSA-N	C(=C(c1ccccc1)c2ccccc2)c3ccccc3	ZRLRQTYAHVRATD-UHFFFAOYSA-N	C(C(C1CCCCC1)C2CCCCC2)C3CCCCC3
COc1ccc(cc1)C2CC(=NN2c3nc4ccc(cc4s3)S(=O)(=O)N)c5ccc(Cl)cc5	TYWFVBSTUDYWMB-UHFFFAOYSA-N	JVNZYHQXSXCECI-UHFFFAOYSA-N	COc1ccc(cc1)C2CC(=NN2c3nc4ccccc4s3)c5ccccc5	UDHQYWOHMWFOID-UHFFFAOYSA-N	CCc1ccc(cc1)C2CC(=CC2C3=Cc4ccccc4C3)c5ccccc5	WBPKCDHVRPICSD-UHFFFAOYSA-N	CCC1CCC(CC1)C2CC(CC2C3CC4CCCCC4C3)C5CCCCC5	USJXZZZMUUXSBK-UHFFFAOYSA-N	C1C(N(N=C1c2ccccc2)c3nc4ccccc4s3)c5ccccc5	CMQOPLMSPKADFL-UHFFFAOYSA-N	C1C(C(C=C1c2ccccc2)C3=Cc4ccccc4C3)c5ccccc5	NBGFWACYZBDNNO-UHFFFAOYSA-N	C1CCC(CC1)C2CC(C3CCCCC3)C(C2)C4CC5CCCCC5C4	USJXZZZMUUXSBK-UHFFFAOYSA-N	C1C(N(N=C1c2ccccc2)c3nc4ccccc4s3)c5ccccc5	CMQOPLMSPKADFL-UHFFFAOYSA-N	C1C(C(C=C1c2ccccc2)C3=Cc4ccccc4C3)c5ccccc5	NBGFWACYZBDNNO-UHFFFAOYSA-N	C1CCC(CC1)C2CC(C3CCCCC3)C(C2)C4CC5CCCCC5C4
COc1ccc2c(c1)c(CC(=O)O)c(n2C(=O)c3ccc(Cl)cc3)C(F)(F)F	KDIVDXIRWHFVLU-UHFFFAOYSA-N	HOFZUERFOZSEKA-UHFFFAOYSA-N	CCc1cn(C(=O)c2ccccc2)c3ccc(OC)cc13	UMMQCQRALUSUTP-UHFFFAOYSA-N	CCC1=CC(C(=C)c2ccccc2)c3ccc(CC)cc13	OJMABIYHSONXQX-UHFFFAOYSA-N	CCC1CCC2C(CC(CC)C2C1)C(C)C3CCCCC3	DIQDUFVJZPNLJQ-UHFFFAOYSA-N	O=C(c1ccccc1)n2ccc3ccccc23	YREKYICMSDFQHL-UHFFFAOYSA-N	C=C(C1C=Cc2ccccc12)c3ccccc3	ZHTLIYBTWAMBRG-UHFFFAOYSA-N	CC(C1CCCCC1)C2CCC3CCCCC23	NJZQOCCEDXRQJM-UHFFFAOYSA-N	C(c1ccccc1)n2ccc3ccccc23	NBHBNYRLTADHQY-UHFFFAOYSA-N	C(C1C=Cc2ccccc12)c3ccccc3	YFVAAXAVNYXVIE-UHFFFAOYSA-N	C(C1CCCCC1)C2CCC3CCCCC23
CC(N(OC(=O)C)C(=O)C)c1ccc(cc1)N2CCCCC2	BXSYZUIPCUONAQ-UHFFFAOYSA-N	NVWXOYYRUAFAJS-UHFFFAOYSA-N	CC(=O)ONCc1ccc(cc1)N2CCCCC2	YDFKLOQKXUBFCW-UHFFFAOYSA-N	CC(=C)CCCc1ccc(cc1)C2CCCCC2	OQLOQEFHZJFGIM-UHFFFAOYSA-N	CC(C)CCCC1CCC(CC1)C2CCCCC2	LLSKXGRDUPMXLC-UHFFFAOYSA-N	C1CCN(CC1)c2ccccc2	IGARGHRYKHJQSM-UHFFFAOYSA-N	C1CCC(CC1)c2ccccc2	WVIIMZNLDWSIRH-UHFFFAOYSA-N	C1CCC(CC1)C2CCCCC2	LLSKXGRDUPMXLC-UHFFFAOYSA-N	C1CCN(CC1)c2ccccc2	IGARGHRYKHJQSM-UHFFFAOYSA-N	C1CCC(CC1)c2ccccc2	WVIIMZNLDWSIRH-UHFFFAOYSA-N	C1CCC(CC1)C2CCCCC2
NS(=O)(=O)c1ccc2nc(sc2c1)N3N=C(CC3c4ccccc4)c5ccc(Cl)cc5	JNVXFQBYCCMGNM-UHFFFAOYSA-N	USJXZZZMUUXSBK-UHFFFAOYSA-N	C1C(N(N=C1c2ccccc2)c3nc4ccccc4s3)c5ccccc5	CMQOPLMSPKADFL-UHFFFAOYSA-N	C1C(C(C=C1c2ccccc2)C3=Cc4ccccc4C3)c5ccccc5	NBGFWACYZBDNNO-UHFFFAOYSA-N	C1CCC(CC1)C2CC(C3CCCCC3)C(C2)C4CC5CCCCC5C4	USJXZZZMUUXSBK-UHFFFAOYSA-N	C1C(N(N=C1c2ccccc2)c3nc4ccccc4s3)c5ccccc5	CMQOPLMSPKADFL-UHFFFAOYSA-N	C1C(C(C=C1c2ccccc2)C3=Cc4ccccc4C3)c5ccccc5	NBGFWACYZBDNNO-UHFFFAOYSA-N	C1CCC(CC1)C2CC(C3CCCCC3)C(C2)C4CC5CCCCC5C4	USJXZZZMUUXSBK-UHFFFAOYSA-N	C1C(N(N=C1c2ccccc2)c3nc4ccccc4s3)c5ccccc5	CMQOPLMSPKADFL-UHFFFAOYSA-N	C1C(C(C=C1c2ccccc2)C3=Cc4ccccc4C3)c5ccccc5	NBGFWACYZBDNNO-UHFFFAOYSA-N	C1CCC(CC1)C2CC(C3CCCCC3)C(C2)C4CC5CCCCC5C4
Cc1ccc(cc1)C2CC(=NN2c3nc4ccc(cc4s3)S(=O)(=O)N)c5ccc(Cl)cc5	CQZCGQDVFFHSMR-UHFFFAOYSA-N	QOPKLNXBEHXLFJ-UHFFFAOYSA-N	Cc1ccc(cc1)C2CC(=NN2c3nc4ccccc4s3)c5ccccc5	IABLPTSXEOPZFY-UHFFFAOYSA-N	Cc1ccc(cc1)C2CC(=CC2C3=Cc4ccccc4C3)c5ccccc5	WRIJXDVVVKCCGS-UHFFFAOYSA-N	CC1CCC(CC1)C2CC(CC2C3CC4CCCCC4C3)C5CCCCC5	USJXZZZMUUXSBK-UHFFFAOYSA-N	C1C(N(N=C1c2ccccc2)c3nc4ccccc4s3)c5ccccc5	CMQOPLMSPKADFL-UHFFFAOYSA-N	C1C(C(C=C1c2ccccc2)C3=Cc4ccccc4C3)c5ccccc5	NBGFWACYZBDNNO-UHFFFAOYSA-N	C1CCC(CC1)C2CC(C3CCCCC3)C(C2)C4CC5CCCCC5C4	USJXZZZMUUXSBK-UHFFFAOYSA-N	C1C(N(N=C1c2ccccc2)c3nc4ccccc4s3)c5ccccc5	CMQOPLMSPKADFL-UHFFFAOYSA-N	C1C(C(C=C1c2ccccc2)C3=Cc4ccccc4C3)c5ccccc5	NBGFWACYZBDNNO-UHFFFAOYSA-N	C1CCC(CC1)C2CC(C3CCCCC3)C(C2)C4CC5CCCCC5C4
CCCCCC\C(=C(/c1ccccc1)\c2ccc(cc2)N=[N+]=[N-])\c3ccccc3	HWZZULRTBCKGRB-QPLCGJKRSA-N	YAFFBUZNBBUJFN-UHFFFAOYSA-N	CCCCCCC(=C(c1ccccc1)c2ccccc2)c3ccccc3	YAFFBUZNBBUJFN-UHFFFAOYSA-N	CCCCCCC(=C(c1ccccc1)c2ccccc2)c3ccccc3	NYVOSISAZFEJKG-UHFFFAOYSA-N	CCCCCCC(C(C1CCCCC1)C2CCCCC2)C3CCCCC3	MKYQPGPNVYRMHI-UHFFFAOYSA-N	C(=C(c1ccccc1)c2ccccc2)c3ccccc3	MKYQPGPNVYRMHI-UHFFFAOYSA-N	C(=C(c1ccccc1)c2ccccc2)c3ccccc3	ZRLRQTYAHVRATD-UHFFFAOYSA-N	C(C(C1CCCCC1)C2CCCCC2)C3CCCCC3	MKYQPGPNVYRMHI-UHFFFAOYSA-N	C(=C(c1ccccc1)c2ccccc2)c3ccccc3	MKYQPGPNVYRMHI-UHFFFAOYSA-N	C(=C(c1ccccc1)c2ccccc2)c3ccccc3	ZRLRQTYAHVRATD-UHFFFAOYSA-N	C(C(C1CCCCC1)C2CCCCC2)C3CCCCC3
CC(N(OC(=O)C)C(=O)C)c1ccc(cc1)N2CCOCC2	YBCIUXLJVVZGNX-UHFFFAOYSA-N	AAGUECOKGZRLFQ-UHFFFAOYSA-N	CC(=O)ONCc1ccc(cc1)N2CCOCC2	YDFKLOQKXUBFCW-UHFFFAOYSA-N	CC(=C)CCCc1ccc(cc1)C2CCCCC2	OQLOQEFHZJFGIM-UHFFFAOYSA-N	CC(C)CCCC1CCC(CC1)C2CCCCC2	FHQRDEDZJIFJAL-UHFFFAOYSA-N	C1CN(CCO1)c2ccccc2	IGARGHRYKHJQSM-UHFFFAOYSA-N	C1CCC(CC1)c2ccccc2	WVIIMZNLDWSIRH-UHFFFAOYSA-N	C1CCC(CC1)C2CCCCC2	FHQRDEDZJIFJAL-UHFFFAOYSA-N	C1CN(CCO1)c2ccccc2	IGARGHRYKHJQSM-UHFFFAOYSA-N	C1CCC(CC1)c2ccccc2	WVIIMZNLDWSIRH-UHFFFAOYSA-N	C1CCC(CC1)C2CCCCC2
NS(=O)(=O)c1ccc2nc(sc2c1)N3N=C(CC3c4ccc(Cl)cc4)c5ccc(Br)cc5	LZTSDGHXMYBOFS-UHFFFAOYSA-N	USJXZZZMUUXSBK-UHFFFAOYSA-N	C1C(N(N=C1c2ccccc2)c3nc4ccccc4s3)c5ccccc5	CMQOPLMSPKADFL-UHFFFAOYSA-N	C1C(C(C=C1c2ccccc2)C3=Cc4ccccc4C3)c5ccccc5	NBGFWACYZBDNNO-UHFFFAOYSA-N	C1CCC(CC1)C2CC(C3CCCCC3)C(C2)C4CC5CCCCC5C4	USJXZZZMUUXSBK-UHFFFAOYSA-N	C1C(N(N=C1c2ccccc2)c3nc4ccccc4s3)c5ccccc5	CMQOPLMSPKADFL-UHFFFAOYSA-N	C1C(C(C=C1c2ccccc2)C3=Cc4ccccc4C3)c5ccccc5	NBGFWACYZBDNNO-UHFFFAOYSA-N	C1CCC(CC1)C2CC(C3CCCCC3)C(C2)C4CC5CCCCC5C4	USJXZZZMUUXSBK-UHFFFAOYSA-N	C1C(N(N=C1c2ccccc2)c3nc4ccccc4s3)c5ccccc5	CMQOPLMSPKADFL-UHFFFAOYSA-N	C1C(C(C=C1c2ccccc2)C3=Cc4ccccc4C3)c5ccccc5	NBGFWACYZBDNNO-UHFFFAOYSA-N	C1CCC(CC1)C2CC(C3CCCCC3)C(C2)C4CC5CCCCC5C4
NS(=O)(=O)c1ccc(CN2C(=O)c3ccc(cc3C2=O)[N+](=O)[O-])cc1	TYCSMGJLSZYOCY-UHFFFAOYSA-N	WITXFYCLPDFRNM-UHFFFAOYSA-N	O=C1N(Cc2ccccc2)C(=O)c3ccccc13	LTEDFGASCWUEFS-UHFFFAOYSA-N	C=C1C(Cc2ccccc2)C(=C)c3ccccc13	HJORGFPANHHNFZ-UHFFFAOYSA-N	CC1C(CC2CCCCC2)C(C)C3CCCCC13	WITXFYCLPDFRNM-UHFFFAOYSA-N	O=C1N(Cc2ccccc2)C(=O)c3ccccc13	LTEDFGASCWUEFS-UHFFFAOYSA-N	C=C1C(Cc2ccccc2)C(=C)c3ccccc13	HJORGFPANHHNFZ-UHFFFAOYSA-N	CC1C(CC2CCCCC2)C(C)C3CCCCC13	FGTWRFGVFTTZOI-UHFFFAOYSA-N	C(N1Cc2ccccc2C1)c3ccccc3	OGIMOKSXVWIJMT-UHFFFAOYSA-N	C(C1Cc2ccccc2C1)c3ccccc3	XZBRWXZCNFGWHM-UHFFFAOYSA-N	C(C1CCCCC1)C2CC3CCCCC3C2
COc1ccc2cc(ccc2c1)[C@H](C)C(=O)OC(=O)OC(C)O[N+](=O)[O-]	HWCADJGYKLRJLJ-VUWPPUDQSA-N	IGMHECZPCRHBKQ-UHFFFAOYSA-N	CCOC(=O)OC(=O)Cc1ccc2cc(OC)ccc2c1	SQPVOZDAMGMTRB-UHFFFAOYSA-N	CCCC(=C)CC(=C)Cc1ccc2cc(CC)ccc2c1	SEYCSHOVCSYNEI-UHFFFAOYSA-N	CCCC(C)CC(C)CC1CCC2CC(CC)CCC2C1	UFWIBTONFRDIAS-UHFFFAOYSA-N	c1ccc2ccccc2c1	UFWIBTONFRDIAS-UHFFFAOYSA-N	c1ccc2ccccc2c1	NNBZCPXTIHJBJL-UHFFFAOYSA-N	C1CCC2CCCCC2C1	UFWIBTONFRDIAS-UHFFFAOYSA-N	c1ccc2ccccc2c1	UFWIBTONFRDIAS-UHFFFAOYSA-N	c1ccc2ccccc2c1	NNBZCPXTIHJBJL-UHFFFAOYSA-N	C1CCC2CCCCC2C1
CC1(C)OC(=O)C(=C1c2ccc(cc2)S(=O)(=O)C)OCC3CC3	FULAPETWGIGNMT-UHFFFAOYSA-N	LCDZUDSOLUXQLL-UHFFFAOYSA-N	CC1OC(=O)C(=C1c2ccc(cc2)S(=O)(=O)C)OCC3CC3	XKBJZPXWAWGQJZ-UHFFFAOYSA-N	CC1CC(=C)C(=C1c2ccc(cc2)[C](=C)(=C)C)CCC3CC3	YOUCJUZUKAZUJC-UHFFFAOYSA-N	CC1CC(C)C(C2CCC(CC2)C(C)(C)C)C1CCC3CC3	ZBPQMKPKIZMTPD-UHFFFAOYSA-N	O=C1OCC(=C1OCC2CC2)c3ccccc3	FQLARWRMIZFYSW-UHFFFAOYSA-N	C=C1CCC(=C1CCC2CC2)c3ccccc3	VQGQUCNWXRSRSI-UHFFFAOYSA-N	CC1CCC(C2CCCCC2)C1CCC3CC3	MONLTIRFDLVKOU-UHFFFAOYSA-N	C(OC1=C(COC1)c2ccccc2)C3CC3	FOIOTWGDLFSSHV-UHFFFAOYSA-N	C(CC1=C(CCC1)c2ccccc2)C3CC3	JZJQMSZYNKJBLI-UHFFFAOYSA-N	C(CC1CCCC1C2CCCCC2)C3CC3
Cc1noc2c(noc12)C(=O)c3ccccc3Cl	UQOKFNYTJTZBRB-UHFFFAOYSA-N	QIUCQGAULVTKHY-UHFFFAOYSA-N	Cc1noc2c(noc12)C(=O)c3ccccc3	DOQOFXFIXLCHEM-UHFFFAOYSA-N	CC1=CCC2=C1CC=C2C(=C)c3ccccc3	HABNSZNFSQVRSQ-UHFFFAOYSA-N	CC(C1CCCCC1)C2CCC3C(C)CCC23	UDJSMTOQOHJFDE-UHFFFAOYSA-N	O=C(c1ccccc1)c2noc3cnoc23	QOEHTHUDYPSGFL-UHFFFAOYSA-N	C=C(C1=CCC2=C1CC=C2)c3ccccc3	XWAXIGLDMXXNLJ-UHFFFAOYSA-N	CC(C1CCCCC1)C2CCC3CCCC23	UYDGFOSAXOWTDL-UHFFFAOYSA-N	C(c1ccccc1)c2noc3cnoc23	ZJXHZKVXOCRZRF-UHFFFAOYSA-N	C(C1=CCC2=C1CC=C2)c3ccccc3	JSBOZEXKMFSBJF-UHFFFAOYSA-N	C(C1CCCCC1)C2CCC3CCCC23
COc1ccc(cc1OC)C2=CC(=O)c3c(OC)cc(OC)c(c3O2)c4ccnn4C	RWBGXQHQTOAZOQ-UHFFFAOYSA-N	MXHLOTDXYOFKLC-UHFFFAOYSA-N	COc1ccc(cc1)C2=CC(=O)c3c(OC)ccc(c3O2)c4ccn[nH]4	AEIMAEZHLMHSJE-UHFFFAOYSA-N	CCc1ccc(cc1)C2=CC(=C)c3c(CC)ccc(C4=CC=CC4)c3C2	WJXPREYLMLAKPE-UHFFFAOYSA-N	CCC1CCC(CC1)C2CC(C)C3C(CC)CCC(C4CCCC4)C3C2	ZAFLAHXNEJIQCH-UHFFFAOYSA-N	O=C1C=C(Oc2c1cccc2c3ccn[nH]3)c4ccccc4	YCWSIWUUGHUQLV-UHFFFAOYSA-N	C=C1C=C(Cc2c1cccc2C3=CC=CC3)c4ccccc4	WWWASXPMKIFGNQ-UHFFFAOYSA-N	CC1CC(CC2C1CCCC2C3CCCC3)C4CCCCC4	YWUHPASNQPXKHA-UHFFFAOYSA-N	C1C=C(Oc2c1cccc2c3ccn[nH]3)c4ccccc4	DBGLFIIKLQVJBW-UHFFFAOYSA-N	C1C=CC=C1c2cccc3CC=C(Cc23)c4ccccc4	GMSGSAAKXVLINF-UHFFFAOYSA-N	C1CCC(CC1)C2CCC3CCCC(C4CCCC4)C3C2
Cc1noc2c(noc12)C(=O)c3ccccc3Br	LTCRSNMRKXBAAZ-UHFFFAOYSA-N	QIUCQGAULVTKHY-UHFFFAOYSA-N	Cc1noc2c(noc12)C(=O)c3ccccc3	DOQOFXFIXLCHEM-UHFFFAOYSA-N	CC1=CCC2=C1CC=C2C(=C)c3ccccc3	HABNSZNFSQVRSQ-UHFFFAOYSA-N	CC(C1CCCCC1)C2CCC3C(C)CCC23	UDJSMTOQOHJFDE-UHFFFAOYSA-N	O=C(c1ccccc1)c2noc3cnoc23	QOEHTHUDYPSGFL-UHFFFAOYSA-N	C=C(C1=CCC2=C1CC=C2)c3ccccc3	XWAXIGLDMXXNLJ-UHFFFAOYSA-N	CC(C1CCCCC1)C2CCC3CCCC23	UYDGFOSAXOWTDL-UHFFFAOYSA-N	C(c1ccccc1)c2noc3cnoc23	ZJXHZKVXOCRZRF-UHFFFAOYSA-N	C(C1=CCC2=C1CC=C2)c3ccccc3	JSBOZEXKMFSBJF-UHFFFAOYSA-N	C(C1CCCCC1)C2CCC3CCCC23
CS(=O)(=O)c1ccc(cc1)c2cc(nn2C3CCCCC3)\C(=N\O)\CCCO[N+](=O)[O-]	AVKOIRPKSWIMIP-RELWKKBWSA-N	VLJPMLDQRMYSRP-UHFFFAOYSA-N	CCCC(=N)c1cc(c2ccc(cc2)S(=O)(=O)C)n(n1)C3CCCCC3	JQNXFPMLOICAPR-UHFFFAOYSA-N	CCCC(=C)C1=CC(C2CCCCC2)C(=C1)c3ccc(cc3)[C](=C)(=C)C	GEUXNULEKMOLTP-UHFFFAOYSA-N	CCCC(C)C1CC(C2CCCCC2)C(C1)C3CCC(CC3)C(C)(C)C	SSVYOXKXLWBDFY-UHFFFAOYSA-N	C1CCC(CC1)n2nccc2c3ccccc3	WOGIVGJETNIXBZ-UHFFFAOYSA-N	C1CCC(CC1)C2C=CC=C2c3ccccc3	XDDVPYUEAYKJAG-UHFFFAOYSA-N	C1CCC(CC1)C2CCCC2C3CCCCC3	SSVYOXKXLWBDFY-UHFFFAOYSA-N	C1CCC(CC1)n2nccc2c3ccccc3	WOGIVGJETNIXBZ-UHFFFAOYSA-N	C1CCC(CC1)C2C=CC=C2c3ccccc3	XDDVPYUEAYKJAG-UHFFFAOYSA-N	C1CCC(CC1)C2CCCC2C3CCCCC3
O=C1N2C(=Nc3ccccc13)C(=O)c4ccccc24	VQQVWGVXDIPORV-UHFFFAOYSA-N	VQQVWGVXDIPORV-UHFFFAOYSA-N	O=C1N2C(=Nc3ccccc13)C(=O)c4ccccc24	DWWMJZVPROMBKF-UHFFFAOYSA-N	C=C1C2C(=Cc3ccccc13)C(=C)c4ccccc24	PBTSLFVTKAVGIG-UHFFFAOYSA-N	CC1C2CCCCC2C3C(C)C4CCCCC4CC13	VQQVWGVXDIPORV-UHFFFAOYSA-N	O=C1N2C(=Nc3ccccc13)C(=O)c4ccccc24	DWWMJZVPROMBKF-UHFFFAOYSA-N	C=C1C2C(=Cc3ccccc13)C(=C)c4ccccc24	PBTSLFVTKAVGIG-UHFFFAOYSA-N	CC1C2CCCCC2C3C(C)C4CCCCC4CC13	NKCXQOVRHNCIKS-UHFFFAOYSA-N	C1N2C(=Nc3ccccc13)Cc4ccccc24	MFXPSPAJGZLYTG-UHFFFAOYSA-N	C1C2C(=Cc3ccccc13)Cc4ccccc24	WBLGYTFEMVDEJG-UHFFFAOYSA-N	C1CCC2CC3C(CC2C1)CC4CCCCC34
Cc1noc2c(noc12)C(=O)c3ccc(Cl)cc3	PYQUGRHVGHUWSX-UHFFFAOYSA-N	QIUCQGAULVTKHY-UHFFFAOYSA-N	Cc1noc2c(noc12)C(=O)c3ccccc3	DOQOFXFIXLCHEM-UHFFFAOYSA-N	CC1=CCC2=C1CC=C2C(=C)c3ccccc3	HABNSZNFSQVRSQ-UHFFFAOYSA-N	CC(C1CCCCC1)C2CCC3C(C)CCC23	UDJSMTOQOHJFDE-UHFFFAOYSA-N	O=C(c1ccccc1)c2noc3cnoc23	QOEHTHUDYPSGFL-UHFFFAOYSA-N	C=C(C1=CCC2=C1CC=C2)c3ccccc3	XWAXIGLDMXXNLJ-UHFFFAOYSA-N	CC(C1CCCCC1)C2CCC3CCCC23	UYDGFOSAXOWTDL-UHFFFAOYSA-N	C(c1ccccc1)c2noc3cnoc23	ZJXHZKVXOCRZRF-UHFFFAOYSA-N	C(C1=CCC2=C1CC=C2)c3ccccc3	JSBOZEXKMFSBJF-UHFFFAOYSA-N	C(C1CCCCC1)C2CCC3CCCC23
Cc1ccc(cc1)S(=O)(=O)n2cc(C(=O)C(=O)NCC(=O)N[C@@H](Cc3c[nH]c4ccccc34)C(=O)O)c5ccccc25	MSUCZAQRBMNZKQ-VWLOTQADSA-N	HJQOWEABSWDNKJ-HXUWFJFHSA-N	C[C@H](Cc1c[nH]c2ccccc12)NC(=O)CNC(=O)C(=O)c3cn(c4ccccc34)S(=O)(=O)c5ccc(C)cc5	KVOOGXCHJLLCOX-YYFFZOGMSA-N	CC(CC(=C)CCC(=C)C(=C)C1=CC(c2ccccc12)[C](=C)(=C)c3ccc(C)cc3)CC4=CCc5ccccc45	OXCJANGZFVWROM-UHFFFAOYSA-N	CC(CCC(C)C(C)C1CC(C2CCCCC12)C(C)(C)C3CCC(C)CC3)CC(C)CC4CCC5CCCCC45	LNUCWKXWJMHFSS-UHFFFAOYSA-N	O=C(CNC(=O)C(=O)c1cn(c2ccccc12)S(=O)(=O)c3ccccc3)NCCc4c[nH]c5ccccc45	DGANGHHNCFCRDV-UHFFFAOYSA-N	C=C(CCCC1=CCc2ccccc12)CCC(=C)C(=C)C3=CC(c4ccccc34)[C](=C)(=C)c5ccccc5	PWODEIQYLFIFAP-UHFFFAOYSA-N	CC(CCCC1CCC2CCCCC12)CCC(C)C(C)C3CC(C4CCCCC34)C(C)(C)C5CCCCC5	IXFJXBGAGPHJTF-UHFFFAOYSA-N	C(CNCCc1cn(Sc2ccccc2)c3ccccc13)NCCc4c[nH]c5ccccc45	HVFRSJWYHAGJMG-UHFFFAOYSA-N	C(CCCCC1=CC(Cc2ccccc2)c3ccccc13)CCCC4=CCc5ccccc45	LSGCCXZYPGZULH-UHFFFAOYSA-N	C(CCCCC1CC(CC2CCCCC2)C3CCCCC13)CCCC4CCC5CCCCC45
Cc1noc2c(noc12)C(=O)c3ccc(Br)cc3	VZAOVPJLFIYOCR-UHFFFAOYSA-N	QIUCQGAULVTKHY-UHFFFAOYSA-N	Cc1noc2c(noc12)C(=O)c3ccccc3	DOQOFXFIXLCHEM-UHFFFAOYSA-N	CC1=CCC2=C1CC=C2C(=C)c3ccccc3	HABNSZNFSQVRSQ-UHFFFAOYSA-N	CC(C1CCCCC1)C2CCC3C(C)CCC23	UDJSMTOQOHJFDE-UHFFFAOYSA-N	O=C(c1ccccc1)c2noc3cnoc23	QOEHTHUDYPSGFL-UHFFFAOYSA-N	C=C(C1=CCC2=C1CC=C2)c3ccccc3	XWAXIGLDMXXNLJ-UHFFFAOYSA-N	CC(C1CCCCC1)C2CCC3CCCC23	UYDGFOSAXOWTDL-UHFFFAOYSA-N	C(c1ccccc1)c2noc3cnoc23	ZJXHZKVXOCRZRF-UHFFFAOYSA-N	C(C1=CCC2=C1CC=C2)c3ccccc3	JSBOZEXKMFSBJF-UHFFFAOYSA-N	C(C1CCCCC1)C2CCC3CCCC23
CS(=O)(=O)c1ccc(cc1)c2cc3OCOc3cc2C(=O)c4cccc(F)c4	JINPXZJMGFJFDX-UHFFFAOYSA-N	CSGWKJQRSKSOBM-UHFFFAOYSA-N	CS(=O)(=O)c1ccc(cc1)c2cc3OCOc3cc2C(=O)c4ccccc4	ORXLPKAJONANIL-UHFFFAOYSA-N	C[C](=C)(=C)c1ccc(cc1)c2cc3CCCc3cc2C(=C)c4ccccc4	IQENIRGLWTZRMM-UHFFFAOYSA-N	CC(C1CCCCC1)C2CC3CCCC3CC2C4CCC(CC4)C(C)(C)C	XLLNDJGIBFGXCP-UHFFFAOYSA-N	O=C(c1ccccc1)c2cc3OCOc3cc2c4ccccc4	KGKUAARASSYQBE-UHFFFAOYSA-N	C=C(c1ccccc1)c2cc3CCCc3cc2c4ccccc4	JAWBDZVBUGYHLZ-UHFFFAOYSA-N	CC(C1CCCCC1)C2CC3CCCC3CC2C4CCCCC4	WBLTVCWTAOUQQW-UHFFFAOYSA-N	C(c1ccccc1)c2cc3OCOc3cc2c4ccccc4	BOGRTBIOPBKYJJ-UHFFFAOYSA-N	C(c1ccccc1)c2cc3CCCc3cc2c4ccccc4	XEUUCESCMQWNEY-UHFFFAOYSA-N	C(C1CCCCC1)C2CC3CCCC3CC2C4CCCCC4
COc1cc(OC)c(c(O)c1C(=O)\C=C\c2ccc(F)c(F)c2)c3ccnn3C	WXBMLLWGGYNIFE-FNORWQNLSA-N	BVHIYTXPYJIWHF-CSKARUKUSA-N	COc1ccc(cc1C(=O)\C=C\c2ccccc2)c3ccnn3C	OUXJPOLYBBGOBM-BUHFOSPRSA-N	CCc1ccc(cc1C(=C)\C=C\c2ccccc2)C3=CC=CC3C	MHISZIUJRVXMSG-UHFFFAOYSA-N	CCC1CCC(CC1C(C)CCC2CCCCC2)C3CCCC3C	VDOSOECTCKMCFE-MDZDMXLPSA-N	O=C(\C=C\c1ccccc1)c2cccc(c2)c3ccn[nH]3	NPXVGNQWNFHQSC-CCEZHUSRSA-N	C=C(\C=C\c1ccccc1)c2cccc(c2)C3=CC=CC3	KVSPUMSFLZOVTF-UHFFFAOYSA-N	CC(CCC1CCCCC1)C2CCCC(C2)C3CCCC3	DIPJCUZWLZMVIW-XBXARRHUSA-N	C(\C=C\c1ccccc1)c2cccc(c2)c3ccn[nH]3	ZDCMJUBKIZNMPX-UXBLZVDNSA-N	C(\C=C\c1ccccc1)c2cccc(c2)C3=CC=CC3	KOBIHDAGLPOWCX-UHFFFAOYSA-N	C(CC1CCCCC1)CC2CCCC(C2)C3CCCC3
COc1cc(OC)c(c2OC(=CC(=O)c12)c3occc3)c4ccnn4C	DICZPKMTRZFBDL-UHFFFAOYSA-N	OFHZPVSBWWVFAQ-UHFFFAOYSA-N	COc1ccc(c2OC(=CC(=O)c12)c3occc3)c4ccnn4C	MEPWVXLGULTTSB-UHFFFAOYSA-N	CCc1ccc(C2=CC=CC2C)c3CC(=CC(=C)c13)C4=CC=CC4	UVTMGZHCOOKCMS-UHFFFAOYSA-N	CCC1CCC(C2CCCC2C)C3CC(CC(C)C13)C4CCCC4	WPTWTAQWWILDPM-UHFFFAOYSA-N	O=C1C=C(Oc2c1cccc2c3ccn[nH]3)c4occc4	ZNTIHMQHFGJGQC-UHFFFAOYSA-N	C=C1C=C(Cc2c(cccc12)C3=CC=CC3)C4=CC=CC4	POSHULNRRZGBQG-UHFFFAOYSA-N	CC1CC(CC2C1CCCC2C3CCCC3)C4CCCC4	OEVXLBRVUXDZNF-UHFFFAOYSA-N	C1C=C(Oc2c1cccc2c3ccn[nH]3)c4occc4	CXBPGHQZLCLPIH-UHFFFAOYSA-N	C1C=CC=C1C2=CCc3cccc(C4=CC=CC4)c3C2	QBADAUJJGXVXFT-UHFFFAOYSA-N	C1CCC(C1)C2CCC3CCCC(C4CCCC4)C3C2
COc1cc(OC)c(c(O)c1C(=O)\C=C\c2occc2)c3ccnn3C	YXTOWDUPLZXISK-VOTSOKGWSA-N	KBJGFZIIFDCMRF-VOTSOKGWSA-N	COc1ccc(cc1C(=O)\C=C\c2occc2)c3ccnn3C	DZGISGUTFHTYBW-OUKQBFOZSA-N	CCc1ccc(cc1C(=C)\C=C\C2=CC=CC2)C3=CC=CC3C	DVIOLBFUDLZUFS-UHFFFAOYSA-N	CCC1CCC(CC1C(C)CCC2CCCC2)C3CCCC3C	NKWIJDZXZHEPTG-VOTSOKGWSA-N	O=C(\C=C\c1occc1)c2cccc(c2)c3ccn[nH]3	OIIQCYRHCNAISI-BUHFOSPRSA-N	C=C(\C=C\C1=CC=CC1)c2cccc(c2)C3=CC=CC3	MOIBZRHNOTYTLF-UHFFFAOYSA-N	CC(CCC1CCCC1)C2CCCC(C2)C3CCCC3	JXYCDXVKFCTRGH-FARCUNLSSA-N	C(\C=C\c1occc1)c2cccc(c2)c3ccn[nH]3	PMKLAHHYXZAFEN-WEVVVXLNSA-N	C(\C=C\C1=CC=CC1)c2cccc(c2)C3=CC=CC3	AXQBYLSFIQQCOC-UHFFFAOYSA-N	C(CC1CCCC1)CC2CCCC(C2)C3CCCC3
CS(=O)(=O)c1ccc(cc1)C2=C(C(=O)c3cc(F)ccc3O2)c4cccnc4	DGODVVMCAZOSRJ-UHFFFAOYSA-N	UWEARNKVLYOLGY-UHFFFAOYSA-N	CS(=O)(=O)c1ccc(cc1)C2=C(C(=O)c3ccccc3O2)c4cccnc4	LLGDEGMFPVLFPL-UHFFFAOYSA-N	C[C](=C)(=C)c1ccc(cc1)C2=C(C(=C)c3ccccc3C2)c4ccccc4	QRZSCDDTUMIBRD-UHFFFAOYSA-N	CC1C2CCCCC2CC(C3CCC(CC3)C(C)(C)C)C1C4CCCCC4	RSWHPQXCLMCRTG-UHFFFAOYSA-N	O=C1C(=C(Oc2ccccc12)c3ccccc3)c4cccnc4	UIBCHFQJEAVZSB-UHFFFAOYSA-N	C=C1C(=C(Cc2ccccc12)c3ccccc3)c4ccccc4	LFWIOYJGZMAFKD-UHFFFAOYSA-N	CC1C2CCCCC2CC(C3CCCCC3)C1C4CCCCC4	HCXHXNIYMFVDQC-UHFFFAOYSA-N	C1C(=C(Oc2ccccc12)c3ccccc3)c4cccnc4	KAPOQNUOORZPDH-UHFFFAOYSA-N	C1C(=C(Cc2ccccc12)c3ccccc3)c4ccccc4	ZSPLAXJBIFTUGP-UHFFFAOYSA-N	C1CCC(CC1)C2CC3CCCCC3CC2C4CCCCC4
CCCN1\C(=N/c2ccccc2)\S\C(=C/c3ccc(OC)cc3)\C1=O	HBQHAILOQMPYCD-RABLAQOOSA-N	HBQHAILOQMPYCD-RABLAQOOSA-N	CCCN1\C(=N/c2ccccc2)\S\C(=C/c3ccc(OC)cc3)\C1=O	NOUOIAGRSUQASH-ZNLNQYBNSA-N	CCCC1\C(=C/c2ccccc2)\C\C(=C/c3ccc(CC)cc3)\C1=C	DCRSRHFIBJHAPC-UHFFFAOYSA-N	CCCC1C(CC2CCCCC2)CC(CC3CCC(CC)CC3)C1C	AXMGOWZVQOLCDR-KAMYIIQDSA-N	O=C1N\C(=N/c2ccccc2)\S/C/1=C\c3ccccc3	WLGAXNUMAKOCCA-IWGRKNQJSA-N	C=C1C\C(=C/c2ccccc2)\C/C/1=C\c3ccccc3	DTSSEOMPHVEBIH-UHFFFAOYSA-N	CC1CC(CC2CCCCC2)CC1CC3CCCCC3	LCORSFBCJVAZHX-PTNGSMBKSA-N	C1N\C(=N/c2ccccc2)\S/C/1=C\c3ccccc3	MUJDGJDQZKKZOJ-HJGWPUIUSA-N	C1C\C(=C/c2ccccc2)\C/C/1=C\c3ccccc3	OMXTUWJVBJNUHA-UHFFFAOYSA-N	C(C1CCCCC1)C2CCC(CC3CCCCC3)C2
OC(=O)Cc1c([nH]c2ccc(F)cc12)C(=O)c3ccc(Cl)cc3	XVLQJDCWMUNWRE-UHFFFAOYSA-N	XWVJAQZWNYGIPD-UHFFFAOYSA-N	CCc1c([nH]c2ccccc12)C(=O)c3ccccc3	GIFXNFRCBHFOCT-UHFFFAOYSA-N	CCC1=C(Cc2ccccc12)C(=C)c3ccccc3	HDCRQKAPTBJRTG-UHFFFAOYSA-N	CCC1C(CC2CCCCC12)C(C)C3CCCCC3	RLGAYEJPGHIHIB-UHFFFAOYSA-N	O=C(c1ccccc1)c2cc3ccccc3[nH]2	RAQMQRROXUZNQZ-UHFFFAOYSA-N	C=C(C1=Cc2ccccc2C1)c3ccccc3	OFEXKFLZBGKZPR-UHFFFAOYSA-N	CC(C1CCCCC1)C2CC3CCCCC3C2	UZOBCRQUEAWJQH-UHFFFAOYSA-N	C(c1ccccc1)c2cc3ccccc3[nH]2	QAUQHTFRJMMRFK-UHFFFAOYSA-N	C(C1=Cc2ccccc2C1)c3ccccc3	XZBRWXZCNFGWHM-UHFFFAOYSA-N	C(C1CCCCC1)C2CC3CCCCC3C2
CC(=CCC\C(=C\CNc1ccc(O)cc1)\C)C	WNGXJTGGDJXMAI-SDNWHVSQSA-N	PRUNGTCKDLESFV-BWFNYKPYSA-N	CC=CCCC=CCNc1ccccc1	WFNOMKFLYBDQOR-BRXUXDTNSA-N	CC=CCCC=CCCc1ccccc1	CLMFECCMAVQYQA-UHFFFAOYSA-N	CCCCCCCCCC1CCCCC1	UHOVQNZJYSORNB-UHFFFAOYSA-N	c1ccccc1	UHOVQNZJYSORNB-UHFFFAOYSA-N	c1ccccc1	XDTMQSROBMDMFD-UHFFFAOYSA-N	C1CCCCC1	UHOVQNZJYSORNB-UHFFFAOYSA-N	c1ccccc1	UHOVQNZJYSORNB-UHFFFAOYSA-N	c1ccccc1	XDTMQSROBMDMFD-UHFFFAOYSA-N	C1CCCCC1
COc1cc(\C=C\2/CCN3C(=O)c4ccccc4N=C23)cc(OC)c1OC(=O)C	AXEBTZCLYKIXII-XNTDXEJSSA-N	BQJAZKXIIDSRSG-NTEUORMPSA-N	COc1cc(OC)cc(\C=C\2/CCN3C(=O)c4ccccc4N=C23)c1	HUXYKAFADGXCFL-PXLXIMEGSA-N	CCc1cc(CC)cc(\C=C\2/CCC3C(=C)c4ccccc4C=C23)c1	YCGGBFMQNIROHE-UHFFFAOYSA-N	CCC1CC(CC)CC(CC2CCC3C(C)C4CCCCC4CC23)C1	SMIVDYUWPSDRLK-WYMLVPIESA-N	O=C1N2CC\C(=C/c3ccccc3)\C2=Nc4ccccc14	BPKLAOWCYAYVHC-QGOAFFKASA-N	C=C1C2CC\C(=C/c3ccccc3)\C2=Cc4ccccc14	CHBUEDOOFQFKJG-UHFFFAOYSA-N	CC1C2CCCCC2CC3C(CC4CCCCC4)CCC13	RUVSVBBUBBRJSK-NTCAYCPXSA-N	C1C\C(=C/c2ccccc2)\C3=Nc4ccccc4CN13	SVHZGMGHIJOUCS-LDADJPATSA-N	C1C\C(=C/c2ccccc2)\C3=Cc4ccccc4CC13	IJWFQEDYYDFYBX-UHFFFAOYSA-N	C(C1CCCCC1)C2CCC3CC4CCCCC4CC23
CC(C)NC(=O)Cc1cc(c2ccc(cc2)S(=O)(=O)C)n(c1C)c3ccc(F)cc3	AXRBUGMLYYRUEI-UHFFFAOYSA-N	XAMRAGHVMRXTLZ-UHFFFAOYSA-N	CCNC(=O)Cc1cc(c2ccc(cc2)S(=O)(=O)C)n(c1)c3ccccc3	DCCDQQMABMDJOW-UHFFFAOYSA-N	CCCC(=C)CC1=CC(C(=C1)c2ccc(cc2)[C](=C)(=C)C)c3ccccc3	YIARJNPMANFHBY-UHFFFAOYSA-N	CCCC(C)CC1CC(C2CCCCC2)C(C1)C3CCC(CC3)C(C)(C)C	ZZDIPNSMKJPHTR-UHFFFAOYSA-N	c1ccc(cc1)c2cccn2c3ccccc3	XBINOVBNAGGKHM-UHFFFAOYSA-N	C1=CC(C(=C1)c2ccccc2)c3ccccc3	XDDVPYUEAYKJAG-UHFFFAOYSA-N	C1CCC(CC1)C2CCCC2C3CCCCC3	ZZDIPNSMKJPHTR-UHFFFAOYSA-N	c1ccc(cc1)c2cccn2c3ccccc3	XBINOVBNAGGKHM-UHFFFAOYSA-N	C1=CC(C(=C1)c2ccccc2)c3ccccc3	XDDVPYUEAYKJAG-UHFFFAOYSA-N	C1CCC(CC1)C2CCCC2C3CCCCC3
CCOC(=O)Cc1cc(c2ccc(cc2)S(=O)(=O)N)n(c1C)c3cccc(F)c3	VMAMODBWXOFAPV-UHFFFAOYSA-N	GFYLZGUOKYJAMZ-UHFFFAOYSA-N	CCOC(=O)Cc1cc(c2ccccc2)n(c1C)c3ccccc3	CFNOWOBLDSDLSL-UHFFFAOYSA-N	CCCC(=C)CC1=C(C)C(C(=C1)c2ccccc2)c3ccccc3	HIMWDXFXBNRMPA-UHFFFAOYSA-N	CCCC(C)CC1CC(C2CCCCC2)C(C3CCCCC3)C1C	ZZDIPNSMKJPHTR-UHFFFAOYSA-N	c1ccc(cc1)c2cccn2c3ccccc3	XBINOVBNAGGKHM-UHFFFAOYSA-N	C1=CC(C(=C1)c2ccccc2)c3ccccc3	XDDVPYUEAYKJAG-UHFFFAOYSA-N	C1CCC(CC1)C2CCCC2C3CCCCC3	ZZDIPNSMKJPHTR-UHFFFAOYSA-N	c1ccc(cc1)c2cccn2c3ccccc3	XBINOVBNAGGKHM-UHFFFAOYSA-N	C1=CC(C(=C1)c2ccccc2)c3ccccc3	XDDVPYUEAYKJAG-UHFFFAOYSA-N	C1CCC(CC1)C2CCCC2C3CCCCC3
CC(=O)NS(=O)(=O)c1ccc(cc1)n2nc(cc2c3ccc(C)cc3)C(F)(F)F	AIXYDGRTMBAPLW-UHFFFAOYSA-N	RXQJBDWHVDREDR-UHFFFAOYSA-N	CC(=O)NS(=O)(=O)c1ccc(cc1)n2nccc2c3ccc(C)cc3	BTJUSLQIZKCJKZ-UHFFFAOYSA-N	CC(=C)C[C](=C)(=C)c1ccc(cc1)C2C=CC=C2c3ccc(C)cc3	JKKAUFPWLNXRJR-UHFFFAOYSA-N	CC(C)CC(C)(C)C1CCC(CC1)C2CCCC2C3CCC(C)CC3	IDCXLYCLPHRSAZ-UHFFFAOYSA-N	c1ccc(cc1)c2ccnn2c3ccccc3	XBINOVBNAGGKHM-UHFFFAOYSA-N	C1=CC(C(=C1)c2ccccc2)c3ccccc3	XDDVPYUEAYKJAG-UHFFFAOYSA-N	C1CCC(CC1)C2CCCC2C3CCCCC3	IDCXLYCLPHRSAZ-UHFFFAOYSA-N	c1ccc(cc1)c2ccnn2c3ccccc3	XBINOVBNAGGKHM-UHFFFAOYSA-N	C1=CC(C(=C1)c2ccccc2)c3ccccc3	XDDVPYUEAYKJAG-UHFFFAOYSA-N	C1CCC(CC1)C2CCCC2C3CCCCC3
[2H]C([2H])([2H])c1cc(Cl)cc2C=C(C(Oc12)C(F)(F)F)C(=O)O	NONBXOPYDWLZGR-FIBGUPNXSA-N	UNSRMDRNXYJHAJ-UHFFFAOYSA-N	CC1=Cc2cccc(C)c2OC1	ZCFZOSNJSOVDCC-UHFFFAOYSA-N	CC1=Cc2cccc(C)c2CC1	SXLVBBLVYUOSKX-UHFFFAOYSA-N	CC1CCC2C(C)CCCC2C1	KYNSBQPICQTCGU-UHFFFAOYSA-N	C1Oc2ccccc2C=C1	KEIFWROAQVVDBN-UHFFFAOYSA-N	C1Cc2ccccc2C=C1	NNBZCPXTIHJBJL-UHFFFAOYSA-N	C1CCC2CCCCC2C1	KYNSBQPICQTCGU-UHFFFAOYSA-N	C1Oc2ccccc2C=C1	KEIFWROAQVVDBN-UHFFFAOYSA-N	C1Cc2ccccc2C=C1	NNBZCPXTIHJBJL-UHFFFAOYSA-N	C1CCC2CCCCC2C1
CCOC(=O)Cc1cc(c2ccc(cc2)S(=O)(=O)N)n(c1C)c3ccc(F)cc3	XBPVHANUCSNHKT-UHFFFAOYSA-N	GFYLZGUOKYJAMZ-UHFFFAOYSA-N	CCOC(=O)Cc1cc(c2ccccc2)n(c1C)c3ccccc3	CFNOWOBLDSDLSL-UHFFFAOYSA-N	CCCC(=C)CC1=C(C)C(C(=C1)c2ccccc2)c3ccccc3	HIMWDXFXBNRMPA-UHFFFAOYSA-N	CCCC(C)CC1CC(C2CCCCC2)C(C3CCCCC3)C1C	ZZDIPNSMKJPHTR-UHFFFAOYSA-N	c1ccc(cc1)c2cccn2c3ccccc3	XBINOVBNAGGKHM-UHFFFAOYSA-N	C1=CC(C(=C1)c2ccccc2)c3ccccc3	XDDVPYUEAYKJAG-UHFFFAOYSA-N	C1CCC(CC1)C2CCCC2C3CCCCC3	ZZDIPNSMKJPHTR-UHFFFAOYSA-N	c1ccc(cc1)c2cccn2c3ccccc3	XBINOVBNAGGKHM-UHFFFAOYSA-N	C1=CC(C(=C1)c2ccccc2)c3ccccc3	XDDVPYUEAYKJAG-UHFFFAOYSA-N	C1CCC(CC1)C2CCCC2C3CCCCC3
[2H]C([2H])([2H])c1cc2OC(C(=Cc2c(c1Br)C([2H])([2H])[2H])C(=O)O)C(F)(F)F	ZAEJFCCEYBSYJM-WFGJKAKNSA-N	VSSDKMHBSXWAKP-UHFFFAOYSA-N	CC1=Cc2ccc(C)cc2OC1	FMGUJLZRWBXTBD-UHFFFAOYSA-N	CC1=Cc2ccc(C)cc2CC1	XNOHNIPVHGINQP-UHFFFAOYSA-N	CC1CCC2CC(C)CCC2C1	KYNSBQPICQTCGU-UHFFFAOYSA-N	C1Oc2ccccc2C=C1	KEIFWROAQVVDBN-UHFFFAOYSA-N	C1Cc2ccccc2C=C1	NNBZCPXTIHJBJL-UHFFFAOYSA-N	C1CCC2CCCCC2C1	KYNSBQPICQTCGU-UHFFFAOYSA-N	C1Oc2ccccc2C=C1	KEIFWROAQVVDBN-UHFFFAOYSA-N	C1Cc2ccccc2C=C1	NNBZCPXTIHJBJL-UHFFFAOYSA-N	C1CCC2CCCCC2C1
[11CH3]S(=O)(=O)c1ccc(cc1)C(=C(c2ccccc2)c3ccccc3)CCCC	QQERLQWDENETQT-JVVVGQRLSA-N	QQERLQWDENETQT-JVVVGQRLSA-N	[11CH3]S(=O)(=O)c1ccc(cc1)C(=C(c2ccccc2)c3ccccc3)CCCC	SIMFLVBKJRJMBV-UHFFFAOYSA-N	CCCCC(=C(c1ccccc1)c2ccccc2)c3ccc(cc3)[C](=C)(=C)C	CMDVQMXOQLFCOI-UHFFFAOYSA-N	CCCCC(C(C1CCCCC1)C2CCCCC2)C3CCC(CC3)C(C)(C)C	MKYQPGPNVYRMHI-UHFFFAOYSA-N	C(=C(c1ccccc1)c2ccccc2)c3ccccc3	MKYQPGPNVYRMHI-UHFFFAOYSA-N	C(=C(c1ccccc1)c2ccccc2)c3ccccc3	ZRLRQTYAHVRATD-UHFFFAOYSA-N	C(C(C1CCCCC1)C2CCCCC2)C3CCCCC3	MKYQPGPNVYRMHI-UHFFFAOYSA-N	C(=C(c1ccccc1)c2ccccc2)c3ccccc3	MKYQPGPNVYRMHI-UHFFFAOYSA-N	C(=C(c1ccccc1)c2ccccc2)c3ccccc3	ZRLRQTYAHVRATD-UHFFFAOYSA-N	C(C(C1CCCCC1)C2CCCCC2)C3CCCCC3
CC(=O)NS(=O)(=O)c1ccc(cc1C(=O)O)c2ccc(F)cc2F	UVOXUZNMXOWCGT-UHFFFAOYSA-N	YHOUQKMCHITDCT-UHFFFAOYSA-N	CC(=O)NS(=O)(=O)c1ccc(cc1C)c2ccccc2	SWQSSYNGGLVREY-UHFFFAOYSA-N	CC(=C)C[C](=C)(=C)c1ccc(cc1C)c2ccccc2	HDHXMMGRURMRNA-UHFFFAOYSA-N	CC(C)CC(C)(C)C1CCC(CC1C)C2CCCCC2	ZUOUZKKEUPVFJK-UHFFFAOYSA-N	c1ccc(cc1)c2ccccc2	ZUOUZKKEUPVFJK-UHFFFAOYSA-N	c1ccc(cc1)c2ccccc2	WVIIMZNLDWSIRH-UHFFFAOYSA-N	C1CCC(CC1)C2CCCCC2	ZUOUZKKEUPVFJK-UHFFFAOYSA-N	c1ccc(cc1)c2ccccc2	ZUOUZKKEUPVFJK-UHFFFAOYSA-N	c1ccc(cc1)c2ccccc2	WVIIMZNLDWSIRH-UHFFFAOYSA-N	C1CCC(CC1)C2CCCCC2
COc1cc(CN2C(=O)c3ccc(cc3C2=O)[N+](=O)[O-])cc(OC)c1OC	VFVWBGPGUDWLHU-UHFFFAOYSA-N	OPJRXKAFSAVDQW-UHFFFAOYSA-N	COc1cc(CN2C(=O)c3ccccc3C2=O)cc(OC)c1	RYOYLPHTXCJHOH-UHFFFAOYSA-N	CCc1cc(CC)cc(CC2C(=C)c3ccccc3C2=C)c1	FIFQDCLUHKIEIY-UHFFFAOYSA-N	CCC1CC(CC)CC(CC2C(C)C3CCCCC3C2C)C1	WITXFYCLPDFRNM-UHFFFAOYSA-N	O=C1N(Cc2ccccc2)C(=O)c3ccccc13	LTEDFGASCWUEFS-UHFFFAOYSA-N	C=C1C(Cc2ccccc2)C(=C)c3ccccc13	HJORGFPANHHNFZ-UHFFFAOYSA-N	CC1C(CC2CCCCC2)C(C)C3CCCCC13	FGTWRFGVFTTZOI-UHFFFAOYSA-N	C(N1Cc2ccccc2C1)c3ccccc3	OGIMOKSXVWIJMT-UHFFFAOYSA-N	C(C1Cc2ccccc2C1)c3ccccc3	XZBRWXZCNFGWHM-UHFFFAOYSA-N	C(C1CCCCC1)C2CC3CCCCC3C2
COc1cc(\C=C\c2cc(\C=C\c3ccc(O)c(OC)c3)[nH]n2)ccc1O	LKLASFRCXLTNMY-FCXRPNKRSA-N	ZCZWSSPTUVFYJG-WGDLNXRISA-N	COc1cccc(\C=C\c2cc(\C=C\c3cccc(OC)c3)[nH]n2)c1	YOYDLJOETBCREU-PHEQNACWSA-N	CCc1cccc(\C=C\C2=CC(=CC2)\C=C\c3cccc(CC)c3)c1	WKWILPRQRANEDL-UHFFFAOYSA-N	CCC1CCCC(CCC2CCC(CCC3CCCC(CC)C3)C2)C1	BKUWNRPQGVLQRY-PHEQNACWSA-N	C(=C\c1cc(\C=C\c2ccccc2)[nH]n1)/c3ccccc3	SPQRIVLUEJBKHW-PHEQNACWSA-N	C1C=C(\C=C\c2ccccc2)C=C1\C=C\c3ccccc3	WPNBHKAJGDDTEN-UHFFFAOYSA-N	C(CC1CCC(CCC2CCCCC2)C1)C3CCCCC3	BKUWNRPQGVLQRY-PHEQNACWSA-N	C(=C\c1cc(\C=C\c2ccccc2)[nH]n1)/c3ccccc3	SPQRIVLUEJBKHW-PHEQNACWSA-N	C1C=C(\C=C\c2ccccc2)C=C1\C=C\c3ccccc3	WPNBHKAJGDDTEN-UHFFFAOYSA-N	C(CC1CCC(CCC2CCCCC2)C1)C3CCCCC3
[2H]C([2H])([2H])c1cc2OC(C(=Cc2c(c1Cl)C([2H])([2H])[2H])C(=O)O)C(F)(F)F	UNEVTVWOSGJGLU-WFGJKAKNSA-N	VSSDKMHBSXWAKP-UHFFFAOYSA-N	CC1=Cc2ccc(C)cc2OC1	FMGUJLZRWBXTBD-UHFFFAOYSA-N	CC1=Cc2ccc(C)cc2CC1	XNOHNIPVHGINQP-UHFFFAOYSA-N	CC1CCC2CC(C)CCC2C1	KYNSBQPICQTCGU-UHFFFAOYSA-N	C1Oc2ccccc2C=C1	KEIFWROAQVVDBN-UHFFFAOYSA-N	C1Cc2ccccc2C=C1	NNBZCPXTIHJBJL-UHFFFAOYSA-N	C1CCC2CCCCC2C1	KYNSBQPICQTCGU-UHFFFAOYSA-N	C1Oc2ccccc2C=C1	KEIFWROAQVVDBN-UHFFFAOYSA-N	C1Cc2ccccc2C=C1	NNBZCPXTIHJBJL-UHFFFAOYSA-N	C1CCC2CCCCC2C1
COc1ccc(CN2C(=O)c3ccc(cc3C2=O)[N+](=O)[O-])cc1	GYEAQZHGHYVSGK-UHFFFAOYSA-N	KBSAUETWMISGCC-UHFFFAOYSA-N	COc1ccc(CN2C(=O)c3ccccc3C2=O)cc1	VPRAVRLEOZPSCP-UHFFFAOYSA-N	CCc1ccc(CC2C(=C)c3ccccc3C2=C)cc1	FRFSOBYWOIUSDP-UHFFFAOYSA-N	CCC1CCC(CC2C(C)C3CCCCC3C2C)CC1	WITXFYCLPDFRNM-UHFFFAOYSA-N	O=C1N(Cc2ccccc2)C(=O)c3ccccc13	LTEDFGASCWUEFS-UHFFFAOYSA-N	C=C1C(Cc2ccccc2)C(=C)c3ccccc13	HJORGFPANHHNFZ-UHFFFAOYSA-N	CC1C(CC2CCCCC2)C(C)C3CCCCC13	FGTWRFGVFTTZOI-UHFFFAOYSA-N	C(N1Cc2ccccc2C1)c3ccccc3	OGIMOKSXVWIJMT-UHFFFAOYSA-N	C(C1Cc2ccccc2C1)c3ccccc3	XZBRWXZCNFGWHM-UHFFFAOYSA-N	C(C1CCCCC1)C2CC3CCCCC3C2
COc1cc(CN2C(=O)c3cc(Cl)c(Cl)cc3C2=O)cc(OC)c1OC	CIDSGDXZKDZTFH-UHFFFAOYSA-N	OPJRXKAFSAVDQW-UHFFFAOYSA-N	COc1cc(CN2C(=O)c3ccccc3C2=O)cc(OC)c1	RYOYLPHTXCJHOH-UHFFFAOYSA-N	CCc1cc(CC)cc(CC2C(=C)c3ccccc3C2=C)c1	FIFQDCLUHKIEIY-UHFFFAOYSA-N	CCC1CC(CC)CC(CC2C(C)C3CCCCC3C2C)C1	WITXFYCLPDFRNM-UHFFFAOYSA-N	O=C1N(Cc2ccccc2)C(=O)c3ccccc13	LTEDFGASCWUEFS-UHFFFAOYSA-N	C=C1C(Cc2ccccc2)C(=C)c3ccccc13	HJORGFPANHHNFZ-UHFFFAOYSA-N	CC1C(CC2CCCCC2)C(C)C3CCCCC13	FGTWRFGVFTTZOI-UHFFFAOYSA-N	C(N1Cc2ccccc2C1)c3ccccc3	OGIMOKSXVWIJMT-UHFFFAOYSA-N	C(C1Cc2ccccc2C1)c3ccccc3	XZBRWXZCNFGWHM-UHFFFAOYSA-N	C(C1CCCCC1)C2CC3CCCCC3C2
COc1ccc(cc1)[C@@H]2SCC(=O)N2CCN3[C@H](SCC3=O)c4ccc(OC)cc4	MEIHFWBAEBWTRG-SZPZYZBQSA-N	MEIHFWBAEBWTRG-SZPZYZBQSA-N	COc1ccc(cc1)[C@@H]2SCC(=O)N2CCN3[C@H](SCC3=O)c4ccc(OC)cc4	JLDFBNNZACUTCU-QYVRTBTHSA-N	CCc1ccc(cc1)C2CCC(=C)C2CCC3C(CCC3=C)c4ccc(CC)cc4	YVCJLZDJIMOULS-UHFFFAOYSA-N	CCC1CCC(CC1)C2CCC(C)C2CCC3C(C)CCC3C4CCC(CC)CC4	JDXXRAJDMGVZCQ-BGYRXZFFSA-N	O=C1CS[C@H](N1CCN2[C@H](SCC2=O)c3ccccc3)c4ccccc4	SSNBNHHPWRFCKR-UHFFFAOYSA-N	C=C1CCC(C1CCC2C(CCC2=C)c3ccccc3)c4ccccc4	ZIJXRAJCNFGTPW-UHFFFAOYSA-N	CC1CCC(C2CCCCC2)C1CCC3C(C)CCC3C4CCCCC4	GIXZVWOYSNIMFA-BGYRXZFFSA-N	C(CN1CCS[C@@H]1c2ccccc2)N3CCS[C@H]3c4ccccc4	ISYOAPKSTFRHOH-UHFFFAOYSA-N	C(CC1CCCC1c2ccccc2)C3CCCC3c4ccccc4	LKVLRKLQZHIRDK-UHFFFAOYSA-N	C(CC1CCCC1C2CCCCC2)C3CCCC3C4CCCCC4
CC[C@]1(C)OC2(OCC(COC(=O)CCC(=O)O)O2)C(=C1c3ccc(cc3)S(=O)(=O)C)OC(C)C	MMJRNEITZCOUML-JXKJCSFESA-N	HUVOJOLWZLVDHL-UHFFFAOYSA-N	CCCC(=O)OCC1COC2(OCC(=C2)c3ccc(cc3)S(=O)(=O)C)O1	HMVAVTXAXLESAM-UHFFFAOYSA-N	CCCC(=C)CCC1CCC2(CCC(=C2)c3ccc(cc3)[C](=C)(=C)C)C1	WWNFXTHVINIDSO-UHFFFAOYSA-N	CCCC(C)CCC1CCC2(CCC(C2)C3CCC(CC3)C(C)(C)C)C1	DXRDAWXSGRATJQ-UHFFFAOYSA-N	C1COC2(O1)OCC(=C2)c3ccccc3	AQCPCOOPOYQMOG-UHFFFAOYSA-N	C1CCC2(C1)CCC(=C2)c3ccccc3	SSJIAJPRMRVLGB-UHFFFAOYSA-N	C1CCC(CC1)C2CCC3(CCCC3)C2	DXRDAWXSGRATJQ-UHFFFAOYSA-N	C1COC2(O1)OCC(=C2)c3ccccc3	AQCPCOOPOYQMOG-UHFFFAOYSA-N	C1CCC2(C1)CCC(=C2)c3ccccc3	SSJIAJPRMRVLGB-UHFFFAOYSA-N	C1CCC(CC1)C2CCC3(CCCC3)C2
COc1ccc(CN2C(=O)c3cc(Cl)c(Cl)cc3C2=O)cc1	QSRUHEHUTRHBDP-UHFFFAOYSA-N	KBSAUETWMISGCC-UHFFFAOYSA-N	COc1ccc(CN2C(=O)c3ccccc3C2=O)cc1	VPRAVRLEOZPSCP-UHFFFAOYSA-N	CCc1ccc(CC2C(=C)c3ccccc3C2=C)cc1	FRFSOBYWOIUSDP-UHFFFAOYSA-N	CCC1CCC(CC2C(C)C3CCCCC3C2C)CC1	WITXFYCLPDFRNM-UHFFFAOYSA-N	O=C1N(Cc2ccccc2)C(=O)c3ccccc13	LTEDFGASCWUEFS-UHFFFAOYSA-N	C=C1C(Cc2ccccc2)C(=C)c3ccccc13	HJORGFPANHHNFZ-UHFFFAOYSA-N	CC1C(CC2CCCCC2)C(C)C3CCCCC13	FGTWRFGVFTTZOI-UHFFFAOYSA-N	C(N1Cc2ccccc2C1)c3ccccc3	OGIMOKSXVWIJMT-UHFFFAOYSA-N	C(C1Cc2ccccc2C1)c3ccccc3	XZBRWXZCNFGWHM-UHFFFAOYSA-N	C(C1CCCCC1)C2CC3CCCCC3C2
COc1cc(OC)c(C2=CC(=O)c3c(OC)cc(OC)c(c3O2)c4ccnn4C)c(OC)c1	DVUZTDXPUQUBHJ-UHFFFAOYSA-N	MXHLOTDXYOFKLC-UHFFFAOYSA-N	COc1ccc(cc1)C2=CC(=O)c3c(OC)ccc(c3O2)c4ccn[nH]4	AEIMAEZHLMHSJE-UHFFFAOYSA-N	CCc1ccc(cc1)C2=CC(=C)c3c(CC)ccc(C4=CC=CC4)c3C2	WJXPREYLMLAKPE-UHFFFAOYSA-N	CCC1CCC(CC1)C2CC(C)C3C(CC)CCC(C4CCCC4)C3C2	ZAFLAHXNEJIQCH-UHFFFAOYSA-N	O=C1C=C(Oc2c1cccc2c3ccn[nH]3)c4ccccc4	YCWSIWUUGHUQLV-UHFFFAOYSA-N	C=C1C=C(Cc2c1cccc2C3=CC=CC3)c4ccccc4	WWWASXPMKIFGNQ-UHFFFAOYSA-N	CC1CC(CC2C1CCCC2C3CCCC3)C4CCCCC4	YWUHPASNQPXKHA-UHFFFAOYSA-N	C1C=C(Oc2c1cccc2c3ccn[nH]3)c4ccccc4	DBGLFIIKLQVJBW-UHFFFAOYSA-N	C1C=CC=C1c2cccc3CC=C(Cc23)c4ccccc4	GMSGSAAKXVLINF-UHFFFAOYSA-N	C1CCC(CC1)C2CCC3CCCC(C4CCCC4)C3C2
CS(=O)(=O)Nc1cc2CCC(=O)c2cc1Oc3ccc(F)cc3F	CXJONBHNIJFARE-UHFFFAOYSA-N	BVWQEBWCUCGHHZ-UHFFFAOYSA-N	CS(=O)(=O)Nc1cc2CCC(=O)c2cc1Oc3ccccc3	VTJONLIQYKMRIU-UHFFFAOYSA-N	C[C](=C)(=C)Cc1cc2CCC(=C)c2cc1Cc3ccccc3	YJLNPIAUYLYQGC-UHFFFAOYSA-N	CC1CCC2CC(CC(C)(C)C)C(CC3CCCCC3)CC12	NUGVJWUPWVQGJL-UHFFFAOYSA-N	O=C1CCc2ccc(Oc3ccccc3)cc12	SEXCIBJIXVMSRZ-UHFFFAOYSA-N	C=C1CCc2ccc(Cc3ccccc3)cc12	QNJIIGLRIXCDAU-UHFFFAOYSA-N	CC1CCC2CCC(CC3CCCCC3)CC12	ABBXLIATSQBDNG-UHFFFAOYSA-N	C1Cc2ccc(Oc3ccccc3)cc2C1	GPBHQTNHTKCRCN-UHFFFAOYSA-N	C(c1ccccc1)c2ccc3CCCc3c2	BVDQHJOLQLJALX-UHFFFAOYSA-N	C(C1CCCCC1)C2CCC3CCCC3C2
Clc1nc(Nc2ccc(cc2)N3CCOCC3=O)nc(n1)N4CCCC4	XUCNQRWIELTSLI-UHFFFAOYSA-N	TWBQDQOTZQHCME-UHFFFAOYSA-N	O=C1COCCN1c2ccc(Nc3ncnc(n3)N4CCCC4)cc2	OZFCWDPAGAMQPQ-UHFFFAOYSA-N	C=C1CCCCC1c2ccc(Cc3cccc(c3)C4CCCC4)cc2	GDTNZQAFAMLVCI-UHFFFAOYSA-N	CC1CCCCC1C2CCC(CC3CCCC(C3)C4CCCC4)CC2	TWBQDQOTZQHCME-UHFFFAOYSA-N	O=C1COCCN1c2ccc(Nc3ncnc(n3)N4CCCC4)cc2	OZFCWDPAGAMQPQ-UHFFFAOYSA-N	C=C1CCCCC1c2ccc(Cc3cccc(c3)C4CCCC4)cc2	GDTNZQAFAMLVCI-UHFFFAOYSA-N	CC1CCCCC1C2CCC(CC3CCCC(C3)C4CCCC4)CC2	BHPWOFOKKQMMMR-UHFFFAOYSA-N	C1CCN(C1)c2ncnc(Nc3ccc(cc3)N4CCOCC4)n2	DNTMNSGTINZHSN-UHFFFAOYSA-N	C(c1ccc(cc1)C2CCCCC2)c3cccc(c3)C4CCCC4	JIIHFVIIEBAIAX-UHFFFAOYSA-N	C(C1CCC(CC1)C2CCCCC2)C3CCCC(C3)C4CCCC4
COc1ccc2cc(ccc2c1)[C@H](C)C(=O)OCCCCO[N+](=O)[O-]	AKFJWRDCWYYTIG-ZDUSSCGKSA-N	BFEPUKJCAKZRRC-UHFFFAOYSA-N	CCCCOC(=O)Cc1ccc2cc(OC)ccc2c1	JHJFZTLJYANVGE-UHFFFAOYSA-N	CCCCCC(=C)Cc1ccc2cc(CC)ccc2c1	QHZCGNFGEIPXKE-UHFFFAOYSA-N	CCCCCC(C)CC1CCC2CC(CC)CCC2C1	UFWIBTONFRDIAS-UHFFFAOYSA-N	c1ccc2ccccc2c1	UFWIBTONFRDIAS-UHFFFAOYSA-N	c1ccc2ccccc2c1	NNBZCPXTIHJBJL-UHFFFAOYSA-N	C1CCC2CCCCC2C1	UFWIBTONFRDIAS-UHFFFAOYSA-N	c1ccc2ccccc2c1	UFWIBTONFRDIAS-UHFFFAOYSA-N	c1ccc2ccccc2c1	NNBZCPXTIHJBJL-UHFFFAOYSA-N	C1CCC2CCCCC2C1
FC(F)(F)c1ccc(cc1)C2SCC(=O)N2c3ccc4[nH]c(S)nc4c3	SPSZDUYTLWDUHY-UHFFFAOYSA-N	VQLUOSPAQPGCMH-UHFFFAOYSA-N	Cc1ccc(cc1)C2SCC(=O)N2c3ccc4[nH]cnc4c3	UUMCLDFLFQZPDP-UHFFFAOYSA-N	Cc1ccc(cc1)C2CCC(=C)C2c3ccc4CC=Cc4c3	VNACNSIAELNDSF-UHFFFAOYSA-N	CC1CCC(CC1)C2CCC(C)C2C3CCC4CCCC4C3	RTCKSAFCQAVYNF-UHFFFAOYSA-N	O=C1CSC(N1c2ccc3[nH]cnc3c2)c4ccccc4	DPGVDMMQVROGCL-UHFFFAOYSA-N	C=C1CCC(C1c2ccc3CC=Cc3c2)c4ccccc4	DSLYLOGKILXKTQ-UHFFFAOYSA-N	CC1CCC(C2CCCCC2)C1C3CCC4CCCC4C3	TVOJTMABNQTRRL-UHFFFAOYSA-N	C1CN(C(S1)c2ccccc2)c3ccc4[nH]cnc4c3	KUUIPMKYRLILFR-UHFFFAOYSA-N	C1CC(C(C1)c2ccc3CC=Cc3c2)c4ccccc4	DOQAWQZDQDSYGO-UHFFFAOYSA-N	C1CCC(CC1)C2CCCC2C3CCC4CCCC4C3
O=C(Nc1c(cnn1c2ccccc2)C#N)C(=O)Nc3c(cnn3c4ccccc4)C#N	BTUMJTVAZKCRBC-UHFFFAOYSA-N	XPUGGBHOCSUPGU-UHFFFAOYSA-N	Cc1cnn(c1NC(=O)C(=O)Nc2c(C)cnn2c3ccccc3)c4ccccc4	CHDFTPUWYXOMIN-UHFFFAOYSA-N	CC1=C(CC(=C)C(=C)CC2=C(C)C=CC2c3ccccc3)C(C=C1)c4ccccc4	WLWFIZJIOIGEOA-UHFFFAOYSA-N	CC(CC1C(C)CCC1C2CCCCC2)C(C)CC3C(C)CCC3C4CCCCC4	RYGBXXWNZSNEOA-UHFFFAOYSA-N	O=C(Nc1ccnn1c2ccccc2)C(=O)Nc3ccnn3c4ccccc4	CQHHVKNDXHFZEN-UHFFFAOYSA-N	C=C(CC1=CC=CC1c2ccccc2)C(=C)CC3=CC=CC3c4ccccc4	DKHFQAFNEQWMSO-UHFFFAOYSA-N	CC(CC1CCCC1C2CCCCC2)C(C)CC3CCCC3C4CCCCC4	IWIVRLYYQPVTEI-UHFFFAOYSA-N	C(CNc1ccnn1c2ccccc2)Nc3ccnn3c4ccccc4	NRZSFRDHZXBZQP-UHFFFAOYSA-N	C(CCC1=CC=CC1c2ccccc2)CC3=CC=CC3c4ccccc4	YFEOQQNMNSCFAJ-UHFFFAOYSA-N	C(CCC1CCCC1C2CCCCC2)CC3CCCC3C4CCCCC4
NS(=O)(=O)c1ccc(cc1)n2nc(cc2C3=CC(=O)N(O)C=C3)C(F)(F)F	PJJGQOOKFTZAPT-UHFFFAOYSA-N	KHWLANUPXGTULP-UHFFFAOYSA-N	Cc1cc(C2=CC(=O)NC=C2)n(n1)c3ccccc3	MJMFGEOIKSBTJU-UHFFFAOYSA-N	CC1=CC(C(=C1)C2=CC(=C)CC=C2)c3ccccc3	IBXYNRUIBJATPL-UHFFFAOYSA-N	CC1CCCC(C1)C2CC(C)CC2C3CCCCC3	RROPCVFBUAGLAP-UHFFFAOYSA-N	O=C1NC=CC(=C1)c2ccnn2c3ccccc3	NAMDENHPLVDVCF-UHFFFAOYSA-N	C=C1CC=CC(=C1)C2=CC=CC2c3ccccc3	TXRJTNJWWJVTGG-UHFFFAOYSA-N	CC1CCCC(C1)C2CCCC2C3CCCCC3	GQLXSCRRUYJFMX-UHFFFAOYSA-N	C1NC=CC(=C1)c2ccnn2c3ccccc3	DKUXGNYETXXTEL-UHFFFAOYSA-N	C1CC=C(C=C1)C2=CC=CC2c3ccccc3	XDDVPYUEAYKJAG-UHFFFAOYSA-N	C1CCC(CC1)C2CCCC2C3CCCCC3
[O-][N+](=O)c1cccc(c1)C2SCC(=O)N2c3ccc4[nH]c(S)nc4c3	NINYKRMOKMRFSJ-UHFFFAOYSA-N	RTCKSAFCQAVYNF-UHFFFAOYSA-N	O=C1CSC(N1c2ccc3[nH]cnc3c2)c4ccccc4	DPGVDMMQVROGCL-UHFFFAOYSA-N	C=C1CCC(C1c2ccc3CC=Cc3c2)c4ccccc4	DSLYLOGKILXKTQ-UHFFFAOYSA-N	CC1CCC(C2CCCCC2)C1C3CCC4CCCC4C3	RTCKSAFCQAVYNF-UHFFFAOYSA-N	O=C1CSC(N1c2ccc3[nH]cnc3c2)c4ccccc4	DPGVDMMQVROGCL-UHFFFAOYSA-N	C=C1CCC(C1c2ccc3CC=Cc3c2)c4ccccc4	DSLYLOGKILXKTQ-UHFFFAOYSA-N	CC1CCC(C2CCCCC2)C1C3CCC4CCCC4C3	TVOJTMABNQTRRL-UHFFFAOYSA-N	C1CN(C(S1)c2ccccc2)c3ccc4[nH]cnc4c3	KUUIPMKYRLILFR-UHFFFAOYSA-N	C1CC(C(C1)c2ccc3CC=Cc3c2)c4ccccc4	DOQAWQZDQDSYGO-UHFFFAOYSA-N	C1CCC(CC1)C2CCCC2C3CCC4CCCC4C3
CS(=O)(=O)c1ccc(cc1)c2ccccc2c3ccccc3	XQPALJPKMLBASC-UHFFFAOYSA-N	XQPALJPKMLBASC-UHFFFAOYSA-N	CS(=O)(=O)c1ccc(cc1)c2ccccc2c3ccccc3	KMFBVOBTDDNASX-UHFFFAOYSA-N	C[C](=C)(=C)c1ccc(cc1)c2ccccc2c3ccccc3	QVBYXIXYKOPKSQ-UHFFFAOYSA-N	CC(C)(C)C1CCC(CC1)C2CCCCC2C3CCCCC3	OIAQMFOKAXHPNH-UHFFFAOYSA-N	c1ccc(cc1)c2ccccc2c3ccccc3	OIAQMFOKAXHPNH-UHFFFAOYSA-N	c1ccc(cc1)c2ccccc2c3ccccc3	JSVILEFZXZLOES-UHFFFAOYSA-N	C1CCC(CC1)C2CCCCC2C3CCCCC3	OIAQMFOKAXHPNH-UHFFFAOYSA-N	c1ccc(cc1)c2ccccc2c3ccccc3	OIAQMFOKAXHPNH-UHFFFAOYSA-N	c1ccc(cc1)c2ccccc2c3ccccc3	JSVILEFZXZLOES-UHFFFAOYSA-N	C1CCC(CC1)C2CCCCC2C3CCCCC3
NS(=O)(=O)c1ccc(cc1)c2c(CO)onc2c3ccccc3	UJSFKTUZOASIPA-UHFFFAOYSA-N	ZXIRUKJWLADSJS-UHFFFAOYSA-N	Cc1onc(c2ccccc2)c1c3ccccc3	JZSPDNUNYOINOM-UHFFFAOYSA-N	CC1=C(C(=CC1)c2ccccc2)c3ccccc3	FGISMPWADDIBOF-UHFFFAOYSA-N	CC1CCC(C2CCCCC2)C1C3CCCCC3	UAVZKRLWYOSHHP-UHFFFAOYSA-N	o1cc(c2ccccc2)c(n1)c3ccccc3	JZROHVYWVWGBBX-UHFFFAOYSA-N	C1C=C(C(=C1)c2ccccc2)c3ccccc3	XDDVPYUEAYKJAG-UHFFFAOYSA-N	C1CCC(CC1)C2CCCC2C3CCCCC3	UAVZKRLWYOSHHP-UHFFFAOYSA-N	o1cc(c2ccccc2)c(n1)c3ccccc3	JZROHVYWVWGBBX-UHFFFAOYSA-N	C1C=C(C(=C1)c2ccccc2)c3ccccc3	XDDVPYUEAYKJAG-UHFFFAOYSA-N	C1CCC(CC1)C2CCCC2C3CCCCC3
[O-][N+](=O)c1ccccc1C2SCC(=O)N2c3ccc4[nH]c(S)nc4c3	LHITTZKIGKUXMF-UHFFFAOYSA-N	RTCKSAFCQAVYNF-UHFFFAOYSA-N	O=C1CSC(N1c2ccc3[nH]cnc3c2)c4ccccc4	DPGVDMMQVROGCL-UHFFFAOYSA-N	C=C1CCC(C1c2ccc3CC=Cc3c2)c4ccccc4	DSLYLOGKILXKTQ-UHFFFAOYSA-N	CC1CCC(C2CCCCC2)C1C3CCC4CCCC4C3	RTCKSAFCQAVYNF-UHFFFAOYSA-N	O=C1CSC(N1c2ccc3[nH]cnc3c2)c4ccccc4	DPGVDMMQVROGCL-UHFFFAOYSA-N	C=C1CCC(C1c2ccc3CC=Cc3c2)c4ccccc4	DSLYLOGKILXKTQ-UHFFFAOYSA-N	CC1CCC(C2CCCCC2)C1C3CCC4CCCC4C3	TVOJTMABNQTRRL-UHFFFAOYSA-N	C1CN(C(S1)c2ccccc2)c3ccc4[nH]cnc4c3	KUUIPMKYRLILFR-UHFFFAOYSA-N	C1CC(C(C1)c2ccc3CC=Cc3c2)c4ccccc4	DOQAWQZDQDSYGO-UHFFFAOYSA-N	C1CCC(CC1)C2CCCC2C3CCC4CCCC4C3
CC(C(=O)O)c1ccc(CC2CCCC2=O)cc1F	YDEVCGCLYOHOIL-UHFFFAOYSA-N	MOVWQCRGEWQKMU-UHFFFAOYSA-N	CCc1ccc(CC2CCCC2=O)cc1	PREJNTUUYRXTBF-UHFFFAOYSA-N	CCc1ccc(CC2CCCC2=C)cc1	PZNPMXKXMJBTCX-UHFFFAOYSA-N	CCC1CCC(CC2CCCC2C)CC1	TVKMRMXVNWHKTF-UHFFFAOYSA-N	O=C1CCCC1Cc2ccccc2	OJESFMRCPVUTOO-UHFFFAOYSA-N	C=C1CCCC1Cc2ccccc2	WZRHMDQHVAEBQK-UHFFFAOYSA-N	CC1CCCC1CC2CCCCC2	WAAUXNSLVPBVRA-UHFFFAOYSA-N	C(C1CCCC1)c2ccccc2	WAAUXNSLVPBVRA-UHFFFAOYSA-N	C(C1CCCC1)c2ccccc2	YIYWTNBPUYHPLR-UHFFFAOYSA-N	C(C1CCCC1)C2CCCCC2
COc1cc2OC[C@H]3Oc4c5C=CC(C)(C)Oc5ccc4C(=O)[C@H]3c2cc1OC	ORDAZKGHSNRHTD-UXHICEINSA-N	SCCJNHOWUNHAMO-VEQZCADJSA-N	COc1ccc2[C@H]3[C@@H](COc2c1)Oc4c5C=CC(C)Oc5ccc4C3=O	HTYKRBPVJURTOY-UAOYYJPXSA-N	CCc1ccc2C3C(CCc2c1)Cc4c5C=CC(C)Cc5ccc4C3=C	JAKHVGWEGMOOSL-UHFFFAOYSA-N	CCC1CCC2C(CCC3CC4C5CCC(C)CC5CCC4C(C)C23)C1	MPKYXDWIBUYZIA-SJORKVTESA-N	O=C1[C@@H]2[C@@H](COc3ccccc23)Oc4c5C=CCOc5ccc14	CVVBNDSUDBSBGR-UHFFFAOYSA-N	C=C1C2C(CCc3ccccc23)Cc4c5C=CCCc5ccc14	XPAOMYIIYPILDL-UHFFFAOYSA-N	CC1C2CCC3CCCCC3C2CC4CCC5CCCCC5C14	YWVLCLAMEJPECW-MAUKXSAKSA-N	C1Oc2ccc3C[C@@H]4[C@@H](COc5ccccc45)Oc3c2C=C1	IXXQVZCDAAKNFR-UHFFFAOYSA-N	C1Cc2ccc3CC4C(CCc5ccccc45)Cc3c2C=C1	SIKXWRQUEXMQDT-UHFFFAOYSA-N	C1CCC2C(C1)CCC3CC4C(CCC5CCCCC45)CC23
OC1=C(CNC(=O)\N=C\2/C(=O)N(c3ccc(Cl)cc3)c4ccccc24)C(=O)c5ccccc5C1=O	GXHCRCVAASNWFP-ANYBSYGZSA-N	GBDHWPWRXADGHI-NFFVHWSESA-N	O=C(NCC1=CC(=O)c2ccccc2C1=O)\N=C\3/C(=O)N(c4ccccc4)c5ccccc35	LERYATCEAFPUHG-UZWMFBFFSA-N	C=C(CCC1=CC(=C)c2ccccc2C1=C)\C=C\3/C(=C)C(c4ccccc4)c5ccccc35	XAIXTCNMBIUWEX-UHFFFAOYSA-N	CC(CCC1CC(C)C2CCCCC2C1C)CC3C(C)C(C4CCCCC4)C5CCCCC35	GBDHWPWRXADGHI-NFFVHWSESA-N	O=C(NCC1=CC(=O)c2ccccc2C1=O)\N=C\3/C(=O)N(c4ccccc4)c5ccccc35	LERYATCEAFPUHG-UZWMFBFFSA-N	C=C(CCC1=CC(=C)c2ccccc2C1=C)\C=C\3/C(=C)C(c4ccccc4)c5ccccc35	XAIXTCNMBIUWEX-UHFFFAOYSA-N	CC(CCC1CC(C)C2CCCCC2C1C)CC3C(C)C(C4CCCCC4)C5CCCCC35	FJCTYRSFSFXGJU-AZPGRJICSA-N	C(NCC1=CCc2ccccc2C1)\N=C\3/CN(c4ccccc4)c5ccccc35	MBURTBLQBMRZJB-CVKSISIWSA-N	C(C\C=C\1/CC(c2ccccc2)c3ccccc13)CC4=CCc5ccccc5C4	CDSCJZNNOOFYGO-UHFFFAOYSA-N	C(CCC1CC(C2CCCCC2)C3CCCCC13)CC4CCC5CCCCC5C4
OC1=C(CNC(=S)N=C2C(=O)Nc3ccc(cc23)[N+](=O)[O-])C(=O)c4ccccc4C1=O	NDLRJFAOWCXXSS-UHFFFAOYSA-N	VPVBRJQKONULLV-UHFFFAOYSA-N	O=C1Nc2ccccc2C1=NC(=S)NCC3=CC(=O)c4ccccc4C3=O	DXTJACRDFKERQA-UHFFFAOYSA-N	C=C(CCC1=CC(=C)c2ccccc2C1=C)C=C3C(=C)Cc4ccccc34	FALUFDCPQNOKES-UHFFFAOYSA-N	CC(CCC1CC(C)C2CCCCC2C1C)CC3C(C)CC4CCCCC34	VPVBRJQKONULLV-UHFFFAOYSA-N	O=C1Nc2ccccc2C1=NC(=S)NCC3=CC(=O)c4ccccc4C3=O	DXTJACRDFKERQA-UHFFFAOYSA-N	C=C(CCC1=CC(=C)c2ccccc2C1=C)C=C3C(=C)Cc4ccccc34	FALUFDCPQNOKES-UHFFFAOYSA-N	CC(CCC1CC(C)C2CCCCC2C1C)CC3C(C)CC4CCCCC34	ZDCDMORSMNWYQR-UHFFFAOYSA-N	C(NCC1=CCc2ccccc2C1)N=C3CNc4ccccc34	QHKOJVJXOWMUKD-UHFFFAOYSA-N	C(CC=C1CCc2ccccc12)CC3=CCc4ccccc4C3	PWEBUFZVGBBMFS-UHFFFAOYSA-N	C(CCC1CCC2CCCCC12)CC3CCC4CCCCC4C3
CS(=O)(=O)Nc1cc2OCOc2cc1C(=O)N\N=C\c3ccccc3	NDSYTMKGLSDBIA-RQZCQDPDSA-N	NDSYTMKGLSDBIA-RQZCQDPDSA-N	CS(=O)(=O)Nc1cc2OCOc2cc1C(=O)N\N=C\c3ccccc3	VFLJCPNITQLNOC-MDWZMJQESA-N	C[C](=C)(=C)Cc1cc2CCCc2cc1C(=C)C\C=C\c3ccccc3	XSASDWXLDDBREL-UHFFFAOYSA-N	CC(CCCC1CCCCC1)C2CC3CCCC3CC2CC(C)(C)C	HRIRAUIMKLPPRU-CXUHLZMHSA-N	O=C(N\N=C\c1ccccc1)c2ccc3OCOc3c2	VNESFZJMJRNNHB-BJMVGYQFSA-N	C=C(C\C=C\c1ccccc1)c2ccc3CCCc3c2	NXNPGIGJFBJJCX-UHFFFAOYSA-N	CC(CCCC1CCCCC1)C2CCC3CCCC3C2	RDDOZPGHTWRUJO-CXUHLZMHSA-N	C(N\N=C\c1ccccc1)c2ccc3OCOc3c2	YRCMXXWWSWOTOZ-RUDMXATFSA-N	C(Cc1ccc2CCCc2c1)\C=C\c3ccccc3	MEPSNCXKSWZABY-UHFFFAOYSA-N	C(CCC1CCC2CCCC2C1)CC3CCCCC3
COc1ccc2c(c1)c(CC(=O)O)c(C)n2C(=O)c3c(Cl)cc(Cl)cc3Cl	WUJUBERMAKRECF-UHFFFAOYSA-N	HOFZUERFOZSEKA-UHFFFAOYSA-N	CCc1cn(C(=O)c2ccccc2)c3ccc(OC)cc13	UMMQCQRALUSUTP-UHFFFAOYSA-N	CCC1=CC(C(=C)c2ccccc2)c3ccc(CC)cc13	OJMABIYHSONXQX-UHFFFAOYSA-N	CCC1CCC2C(CC(CC)C2C1)C(C)C3CCCCC3	DIQDUFVJZPNLJQ-UHFFFAOYSA-N	O=C(c1ccccc1)n2ccc3ccccc23	YREKYICMSDFQHL-UHFFFAOYSA-N	C=C(C1C=Cc2ccccc12)c3ccccc3	ZHTLIYBTWAMBRG-UHFFFAOYSA-N	CC(C1CCCCC1)C2CCC3CCCCC23	NJZQOCCEDXRQJM-UHFFFAOYSA-N	C(c1ccccc1)n2ccc3ccccc23	NBHBNYRLTADHQY-UHFFFAOYSA-N	C(C1C=Cc2ccccc12)c3ccccc3	YFVAAXAVNYXVIE-UHFFFAOYSA-N	C(C1CCCCC1)C2CCC3CCCCC23
CC(C(=O)O)c1ccc(CC2CCCC2=O)cc1Br	MGAGJKNDSAFONJ-UHFFFAOYSA-N	MOVWQCRGEWQKMU-UHFFFAOYSA-N	CCc1ccc(CC2CCCC2=O)cc1	PREJNTUUYRXTBF-UHFFFAOYSA-N	CCc1ccc(CC2CCCC2=C)cc1	PZNPMXKXMJBTCX-UHFFFAOYSA-N	CCC1CCC(CC2CCCC2C)CC1	TVKMRMXVNWHKTF-UHFFFAOYSA-N	O=C1CCCC1Cc2ccccc2	OJESFMRCPVUTOO-UHFFFAOYSA-N	C=C1CCCC1Cc2ccccc2	WZRHMDQHVAEBQK-UHFFFAOYSA-N	CC1CCCC1CC2CCCCC2	WAAUXNSLVPBVRA-UHFFFAOYSA-N	C(C1CCCC1)c2ccccc2	WAAUXNSLVPBVRA-UHFFFAOYSA-N	C(C1CCCC1)c2ccccc2	YIYWTNBPUYHPLR-UHFFFAOYSA-N	C(C1CCCC1)C2CCCCC2
CS(=O)(=O)c1ccc(cc1)c2cc(nc(OCc3ccc([18F])cc3)n2)C(F)(F)F	GMHRISMWIFWKRA-LRFGSCOBSA-N	HACVDPOQBWZTLG-UHFFFAOYSA-N	Cc1cc(nc(OCc2ccccc2)n1)c3ccc(cc3)S(=O)(=O)C	DEUPEZGCCQXTEG-UHFFFAOYSA-N	Cc1cc(CCc2ccccc2)cc(c1)c3ccc(cc3)[C](=C)(=C)C	VPILYGGXLUQBEO-UHFFFAOYSA-N	CC1CC(CCC2CCCCC2)CC(C1)C3CCC(CC3)C(C)(C)C	DTCJENIFOWALTE-UHFFFAOYSA-N	C(Oc1nccc(n1)c2ccccc2)c3ccccc3	AYGOPCSDZGWVJV-UHFFFAOYSA-N	C(Cc1cccc(c1)c2ccccc2)c3ccccc3	YBZMLWFATKHRFY-UHFFFAOYSA-N	C(CC1CCCC(C1)C2CCCCC2)C3CCCCC3	DTCJENIFOWALTE-UHFFFAOYSA-N	C(Oc1nccc(n1)c2ccccc2)c3ccccc3	AYGOPCSDZGWVJV-UHFFFAOYSA-N	C(Cc1cccc(c1)c2ccccc2)c3ccccc3	YBZMLWFATKHRFY-UHFFFAOYSA-N	C(CC1CCCC(C1)C2CCCCC2)C3CCCCC3
NS(=O)(=O)c1ccc(cc1)c2cc(nc(NCc3ccc([18F])cc3)n2)C(F)(F)F	PSDMBVHTCNVEBG-AWDFDDCISA-N	TWFBUYAHGQJCLR-UHFFFAOYSA-N	Cc1cc(nc(NCc2ccccc2)n1)c3ccccc3	HIPRWVOYIOSJGC-UHFFFAOYSA-N	Cc1cc(CCc2ccccc2)cc(c1)c3ccccc3	YJIMZXFIANXQIE-UHFFFAOYSA-N	CC1CC(CCC2CCCCC2)CC(C1)C3CCCCC3	NHDMEBBZKBRRGV-UHFFFAOYSA-N	C(Nc1nccc(n1)c2ccccc2)c3ccccc3	AYGOPCSDZGWVJV-UHFFFAOYSA-N	C(Cc1cccc(c1)c2ccccc2)c3ccccc3	YBZMLWFATKHRFY-UHFFFAOYSA-N	C(CC1CCCC(C1)C2CCCCC2)C3CCCCC3	NHDMEBBZKBRRGV-UHFFFAOYSA-N	C(Nc1nccc(n1)c2ccccc2)c3ccccc3	AYGOPCSDZGWVJV-UHFFFAOYSA-N	C(Cc1cccc(c1)c2ccccc2)c3ccccc3	YBZMLWFATKHRFY-UHFFFAOYSA-N	C(CC1CCCC(C1)C2CCCCC2)C3CCCCC3
NS(=O)(=O)c1ccc(cc1)n2nc(cc2c3ccc(Cl)cc3)C(F)(F)F	NSQNZEUFHPTJME-UHFFFAOYSA-N	YHKSOEKUCNSKLN-UHFFFAOYSA-N	Cc1cc(c2ccccc2)n(n1)c3ccccc3	UYXJNVXXPSSPBL-UHFFFAOYSA-N	CC1=CC(C(=C1)c2ccccc2)c3ccccc3	DWJLFZJGQUHKKP-UHFFFAOYSA-N	CC1CC(C2CCCCC2)C(C1)C3CCCCC3	IDCXLYCLPHRSAZ-UHFFFAOYSA-N	c1ccc(cc1)c2ccnn2c3ccccc3	XBINOVBNAGGKHM-UHFFFAOYSA-N	C1=CC(C(=C1)c2ccccc2)c3ccccc3	XDDVPYUEAYKJAG-UHFFFAOYSA-N	C1CCC(CC1)C2CCCC2C3CCCCC3	IDCXLYCLPHRSAZ-UHFFFAOYSA-N	c1ccc(cc1)c2ccnn2c3ccccc3	XBINOVBNAGGKHM-UHFFFAOYSA-N	C1=CC(C(=C1)c2ccccc2)c3ccccc3	XDDVPYUEAYKJAG-UHFFFAOYSA-N	C1CCC(CC1)C2CCCC2C3CCCCC3
CC(C(=O)O)c1ccc(CC2CCCC2=O)cc1c3ccc(O)cc3	JSBOHMYHRMOLNZ-UHFFFAOYSA-N	FJLBLSMFKZCTSU-UHFFFAOYSA-N	CCc1ccc(CC2CCCC2=O)cc1c3ccccc3	WYYVWBYMCQJBQF-UHFFFAOYSA-N	CCc1ccc(CC2CCCC2=C)cc1c3ccccc3	PXEJEBRHMUNXOW-UHFFFAOYSA-N	CCC1CCC(CC2CCCC2C)CC1C3CCCCC3	DOEXYMPJPFJZJA-UHFFFAOYSA-N	O=C1CCCC1Cc2cccc(c2)c3ccccc3	OJOUICQVPMZPKD-UHFFFAOYSA-N	C=C1CCCC1Cc2cccc(c2)c3ccccc3	GMMQCHPUFGGWLS-UHFFFAOYSA-N	CC1CCCC1CC2CCCC(C2)C3CCCCC3	MQSAFAXNKWHTMN-UHFFFAOYSA-N	C(C1CCCC1)c2cccc(c2)c3ccccc3	MQSAFAXNKWHTMN-UHFFFAOYSA-N	C(C1CCCC1)c2cccc(c2)c3ccccc3	XNGJTLGCJUZBKC-UHFFFAOYSA-N	C(C1CCCC1)C2CCCC(C2)C3CCCCC3
CS(=O)(=O)c1ccc(cc1)C(=O)c2cocc2	ULFFSZMVURLRPK-UHFFFAOYSA-N	ULFFSZMVURLRPK-UHFFFAOYSA-N	CS(=O)(=O)c1ccc(cc1)C(=O)c2cocc2	VBMMLZBPIBHZID-UHFFFAOYSA-N	C[C](=C)(=C)c1ccc(cc1)C(=C)C2=CCC=C2	KXAIPHYJUZKVQR-UHFFFAOYSA-N	CC(C1CCCC1)C2CCC(CC2)C(C)(C)C	SEIJUEFSMOQNKS-UHFFFAOYSA-N	O=C(c1cocc1)c2ccccc2	SAYHUAZUXPCOHL-UHFFFAOYSA-N	C=C(C1=CCC=C1)c2ccccc2	VKYHIZNCTAAIFM-UHFFFAOYSA-N	CC(C1CCCC1)C2CCCCC2	XEVDSPQSOZLKEZ-UHFFFAOYSA-N	C(c1cocc1)c2ccccc2	NUJAFITXCVVTPU-UHFFFAOYSA-N	C(C1=CCC=C1)c2ccccc2	YIYWTNBPUYHPLR-UHFFFAOYSA-N	C(C1CCCC1)C2CCCCC2
COc1cc(\C=C\C(=O)CC(=O)\C=C\c2ccc(O[C@@H]3O[C@@H]([C@@H](O)[C@H](O)[C@H]3O)C(=O)O)c(OC)c2)ccc1O	BNSAVBGHRVFVNN-XSCLDSQRSA-N	TXRKIWPXTODYOB-JENHXBFOSA-N	COc1cccc(\C=C\C(=O)CC(=O)\C=C\c2ccc(O[C@H]3CCC[C@@H](C)O3)cc2)c1	DATFZHNBQFRKFX-FZLODVMMSA-N	CCc1cccc(\C=C\C(=C)CC(=C)\C=C\c2ccc(CC3CCCC(C)C3)cc2)c1	FDTIJIREQYLBBK-UHFFFAOYSA-N	CCC1CCCC(CCC(C)CC(C)CCC2CCC(CC3CCCC(C)C3)CC2)C1	ZAIQTNJGILGODG-DNSKPBRQSA-N	O=C(CC(=O)\C=C\c1ccc(O[C@H]2CCCCO2)cc1)\C=C\c3ccccc3	CNTKOOGGXUJELZ-WXUKJITCSA-N	C=C(CC(=C)\C=C\c1ccc(CC2CCCCC2)cc1)\C=C\c3ccccc3	OAWGKNHRFHTPNU-UHFFFAOYSA-N	CC(CCC1CCCCC1)CC(C)CCC2CCC(CC3CCCCC3)CC2	KOIKSAFNQLAGHS-PSLOPHFOSA-N	C(C\C=C\c1ccccc1)C\C=C\c2ccc(O[C@H]3CCCCO3)cc2	QUWHFKCDKNGVNB-DXLNJPRNSA-N	C(C\C=C\c1ccccc1)C\C=C\c2ccc(CC3CCCCC3)cc2	CPJQIDGRIRDSPE-UHFFFAOYSA-N	C(CCCC1CCCCC1)CCCC2CCC(CC3CCCCC3)CC2
Cc1ccc(cc1)c2cc(nn2c3ccc(cc3)S(=O)(=O)N)C(F)(F)F	RZEKVGVHFLEQIL-UHFFFAOYSA-N	WLAQNRPOJULDLH-UHFFFAOYSA-N	Cc1ccc(cc1)c2cc(C)nn2c3ccccc3	QCYPGCDDGWQZQH-UHFFFAOYSA-N	CC1=CC(C(=C1)c2ccc(C)cc2)c3ccccc3	XMMUAAVCUBHJKL-UHFFFAOYSA-N	CC1CCC(CC1)C2CC(C)CC2C3CCCCC3	IDCXLYCLPHRSAZ-UHFFFAOYSA-N	c1ccc(cc1)c2ccnn2c3ccccc3	XBINOVBNAGGKHM-UHFFFAOYSA-N	C1=CC(C(=C1)c2ccccc2)c3ccccc3	XDDVPYUEAYKJAG-UHFFFAOYSA-N	C1CCC(CC1)C2CCCC2C3CCCCC3	IDCXLYCLPHRSAZ-UHFFFAOYSA-N	c1ccc(cc1)c2ccnn2c3ccccc3	XBINOVBNAGGKHM-UHFFFAOYSA-N	C1=CC(C(=C1)c2ccccc2)c3ccccc3	XDDVPYUEAYKJAG-UHFFFAOYSA-N	C1CCC(CC1)C2CCCC2C3CCCCC3
[O-][N+](=O)c1ccc(cc1)c2nn(cc2c3oc(nn3)c4ccccc4)c5ccccc5	DIZPXIPTIAFZLP-UHFFFAOYSA-N	AGRQYEVBCNOVSV-UHFFFAOYSA-N	o1c(nnc1c2cn(nc2c3ccccc3)c4ccccc4)c5ccccc5	DIKCRAVKLYXQHA-UHFFFAOYSA-N	C1C(=CC=C1c2ccccc2)C3=CC(C=C3c4ccccc4)c5ccccc5	AQANCHSEBAVAJC-UHFFFAOYSA-N	C1CCC(CC1)C2CCC(C2)C3CC(CC3C4CCCCC4)C5CCCCC5	AGRQYEVBCNOVSV-UHFFFAOYSA-N	o1c(nnc1c2cn(nc2c3ccccc3)c4ccccc4)c5ccccc5	DIKCRAVKLYXQHA-UHFFFAOYSA-N	C1C(=CC=C1c2ccccc2)C3=CC(C=C3c4ccccc4)c5ccccc5	AQANCHSEBAVAJC-UHFFFAOYSA-N	C1CCC(CC1)C2CCC(C2)C3CC(CC3C4CCCCC4)C5CCCCC5	AGRQYEVBCNOVSV-UHFFFAOYSA-N	o1c(nnc1c2cn(nc2c3ccccc3)c4ccccc4)c5ccccc5	DIKCRAVKLYXQHA-UHFFFAOYSA-N	C1C(=CC=C1c2ccccc2)C3=CC(C=C3c4ccccc4)c5ccccc5	AQANCHSEBAVAJC-UHFFFAOYSA-N	C1CCC(CC1)C2CCC(C2)C3CC(CC3C4CCCCC4)C5CCCCC5
[11CH3]OCc1onc(c2ccccc2)c1c3ccc(cc3)S(=O)(=O)N	OWYQECTYMQVGEG-BJUDXGSMSA-N	PFTPHWIFXMJTSI-BJUDXGSMSA-N	[11CH3]OCc1onc(c2ccccc2)c1c3ccccc3	NYKZNBGBHUMHAF-UHFFFAOYSA-N	CCCC1=C(C(=CC1)c2ccccc2)c3ccccc3	DFBBFILCLUDAEH-UHFFFAOYSA-N	CCCC1CCC(C2CCCCC2)C1C3CCCCC3	UAVZKRLWYOSHHP-UHFFFAOYSA-N	o1cc(c2ccccc2)c(n1)c3ccccc3	JZROHVYWVWGBBX-UHFFFAOYSA-N	C1C=C(C(=C1)c2ccccc2)c3ccccc3	XDDVPYUEAYKJAG-UHFFFAOYSA-N	C1CCC(CC1)C2CCCC2C3CCCCC3	UAVZKRLWYOSHHP-UHFFFAOYSA-N	o1cc(c2ccccc2)c(n1)c3ccccc3	JZROHVYWVWGBBX-UHFFFAOYSA-N	C1C=C(C(=C1)c2ccccc2)c3ccccc3	XDDVPYUEAYKJAG-UHFFFAOYSA-N	C1CCC(CC1)C2CCCC2C3CCCCC3
CC(C)Cc1ccc(cc1)[C@H](C)C(=O)O[C@H]2CC[C@@]3(C)[C@@H](CC[C@]4(C)[C@@H]3CC=C5[C@@H]6CC(C)(C)CC[C@@]6(CC[C@@]45C)C(=O)O)C2(C)C	PGMYSGGCLRFLGK-RPBOSRSISA-N	VJIGJCSDRNYSEG-PWUQUNMOSA-N	CCCc1ccc(CC(=O)O[C@H]2CCC3[C@@H](CCC4[C@@H]3CC=C5C4CCC6CCC(C)C[C@@H]56)C2)cc1	AHPSJDWDNVZUJY-NZWXKWNBSA-N	CCCc1ccc(CC(=C)CC2CCC3C(CCC4C3CC=C5C4CCC6CCC(C)CC56)C2)cc1	DKRBPZUEDHADMN-UHFFFAOYSA-N	CCCC1CCC(CC(C)CC2CCC3C(CCC4C3CCC5C4CCC6CCC(C)CC56)C2)CC1	QFCKKAUJCHUKTH-NCIDKUHTSA-N	O=C(Cc1ccccc1)O[C@H]2CCC3[C@@H](CCC4[C@@H]3CC=C5[C@@H]6CCCCC6CCC45)C2	SVFSQMJBBZMYRH-UHFFFAOYSA-N	C=C(CC1CCC2C(CCC3C2CC=C4C5CCCCC5CCC34)C1)Cc6ccccc6	YWZYOVMIOJBWJO-UHFFFAOYSA-N	CC(CC1CCCCC1)CC2CCC3C(CCC4C3CCC5C6CCCCC6CCC45)C2	UBPHWIHMEMGYNE-GJQPNIOQSA-N	C(Cc1ccccc1)O[C@H]2CCC3[C@@H](CCC4[C@@H]3CC=C5[C@@H]6CCCCC6CCC45)C2	WVVVDBFTTGESIT-UHFFFAOYSA-N	C(CC1CCC2C(CCC3C2CC=C4C5CCCCC5CCC34)C1)Cc6ccccc6	CCTZXCWOFZAEFR-UHFFFAOYSA-N	C(CC1CCCCC1)CC2CCC3C(CCC4C3CCC5C6CCCCC6CCC45)C2
CS(=O)(=O)c1cccc(c1)C#CC2=CN(C(F)F)C(=O)C=C2	GQVVZLVISZVVHX-UHFFFAOYSA-N	DLPZOLANCOVGBZ-UHFFFAOYSA-N	CN1C=C(C=CC1=O)C#Cc2cccc(c2)S(=O)(=O)C	IXGMWOCGYWFYGP-UHFFFAOYSA-N	CC1C=C(C=CC1=C)C#Cc2cccc(c2)[C](=C)(=C)C	UIWFTLWPXAPSMY-UHFFFAOYSA-N	CC1CCC(CCC2CCCC(C2)C(C)(C)C)CC1C	PDXQJRKAACSZRN-UHFFFAOYSA-N	O=C1NC=C(C=C1)C#Cc2ccccc2	GRWGWRWHQLDBAN-UHFFFAOYSA-N	C=C1CC=C(C=C1)C#Cc2ccccc2	IGIXZRJAFBEPBW-UHFFFAOYSA-N	CC1CCC(CCC2CCCCC2)CC1	FOJRAQYVANBIQG-UHFFFAOYSA-N	C1NC=C(C=C1)C#Cc2ccccc2	YNODBSANKBYKMZ-UHFFFAOYSA-N	C1CC=C(C=C1)C#Cc2ccccc2	IBLVSWYGUFGDMF-UHFFFAOYSA-N	C(CC1CCCCC1)C2CCCCC2
CS(=O)(=O)Nc1cc2CCC(=O)c2cc1Sc3ccc(F)cc3F	HDUWKQUHMUSICC-UHFFFAOYSA-N	FDRXWRDSMBDEJY-UHFFFAOYSA-N	CS(=O)(=O)Nc1cc2CCC(=O)c2cc1Sc3ccccc3	VTJONLIQYKMRIU-UHFFFAOYSA-N	C[C](=C)(=C)Cc1cc2CCC(=C)c2cc1Cc3ccccc3	YJLNPIAUYLYQGC-UHFFFAOYSA-N	CC1CCC2CC(CC(C)(C)C)C(CC3CCCCC3)CC12	OWNCYXGTDZOYOC-UHFFFAOYSA-N	O=C1CCc2ccc(Sc3ccccc3)cc12	SEXCIBJIXVMSRZ-UHFFFAOYSA-N	C=C1CCc2ccc(Cc3ccccc3)cc12	QNJIIGLRIXCDAU-UHFFFAOYSA-N	CC1CCC2CCC(CC3CCCCC3)CC12	DSYZHGKIOHGEOS-UHFFFAOYSA-N	C1Cc2ccc(Sc3ccccc3)cc2C1	GPBHQTNHTKCRCN-UHFFFAOYSA-N	C(c1ccccc1)c2ccc3CCCc3c2	BVDQHJOLQLJALX-UHFFFAOYSA-N	C(C1CCCCC1)C2CCC3CCCC3C2
COc1ccc2cc(ccc2c1)[C@H](C)C(=O)OCC[C@H](C)CC[C@H]3C(=C)CC[C@@H]4[C@]3(C)CCC[C@]4(C)C(=O)O	UUEXMARDVKBGNN-SGMHDLAFSA-N	CCIXISCECCEGGJ-BSQXTDNHSA-N	COc1ccc2cc(CC(=O)OCCCCC[C@@H]3C4CCCC(C)[C@@H]4CCC3=C)ccc2c1	DAXVQTGCEABZMS-BNLRHUDVSA-N	CCc1ccc2cc(CC(=C)CCCCCCC3C4CCCC(C)C4CCC3=C)ccc2c1	KAGJLMQRFMUQFU-UHFFFAOYSA-N	CCC1CCC2CC(CC(C)CCCCCCC3C(C)CCC4C(C)CCCC34)CCC2C1	IJNTZYCMZOKPTN-MFHGLKJTSA-N	C=C1CC[C@H]2CCCCC2[C@H]1CCCCCOC(=O)Cc3ccc4ccccc4c3	LJMPEMQUQKOJGB-UHFFFAOYSA-N	C=C(CCCCCCC1C2CCCCC2CCC1=C)Cc3ccc4ccccc4c3	ASQSHHGSTHNJOC-UHFFFAOYSA-N	CC(CCCCCCC1C(C)CCC2CCCCC12)CC3CCC4CCCCC4C3	GEYKMCRYBNKAQV-QDSWCARHSA-N	C(CCOCCc1ccc2ccccc2c1)CC[C@H]3CCC[C@H]4CCCCC34	LQMMGPMMVOBMBO-UHFFFAOYSA-N	C(CCCCc1ccc2ccccc2c1)CCCC3CCCC4CCCCC34	SBADXKNETLCNIA-UHFFFAOYSA-N	C(CCCCC1CCCC2CCCCC12)CCCC3CCC4CCCCC4C3
CC(C)Cc1ccc(cc1)C2=C\C(=C/c3ccccc3Cl)\C(=O)O2	TVBJDDOGYNSNLZ-LDADJPATSA-N	XASLXROKDWMVOL-QGOAFFKASA-N	CCCc1ccc(cc1)C2=C\C(=C/c3ccccc3)\C(=O)O2	OLOLUHIRYOPFDH-RCCKNPSSSA-N	CCCc1ccc(cc1)C2=C\C(=C/c3ccccc3)\C(=C)C2	HUMHWNVPWZXYLQ-UHFFFAOYSA-N	CCCC1CCC(CC1)C2CC(C)C(CC3CCCCC3)C2	LISLDGCWYOIVSJ-RVDMUPIBSA-N	O=C1OC(=C/C/1=C\c2ccccc2)c3ccccc3	SJOSVUILCOYGGF-QGOAFFKASA-N	C=C1CC(=C/C/1=C\c2ccccc2)c3ccccc3	OIZFPWSXTHZRTH-UHFFFAOYSA-N	CC1CC(CC1CC2CCCCC2)C3CCCCC3	RDOWQOVWAKBXER-RVDMUPIBSA-N	C1OC(=C/C/1=C\c2ccccc2)c3ccccc3	CBKPGESIZYZNFZ-SSZFMOIBSA-N	C1CC(=C/C/1=C\c2ccccc2)c3ccccc3	XGZJDJNAZVYYOU-UHFFFAOYSA-N	C(C1CCCCC1)C2CCC(C2)C3CCCCC3
CCC(C)C(=O)Oc1c(O)c(OC)c(O)c(C(=O)\C=C\c2ccccc2)c1OC	BICSVVFMOSJUCU-VAWYXSNFSA-N	IITPYPSYSNNWJF-ZHACJKMWSA-N	CCCC(=O)Oc1cc(OC)cc(c1)C(=O)\C=C\c2ccccc2	MKTRHRFAXFNZBC-BUHFOSPRSA-N	CCCC(=C)Cc1cc(CC)cc(c1)C(=C)\C=C\c2ccccc2	UMSIQPDDAHKJLQ-UHFFFAOYSA-N	CCCC(C)CC1CC(CC)CC(C1)C(C)CCC2CCCCC2	DQFBYFPFKXHELB-VAWYXSNFSA-N	O=C(\C=C\c1ccccc1)c2ccccc2	SWMVJOXVIGSMEN-OUKQBFOZSA-N	C=C(\C=C\c1ccccc1)c2ccccc2	QYUDFQUDLLTCAA-UHFFFAOYSA-N	CC(CCC1CCCCC1)C2CCCCC2	AIMDYNJRXHEXEL-KPKJPENVSA-N	C(\C=C\c1ccccc1)c2ccccc2	AIMDYNJRXHEXEL-KPKJPENVSA-N	C(\C=C\c1ccccc1)c2ccccc2	LIQIPWNPFZCAIQ-UHFFFAOYSA-N	C(CC1CCCCC1)CC2CCCCC2
[truncated: 212 more rows]
