# Supplementary material for: “Molecular Anatomy”: a new multi-dimensional hierarchical scaffold analysis tool
Source: J Cheminform. 2021 Jul 23;13:54. doi: 10.1186/s13321-021-00526-y (PMC8299179; doi:10.1186/s13321-021-00526-y)
Supplement: Supplementary file 3 — Additional file 3: Table S2. Dataset of 816 COX-2 inhibitors reported in Table S1; each compound and the related nine molecular representations are encoded as canonical SMILES and InChIKey and are listed as single rows. From this list, Tables S3 and S4 are generated. [file 13321_2021_526_MOESM3_ESM.txt]

NodeAtt_Inchikey	NodeAtt_SMILES	NodeAtt_Type	NodeAtt_Type_ID
CXULESWTJMNWGC-UHFFFAOYSA-N	Clc1ccc(cc1)n2cc(CSc3nc4ccccc4s3)nn2	Molecule	1
CWGFCMHLMRNDRV-UHFFFAOYSA-N	C(Sc1nc2ccccc2s1)c3cn(nn3)c4ccccc4	Augmented_Scaffold	2
CWGFCMHLMRNDRV-UHFFFAOYSA-N	C(Sc1nc2ccccc2s1)c3cn(nn3)c4ccccc4	Decorated_Scaffold	3
CWGFCMHLMRNDRV-UHFFFAOYSA-N	C(Sc1nc2ccccc2s1)c3cn(nn3)c4ccccc4	Basic_Scaffold	4
MZXZEMVDWNCXCU-UHFFFAOYSA-N	C(CC1=CC(C=C1)c2ccccc2)C3=Cc4ccccc4C3	Augmented_Framework	5
MZXZEMVDWNCXCU-UHFFFAOYSA-N	C(CC1=CC(C=C1)c2ccccc2)C3=Cc4ccccc4C3	Decorated_Framework	6
MZXZEMVDWNCXCU-UHFFFAOYSA-N	C(CC1=CC(C=C1)c2ccccc2)C3=Cc4ccccc4C3	Basic_Framework	7
CIQOUQXIQUYWIC-UHFFFAOYSA-N	C(CC1CC2CCCCC2C1)C3CCC(C3)C4CCCCC4	Augmented_WireFrame	8
CIQOUQXIQUYWIC-UHFFFAOYSA-N	C(CC1CC2CCCCC2C1)C3CCC(C3)C4CCCCC4	Decorated_WireFrame	9
CIQOUQXIQUYWIC-UHFFFAOYSA-N	C(CC1CC2CCCCC2C1)C3CCC(C3)C4CCCCC4	Basic_WireFrame	10
SEOLPERUYVBGEQ-UHFFFAOYSA-N	CCC(=O)NS(=O)(=O)c1ccc(cc1CO)n2nc(cc2c3ccc(OC)c(C)c3)C(F)(F)F	Molecule	1
UPPVXKJSRFTPNF-UHFFFAOYSA-N	CCC(=O)NS(=O)(=O)c1ccc(cc1)n2nccc2c3ccc(OC)cc3	Augmented_Scaffold	2
IDCXLYCLPHRSAZ-UHFFFAOYSA-N	c1ccc(cc1)c2ccnn2c3ccccc3	Decorated_Scaffold	3
IDCXLYCLPHRSAZ-UHFFFAOYSA-N	c1ccc(cc1)c2ccnn2c3ccccc3	Basic_Scaffold	4
YAIAPSYPRXRZLO-UHFFFAOYSA-N	CCC(=C)C[C](=C)(=C)c1ccc(cc1)C2C=CC=C2c3ccc(CC)cc3	Augmented_Framework	5
XBINOVBNAGGKHM-UHFFFAOYSA-N	C1=CC(C(=C1)c2ccccc2)c3ccccc3	Decorated_Framework	6
XBINOVBNAGGKHM-UHFFFAOYSA-N	C1=CC(C(=C1)c2ccccc2)c3ccccc3	Basic_Framework	7
ROTODRQKYXKAAE-UHFFFAOYSA-N	CCC(C)CC(C)(C)C1CCC(CC1)C2CCCC2C3CCC(CC)CC3	Augmented_WireFrame	8
XDDVPYUEAYKJAG-UHFFFAOYSA-N	C1CCC(CC1)C2CCCC2C3CCCCC3	Decorated_WireFrame	9
XDDVPYUEAYKJAG-UHFFFAOYSA-N	C1CCC(CC1)C2CCCC2C3CCCCC3	Basic_WireFrame	10
IWYSIRLFOMZCSF-UHFFFAOYSA-N	NS(=O)(=O)c1ccc(NC(=O)CCN2C(=O)NC(C2=O)(c3ccccc3)c4ccccc4)cc1	Molecule	1
FYDNAESVNQFJSQ-UHFFFAOYSA-N	O=C(CCN1C(=O)NC(C1=O)(c2ccccc2)c3ccccc3)Nc4ccccc4	Augmented_Scaffold	2
FYDNAESVNQFJSQ-UHFFFAOYSA-N	O=C(CCN1C(=O)NC(C1=O)(c2ccccc2)c3ccccc3)Nc4ccccc4	Decorated_Scaffold	3
NMHMXZFBPUOFDP-UHFFFAOYSA-N	C(CNc1ccccc1)CN2CNC(C2)(c3ccccc3)c4ccccc4	Basic_Scaffold	4
QSSHVTMCVPPCDR-UHFFFAOYSA-N	C=C(CCC1C(=C)CC(C1=C)(c2ccccc2)c3ccccc3)Cc4ccccc4	Augmented_Framework	5
QSSHVTMCVPPCDR-UHFFFAOYSA-N	C=C(CCC1C(=C)CC(C1=C)(c2ccccc2)c3ccccc3)Cc4ccccc4	Decorated_Framework	6
QJZRUTBGXWHIFM-UHFFFAOYSA-N	C(CCc1ccccc1)CC2CCC(C2)(c3ccccc3)c4ccccc4	Basic_Framework	7
RRPXJELMWKAFMN-UHFFFAOYSA-N	CC(CCC1C(C)CC(C2CCCCC2)(C3CCCCC3)C1C)CC4CCCCC4	Augmented_WireFrame	8
RRPXJELMWKAFMN-UHFFFAOYSA-N	CC(CCC1C(C)CC(C2CCCCC2)(C3CCCCC3)C1C)CC4CCCCC4	Decorated_WireFrame	9
HZSUWJDKGHJTBF-UHFFFAOYSA-N	C(CCC1CCC(C1)(C2CCCCC2)C3CCCCC3)CC4CCCCC4	Basic_WireFrame	10
VYDBTNADENXYSN-UHFFFAOYSA-N	COc1ccc2c(c1)c(CC(=O)NCCc3ccccc3)c(C)n2C(=O)c4ccc(Cl)cc4	Molecule	1
YSJQREKMAOJAEH-UHFFFAOYSA-N	COc1ccc2c(c1)c(CC(=O)NCCc3ccccc3)c(C)n2C(=O)c4ccccc4	Augmented_Scaffold	2
ZTDMSJZIQOUYBC-UHFFFAOYSA-N	O=C(Cc1cn(C(=O)c2ccccc2)c3ccccc13)NCCc4ccccc4	Decorated_Scaffold	3
PQYIXRHVASJRJX-UHFFFAOYSA-N	C(Cc1ccccc1)NCCc2cn(Cc3ccccc3)c4ccccc24	Basic_Scaffold	4
MMOBYMZJWCDTRF-UHFFFAOYSA-N	CCc1ccc2C(C(=C)c3ccccc3)C(=C(CC(=C)CCCc4ccccc4)c2c1)C	Augmented_Framework	5
YZZPEIKFDIIYFC-UHFFFAOYSA-N	C=C(CCCc1ccccc1)CC2=CC(C(=C)c3ccccc3)c4ccccc24	Decorated_Framework	6
NRSWUWPXPGXPIY-UHFFFAOYSA-N	C(CCC1=CC(Cc2ccccc2)c3ccccc13)CCc4ccccc4	Basic_Framework	7
URVHMSAKYNLIAI-UHFFFAOYSA-N	CCC1CCC2C(C1)C(CC(C)CCCC3CCCCC3)C(C)C2C(C)C4CCCCC4	Augmented_WireFrame	8
JISXAQMLAMDCBH-UHFFFAOYSA-N	CC(CCCC1CCCCC1)CC2CC(C(C)C3CCCCC3)C4CCCCC24	Decorated_WireFrame	9
RDJSMZIQIGBCCT-UHFFFAOYSA-N	C(CCC1CCCCC1)CCC2CC(CC3CCCCC3)C4CCCCC24	Basic_WireFrame	10
AEUZPURMUGHSJT-UHFFFAOYSA-N	Fc1ccc(cc1)n2cc(CSc3nc4ccccc4s3)nn2	Molecule	1
CWGFCMHLMRNDRV-UHFFFAOYSA-N	C(Sc1nc2ccccc2s1)c3cn(nn3)c4ccccc4	Augmented_Scaffold	2
CWGFCMHLMRNDRV-UHFFFAOYSA-N	C(Sc1nc2ccccc2s1)c3cn(nn3)c4ccccc4	Decorated_Scaffold	3
CWGFCMHLMRNDRV-UHFFFAOYSA-N	C(Sc1nc2ccccc2s1)c3cn(nn3)c4ccccc4	Basic_Scaffold	4
MZXZEMVDWNCXCU-UHFFFAOYSA-N	C(CC1=CC(C=C1)c2ccccc2)C3=Cc4ccccc4C3	Augmented_Framework	5
MZXZEMVDWNCXCU-UHFFFAOYSA-N	C(CC1=CC(C=C1)c2ccccc2)C3=Cc4ccccc4C3	Decorated_Framework	6
MZXZEMVDWNCXCU-UHFFFAOYSA-N	C(CC1=CC(C=C1)c2ccccc2)C3=Cc4ccccc4C3	Basic_Framework	7
CIQOUQXIQUYWIC-UHFFFAOYSA-N	C(CC1CC2CCCCC2C1)C3CCC(C3)C4CCCCC4	Augmented_WireFrame	8
CIQOUQXIQUYWIC-UHFFFAOYSA-N	C(CC1CC2CCCCC2C1)C3CCC(C3)C4CCCCC4	Decorated_WireFrame	9
CIQOUQXIQUYWIC-UHFFFAOYSA-N	C(CC1CC2CCCCC2C1)C3CCC(C3)C4CCCCC4	Basic_WireFrame	10
NGZCUAPCJNBUEU-UHFFFAOYSA-N	NS(=O)(=O)c1ccc(CNC(=O)CN2C(=O)NC(C2=O)(c3ccccc3)c4ccccc4)cc1	Molecule	1
CIBHYXOIDMJEHH-UHFFFAOYSA-N	O=C(CN1C(=O)NC(C1=O)(c2ccccc2)c3ccccc3)NCc4ccccc4	Augmented_Scaffold	2
CIBHYXOIDMJEHH-UHFFFAOYSA-N	O=C(CN1C(=O)NC(C1=O)(c2ccccc2)c3ccccc3)NCc4ccccc4	Decorated_Scaffold	3
HFTSMDCLUKZGKT-UHFFFAOYSA-N	C(CN1CNC(C1)(c2ccccc2)c3ccccc3)NCc4ccccc4	Basic_Scaffold	4
QTJUFZXOCLQOTH-UHFFFAOYSA-N	C=C(CCc1ccccc1)CC2C(=C)CC(C2=C)(c3ccccc3)c4ccccc4	Augmented_Framework	5
QTJUFZXOCLQOTH-UHFFFAOYSA-N	C=C(CCc1ccccc1)CC2C(=C)CC(C2=C)(c3ccccc3)c4ccccc4	Decorated_Framework	6
QJZRUTBGXWHIFM-UHFFFAOYSA-N	C(CCc1ccccc1)CC2CCC(C2)(c3ccccc3)c4ccccc4	Basic_Framework	7
YWCGGILQEYDJLQ-UHFFFAOYSA-N	CC(CCC1CCCCC1)CC2C(C)CC(C3CCCCC3)(C4CCCCC4)C2C	Augmented_WireFrame	8
YWCGGILQEYDJLQ-UHFFFAOYSA-N	CC(CCC1CCCCC1)CC2C(C)CC(C3CCCCC3)(C4CCCCC4)C2C	Decorated_WireFrame	9
HZSUWJDKGHJTBF-UHFFFAOYSA-N	C(CCC1CCC(C1)(C2CCCCC2)C3CCCCC3)CC4CCCCC4	Basic_WireFrame	10
CVMUUPNNEPVQCL-UHFFFAOYSA-N	COc1ccc2c(c1)c(CC(=O)Nc3ccc(NC(=O)C)cc3)c(C)n2C(=O)c4ccc(Cl)cc4	Molecule	1
SJOYKPHEJAAHGW-UHFFFAOYSA-N	COc1ccc2c(c1)c(CC(=O)Nc3ccc(NC(=O)C)cc3)cn2C(=O)c4ccccc4	Augmented_Scaffold	2
ZDDMUQNBZSUXID-UHFFFAOYSA-N	O=C(Cc1cn(C(=O)c2ccccc2)c3ccccc13)Nc4ccccc4	Decorated_Scaffold	3
ACXCRVBPPZEWJE-UHFFFAOYSA-N	C(Cc1cn(Cc2ccccc2)c3ccccc13)Nc4ccccc4	Basic_Scaffold	4
XJBFGPYRRFMKGE-UHFFFAOYSA-N	CCc1ccc2C(C=C(CC(=C)Cc3ccc(CC(=C)C)cc3)c2c1)C(=C)c4ccccc4	Augmented_Framework	5
LYPBLYTZDWBADB-UHFFFAOYSA-N	C=C(CC1=CC(C(=C)c2ccccc2)c3ccccc13)Cc4ccccc4	Decorated_Framework	6
VBOMXPURCSNBIQ-UHFFFAOYSA-N	C(CC1=CC(Cc2ccccc2)c3ccccc13)Cc4ccccc4	Basic_Framework	7
AHDBFOWTDUBZJM-UHFFFAOYSA-N	CCC1CCC2C(CC(CC(C)CC3CCC(CC(C)C)CC3)C2C1)C(C)C4CCCCC4	Augmented_WireFrame	8
JQXCJNLLYVYADG-UHFFFAOYSA-N	CC(CC1CCCCC1)CC2CC(C(C)C3CCCCC3)C4CCCCC24	Decorated_WireFrame	9
PBDCMJIIKWPFFY-UHFFFAOYSA-N	C(CC1CCCCC1)CC2CC(CC3CCCCC3)C4CCCCC24	Basic_WireFrame	10
WIABGRDVOBDKBC-UHFFFAOYSA-N	COc1cc(CNC(=O)CN2C(=O)NC(C2=O)(c3ccccc3)c4ccccc4)cc(OC)c1OC	Molecule	1
DCLLMQOORPZMBM-UHFFFAOYSA-N	COc1cc(CNC(=O)CN2C(=O)NC(C2=O)(c3ccccc3)c4ccccc4)cc(OC)c1	Augmented_Scaffold	2
CIBHYXOIDMJEHH-UHFFFAOYSA-N	O=C(CN1C(=O)NC(C1=O)(c2ccccc2)c3ccccc3)NCc4ccccc4	Decorated_Scaffold	3
HFTSMDCLUKZGKT-UHFFFAOYSA-N	C(CN1CNC(C1)(c2ccccc2)c3ccccc3)NCc4ccccc4	Basic_Scaffold	4
ZDCYRRNVFZZQLA-UHFFFAOYSA-N	CCc1cc(CC)cc(CCC(=C)CC2C(=C)CC(C2=C)(c3ccccc3)c4ccccc4)c1	Augmented_Framework	5
QTJUFZXOCLQOTH-UHFFFAOYSA-N	C=C(CCc1ccccc1)CC2C(=C)CC(C2=C)(c3ccccc3)c4ccccc4	Decorated_Framework	6
QJZRUTBGXWHIFM-UHFFFAOYSA-N	C(CCc1ccccc1)CC2CCC(C2)(c3ccccc3)c4ccccc4	Basic_Framework	7
IJFUUAQHALIOHT-UHFFFAOYSA-N	CCC1CC(CC)CC(CCC(C)CC2C(C)CC(C3CCCCC3)(C4CCCCC4)C2C)C1	Augmented_WireFrame	8
YWCGGILQEYDJLQ-UHFFFAOYSA-N	CC(CCC1CCCCC1)CC2C(C)CC(C3CCCCC3)(C4CCCCC4)C2C	Decorated_WireFrame	9
HZSUWJDKGHJTBF-UHFFFAOYSA-N	C(CCC1CCC(C1)(C2CCCCC2)C3CCCCC3)CC4CCCCC4	Basic_WireFrame	10
SZQLJRUPQGEKLC-UHFFFAOYSA-N	Cc1ccnc(c1)C(=O)c2[nH]c3cc(F)ccc3c2CC(=O)O	Molecule	1
LRPXSQXHCBZVJE-UHFFFAOYSA-N	CCc1c([nH]c2ccccc12)C(=O)c3cc(C)ccn3	Augmented_Scaffold	2
INXMOYLZSTUBBF-UHFFFAOYSA-N	O=C(c1ccccn1)c2cc3ccccc3[nH]2	Decorated_Scaffold	3
ANVQGHPFUNSAPE-UHFFFAOYSA-N	C(c1ccccn1)c2cc3ccccc3[nH]2	Basic_Scaffold	4
UXBQWLWEMKXMCO-UHFFFAOYSA-N	CCC1=C(Cc2ccccc12)C(=C)c3cccc(C)c3	Augmented_Framework	5
RAQMQRROXUZNQZ-UHFFFAOYSA-N	C=C(C1=Cc2ccccc2C1)c3ccccc3	Decorated_Framework	6
QAUQHTFRJMMRFK-UHFFFAOYSA-N	C(C1=Cc2ccccc2C1)c3ccccc3	Basic_Framework	7
GLPCPVIHQKXCQU-UHFFFAOYSA-N	CCC1C(CC2CCCCC12)C(C)C3CCCC(C)C3	Augmented_WireFrame	8
OFEXKFLZBGKZPR-UHFFFAOYSA-N	CC(C1CCCCC1)C2CC3CCCCC3C2	Decorated_WireFrame	9
XZBRWXZCNFGWHM-UHFFFAOYSA-N	C(C1CCCCC1)C2CC3CCCCC3C2	Basic_WireFrame	10
LIUNJVOSPPFGRN-UHFFFAOYSA-N	COc1ccc(cc1C)c2cc(nn2c3ccc(c(CO)c3)S(=O)(=O)N)C(F)F	Molecule	1
XUIJZBCRKSUREG-UHFFFAOYSA-N	COc1ccc(cc1)c2ccnn2c3cccc(C)c3	Augmented_Scaffold	2
IDCXLYCLPHRSAZ-UHFFFAOYSA-N	c1ccc(cc1)c2ccnn2c3ccccc3	Decorated_Scaffold	3
IDCXLYCLPHRSAZ-UHFFFAOYSA-N	c1ccc(cc1)c2ccnn2c3ccccc3	Basic_Scaffold	4
BATVNZQAYKULNG-UHFFFAOYSA-N	CCc1ccc(cc1)C2=CC=CC2c3cccc(C)c3	Augmented_Framework	5
XBINOVBNAGGKHM-UHFFFAOYSA-N	C1=CC(C(=C1)c2ccccc2)c3ccccc3	Decorated_Framework	6
XBINOVBNAGGKHM-UHFFFAOYSA-N	C1=CC(C(=C1)c2ccccc2)c3ccccc3	Basic_Framework	7
LUUKASHRPHGFSJ-UHFFFAOYSA-N	CCC1CCC(CC1)C2CCCC2C3CCCC(C)C3	Augmented_WireFrame	8
XDDVPYUEAYKJAG-UHFFFAOYSA-N	C1CCC(CC1)C2CCCC2C3CCCCC3	Decorated_WireFrame	9
XDDVPYUEAYKJAG-UHFFFAOYSA-N	C1CCC(CC1)C2CCCC2C3CCCCC3	Basic_WireFrame	10
HVUCORFBPMYYOL-IEOVAKBOSA-M	CN1C(=C(O[99Tc])c2ccccc2S1(=O)=O)C(=O)Nc3ncc(C)s3	Molecule	1
LNMUBFOHPNPHAY-UHFFFAOYSA-N	CN1C(=Cc2ccccc2S1(=O)=O)C(=O)Nc3ncc(C)s3	Augmented_Scaffold	2
APLYXBGBLPACES-UHFFFAOYSA-N	O=C(Nc1nccs1)C2=Cc3ccccc3S(=O)(=O)N2	Decorated_Scaffold	3
IZNQCLXCNKAUBA-UHFFFAOYSA-N	C(Nc1nccs1)C2=Cc3ccccc3SN2	Basic_Scaffold	4
PSUMKEMMVGAYIC-UHFFFAOYSA-N	CC1C(=Cc2ccccc2[C]1(=C)=C)C(=C)CC3=CC=C(C)C3	Augmented_Framework	5
ZSDIWUJMQPZWQT-UHFFFAOYSA-N	C=C(CC1=CC=CC1)C2=Cc3ccccc3[C](=C)(=C)C2	Decorated_Framework	6
GWRSHCASULVZGB-UHFFFAOYSA-N	C(CC1=Cc2ccccc2CC1)C3=CC=CC3	Basic_Framework	7
BNCSJSGEMMOJAM-UHFFFAOYSA-N	CC(CC1CCC(C)C1)C2CC3CCCCC3C(C)(C)C2C	Augmented_WireFrame	8
WLPVXVFHJADZSE-UHFFFAOYSA-N	CC(CC1CCCC1)C2CC3CCCCC3C(C)(C)C2	Decorated_WireFrame	9
RRWRVNAZMSRQMV-UHFFFAOYSA-N	C(CC1CCC2CCCCC2C1)C3CCCC3	Basic_WireFrame	10
YLFBPUKBMRJHLM-UHFFFAOYSA-N	CS(=O)(=O)c1ccc(cc1)n2cc(nc2c3cccc(Cl)c3)C(F)(F)F	Molecule	1
HFTQQSCEXQTGNI-UHFFFAOYSA-N	Cc1cn(c2ccc(cc2)S(=O)(=O)C)c(n1)c3ccccc3	Augmented_Scaffold	2
JNZXFLAEEPPCSN-UHFFFAOYSA-N	c1ccc(cc1)c2nccn2c3ccccc3	Decorated_Scaffold	3
JNZXFLAEEPPCSN-UHFFFAOYSA-N	c1ccc(cc1)c2nccn2c3ccccc3	Basic_Scaffold	4
TVVMMWHELHZBDT-UHFFFAOYSA-N	CC1=CC(C(=C1)c2ccccc2)c3ccc(cc3)[C](=C)(=C)C	Augmented_Framework	5
XBINOVBNAGGKHM-UHFFFAOYSA-N	C1=CC(C(=C1)c2ccccc2)c3ccccc3	Decorated_Framework	6
XBINOVBNAGGKHM-UHFFFAOYSA-N	C1=CC(C(=C1)c2ccccc2)c3ccccc3	Basic_Framework	7
XFTBKNXYSSNWEK-UHFFFAOYSA-N	CC1CC(C2CCCCC2)C(C1)C3CCC(CC3)C(C)(C)C	Augmented_WireFrame	8
XDDVPYUEAYKJAG-UHFFFAOYSA-N	C1CCC(CC1)C2CCCC2C3CCCCC3	Decorated_WireFrame	9
XDDVPYUEAYKJAG-UHFFFAOYSA-N	C1CCC(CC1)C2CCCC2C3CCCCC3	Basic_WireFrame	10
ZZMJXWXXMAAPLI-UHFFFAOYSA-N	NS(=O)(=O)c1ccc(cc1)N2N=C(CC2c3ccc(F)cc3F)C(F)(F)F	Molecule	1
FZTOIOYDPXSQDM-UHFFFAOYSA-N	CC1=NN(C(C1)c2ccccc2)c3ccccc3	Augmented_Scaffold	2
OQYNUZDJQMOTFA-UHFFFAOYSA-N	C1C=NN(C1c2ccccc2)c3ccccc3	Decorated_Scaffold	3
OQYNUZDJQMOTFA-UHFFFAOYSA-N	C1C=NN(C1c2ccccc2)c3ccccc3	Basic_Scaffold	4
JPKJTLYVSMFMLP-UHFFFAOYSA-N	CC1=CC(C(C1)c2ccccc2)c3ccccc3	Augmented_Framework	5
RTBDRLYNZOJMMV-UHFFFAOYSA-N	C1C=CC(C1c2ccccc2)c3ccccc3	Decorated_Framework	6
RTBDRLYNZOJMMV-UHFFFAOYSA-N	C1C=CC(C1c2ccccc2)c3ccccc3	Basic_Framework	7
DWJLFZJGQUHKKP-UHFFFAOYSA-N	CC1CC(C2CCCCC2)C(C1)C3CCCCC3	Augmented_WireFrame	8
XDDVPYUEAYKJAG-UHFFFAOYSA-N	C1CCC(CC1)C2CCCC2C3CCCCC3	Decorated_WireFrame	9
XDDVPYUEAYKJAG-UHFFFAOYSA-N	C1CCC(CC1)C2CCCC2C3CCCCC3	Basic_WireFrame	10
UEHUAZSKQBFLTL-UHFFFAOYSA-N	Fc1ccc(NC(=O)CSC2=Nc3ccccc3C(=O)N2CCc4ccccn4)cc1	Molecule	1
OOBUMGXGIDIWFF-UHFFFAOYSA-N	O=C(CSC1=Nc2ccccc2C(=O)N1CCc3ccccn3)Nc4ccccc4	Augmented_Scaffold	2
OOBUMGXGIDIWFF-UHFFFAOYSA-N	O=C(CSC1=Nc2ccccc2C(=O)N1CCc3ccccn3)Nc4ccccc4	Decorated_Scaffold	3
RYKTUHDADUZJHT-UHFFFAOYSA-N	C(CSC1=Nc2ccccc2CN1CCc3ccccn3)Nc4ccccc4	Basic_Scaffold	4
ZUPNALWWHBINJL-UHFFFAOYSA-N	C=C(CCC1=Cc2ccccc2C(=C)C1CCc3ccccc3)Cc4ccccc4	Augmented_Framework	5
ZUPNALWWHBINJL-UHFFFAOYSA-N	C=C(CCC1=Cc2ccccc2C(=C)C1CCc3ccccc3)Cc4ccccc4	Decorated_Framework	6
DRGUOWULRVKCQA-UHFFFAOYSA-N	C(CCc1ccccc1)CC2=Cc3ccccc3CC2CCc4ccccc4	Basic_Framework	7
BNBIIRFJPODYEX-UHFFFAOYSA-N	CC(CCC1CC2CCCCC2C(C)C1CCC3CCCCC3)CC4CCCCC4	Augmented_WireFrame	8
BNBIIRFJPODYEX-UHFFFAOYSA-N	CC(CCC1CC2CCCCC2C(C)C1CCC3CCCCC3)CC4CCCCC4	Decorated_WireFrame	9
YOUUAGLMIDJAAJ-UHFFFAOYSA-N	C(CCC1CC2CCCCC2CC1CCC3CCCCC3)CC4CCCCC4	Basic_WireFrame	10
ZACWGPMSIRFUMQ-SFGLVEFQSA-N	CC\C=C\C\C=C\C\C=C\C\C=C\C\C=C\C\C=C\CCC(=O)N1CC(O)CC1C(=O)O	Molecule	1
FFFDQFKUFUGBTJ-DMGWNJAXSA-N	CC\C=C\C\C=C\C\C=C\C\C=C\C\C=C\C\C=C\CCC(=O)N1CCCC1C	Augmented_Scaffold	2
RWRDLPDLKQPQOW-UHFFFAOYSA-N	C1CCNC1	Decorated_Scaffold	3
RWRDLPDLKQPQOW-UHFFFAOYSA-N	C1CCNC1	Basic_Scaffold	4
PSYGJWDKIGJBHU-YATCGRJWSA-N	CC\C=C\C\C=C\C\C=C\C\C=C\C\C=C\C\C=C\CCC(=C)C1CCCC1C	Augmented_Framework	5
RGSFGYAAUTVSQA-UHFFFAOYSA-N	C1CCCC1	Decorated_Framework	6
RGSFGYAAUTVSQA-UHFFFAOYSA-N	C1CCCC1	Basic_Framework	7
OTNPUFHVIGUCTC-UHFFFAOYSA-N	CCCCCCCCCCCCCCCCCCCCCC(C)C1CCCC1C	Augmented_WireFrame	8
RGSFGYAAUTVSQA-UHFFFAOYSA-N	C1CCCC1	Decorated_WireFrame	9
RGSFGYAAUTVSQA-UHFFFAOYSA-N	C1CCCC1	Basic_WireFrame	10
YNMXZGHQHZPKPB-UHFFFAOYSA-N	COc1cc(NC(=O)CSC2=Nc3ccccc3C(=O)N2CCc4ccccn4)cc(OC)c1OC	Molecule	1
PRPGUCHRZXFYDI-UHFFFAOYSA-N	COc1cc(NC(=O)CSC2=Nc3ccccc3C(=O)N2CCc4ccccn4)cc(OC)c1	Augmented_Scaffold	2
OOBUMGXGIDIWFF-UHFFFAOYSA-N	O=C(CSC1=Nc2ccccc2C(=O)N1CCc3ccccn3)Nc4ccccc4	Decorated_Scaffold	3
RYKTUHDADUZJHT-UHFFFAOYSA-N	C(CSC1=Nc2ccccc2CN1CCc3ccccn3)Nc4ccccc4	Basic_Scaffold	4
SADBRATXTRCYQG-UHFFFAOYSA-N	CCc1cc(CC)cc(CC(=C)CCC2=Cc3ccccc3C(=C)C2CCc4ccccc4)c1	Augmented_Framework	5
ZUPNALWWHBINJL-UHFFFAOYSA-N	C=C(CCC1=Cc2ccccc2C(=C)C1CCc3ccccc3)Cc4ccccc4	Decorated_Framework	6
DRGUOWULRVKCQA-UHFFFAOYSA-N	C(CCc1ccccc1)CC2=Cc3ccccc3CC2CCc4ccccc4	Basic_Framework	7
WWYHEJCZANXLLH-UHFFFAOYSA-N	CCC1CC(CC)CC(CC(C)CCC2CC3CCCCC3C(C)C2CCC4CCCCC4)C1	Augmented_WireFrame	8
BNBIIRFJPODYEX-UHFFFAOYSA-N	CC(CCC1CC2CCCCC2C(C)C1CCC3CCCCC3)CC4CCCCC4	Decorated_WireFrame	9
YOUUAGLMIDJAAJ-UHFFFAOYSA-N	C(CCC1CC2CCCCC2CC1CCC3CCCCC3)CC4CCCCC4	Basic_WireFrame	10
URWGMDYYACXDQE-UHFFFAOYSA-N	N=C1C=C(Nc2ccc(cc2)S(=O)(=O)Nc3nccs3)N4NC(=S)SC4=N1	Molecule	1
URWGMDYYACXDQE-UHFFFAOYSA-N	N=C1C=C(Nc2ccc(cc2)S(=O)(=O)Nc3nccs3)N4NC(=S)SC4=N1	Augmented_Scaffold	2
URWGMDYYACXDQE-UHFFFAOYSA-N	N=C1C=C(Nc2ccc(cc2)S(=O)(=O)Nc3nccs3)N4NC(=S)SC4=N1	Decorated_Scaffold	3
AKTLPLUHXZLNGZ-UHFFFAOYSA-N	C1NN2C(=CCN=C2S1)Nc3ccc(SNc4nccs4)cc3	Basic_Scaffold	4
AJJVITUWOHIDFI-UHFFFAOYSA-N	C=C1CC2C(=CC(=C)C=C2C1)Cc3ccc(cc3)[C](=C)(=C)CC4=CC=CC4	Augmented_Framework	5
AJJVITUWOHIDFI-UHFFFAOYSA-N	C=C1CC2C(=CC(=C)C=C2C1)Cc3ccc(cc3)[C](=C)(=C)CC4=CC=CC4	Decorated_Framework	6
MHSJJQLROIKQLT-UHFFFAOYSA-N	C(Cc1ccc(CC2=CCC=C3CCCC23)cc1)C4=CC=CC4	Basic_Framework	7
XHSHYDOBFQONAF-UHFFFAOYSA-N	CC1CC(CC2CCC(CC2)C(C)(C)CC3CCCC3)C4CC(C)CC4C1	Augmented_WireFrame	8
XHSHYDOBFQONAF-UHFFFAOYSA-N	CC1CC(CC2CCC(CC2)C(C)(C)CC3CCCC3)C4CC(C)CC4C1	Decorated_WireFrame	9
SGJAOUNXCDVROD-UHFFFAOYSA-N	C(CC1CCC(CC2CCCC3CCCC23)CC1)C4CCCC4	Basic_WireFrame	10
JTMITOKKUMVWRT-UHFFFAOYSA-N	CCOc1ccc(cc1)c2cc(C)cn2c3ccc(cc3)S(=O)(=O)N	Molecule	1
KQDSTCGQKCRSIM-UHFFFAOYSA-N	CCOc1ccc(cc1)c2cc(C)cn2c3ccccc3	Augmented_Scaffold	2
ZZDIPNSMKJPHTR-UHFFFAOYSA-N	c1ccc(cc1)c2cccn2c3ccccc3	Decorated_Scaffold	3
ZZDIPNSMKJPHTR-UHFFFAOYSA-N	c1ccc(cc1)c2cccn2c3ccccc3	Basic_Scaffold	4
MPQMPICVYBCNFL-UHFFFAOYSA-N	CCCc1ccc(cc1)C2=CC(=CC2c3ccccc3)C	Augmented_Framework	5
XBINOVBNAGGKHM-UHFFFAOYSA-N	C1=CC(C(=C1)c2ccccc2)c3ccccc3	Decorated_Framework	6
XBINOVBNAGGKHM-UHFFFAOYSA-N	C1=CC(C(=C1)c2ccccc2)c3ccccc3	Basic_Framework	7
DQOCSELIZMATRX-UHFFFAOYSA-N	CCCC1CCC(CC1)C2CC(C)CC2C3CCCCC3	Augmented_WireFrame	8
XDDVPYUEAYKJAG-UHFFFAOYSA-N	C1CCC(CC1)C2CCCC2C3CCCCC3	Decorated_WireFrame	9
XDDVPYUEAYKJAG-UHFFFAOYSA-N	C1CCC(CC1)C2CCCC2C3CCCCC3	Basic_WireFrame	10
VMSLCPKYRPDHLN-NRFANRHFSA-N	CC(C)CC(=O)C1=C(O)C(=C(O)[C@@](O)(CC=C(C)C)C1=O)CC=C(C)C	Molecule	1
HVBJXSCLOYBFBN-HWKANZROSA-N	CCCC(=O)C1=CC=CC(CC=CC)C1=O	Augmented_Scaffold	2
WQPDQJCBHQPNCZ-UHFFFAOYSA-N	O=C1CC=CC=C1	Decorated_Scaffold	3
MGNZXYYWBUKAII-UHFFFAOYSA-N	C1CC=CC=C1	Basic_Scaffold	4
FOSJDUGROXOEDJ-FNORWQNLSA-N	CCCC(=C)C1=CC=CC(CC=CC)C1=C	Augmented_Framework	5
OSBSXTGABLIDRX-UHFFFAOYSA-N	C=C1CC=CC=C1	Decorated_Framework	6
MGNZXYYWBUKAII-UHFFFAOYSA-N	C1CC=CC=C1	Basic_Framework	7
CWZXJFIQSYZWCC-UHFFFAOYSA-N	CCCCC1CCCC(C(C)CCC)C1C	Augmented_WireFrame	8
UAEPNZWRGJTJPN-UHFFFAOYSA-N	CC1CCCCC1	Decorated_WireFrame	9
XDTMQSROBMDMFD-UHFFFAOYSA-N	C1CCCCC1	Basic_WireFrame	10
OEROYCLIMCWHCA-FIFHTESVSA-N	FC(F)(F)c1cc(cc(c1)C(F)(F)F)\N=C\c2c(c3ccc(Cl)cc3)n(nc2C(F)(F)F)c4ccccc4	Molecule	1
CFWJQORJYNEVFA-KOEQRZSOSA-N	Cc1cccc(c1)\N=C\c2c(C)nn(c3ccccc3)c2c4ccccc4	Augmented_Scaffold	2
USQWTLRYGFXESA-XQNSMLJCSA-N	C(=N\c1ccccc1)/c2cnn(c3ccccc3)c2c4ccccc4	Decorated_Scaffold	3
USQWTLRYGFXESA-XQNSMLJCSA-N	C(=N\c1ccccc1)/c2cnn(c3ccccc3)c2c4ccccc4	Basic_Scaffold	4
HOKRFKPCXXRXPZ-WUKNDPDISA-N	CC1=CC(C(=C1\C=C\c2cccc(C)c2)c3ccccc3)c4ccccc4	Augmented_Framework	5
NHOBUCSVZYONPW-WUKNDPDISA-N	C(=C\c1ccccc1)/C2=C(C(C=C2)c3ccccc3)c4ccccc4	Decorated_Framework	6
NHOBUCSVZYONPW-WUKNDPDISA-N	C(=C\c1ccccc1)/C2=C(C(C=C2)c3ccccc3)c4ccccc4	Basic_Framework	7
JFVQCLDQSKFHBX-UHFFFAOYSA-N	CC1CCCC(CCC2C(C)CC(C3CCCCC3)C2C4CCCCC4)C1	Augmented_WireFrame	8
QMPQIUAQDKWXKF-UHFFFAOYSA-N	C(CC1CCC(C2CCCCC2)C1C3CCCCC3)C4CCCCC4	Decorated_WireFrame	9
QMPQIUAQDKWXKF-UHFFFAOYSA-N	C(CC1CCC(C2CCCCC2)C1C3CCCCC3)C4CCCCC4	Basic_WireFrame	10
RCXZCYBEONCORL-UHFFFAOYSA-N	CCCCNc1nc2ccccc2n1C3=NNC(=O)C3	Molecule	1
RCXZCYBEONCORL-UHFFFAOYSA-N	CCCCNc1nc2ccccc2n1C3=NNC(=O)C3	Augmented_Scaffold	2
ZCXYLJSHXLJRFF-UHFFFAOYSA-N	O=C1CC(=NN1)n2cnc3ccccc23	Decorated_Scaffold	3
YACKFIJLEUWKIL-UHFFFAOYSA-N	C1CC(=NN1)n2cnc3ccccc23	Basic_Scaffold	4
SNDMUUBQXBHZLR-UHFFFAOYSA-N	CCCCCC1=Cc2ccccc2C1C3=CCC(=C)C3	Augmented_Framework	5
SIDHPHQUVMJDRI-UHFFFAOYSA-N	C=C1CC=C(C1)C2C=Cc3ccccc23	Decorated_Framework	6
JKWYGQMPYAXTFW-UHFFFAOYSA-N	C1CC=C(C1)C2C=Cc3ccccc23	Basic_Framework	7
RKLYAVACWSXQDQ-UHFFFAOYSA-N	CCCCCC1CC2CCCCC2C1C3CCC(C)C3	Augmented_WireFrame	8
KNYOWXWIXWNQRH-UHFFFAOYSA-N	CC1CCC(C1)C2CCC3CCCCC23	Decorated_WireFrame	9
NZVHAKMSHHXXQI-UHFFFAOYSA-N	C1CCC(C1)C2CCC3CCCCC23	Basic_WireFrame	10
ZFKBWSREWJOSSJ-UHFFFAOYSA-N	OC(=O)C1=Cc2cc(Cl)cc(Cl)c2OC1C(F)(F)F	Molecule	1
ALEQKJOHODTDTC-UHFFFAOYSA-N	CC1Oc2ccccc2C=C1C	Augmented_Scaffold	2
KYNSBQPICQTCGU-UHFFFAOYSA-N	C1Oc2ccccc2C=C1	Decorated_Scaffold	3
KYNSBQPICQTCGU-UHFFFAOYSA-N	C1Oc2ccccc2C=C1	Basic_Scaffold	4
BHOPRMHWYPVJPL-UHFFFAOYSA-N	CC1Cc2ccccc2C=C1C	Augmented_Framework	5
KEIFWROAQVVDBN-UHFFFAOYSA-N	C1Cc2ccccc2C=C1	Decorated_Framework	6
KEIFWROAQVVDBN-UHFFFAOYSA-N	C1Cc2ccccc2C=C1	Basic_Framework	7
UBGLIVPMNDOOTE-UHFFFAOYSA-N	CC1CC2CCCCC2CC1C	Augmented_WireFrame	8
NNBZCPXTIHJBJL-UHFFFAOYSA-N	C1CCC2CCCCC2C1	Decorated_WireFrame	9
NNBZCPXTIHJBJL-UHFFFAOYSA-N	C1CCC2CCCCC2C1	Basic_WireFrame	10
LGQHDQJKEAWBIH-NTEUORMPSA-N	COc1ccc(\C=C\2/C(=NN=C2C(F)(F)F)c3ccc(Cl)cc3)cc1OC	Molecule	1
GTIYFRCIKWNMMN-ATVHPVEESA-N	COc1ccc(\C=C/2\C(=NN=C2c3ccccc3)C)cc1	Augmented_Scaffold	2
XDZNSQKCIRSUST-PTNGSMBKSA-N	C(=C/1\C=NN=C1c2ccccc2)/c3ccccc3	Decorated_Scaffold	3
XDZNSQKCIRSUST-PTNGSMBKSA-N	C(=C/1\C=NN=C1c2ccccc2)/c3ccccc3	Basic_Scaffold	4
SQSHTTSHVIYONO-QNGOZBTKSA-N	CCc1ccc(\C=C/2\C(=CC=C2c3ccccc3)C)cc1	Augmented_Framework	5
PYGFRRRFGCGKTR-VKAVYKQESA-N	C(=C/1\C=CC=C1c2ccccc2)/c3ccccc3	Decorated_Framework	6
PYGFRRRFGCGKTR-VKAVYKQESA-N	C(=C/1\C=CC=C1c2ccccc2)/c3ccccc3	Basic_Framework	7
AUOZOIODTVRAFM-UHFFFAOYSA-N	CCC1CCC(CC2C(C)CCC2C3CCCCC3)CC1	Augmented_WireFrame	8
MZBIJWZIJOEBCD-UHFFFAOYSA-N	C(C1CCCCC1)C2CCCC2C3CCCCC3	Decorated_WireFrame	9
MZBIJWZIJOEBCD-UHFFFAOYSA-N	C(C1CCCCC1)C2CCCC2C3CCCCC3	Basic_WireFrame	10
GDBVZLNSEFXMKW-UHFFFAOYSA-N	CCC(=O)NS(=O)(=O)c1ccc(cc1CO)n2nc(cc2c3ccc(Br)cc3)C(F)F	Molecule	1
MRMAFGQUVSWYBD-UHFFFAOYSA-N	CCC(=O)NS(=O)(=O)c1ccc(cc1)n2nc(C)cc2c3ccccc3	Augmented_Scaffold	2
IDCXLYCLPHRSAZ-UHFFFAOYSA-N	c1ccc(cc1)c2ccnn2c3ccccc3	Decorated_Scaffold	3
IDCXLYCLPHRSAZ-UHFFFAOYSA-N	c1ccc(cc1)c2ccnn2c3ccccc3	Basic_Scaffold	4
LQCXZFJYYZFVJG-UHFFFAOYSA-N	CCC(=C)C[C](=C)(=C)c1ccc(cc1)C2C=C(C)C=C2c3ccccc3	Augmented_Framework	5
XBINOVBNAGGKHM-UHFFFAOYSA-N	C1=CC(C(=C1)c2ccccc2)c3ccccc3	Decorated_Framework	6
XBINOVBNAGGKHM-UHFFFAOYSA-N	C1=CC(C(=C1)c2ccccc2)c3ccccc3	Basic_Framework	7
JHGPBGDOIQVOSF-UHFFFAOYSA-N	CCC(C)CC(C)(C)C1CCC(CC1)C2CC(C)CC2C3CCCCC3	Augmented_WireFrame	8
XDDVPYUEAYKJAG-UHFFFAOYSA-N	C1CCC(CC1)C2CCCC2C3CCCCC3	Decorated_WireFrame	9
XDDVPYUEAYKJAG-UHFFFAOYSA-N	C1CCC(CC1)C2CCCC2C3CCCCC3	Basic_WireFrame	10
IDXCLYNESCMNJS-UHFFFAOYSA-N	CC(=O)c1ccc(NCC(=O)N2N=C(CC2c3ccc(cc3)[N+](=O)[O-])c4ccc(F)cc4)cc1	Molecule	1
KRJZHPGCSCWMSR-UHFFFAOYSA-N	CC(=O)c1ccc(NCC(=O)N2N=C(CC2c3ccccc3)c4ccccc4)cc1	Augmented_Scaffold	2
QJSRBTLNBXBBGZ-UHFFFAOYSA-N	O=C(CNc1ccccc1)N2N=C(CC2c3ccccc3)c4ccccc4	Decorated_Scaffold	3
ZHRRRUWTXNLYPO-UHFFFAOYSA-N	C(CN1N=C(CC1c2ccccc2)c3ccccc3)Nc4ccccc4	Basic_Scaffold	4
KZZZGKADGTYRNV-UHFFFAOYSA-N	CC(=C)c1ccc(CCC(=C)C2C=C(CC2c3ccccc3)c4ccccc4)cc1	Augmented_Framework	5
XHSJHEGZIKLXOM-UHFFFAOYSA-N	C=C(CCc1ccccc1)C2C=C(CC2c3ccccc3)c4ccccc4	Decorated_Framework	6
XCVLVPPCNPEDLD-UHFFFAOYSA-N	C(CC1C=C(CC1c2ccccc2)c3ccccc3)Cc4ccccc4	Basic_Framework	7
RNJPZFAYMYDFTG-UHFFFAOYSA-N	CC(C)C1CCC(CCC(C)C2CC(CC2C3CCCCC3)C4CCCCC4)CC1	Augmented_WireFrame	8
BUKBIHVGHAKTQA-UHFFFAOYSA-N	CC(CCC1CCCCC1)C2CC(CC2C3CCCCC3)C4CCCCC4	Decorated_WireFrame	9
SNPRYGLUUYHHCL-UHFFFAOYSA-N	C(CC1CCCCC1)CC2CC(CC2C3CCCCC3)C4CCCCC4	Basic_WireFrame	10
ABAIIOYUVSMSNI-UHFFFAOYSA-N	CC(=O)Nc1ccc(cc1)C2=NN(C(C2)c3ccc(cc3)[N+](=O)[O-])C(=O)C	Molecule	1
VBPHKZNPZPDCMP-UHFFFAOYSA-N	CC(=O)Nc1ccc(cc1)C2=NN(C(C2)c3ccccc3)C(=O)C	Augmented_Scaffold	2
VJFQJTFADLQQNS-UHFFFAOYSA-N	C1C(NN=C1c2ccccc2)c3ccccc3	Decorated_Scaffold	3
VJFQJTFADLQQNS-UHFFFAOYSA-N	C1C(NN=C1c2ccccc2)c3ccccc3	Basic_Scaffold	4
MNADOUCNMCFMLU-UHFFFAOYSA-N	CC(=C)Cc1ccc(cc1)C2=CC(C(C2)c3ccccc3)C(=C)C	Augmented_Framework	5
ZWASYSDWMIORLD-UHFFFAOYSA-N	C1C=C(CC1c2ccccc2)c3ccccc3	Decorated_Framework	6
ZWASYSDWMIORLD-UHFFFAOYSA-N	C1C=C(CC1c2ccccc2)c3ccccc3	Basic_Framework	7
RRXJSKZSGXCQPQ-UHFFFAOYSA-N	CC(C)CC1CCC(CC1)C2CC(C(C)C)C(C2)C3CCCCC3	Augmented_WireFrame	8
UEPGKEXXIQJJIP-UHFFFAOYSA-N	C1CCC(CC1)C2CCC(C2)C3CCCCC3	Decorated_WireFrame	9
UEPGKEXXIQJJIP-UHFFFAOYSA-N	C1CCC(CC1)C2CCC(C2)C3CCCCC3	Basic_WireFrame	10
WOBUKGPQDSRSPN-UHFFFAOYSA-N	CC1=CC(=O)C(=C(O1)c2ccc(cc2)S(=O)(=O)C)Oc3ccc(F)cc3F	Molecule	1
XRHLSOYDPVRXAE-UHFFFAOYSA-N	CC1=CC(=O)C(=C(O1)c2ccc(cc2)S(=O)(=O)C)Oc3ccccc3	Augmented_Scaffold	2
UDRXZKJLWGNNBV-UHFFFAOYSA-N	O=C1C=COC(=C1Oc2ccccc2)c3ccccc3	Decorated_Scaffold	3
URLVZZLKVFINCS-UHFFFAOYSA-N	C1C=COC(=C1Oc2ccccc2)c3ccccc3	Basic_Scaffold	4
KHPSJGVWEKXJKG-UHFFFAOYSA-N	CC1=CC(=C)C(=C(C1)c2ccc(cc2)[C](=C)(=C)C)Cc3ccccc3	Augmented_Framework	5
HIVOJZQEOCQASC-UHFFFAOYSA-N	C=C1C=CCC(=C1Cc2ccccc2)c3ccccc3	Decorated_Framework	6
JIALSFMDAMDCTF-UHFFFAOYSA-N	C(C1=C(CC=CC1)c2ccccc2)c3ccccc3	Basic_Framework	7
IMAFWFBNFKWQPW-UHFFFAOYSA-N	CC1CC(C)C(CC2CCCCC2)C(C1)C3CCC(CC3)C(C)(C)C	Augmented_WireFrame	8
YNPCZOPNYXBRCV-UHFFFAOYSA-N	CC1CCCC(C2CCCCC2)C1CC3CCCCC3	Decorated_WireFrame	9
WZOYGQMEDBYZEW-UHFFFAOYSA-N	C(C1CCCCC1)C2CCCCC2C3CCCCC3	Basic_WireFrame	10
RCUBPPPTKKAOCD-UHFFFAOYSA-N	CS(=O)(=O)c1ccc(cc1)C2Nc3ccccc3C(=O)N2c4ccc(F)cc4	Molecule	1
BDAZOZSTYHYPBO-UHFFFAOYSA-N	CS(=O)(=O)c1ccc(cc1)C2Nc3ccccc3C(=O)N2c4ccccc4	Augmented_Scaffold	2
ZWCLIAUJIDVIDD-UHFFFAOYSA-N	O=C1N(C(Nc2ccccc12)c3ccccc3)c4ccccc4	Decorated_Scaffold	3
WCSUAJLKMWYHIV-UHFFFAOYSA-N	C1N(C(Nc2ccccc12)c3ccccc3)c4ccccc4	Basic_Scaffold	4
MPGNILFVTMZOGS-UHFFFAOYSA-N	C[C](=C)(=C)c1ccc(cc1)C2Cc3ccccc3C(=C)C2c4ccccc4	Augmented_Framework	5
LBEHEIWTKPPCFY-UHFFFAOYSA-N	C=C1C(C(Cc2ccccc12)c3ccccc3)c4ccccc4	Decorated_Framework	6
IBWJMJTYJRZECS-UHFFFAOYSA-N	C1C(C(Cc2ccccc12)c3ccccc3)c4ccccc4	Basic_Framework	7
QRZSCDDTUMIBRD-UHFFFAOYSA-N	CC1C2CCCCC2CC(C3CCC(CC3)C(C)(C)C)C1C4CCCCC4	Augmented_WireFrame	8
LFWIOYJGZMAFKD-UHFFFAOYSA-N	CC1C2CCCCC2CC(C3CCCCC3)C1C4CCCCC4	Decorated_WireFrame	9
ZSPLAXJBIFTUGP-UHFFFAOYSA-N	C1CCC(CC1)C2CC3CCCCC3CC2C4CCCCC4	Basic_WireFrame	10
CSHFHJNMIMPJST-HOTGVXAUSA-N	COC(=O)[C@H](CC(C)C)NC(=O)[C@H](Cc1ccccc1)NC(=O)CNC(=O)CN	Molecule	1
AINBXHSUDDGAAY-UHFFFAOYSA-N	COC(=O)CNC(=O)CCc1ccccc1	Augmented_Scaffold	2
UHOVQNZJYSORNB-UHFFFAOYSA-N	c1ccccc1	Decorated_Scaffold	3
UHOVQNZJYSORNB-UHFFFAOYSA-N	c1ccccc1	Basic_Scaffold	4
DMUVYTXBMDVOGN-UHFFFAOYSA-N	CCC(=C)CCC(=C)CCc1ccccc1	Augmented_Framework	5
UHOVQNZJYSORNB-UHFFFAOYSA-N	c1ccccc1	Decorated_Framework	6
UHOVQNZJYSORNB-UHFFFAOYSA-N	c1ccccc1	Basic_Framework	7
AZQRLQMVHFYIQX-UHFFFAOYSA-N	CCC(C)CCC(C)CCC1CCCCC1	Augmented_WireFrame	8
XDTMQSROBMDMFD-UHFFFAOYSA-N	C1CCCCC1	Decorated_WireFrame	9
XDTMQSROBMDMFD-UHFFFAOYSA-N	C1CCCCC1	Basic_WireFrame	10
OOUGHHLGZCZGEE-UHFFFAOYSA-N	CC1=CC(=O)C(=C(O1)c2ccc(cc2)S(=O)(=O)C)Oc3ccc(Cl)cc3	Molecule	1
XRHLSOYDPVRXAE-UHFFFAOYSA-N	CC1=CC(=O)C(=C(O1)c2ccc(cc2)S(=O)(=O)C)Oc3ccccc3	Augmented_Scaffold	2
UDRXZKJLWGNNBV-UHFFFAOYSA-N	O=C1C=COC(=C1Oc2ccccc2)c3ccccc3	Decorated_Scaffold	3
URLVZZLKVFINCS-UHFFFAOYSA-N	C1C=COC(=C1Oc2ccccc2)c3ccccc3	Basic_Scaffold	4
KHPSJGVWEKXJKG-UHFFFAOYSA-N	CC1=CC(=C)C(=C(C1)c2ccc(cc2)[C](=C)(=C)C)Cc3ccccc3	Augmented_Framework	5
HIVOJZQEOCQASC-UHFFFAOYSA-N	C=C1C=CCC(=C1Cc2ccccc2)c3ccccc3	Decorated_Framework	6
JIALSFMDAMDCTF-UHFFFAOYSA-N	C(C1=C(CC=CC1)c2ccccc2)c3ccccc3	Basic_Framework	7
IMAFWFBNFKWQPW-UHFFFAOYSA-N	CC1CC(C)C(CC2CCCCC2)C(C1)C3CCC(CC3)C(C)(C)C	Augmented_WireFrame	8
YNPCZOPNYXBRCV-UHFFFAOYSA-N	CC1CCCC(C2CCCCC2)C1CC3CCCCC3	Decorated_WireFrame	9
WZOYGQMEDBYZEW-UHFFFAOYSA-N	C(C1CCCCC1)C2CCCCC2C3CCCCC3	Basic_WireFrame	10
UZLPGHLBOISUPH-UHFFFAOYSA-N	COc1ccc(cc1C)c2cc(nn2c3ccc(c(CO)c3)S(=O)(=O)N)C(F)(F)F	Molecule	1
XUIJZBCRKSUREG-UHFFFAOYSA-N	COc1ccc(cc1)c2ccnn2c3cccc(C)c3	Augmented_Scaffold	2
IDCXLYCLPHRSAZ-UHFFFAOYSA-N	c1ccc(cc1)c2ccnn2c3ccccc3	Decorated_Scaffold	3
IDCXLYCLPHRSAZ-UHFFFAOYSA-N	c1ccc(cc1)c2ccnn2c3ccccc3	Basic_Scaffold	4
BATVNZQAYKULNG-UHFFFAOYSA-N	CCc1ccc(cc1)C2=CC=CC2c3cccc(C)c3	Augmented_Framework	5
XBINOVBNAGGKHM-UHFFFAOYSA-N	C1=CC(C(=C1)c2ccccc2)c3ccccc3	Decorated_Framework	6
XBINOVBNAGGKHM-UHFFFAOYSA-N	C1=CC(C(=C1)c2ccccc2)c3ccccc3	Basic_Framework	7
LUUKASHRPHGFSJ-UHFFFAOYSA-N	CCC1CCC(CC1)C2CCCC2C3CCCC(C)C3	Augmented_WireFrame	8
XDDVPYUEAYKJAG-UHFFFAOYSA-N	C1CCC(CC1)C2CCCC2C3CCCCC3	Decorated_WireFrame	9
XDDVPYUEAYKJAG-UHFFFAOYSA-N	C1CCC(CC1)C2CCCC2C3CCCCC3	Basic_WireFrame	10
ZVLXLXFJTHOHIF-UHFFFAOYSA-N	CS(=O)(=O)c1ccc(cc1)N2N=C(c3ccc(cc3)c4ccccc4)c5ccccc5C2=O	Molecule	1
ZVLXLXFJTHOHIF-UHFFFAOYSA-N	CS(=O)(=O)c1ccc(cc1)N2N=C(c3ccc(cc3)c4ccccc4)c5ccccc5C2=O	Augmented_Scaffold	2
LWNBBRIHXNYQQL-UHFFFAOYSA-N	O=C1N(N=C(c2ccc(cc2)c3ccccc3)c4ccccc14)c5ccccc5	Decorated_Scaffold	3
TYVZCDNNHSWWED-UHFFFAOYSA-N	C1N(N=C(c2ccc(cc2)c3ccccc3)c4ccccc14)c5ccccc5	Basic_Scaffold	4
CIZPTDPOTJQJOZ-UHFFFAOYSA-N	C[C](=C)(=C)c1ccc(cc1)C2C=C(c3ccc(cc3)c4ccccc4)c5ccccc5C2=C	Augmented_Framework	5
GZBSSPJMKZAPRJ-UHFFFAOYSA-N	C=C1C(C=C(c2ccc(cc2)c3ccccc3)c4ccccc14)c5ccccc5	Decorated_Framework	6
RHPCFTYTALXYBJ-UHFFFAOYSA-N	C1C(C=C(c2ccc(cc2)c3ccccc3)c4ccccc14)c5ccccc5	Basic_Framework	7
PCBGUAOAXYDWNA-UHFFFAOYSA-N	CC1C2CCCCC2C(CC1C3CCC(CC3)C(C)(C)C)C4CCC(CC4)C5CCCCC5	Augmented_WireFrame	8
AULCCXRETWBKTF-UHFFFAOYSA-N	CC1C2CCCCC2C(CC1C3CCCCC3)C4CCC(CC4)C5CCCCC5	Decorated_WireFrame	9
ISQJGCXROVJOMS-UHFFFAOYSA-N	C1CCC(CC1)C2CCC(CC2)C3CC(CC4CCCCC34)C5CCCCC5	Basic_WireFrame	10
XUSPOFJJCSIXIM-UHFFFAOYSA-N	COc1ccc(cc1)N2C(Nc3ccccc3C2=O)c4ccc(cc4)S(=O)(=O)C	Molecule	1
XUSPOFJJCSIXIM-UHFFFAOYSA-N	COc1ccc(cc1)N2C(Nc3ccccc3C2=O)c4ccc(cc4)S(=O)(=O)C	Augmented_Scaffold	2
ZWCLIAUJIDVIDD-UHFFFAOYSA-N	O=C1N(C(Nc2ccccc12)c3ccccc3)c4ccccc4	Decorated_Scaffold	3
WCSUAJLKMWYHIV-UHFFFAOYSA-N	C1N(C(Nc2ccccc12)c3ccccc3)c4ccccc4	Basic_Scaffold	4
ZHIXRTCJFKPEIX-UHFFFAOYSA-N	CCc1ccc(cc1)C2C(Cc3ccccc3C2=C)c4ccc(cc4)[C](=C)(=C)C	Augmented_Framework	5
LBEHEIWTKPPCFY-UHFFFAOYSA-N	C=C1C(C(Cc2ccccc12)c3ccccc3)c4ccccc4	Decorated_Framework	6
IBWJMJTYJRZECS-UHFFFAOYSA-N	C1C(C(Cc2ccccc12)c3ccccc3)c4ccccc4	Basic_Framework	7
SAWDUOBMAUBLKA-UHFFFAOYSA-N	CCC1CCC(CC1)C2C(C)C3CCCCC3CC2C4CCC(CC4)C(C)(C)C	Augmented_WireFrame	8
LFWIOYJGZMAFKD-UHFFFAOYSA-N	CC1C2CCCCC2CC(C3CCCCC3)C1C4CCCCC4	Decorated_WireFrame	9
ZSPLAXJBIFTUGP-UHFFFAOYSA-N	C1CCC(CC1)C2CC3CCCCC3CC2C4CCCCC4	Basic_WireFrame	10
NEALVZNSYIAFJC-UHFFFAOYSA-N	CS(=O)(=O)c1ccc(cc1)N2N=C(c3ccc4CCCCc4c3)c5ccccc5C2=O	Molecule	1
NEALVZNSYIAFJC-UHFFFAOYSA-N	CS(=O)(=O)c1ccc(cc1)N2N=C(c3ccc4CCCCc4c3)c5ccccc5C2=O	Augmented_Scaffold	2
HHHIHZJYJNNULF-UHFFFAOYSA-N	O=C1N(N=C(c2ccc3CCCCc3c2)c4ccccc14)c5ccccc5	Decorated_Scaffold	3
NHNSNTBFSHVHQA-UHFFFAOYSA-N	C1CCc2cc(ccc2C1)C3=NN(Cc4ccccc34)c5ccccc5	Basic_Scaffold	4
NHNSHHHIAUNLHL-UHFFFAOYSA-N	C[C](=C)(=C)c1ccc(cc1)C2C=C(c3ccc4CCCCc4c3)c5ccccc5C2=C	Augmented_Framework	5
SRAMSSDRXUBJLI-UHFFFAOYSA-N	C=C1C(C=C(c2ccc3CCCCc3c2)c4ccccc14)c5ccccc5	Decorated_Framework	6
PWHMPPNLARQSOO-UHFFFAOYSA-N	C1CCc2cc(ccc2C1)C3=CC(Cc4ccccc34)c5ccccc5	Basic_Framework	7
HSNBLWHESOOWGY-UHFFFAOYSA-N	CC1C2CCCCC2C(CC1C3CCC(CC3)C(C)(C)C)C4CCC5CCCCC5C4	Augmented_WireFrame	8
PUHYPPMBLLVGTH-UHFFFAOYSA-N	CC1C2CCCCC2C(CC1C3CCCCC3)C4CCC5CCCCC5C4	Decorated_WireFrame	9
DPCHFRBLAKUELA-UHFFFAOYSA-N	C1CCC(CC1)C2CC3CCCCC3C(C2)C4CCC5CCCCC5C4	Basic_WireFrame	10
GHHGHECKSJIOSV-UHFFFAOYSA-N	NS(=O)(=O)c1ccc(cc1)C2=COC(=O)N2c3ccc(F)cc3	Molecule	1
CDWHNFNKRJORKM-UHFFFAOYSA-N	O=C1OC=C(N1c2ccccc2)c3ccccc3	Augmented_Scaffold	2
CDWHNFNKRJORKM-UHFFFAOYSA-N	O=C1OC=C(N1c2ccccc2)c3ccccc3	Decorated_Scaffold	3
MYAVGBRVNMVVAG-UHFFFAOYSA-N	C1OC=C(N1c2ccccc2)c3ccccc3	Basic_Scaffold	4
RLAFFOZHRUMDIN-UHFFFAOYSA-N	C=C1CC=C(C1c2ccccc2)c3ccccc3	Augmented_Framework	5
RLAFFOZHRUMDIN-UHFFFAOYSA-N	C=C1CC=C(C1c2ccccc2)c3ccccc3	Decorated_Framework	6
BLSGDOIUCWPGSC-UHFFFAOYSA-N	C1CC(C(=C1)c2ccccc2)c3ccccc3	Basic_Framework	7
FGISMPWADDIBOF-UHFFFAOYSA-N	CC1CCC(C2CCCCC2)C1C3CCCCC3	Augmented_WireFrame	8
FGISMPWADDIBOF-UHFFFAOYSA-N	CC1CCC(C2CCCCC2)C1C3CCCCC3	Decorated_WireFrame	9
XDDVPYUEAYKJAG-UHFFFAOYSA-N	C1CCC(CC1)C2CCCC2C3CCCCC3	Basic_WireFrame	10
JPYUJUGHYYOMEA-UHFFFAOYSA-N	Cc1c(CCOCCCF)cc(c2ccc(cc2)S(=O)(=O)C)n1c3ccc(F)cc3	Molecule	1
VCTRVEZCNSMAMP-UHFFFAOYSA-N	CCCOCCc1cc(c2ccc(cc2)S(=O)(=O)C)n(c1)c3ccccc3	Augmented_Scaffold	2
ZZDIPNSMKJPHTR-UHFFFAOYSA-N	c1ccc(cc1)c2cccn2c3ccccc3	Decorated_Scaffold	3
ZZDIPNSMKJPHTR-UHFFFAOYSA-N	c1ccc(cc1)c2cccn2c3ccccc3	Basic_Scaffold	4
NKJGTTAFRXFUIY-UHFFFAOYSA-N	CCCCCCC1=CC(C(=C1)c2ccc(cc2)[C](=C)(=C)C)c3ccccc3	Augmented_Framework	5
XBINOVBNAGGKHM-UHFFFAOYSA-N	C1=CC(C(=C1)c2ccccc2)c3ccccc3	Decorated_Framework	6
XBINOVBNAGGKHM-UHFFFAOYSA-N	C1=CC(C(=C1)c2ccccc2)c3ccccc3	Basic_Framework	7
FKCCWLPICIPJDD-UHFFFAOYSA-N	CCCCCCC1CC(C2CCCCC2)C(C1)C3CCC(CC3)C(C)(C)C	Augmented_WireFrame	8
XDDVPYUEAYKJAG-UHFFFAOYSA-N	C1CCC(CC1)C2CCCC2C3CCCCC3	Decorated_WireFrame	9
XDDVPYUEAYKJAG-UHFFFAOYSA-N	C1CCC(CC1)C2CCCC2C3CCCCC3	Basic_WireFrame	10
VQNSFIPZNLIAGC-UHFFFAOYSA-N	Cc1ccc(cc1)c2cc(nn2c3ccc(cc3)c4nnn[nH]4)C(F)(F)F	Molecule	1
KHWHAAKIJAFJBW-UHFFFAOYSA-N	Cc1ccc(cc1)c2cc(C)nn2c3ccc(cc3)c4nnn[nH]4	Augmented_Scaffold	2
KUAJNFHODJBUSV-UHFFFAOYSA-N	c1ccc(cc1)c2ccnn2c3ccc(cc3)c4nnn[nH]4	Decorated_Scaffold	3
KUAJNFHODJBUSV-UHFFFAOYSA-N	c1ccc(cc1)c2ccnn2c3ccc(cc3)c4nnn[nH]4	Basic_Scaffold	4
PYGMKEARCSJTEF-UHFFFAOYSA-N	CC1=CC(C(=C1)c2ccc(C)cc2)c3ccc(cc3)C4=CC=CC4	Augmented_Framework	5
JKAUIGDJQRNQKK-UHFFFAOYSA-N	C1C=CC=C1c2ccc(cc2)C3C=CC=C3c4ccccc4	Decorated_Framework	6
JKAUIGDJQRNQKK-UHFFFAOYSA-N	C1C=CC=C1c2ccc(cc2)C3C=CC=C3c4ccccc4	Basic_Framework	7
AIAGCZCTMMTKOV-UHFFFAOYSA-N	CC1CCC(CC1)C2CC(C)CC2C3CCC(CC3)C4CCCC4	Augmented_WireFrame	8
DAMRJOPCYYEOMW-UHFFFAOYSA-N	C1CCC(CC1)C2CCCC2C3CCC(CC3)C4CCCC4	Decorated_WireFrame	9
DAMRJOPCYYEOMW-UHFFFAOYSA-N	C1CCC(CC1)C2CCCC2C3CCC(CC3)C4CCCC4	Basic_WireFrame	10
PJTFRIRBVFGSRR-UHFFFAOYSA-N	CCNC(=S)NNC(=O)CSC1=Nc2ccccc2C(=O)N1CCc3ccccn3	Molecule	1
PJTFRIRBVFGSRR-UHFFFAOYSA-N	CCNC(=S)NNC(=O)CSC1=Nc2ccccc2C(=O)N1CCc3ccccn3	Augmented_Scaffold	2
KNSAKZNPHHYWBM-UHFFFAOYSA-N	O=C1N(CCc2ccccn2)C=Nc3ccccc13	Decorated_Scaffold	3
DKLIKUIJMHNIRJ-UHFFFAOYSA-N	C(Cc1ccccn1)N2Cc3ccccc3N=C2	Basic_Scaffold	4
BSPJSFTUZBYZNP-UHFFFAOYSA-N	CCCC(=C)CCC(=C)CCC1=Cc2ccccc2C(=C)C1CCc3ccccc3	Augmented_Framework	5
ALVPKCKLDKESRX-UHFFFAOYSA-N	C=C1C(CCc2ccccc2)C=Cc3ccccc13	Decorated_Framework	6
ZYJXDHCGIAKIDS-UHFFFAOYSA-N	C(Cc1ccccc1)C2Cc3ccccc3C=C2	Basic_Framework	7
DSZCKTPQOYHIFL-UHFFFAOYSA-N	CCCC(C)CCC(C)CCC1CC2CCCCC2C(C)C1CCC3CCCCC3	Augmented_WireFrame	8
FONOILYOGORHRH-UHFFFAOYSA-N	CC1C(CCC2CCCCC2)CCC3CCCCC13	Decorated_WireFrame	9
BMNUVASVDAPKBA-UHFFFAOYSA-N	C(CC1CCC2CCCCC2C1)C3CCCCC3	Basic_WireFrame	10
FNEDWPSYNFYGHZ-FKJORKFQSA-N	C[C@@]1(CC=C2[C@@H](CC[C@@H]3[C@@](C)(CCC[C@@]23C)\C=C\C(=O)O)C1)C=C	Molecule	1
UPTZRLSLMSCEJR-JDBSMPOLSA-N	C\C=C\C1CCCC2[C@@H]1CC[C@H]3CC(CC=C23)C=C	Augmented_Scaffold	2
RHZLFNIPVYCDSB-RJTITELWSA-N	C1CCC2[C@@H](C1)CC[C@H]3CCCC=C23	Decorated_Scaffold	3
RHZLFNIPVYCDSB-RJTITELWSA-N	C1CCC2[C@@H](C1)CC[C@H]3CCCC=C23	Basic_Scaffold	4
UPTZRLSLMSCEJR-JDBSMPOLSA-N	C\C=C\C1CCCC2C1CCC3CC(CC=C23)C=C	Augmented_Framework	5
RHZLFNIPVYCDSB-UHFFFAOYSA-N	C1CCC2C(C1)CCC3CCCC=C23	Decorated_Framework	6
RHZLFNIPVYCDSB-UHFFFAOYSA-N	C1CCC2C(C1)CCC3CCCC=C23	Basic_Framework	7
ITDCPVORIBLRFE-UHFFFAOYSA-N	CCCC1CCCC2C1CCC3CC(CC)CCC23	Augmented_WireFrame	8
GNMCGMFNBARSIY-UHFFFAOYSA-N	C1CCC2C(C1)CCC3CCCCC23	Decorated_WireFrame	9
GNMCGMFNBARSIY-UHFFFAOYSA-N	C1CCC2C(C1)CCC3CCCCC23	Basic_WireFrame	10
XSKSNTGYOUQKFX-UHFFFAOYSA-N	OC(=O)c1ccccc1S(=O)(=O)NOCc2ccccc2	Molecule	1
NOTXWMJDZWKNDH-UHFFFAOYSA-N	Cc1ccccc1S(=O)(=O)NOCc2ccccc2	Augmented_Scaffold	2
VQVLJQFQBMMOCS-UHFFFAOYSA-N	O=S(=O)(NOCc1ccccc1)c2ccccc2	Decorated_Scaffold	3
QGXBEKRFTMPCKM-UHFFFAOYSA-N	C(ONSc1ccccc1)c2ccccc2	Basic_Scaffold	4
QTQXHDXAEBEOOI-UHFFFAOYSA-N	Cc1ccccc1[C](=C)(=C)CCCc2ccccc2	Augmented_Framework	5
DGJOQJNKFLEJAG-UHFFFAOYSA-N	C=[C](=C)(CCCc1ccccc1)c2ccccc2	Decorated_Framework	6
GLJFYGFBITUZOE-UHFFFAOYSA-N	C(CCc1ccccc1)Cc2ccccc2	Basic_Framework	7
PITSPZRHZXGGLG-UHFFFAOYSA-N	CC1CCCCC1C(C)(C)CCCC2CCCCC2	Augmented_WireFrame	8
JYLUTVURLNVOBF-UHFFFAOYSA-N	CC(C)(CCCC1CCCCC1)C2CCCCC2	Decorated_WireFrame	9
UWSSRUCETFDRMI-UHFFFAOYSA-N	C(CCC1CCCCC1)CC2CCCCC2	Basic_WireFrame	10
ZQCPKBBRSSUBKV-UHFFFAOYSA-N	CCOC(=O)c1cnn(C(=O)COc2nc(C)nc3c2cnn3c4ccccc4)c1N	Molecule	1
NFMPFTFZJXMSRI-UHFFFAOYSA-N	CCOC(=O)c1cnn(c1)C(=O)COc2nc(C)nc3c2cnn3c4ccccc4	Augmented_Scaffold	2
VOSVHGGIJMXNOC-UHFFFAOYSA-N	O=C(COc1ncnc2c1cnn2c3ccccc3)n4cccn4	Decorated_Scaffold	3
PFRFBHYAHCXKER-UHFFFAOYSA-N	C(Cn1cccn1)Oc2ncnc3c2cnn3c4ccccc4	Basic_Scaffold	4
BGBZJSLGWDFWFJ-UHFFFAOYSA-N	CCCC(=C)C1=CC(C=C1)C(=C)CCc2cc(C)cc3C(C=Cc23)c4ccccc4	Augmented_Framework	5
WUNDPRHIKWVZSA-UHFFFAOYSA-N	C=C(CCc1cccc2C(C=Cc12)c3ccccc3)C4C=CC=C4	Decorated_Framework	6
JMEXOUAEYKVWGZ-UHFFFAOYSA-N	C(CC1C=CC=C1)Cc2cccc3C(C=Cc23)c4ccccc4	Basic_Framework	7
YGDBXNQSWYZKIT-UHFFFAOYSA-N	CCCC(C)C1CCC(C1)C(C)CCC2CC(C)CC3C2CCC3C4CCCCC4	Augmented_WireFrame	8
WLDPYVBCEYEBJC-UHFFFAOYSA-N	CC(CCC1CCCC2C1CCC2C3CCCCC3)C4CCCC4	Decorated_WireFrame	9
MCVQWNPYEWJGEV-UHFFFAOYSA-N	C(CC1CCCC1)CC2CCCC3C2CCC3C4CCCCC4	Basic_WireFrame	10
USQRZPGPLTUIHD-UHFFFAOYSA-N	ONS(=O)(=O)c1ccccc1C(=O)O	Molecule	1
YXFVVABEGXRONW-UHFFFAOYSA-N	Cc1ccccc1	Augmented_Scaffold	2
UHOVQNZJYSORNB-UHFFFAOYSA-N	c1ccccc1	Decorated_Scaffold	3
UHOVQNZJYSORNB-UHFFFAOYSA-N	c1ccccc1	Basic_Scaffold	4
YXFVVABEGXRONW-UHFFFAOYSA-N	Cc1ccccc1	Augmented_Framework	5
UHOVQNZJYSORNB-UHFFFAOYSA-N	c1ccccc1	Decorated_Framework	6
UHOVQNZJYSORNB-UHFFFAOYSA-N	c1ccccc1	Basic_Framework	7
UAEPNZWRGJTJPN-UHFFFAOYSA-N	CC1CCCCC1	Augmented_WireFrame	8
XDTMQSROBMDMFD-UHFFFAOYSA-N	C1CCCCC1	Decorated_WireFrame	9
XDTMQSROBMDMFD-UHFFFAOYSA-N	C1CCCCC1	Basic_WireFrame	10
JPTYTZASFHUDCV-CZKYVTRISA-N	C[C@@]1(CC(=O)O)CCC[C@]2(C)[C@@H]1CC[C@H]3C[C@](C)(CC=C23)C=C	Molecule	1
GZHQOSOHMLQQBS-WENYZVDWSA-N	CCC1CCCC2[C@@H]1CC[C@H]3CC(CC=C23)C=C	Augmented_Scaffold	2
RHZLFNIPVYCDSB-RJTITELWSA-N	C1CCC2[C@@H](C1)CC[C@H]3CCCC=C23	Decorated_Scaffold	3
RHZLFNIPVYCDSB-RJTITELWSA-N	C1CCC2[C@@H](C1)CC[C@H]3CCCC=C23	Basic_Scaffold	4
GZHQOSOHMLQQBS-WENYZVDWSA-N	CCC1CCCC2C1CCC3CC(CC=C23)C=C	Augmented_Framework	5
RHZLFNIPVYCDSB-UHFFFAOYSA-N	C1CCC2C(C1)CCC3CCCC=C23	Decorated_Framework	6
RHZLFNIPVYCDSB-UHFFFAOYSA-N	C1CCC2C(C1)CCC3CCCC=C23	Basic_Framework	7
PBSCKXSLQFTBLG-UHFFFAOYSA-N	CCC1CCC2C(CCC3C(CC)CCCC23)C1	Augmented_WireFrame	8
GNMCGMFNBARSIY-UHFFFAOYSA-N	C1CCC2C(C1)CCC3CCCCC23	Decorated_WireFrame	9
GNMCGMFNBARSIY-UHFFFAOYSA-N	C1CCC2C(C1)CCC3CCCCC23	Basic_WireFrame	10
JMINOWPCQJNKEG-UHFFFAOYSA-N	CC1=NN(C(=O)COc2nc(C)nc3c2cnn3c4ccccc4)C(=O)C1	Molecule	1
JMINOWPCQJNKEG-UHFFFAOYSA-N	CC1=NN(C(=O)COc2nc(C)nc3c2cnn3c4ccccc4)C(=O)C1	Augmented_Scaffold	2
WWGAURITPPCOCK-UHFFFAOYSA-N	O=C(COc1ncnc2c1cnn2c3ccccc3)N4N=CCC4=O	Decorated_Scaffold	3
RVESBMPBNBEODJ-UHFFFAOYSA-N	C(CN1CCC=N1)Oc2ncnc3c2cnn3c4ccccc4	Basic_Scaffold	4
RWMGSRSGPSMDND-UHFFFAOYSA-N	CC1=CC(C(=C)CCc2cc(C)cc3C(C=Cc23)c4ccccc4)C(=C)C1	Augmented_Framework	5
XTZQUYILVKPAEF-UHFFFAOYSA-N	C=C(CCc1cccc2C(C=Cc12)c3ccccc3)C4C=CCC4=C	Decorated_Framework	6
JGBXCNNVDCJJMR-UHFFFAOYSA-N	C(CC1CCC=C1)Cc2cccc3C(C=Cc23)c4ccccc4	Basic_Framework	7
WXJFUHYEMZIXBV-UHFFFAOYSA-N	CC(CCC1CC(C)CC2C1CCC2C3CCCCC3)C4CC(C)CC4C	Augmented_WireFrame	8
VAOPFJNUCCBZJF-UHFFFAOYSA-N	CC(CCC1CCCC2C1CCC2C3CCCCC3)C4CCCC4C	Decorated_WireFrame	9
MCVQWNPYEWJGEV-UHFFFAOYSA-N	C(CC1CCCC1)CC2CCCC3C2CCC3C4CCCCC4	Basic_WireFrame	10
BRDUXOHVEZVAHI-UHFFFAOYSA-N	Clc1cccc(Cl)c1Nc2ccccc2CC(=O)Oc3ccc(cc3)C4=CC(=S)SS4	Molecule	1
DTQUYPJIIXIAGN-UHFFFAOYSA-N	O=C(Cc1ccccc1Nc2ccccc2)Oc3ccc(cc3)C4=CC(=S)SS4	Augmented_Scaffold	2
DTQUYPJIIXIAGN-UHFFFAOYSA-N	O=C(Cc1ccccc1Nc2ccccc2)Oc3ccc(cc3)C4=CC(=S)SS4	Decorated_Scaffold	3
GMUAAOYBGGSMDP-UHFFFAOYSA-N	C(Cc1ccccc1Nc2ccccc2)Oc3ccc(cc3)C4=CCSS4	Basic_Scaffold	4
YPLXMYZLMANMEI-UHFFFAOYSA-N	C=C(Cc1ccc(cc1)C2=CC(=C)CC2)Cc3ccccc3Cc4ccccc4	Augmented_Framework	5
YPLXMYZLMANMEI-UHFFFAOYSA-N	C=C(Cc1ccc(cc1)C2=CC(=C)CC2)Cc3ccccc3Cc4ccccc4	Decorated_Framework	6
YGGBBPAUBYUDMB-UHFFFAOYSA-N	C(Cc1ccc(cc1)C2=CCCC2)Cc3ccccc3Cc4ccccc4	Basic_Framework	7
ROYUIDFUEQBSCO-UHFFFAOYSA-N	CC(CC1CCC(CC1)C2CCC(C)C2)CC3CCCCC3CC4CCCCC4	Augmented_WireFrame	8
ROYUIDFUEQBSCO-UHFFFAOYSA-N	CC(CC1CCC(CC1)C2CCC(C)C2)CC3CCCCC3CC4CCCCC4	Decorated_WireFrame	9
IHTJPBZGOGZNQK-UHFFFAOYSA-N	C(CC1CCC(CC1)C2CCCC2)CC3CCCCC3CC4CCCCC4	Basic_WireFrame	10
OGYWLHGCVBYJNK-UHFFFAOYSA-N	Cc1nc(OCC(=O)NNC(=O)Nc2ccc(Cl)cc2)c3cnn(c4ccccc4)c3n1	Molecule	1
ZMHLJPACRWQYKS-UHFFFAOYSA-N	Cc1nc(OCC(=O)NNC(=O)Nc2ccccc2)c3cnn(c4ccccc4)c3n1	Augmented_Scaffold	2
QAYJMTSNAMWTSE-UHFFFAOYSA-N	O=C(COc1ncnc2c1cnn2c3ccccc3)NNC(=O)Nc4ccccc4	Decorated_Scaffold	3
YUJCNKVJLXWMBI-UHFFFAOYSA-N	C(COc1ncnc2c1cnn2c3ccccc3)NNCNc4ccccc4	Basic_Scaffold	4
HPZXGORFYCTTCC-UHFFFAOYSA-N	Cc1cc(CCC(=C)CCC(=C)Cc2ccccc2)c3C=CC(c4ccccc4)c3c1	Augmented_Framework	5
MLRDVVQWCTXIJD-UHFFFAOYSA-N	C=C(CCC(=C)Cc1ccccc1)CCc2cccc3C(C=Cc23)c4ccccc4	Decorated_Framework	6
UUPKNVVUEWTDKF-UHFFFAOYSA-N	C(CCCc1ccccc1)CCCc2cccc3C(C=Cc23)c4ccccc4	Basic_Framework	7
DSFNBTORAITTIC-UHFFFAOYSA-N	CC(CCC(C)CC1CCCCC1)CCC2CC(C)CC3C2CCC3C4CCCCC4	Augmented_WireFrame	8
TYLCDAHCHSLZGO-UHFFFAOYSA-N	CC(CCC(C)CC1CCCCC1)CCC2CCCC3C2CCC3C4CCCCC4	Decorated_WireFrame	9
OKRIWHAAVJYGGJ-UHFFFAOYSA-N	C(CCCC1CCCCC1)CCCC2CCCC3C2CCC3C4CCCCC4	Basic_WireFrame	10
GUXMTLYEMORPHS-UHFFFAOYSA-N	N=C1C=C(Nc2ccc(cc2)S(=O)(=O)Nc3ccccn3)N4NC(=S)SC4=N1	Molecule	1
GUXMTLYEMORPHS-UHFFFAOYSA-N	N=C1C=C(Nc2ccc(cc2)S(=O)(=O)Nc3ccccn3)N4NC(=S)SC4=N1	Augmented_Scaffold	2
GUXMTLYEMORPHS-UHFFFAOYSA-N	N=C1C=C(Nc2ccc(cc2)S(=O)(=O)Nc3ccccn3)N4NC(=S)SC4=N1	Decorated_Scaffold	3
SNKGRHYAXGQMMB-UHFFFAOYSA-N	C1NN2C(=CCN=C2S1)Nc3ccc(SNc4ccccn4)cc3	Basic_Scaffold	4
STMSBQIEFUITLR-UHFFFAOYSA-N	C=C1CC2C(=CC(=C)C=C2C1)Cc3ccc(cc3)[C](=C)(=C)Cc4ccccc4	Augmented_Framework	5
STMSBQIEFUITLR-UHFFFAOYSA-N	C=C1CC2C(=CC(=C)C=C2C1)Cc3ccc(cc3)[C](=C)(=C)Cc4ccccc4	Decorated_Framework	6
JTLNUOPYQKRDKP-UHFFFAOYSA-N	C(Cc1ccc(CC2=CCC=C3CCCC23)cc1)c4ccccc4	Basic_Framework	7
PCSHBUIJNRUPIP-UHFFFAOYSA-N	CC1CC(CC2CCC(CC2)C(C)(C)CC3CCCCC3)C4CC(C)CC4C1	Augmented_WireFrame	8
PCSHBUIJNRUPIP-UHFFFAOYSA-N	CC1CC(CC2CCC(CC2)C(C)(C)CC3CCCCC3)C4CC(C)CC4C1	Decorated_WireFrame	9
GQHWQZYDOUWOMA-UHFFFAOYSA-N	C(CC1CCC(CC2CCCC3CCCC23)CC1)C4CCCCC4	Basic_WireFrame	10
IUCPBPUFUKZLJX-UHFFFAOYSA-N	ONS(=O)(=O)c1ccc(cc1)C2=C(C(=O)OC2)c3ccc(Cl)cc3	Molecule	1
CPBAHTZRJQATEJ-UHFFFAOYSA-N	O=C1OCC(=C1c2ccccc2)c3ccccc3	Augmented_Scaffold	2
CPBAHTZRJQATEJ-UHFFFAOYSA-N	O=C1OCC(=C1c2ccccc2)c3ccccc3	Decorated_Scaffold	3
NJSYIBMIYGRJEN-UHFFFAOYSA-N	C1OCC(=C1c2ccccc2)c3ccccc3	Basic_Scaffold	4
WKOHGEIOKMGRAV-UHFFFAOYSA-N	C=C1CCC(=C1c2ccccc2)c3ccccc3	Augmented_Framework	5
WKOHGEIOKMGRAV-UHFFFAOYSA-N	C=C1CCC(=C1c2ccccc2)c3ccccc3	Decorated_Framework	6
AUVWCPCEPJBZAG-UHFFFAOYSA-N	C1CC(=C(C1)c2ccccc2)c3ccccc3	Basic_Framework	7
FGISMPWADDIBOF-UHFFFAOYSA-N	CC1CCC(C2CCCCC2)C1C3CCCCC3	Augmented_WireFrame	8
FGISMPWADDIBOF-UHFFFAOYSA-N	CC1CCC(C2CCCCC2)C1C3CCCCC3	Decorated_WireFrame	9
XDDVPYUEAYKJAG-UHFFFAOYSA-N	C1CCC(CC1)C2CCCC2C3CCCCC3	Basic_WireFrame	10
SHBVTOCYOSZOQS-UHFFFAOYSA-N	Clc1ccc(c(Cl)c1)c2oc(nn2)C3=Cc4ccccc4OC3=O	Molecule	1
XCWSXFUBKNIMTJ-UHFFFAOYSA-N	O=C1Oc2ccccc2C=C1c3oc(nn3)c4ccccc4	Augmented_Scaffold	2
XCWSXFUBKNIMTJ-UHFFFAOYSA-N	O=C1Oc2ccccc2C=C1c3oc(nn3)c4ccccc4	Decorated_Scaffold	3
WKQDMFGIIUZLKW-UHFFFAOYSA-N	C1Oc2ccccc2C=C1c3oc(nn3)c4ccccc4	Basic_Scaffold	4
ATQSXUWQMNTJSR-UHFFFAOYSA-N	C=C1Cc2ccccc2C=C1C3=CC=C(C3)c4ccccc4	Augmented_Framework	5
ATQSXUWQMNTJSR-UHFFFAOYSA-N	C=C1Cc2ccccc2C=C1C3=CC=C(C3)c4ccccc4	Decorated_Framework	6
NWQQKWRGVPNZOF-UHFFFAOYSA-N	C1Cc2ccccc2C=C1C3=CC=C(C3)c4ccccc4	Basic_Framework	7
KKGQEBGLKOSYEA-UHFFFAOYSA-N	CC1CC2CCCCC2CC1C3CCC(C3)C4CCCCC4	Augmented_WireFrame	8
KKGQEBGLKOSYEA-UHFFFAOYSA-N	CC1CC2CCCCC2CC1C3CCC(C3)C4CCCCC4	Decorated_WireFrame	9
LHZCLBARCIPNNY-UHFFFAOYSA-N	C1CCC(CC1)C2CCC(C2)C3CCC4CCCCC4C3	Basic_WireFrame	10
JGWSEWZGMBREDM-UHFFFAOYSA-N	CCC(=O)NS(=O)(=O)c1ccc(cc1CO)n2nc(cc2c3ccc(OC)cc3)C(F)(F)F	Molecule	1
UPPVXKJSRFTPNF-UHFFFAOYSA-N	CCC(=O)NS(=O)(=O)c1ccc(cc1)n2nccc2c3ccc(OC)cc3	Augmented_Scaffold	2
IDCXLYCLPHRSAZ-UHFFFAOYSA-N	c1ccc(cc1)c2ccnn2c3ccccc3	Decorated_Scaffold	3
IDCXLYCLPHRSAZ-UHFFFAOYSA-N	c1ccc(cc1)c2ccnn2c3ccccc3	Basic_Scaffold	4
YAIAPSYPRXRZLO-UHFFFAOYSA-N	CCC(=C)C[C](=C)(=C)c1ccc(cc1)C2C=CC=C2c3ccc(CC)cc3	Augmented_Framework	5
XBINOVBNAGGKHM-UHFFFAOYSA-N	C1=CC(C(=C1)c2ccccc2)c3ccccc3	Decorated_Framework	6
XBINOVBNAGGKHM-UHFFFAOYSA-N	C1=CC(C(=C1)c2ccccc2)c3ccccc3	Basic_Framework	7
ROTODRQKYXKAAE-UHFFFAOYSA-N	CCC(C)CC(C)(C)C1CCC(CC1)C2CCCC2C3CCC(CC)CC3	Augmented_WireFrame	8
XDDVPYUEAYKJAG-UHFFFAOYSA-N	C1CCC(CC1)C2CCCC2C3CCCCC3	Decorated_WireFrame	9
XDDVPYUEAYKJAG-UHFFFAOYSA-N	C1CCC(CC1)C2CCCC2C3CCCCC3	Basic_WireFrame	10
RBIMSEGCQFORTH-UHFFFAOYSA-N	Cc1oc(c2ccc(cc2)S(=O)(=O)N)c(n1)c3ccccc3	Molecule	1
QLQIWRCWPJRJJA-UHFFFAOYSA-N	Cc1oc(c2ccccc2)c(n1)c3ccccc3	Augmented_Scaffold	2
ODKHOKLXMBWVOQ-UHFFFAOYSA-N	o1cnc(c2ccccc2)c1c3ccccc3	Decorated_Scaffold	3
ODKHOKLXMBWVOQ-UHFFFAOYSA-N	o1cnc(c2ccccc2)c1c3ccccc3	Basic_Scaffold	4
SFZBACBFFNXMNT-UHFFFAOYSA-N	CC1=CC(=C(C1)c2ccccc2)c3ccccc3	Augmented_Framework	5
DCSJZPJBTJVYHS-UHFFFAOYSA-N	C1C=CC(=C1c2ccccc2)c3ccccc3	Decorated_Framework	6
DCSJZPJBTJVYHS-UHFFFAOYSA-N	C1C=CC(=C1c2ccccc2)c3ccccc3	Basic_Framework	7
DWJLFZJGQUHKKP-UHFFFAOYSA-N	CC1CC(C2CCCCC2)C(C1)C3CCCCC3	Augmented_WireFrame	8
XDDVPYUEAYKJAG-UHFFFAOYSA-N	C1CCC(CC1)C2CCCC2C3CCCCC3	Decorated_WireFrame	9
XDDVPYUEAYKJAG-UHFFFAOYSA-N	C1CCC(CC1)C2CCCC2C3CCCCC3	Basic_WireFrame	10
VYSMZBGULGKBOF-VZUCSPMQSA-N	Brc1ccc(\C=N\C2=NNC(=S)S2)cc1	Molecule	1
NQTMKHUWXOYDOY-UXBLZVDNSA-N	S=C1NN=C(S1)\N=C\c2ccccc2	Augmented_Scaffold	2
NQTMKHUWXOYDOY-UXBLZVDNSA-N	S=C1NN=C(S1)\N=C\c2ccccc2	Decorated_Scaffold	3
TUCGRJJZSDVDDT-UXBLZVDNSA-N	C1NN=C(S1)\N=C\c2ccccc2	Basic_Scaffold	4
VJQMUUIGVYIDLQ-MDZDMXLPSA-N	C=C1CC=C(C1)\C=C\c2ccccc2	Augmented_Framework	5
VJQMUUIGVYIDLQ-MDZDMXLPSA-N	C=C1CC=C(C1)\C=C\c2ccccc2	Decorated_Framework	6
ISOFHYPEMANUTD-ZHACJKMWSA-N	C1CC=C(C1)\C=C\c2ccccc2	Basic_Framework	7
PBRLNOXYFZVHRS-UHFFFAOYSA-N	CC1CCC(CCC2CCCCC2)C1	Augmented_WireFrame	8
PBRLNOXYFZVHRS-UHFFFAOYSA-N	CC1CCC(CCC2CCCCC2)C1	Decorated_WireFrame	9
BROFFYCOJRMYHF-UHFFFAOYSA-N	C(CC1CCCCC1)C2CCCC2	Basic_WireFrame	10
TVHVKSSKUINSRS-UHFFFAOYSA-N	Cc1ccnc(NS(=O)(=O)c2ccc(NCNC3=NNC(=S)S3)cc2)n1	Molecule	1
TVHVKSSKUINSRS-UHFFFAOYSA-N	Cc1ccnc(NS(=O)(=O)c2ccc(NCNC3=NNC(=S)S3)cc2)n1	Augmented_Scaffold	2
IUIDTRBPXITZGR-UHFFFAOYSA-N	O=S(=O)(Nc1ncccn1)c2ccc(NCNC3=NNC(=S)S3)cc2	Decorated_Scaffold	3
VAEHYWCRBVMYBX-UHFFFAOYSA-N	C(NC1=NNCS1)Nc2ccc(SNc3ncccn3)cc2	Basic_Scaffold	4
BYATUHRTUOCNNC-UHFFFAOYSA-N	Cc1cccc(C[C](=C)(=C)c2ccc(CCCC3=CCC(=C)C3)cc2)c1	Augmented_Framework	5
OMVNSUOWKJUICS-UHFFFAOYSA-N	C=C1CC=C(CCCc2ccc(cc2)[C](=C)(=C)Cc3ccccc3)C1	Decorated_Framework	6
PZSHPNAZHSCHQS-UHFFFAOYSA-N	C(CC1=CCCC1)Cc2ccc(CCc3ccccc3)cc2	Basic_Framework	7
HPKURZXNODMVNK-UHFFFAOYSA-N	CC1CCCC(CC(C)(C)C2CCC(CCCC3CCC(C)C3)CC2)C1	Augmented_WireFrame	8
MUOXXEBUGQNCSK-UHFFFAOYSA-N	CC1CCC(CCCC2CCC(CC2)C(C)(C)CC3CCCCC3)C1	Decorated_WireFrame	9
UAFIIHGAAWKJGL-UHFFFAOYSA-N	C(CC1CCCC1)CC2CCC(CCC3CCCCC3)CC2	Basic_WireFrame	10
BYOVHLGRJGKKNQ-UHFFFAOYSA-N	Cc1ccc(cc1)c2oc(nn2)C3=Cc4ccccc4OC3=O	Molecule	1
BYOVHLGRJGKKNQ-UHFFFAOYSA-N	Cc1ccc(cc1)c2oc(nn2)C3=Cc4ccccc4OC3=O	Augmented_Scaffold	2
XCWSXFUBKNIMTJ-UHFFFAOYSA-N	O=C1Oc2ccccc2C=C1c3oc(nn3)c4ccccc4	Decorated_Scaffold	3
WKQDMFGIIUZLKW-UHFFFAOYSA-N	C1Oc2ccccc2C=C1c3oc(nn3)c4ccccc4	Basic_Scaffold	4
GJIVOJQFCMBPFV-UHFFFAOYSA-N	Cc1ccc(cc1)C2=CC=C(C2)C3=Cc4ccccc4CC3=C	Augmented_Framework	5
ATQSXUWQMNTJSR-UHFFFAOYSA-N	C=C1Cc2ccccc2C=C1C3=CC=C(C3)c4ccccc4	Decorated_Framework	6
NWQQKWRGVPNZOF-UHFFFAOYSA-N	C1Cc2ccccc2C=C1C3=CC=C(C3)c4ccccc4	Basic_Framework	7
LBPRZBJXDQHMCG-UHFFFAOYSA-N	CC1CCC(CC1)C2CCC(C2)C3CC4CCCCC4CC3C	Augmented_WireFrame	8
KKGQEBGLKOSYEA-UHFFFAOYSA-N	CC1CC2CCCCC2CC1C3CCC(C3)C4CCCCC4	Decorated_WireFrame	9
LHZCLBARCIPNNY-UHFFFAOYSA-N	C1CCC(CC1)C2CCC(C2)C3CCC4CCCCC4C3	Basic_WireFrame	10
AQWPREYWIRWXQH-UHFFFAOYSA-N	COc1cc(NC(=O)CCSC2=Nc3ccccc3C(=O)N2CCc4ccccn4)cc(OC)c1OC	Molecule	1
JGMHUAXLARATIL-UHFFFAOYSA-N	COc1cc(NC(=O)CCSC2=Nc3ccccc3C(=O)N2CCc4ccccn4)cc(OC)c1	Augmented_Scaffold	2
CXPVRAWALFCUSX-UHFFFAOYSA-N	O=C(CCSC1=Nc2ccccc2C(=O)N1CCc3ccccn3)Nc4ccccc4	Decorated_Scaffold	3
VXXWUFTTXOZMTH-UHFFFAOYSA-N	C(CNc1ccccc1)CSC2=Nc3ccccc3CN2CCc4ccccn4	Basic_Scaffold	4
ZNRLASMKOUIGJQ-UHFFFAOYSA-N	CCc1cc(CC)cc(CC(=C)CCCC2=Cc3ccccc3C(=C)C2CCc4ccccc4)c1	Augmented_Framework	5
KDTMDVJGHKXBAQ-UHFFFAOYSA-N	C=C(CCCC1=Cc2ccccc2C(=C)C1CCc3ccccc3)Cc4ccccc4	Decorated_Framework	6
HWCKLQPSQMZGCA-UHFFFAOYSA-N	C(CCC1=Cc2ccccc2CC1CCc3ccccc3)CCc4ccccc4	Basic_Framework	7
FHZGWFFPKGJGHE-UHFFFAOYSA-N	CCC1CC(CC)CC(CC(C)CCCC2CC3CCCCC3C(C)C2CCC4CCCCC4)C1	Augmented_WireFrame	8
JMPFQGXHPQMPGM-UHFFFAOYSA-N	CC(CCCC1CC2CCCCC2C(C)C1CCC3CCCCC3)CC4CCCCC4	Decorated_WireFrame	9
ABZNVYABLWCOLC-UHFFFAOYSA-N	C(CCC1CCCCC1)CCC2CC3CCCCC3CC2CCC4CCCCC4	Basic_WireFrame	10
XCYSQFHYFNWYFP-CEMXSPGASA-N	CC(=CCC\C(=C\Cc1c(O)cc2O[C@@H](CC(=O)c2c1O)c3ccc(O)c(O)c3)\C)C	Molecule	1
IZZUEGDXRJVQTQ-CWJRYGDLSA-N	CC=CCCC=CCc1ccc2O[C@@H](CC(=O)c2c1)c3ccccc3	Augmented_Scaffold	2
ZONYXWQDUYMKFB-HNNXBMFYSA-N	O=C1C[C@H](Oc2ccccc12)c3ccccc3	Decorated_Scaffold	3
QOLIPNRNLBQTAU-HNNXBMFYSA-N	C1Cc2ccccc2O[C@@H]1c3ccccc3	Basic_Scaffold	4
LNTAXJYRTWKKAF-MKYJIFSMSA-N	CC=CCCC=CCc1ccc2CC(CC(=C)c2c1)c3ccccc3	Augmented_Framework	5
LRKFVBSPJQYMMY-UHFFFAOYSA-N	C=C1CC(Cc2ccccc12)c3ccccc3	Decorated_Framework	6
DYYMTTTVEKTABS-UHFFFAOYSA-N	C1Cc2ccccc2CC1c3ccccc3	Basic_Framework	7
OVYRPRTVDWNBPI-UHFFFAOYSA-N	CCCCCCCCC1CCC2CC(CC(C)C2C1)C3CCCCC3	Augmented_WireFrame	8
AIFQCXRHGXDVEL-UHFFFAOYSA-N	CC1CC(CC2CCCCC12)C3CCCCC3	Decorated_WireFrame	9
RARGZVQPBDQEDG-UHFFFAOYSA-N	C1CCC(CC1)C2CCC3CCCCC3C2	Basic_WireFrame	10
IAQJJEKONQRALD-UHFFFAOYSA-N	NNC(=O)CSC1=Nc2ccccc2C(=O)N1CCc3ccccn3	Molecule	1
DSLUIBBKXHVEQM-UHFFFAOYSA-N	CCSC1=Nc2ccccc2C(=O)N1CCc3ccccn3	Augmented_Scaffold	2
KNSAKZNPHHYWBM-UHFFFAOYSA-N	O=C1N(CCc2ccccn2)C=Nc3ccccc13	Decorated_Scaffold	3
DKLIKUIJMHNIRJ-UHFFFAOYSA-N	C(Cc1ccccn1)N2Cc3ccccc3N=C2	Basic_Scaffold	4
VIWROTKOGQOXDQ-UHFFFAOYSA-N	CCCC1=Cc2ccccc2C(=C)C1CCc3ccccc3	Augmented_Framework	5
ALVPKCKLDKESRX-UHFFFAOYSA-N	C=C1C(CCc2ccccc2)C=Cc3ccccc13	Decorated_Framework	6
ZYJXDHCGIAKIDS-UHFFFAOYSA-N	C(Cc1ccccc1)C2Cc3ccccc3C=C2	Basic_Framework	7
WDYWYAYOXKGEHN-UHFFFAOYSA-N	CCCC1CC2CCCCC2C(C)C1CCC3CCCCC3	Augmented_WireFrame	8
FONOILYOGORHRH-UHFFFAOYSA-N	CC1C(CCC2CCCCC2)CCC3CCCCC13	Decorated_WireFrame	9
BMNUVASVDAPKBA-UHFFFAOYSA-N	C(CC1CCC2CCCCC2C1)C3CCCCC3	Basic_WireFrame	10
FTLKWQORGOAXKP-UHFFFAOYSA-N	COc1ccc2c(c1)c(CCN3CCN(CC3)c4nccs4)c(C)n2Cc5ccc(Br)cc5	Molecule	1
BDDQEVOYURBLTF-UHFFFAOYSA-N	COc1ccc2c(c1)c(CCN3CCN(CC3)c4nccs4)c(C)n2Cc5ccccc5	Augmented_Scaffold	2
JIKNZPZIOKMKFU-UHFFFAOYSA-N	C(Cc1cn(Cc2ccccc2)c3ccccc13)N4CCN(CC4)c5nccs5	Decorated_Scaffold	3
JIKNZPZIOKMKFU-UHFFFAOYSA-N	C(Cc1cn(Cc2ccccc2)c3ccccc13)N4CCN(CC4)c5nccs5	Basic_Scaffold	4
UQFRQXNQHVXGIJ-UHFFFAOYSA-N	CCc1ccc2C(Cc3ccccc3)C(=C(CCC4CCC(CC4)C5=CC=CC5)c2c1)C	Augmented_Framework	5
CAAOCJASNHWNHE-UHFFFAOYSA-N	C(CC1=CC(Cc2ccccc2)c3ccccc13)C4CCC(CC4)C5=CC=CC5	Decorated_Framework	6
CAAOCJASNHWNHE-UHFFFAOYSA-N	C(CC1=CC(Cc2ccccc2)c3ccccc13)C4CCC(CC4)C5=CC=CC5	Basic_Framework	7
RJOPQZSCALARTG-UHFFFAOYSA-N	CCC1CCC2C(CC3CCCCC3)C(C)C(CCC4CCC(CC4)C5CCCC5)C2C1	Augmented_WireFrame	8
CBJQFLVITZPKKA-UHFFFAOYSA-N	C(CC1CC(CC2CCCCC2)C3CCCCC13)C4CCC(CC4)C5CCCC5	Decorated_WireFrame	9
CBJQFLVITZPKKA-UHFFFAOYSA-N	C(CC1CC(CC2CCCCC2)C3CCCCC13)C4CCC(CC4)C5CCCC5	Basic_WireFrame	10
OHCYDZDKQYLEHZ-UHFFFAOYSA-N	CCC(=O)NS(=O)(=O)c1ccc(cc1CO)n2nc(cc2c3ccc(OC)c(C)c3)C(F)F	Molecule	1
UPPVXKJSRFTPNF-UHFFFAOYSA-N	CCC(=O)NS(=O)(=O)c1ccc(cc1)n2nccc2c3ccc(OC)cc3	Augmented_Scaffold	2
IDCXLYCLPHRSAZ-UHFFFAOYSA-N	c1ccc(cc1)c2ccnn2c3ccccc3	Decorated_Scaffold	3
IDCXLYCLPHRSAZ-UHFFFAOYSA-N	c1ccc(cc1)c2ccnn2c3ccccc3	Basic_Scaffold	4
YAIAPSYPRXRZLO-UHFFFAOYSA-N	CCC(=C)C[C](=C)(=C)c1ccc(cc1)C2C=CC=C2c3ccc(CC)cc3	Augmented_Framework	5
XBINOVBNAGGKHM-UHFFFAOYSA-N	C1=CC(C(=C1)c2ccccc2)c3ccccc3	Decorated_Framework	6
XBINOVBNAGGKHM-UHFFFAOYSA-N	C1=CC(C(=C1)c2ccccc2)c3ccccc3	Basic_Framework	7
ROTODRQKYXKAAE-UHFFFAOYSA-N	CCC(C)CC(C)(C)C1CCC(CC1)C2CCCC2C3CCC(CC)CC3	Augmented_WireFrame	8
XDDVPYUEAYKJAG-UHFFFAOYSA-N	C1CCC(CC1)C2CCCC2C3CCCCC3	Decorated_WireFrame	9
XDDVPYUEAYKJAG-UHFFFAOYSA-N	C1CCC(CC1)C2CCCC2C3CCCCC3	Basic_WireFrame	10
COLGOADUHDTEQC-UHFFFAOYSA-N	Cc1nc(sc1c2cc(nn2c3ccc(cc3)S(=O)(=O)C)C(F)(F)F)c4ccccc4	Molecule	1
SPIQOKZSPASBRN-UHFFFAOYSA-N	Cc1nc(sc1c2ccnn2c3ccc(cc3)S(=O)(=O)C)c4ccccc4	Augmented_Scaffold	2
IQZKWOOJVSQWIM-UHFFFAOYSA-N	c1ccc(cc1)c2ncc(s2)c3ccnn3c4ccccc4	Decorated_Scaffold	3
IQZKWOOJVSQWIM-UHFFFAOYSA-N	c1ccc(cc1)c2ncc(s2)c3ccnn3c4ccccc4	Basic_Scaffold	4
QBPBQXMZWNBYNV-UHFFFAOYSA-N	CC1=C(CC(=C1)c2ccccc2)C3=CC=CC3c4ccc(cc4)[C](=C)(=C)C	Augmented_Framework	5
NPWJEDLPEKPTPW-UHFFFAOYSA-N	C1C(=CC=C1c2ccccc2)C3=CC=CC3c4ccccc4	Decorated_Framework	6
NPWJEDLPEKPTPW-UHFFFAOYSA-N	C1C(=CC=C1c2ccccc2)C3=CC=CC3c4ccccc4	Basic_Framework	7
PSKRZOUDCRVYPW-UHFFFAOYSA-N	CC1CC(CC1C2CCCC2C3CCC(CC3)C(C)(C)C)C4CCCCC4	Augmented_WireFrame	8
DLPJIUUSCVRVTJ-UHFFFAOYSA-N	C1CCC(CC1)C2CCC(C2)C3CCCC3C4CCCCC4	Decorated_WireFrame	9
DLPJIUUSCVRVTJ-UHFFFAOYSA-N	C1CCC(CC1)C2CCC(C2)C3CCCC3C4CCCCC4	Basic_WireFrame	10
XSDNATGFRFKUFM-IDUWFGFVSA-N	Clc1ccc(CN2C(=O)S\C(=C/c3c[nH]c4ccc(Br)cc34)\C2=O)cc1	Molecule	1
GBKQDFGJZRECHB-YVLHZVERSA-N	O=C1S\C(=C/c2c[nH]c3ccccc23)\C(=O)N1Cc4ccccc4	Augmented_Scaffold	2
GBKQDFGJZRECHB-YVLHZVERSA-N	O=C1S\C(=C/c2c[nH]c3ccccc23)\C(=O)N1Cc4ccccc4	Decorated_Scaffold	3
FGNJHMKGLBIJDY-YVLHZVERSA-N	C(N1CS\C(=C/c2c[nH]c3ccccc23)\C1)c4ccccc4	Basic_Scaffold	4
GQQHVWFQFZSETD-CJLVFECKSA-N	C=C1C\C(=C/C2=CCc3ccccc23)\C(=C)C1Cc4ccccc4	Augmented_Framework	5
GQQHVWFQFZSETD-CJLVFECKSA-N	C=C1C\C(=C/C2=CCc3ccccc23)\C(=C)C1Cc4ccccc4	Decorated_Framework	6
UJEGTWZYSFSDEZ-KNTRCKAVSA-N	C(C1CC\C(=C/C2=CCc3ccccc23)\C1)c4ccccc4	Basic_Framework	7
GWYQOSDBNQOVQW-UHFFFAOYSA-N	CC1CC(CC2CCC3CCCCC23)C(C)C1CC4CCCCC4	Augmented_WireFrame	8
GWYQOSDBNQOVQW-UHFFFAOYSA-N	CC1CC(CC2CCC3CCCCC23)C(C)C1CC4CCCCC4	Decorated_WireFrame	9
FHRSSJNJYSYAQP-UHFFFAOYSA-N	C(C1CCCCC1)C2CCC(CC3CCC4CCCCC34)C2	Basic_WireFrame	10
RHBMPLODTPIHHK-UHFFFAOYSA-N	Cc1nc(sc1c2cc(nn2c3ccc(cc3)S(=O)(=O)N)C(F)(F)F)c4ccccc4	Molecule	1
DARJMZDUNQDMDW-UHFFFAOYSA-N	Cc1cc(c2sc(nc2C)c3ccccc3)n(n1)c4ccccc4	Augmented_Scaffold	2
IQZKWOOJVSQWIM-UHFFFAOYSA-N	c1ccc(cc1)c2ncc(s2)c3ccnn3c4ccccc4	Decorated_Scaffold	3
IQZKWOOJVSQWIM-UHFFFAOYSA-N	c1ccc(cc1)c2ncc(s2)c3ccnn3c4ccccc4	Basic_Scaffold	4
GUDMUXURSVOQHB-UHFFFAOYSA-N	CC1=CC(C(=C1)C2=C(C)C=C(C2)c3ccccc3)c4ccccc4	Augmented_Framework	5
NPWJEDLPEKPTPW-UHFFFAOYSA-N	C1C(=CC=C1c2ccccc2)C3=CC=CC3c4ccccc4	Decorated_Framework	6
NPWJEDLPEKPTPW-UHFFFAOYSA-N	C1C(=CC=C1c2ccccc2)C3=CC=CC3c4ccccc4	Basic_Framework	7
ZHLDOGWZMJGKAB-UHFFFAOYSA-N	CC1CC(C2CCCCC2)C(C1)C3CC(CC3C)C4CCCCC4	Augmented_WireFrame	8
DLPJIUUSCVRVTJ-UHFFFAOYSA-N	C1CCC(CC1)C2CCC(C2)C3CCCC3C4CCCCC4	Decorated_WireFrame	9
DLPJIUUSCVRVTJ-UHFFFAOYSA-N	C1CCC(CC1)C2CCC(C2)C3CCCC3C4CCCCC4	Basic_WireFrame	10
KNBVTHPKILKUNJ-UERULONYSA-N	C[C@@]1(CC=C2[C@@H](CC[C@@H]3[C@@](C)(CCC[C@@]23C)\C=C\C=C\C(=O)O)C1)C=C	Molecule	1
GWVWPFCPFMGXBE-RIDKPBTDSA-N	C\C=C\C=C\C1CCCC2[C@@H]1CC[C@H]3CC(CC=C23)C=C	Augmented_Scaffold	2
RHZLFNIPVYCDSB-RJTITELWSA-N	C1CCC2[C@@H](C1)CC[C@H]3CCCC=C23	Decorated_Scaffold	3
RHZLFNIPVYCDSB-RJTITELWSA-N	C1CCC2[C@@H](C1)CC[C@H]3CCCC=C23	Basic_Scaffold	4
GWVWPFCPFMGXBE-RIDKPBTDSA-N	C\C=C\C=C\C1CCCC2C1CCC3CC(CC=C23)C=C	Augmented_Framework	5
RHZLFNIPVYCDSB-UHFFFAOYSA-N	C1CCC2C(C1)CCC3CCCC=C23	Decorated_Framework	6
RHZLFNIPVYCDSB-UHFFFAOYSA-N	C1CCC2C(C1)CCC3CCCC=C23	Basic_Framework	7
SWAIXSXDAKKVRR-UHFFFAOYSA-N	CCCCCC1CCCC2C1CCC3CC(CC)CCC23	Augmented_WireFrame	8
GNMCGMFNBARSIY-UHFFFAOYSA-N	C1CCC2C(C1)CCC3CCCCC23	Decorated_WireFrame	9
GNMCGMFNBARSIY-UHFFFAOYSA-N	C1CCC2C(C1)CCC3CCCCC23	Basic_WireFrame	10
CZUQGOKULOSSJO-UHFFFAOYSA-N	Cc1nc(sc1c2ccnn2c3ccc(cc3)S(=O)(=O)N)c4ccccc4	Molecule	1
QIVZEELXJYKIQI-UHFFFAOYSA-N	Cc1nc(sc1c2ccnn2c3ccccc3)c4ccccc4	Augmented_Scaffold	2
IQZKWOOJVSQWIM-UHFFFAOYSA-N	c1ccc(cc1)c2ncc(s2)c3ccnn3c4ccccc4	Decorated_Scaffold	3
IQZKWOOJVSQWIM-UHFFFAOYSA-N	c1ccc(cc1)c2ncc(s2)c3ccnn3c4ccccc4	Basic_Scaffold	4
ZIDNJMFOUVAPOU-UHFFFAOYSA-N	CC1=C(CC(=C1)c2ccccc2)C3=CC=CC3c4ccccc4	Augmented_Framework	5
NPWJEDLPEKPTPW-UHFFFAOYSA-N	C1C(=CC=C1c2ccccc2)C3=CC=CC3c4ccccc4	Decorated_Framework	6
NPWJEDLPEKPTPW-UHFFFAOYSA-N	C1C(=CC=C1c2ccccc2)C3=CC=CC3c4ccccc4	Basic_Framework	7
AXZYUHFZORWACA-UHFFFAOYSA-N	CC1CC(CC1C2CCCC2C3CCCCC3)C4CCCCC4	Augmented_WireFrame	8
DLPJIUUSCVRVTJ-UHFFFAOYSA-N	C1CCC(CC1)C2CCC(C2)C3CCCC3C4CCCCC4	Decorated_WireFrame	9
DLPJIUUSCVRVTJ-UHFFFAOYSA-N	C1CCC(CC1)C2CCC(C2)C3CCCC3C4CCCCC4	Basic_WireFrame	10
YIBBBUDMCSMNAO-UHFFFAOYSA-N	O=C1OCC(=C1c2ccccc2)c3ccc(cc3)c4nnn[nH]4	Molecule	1
YIBBBUDMCSMNAO-UHFFFAOYSA-N	O=C1OCC(=C1c2ccccc2)c3ccc(cc3)c4nnn[nH]4	Augmented_Scaffold	2
YIBBBUDMCSMNAO-UHFFFAOYSA-N	O=C1OCC(=C1c2ccccc2)c3ccc(cc3)c4nnn[nH]4	Decorated_Scaffold	3
UDMRLKNQXJSFFL-UHFFFAOYSA-N	C1OCC(=C1c2ccccc2)c3ccc(cc3)c4nnn[nH]4	Basic_Scaffold	4
MLJAWJMRINARFU-UHFFFAOYSA-N	C=C1CCC(=C1c2ccccc2)c3ccc(cc3)C4=CC=CC4	Augmented_Framework	5
MLJAWJMRINARFU-UHFFFAOYSA-N	C=C1CCC(=C1c2ccccc2)c3ccc(cc3)C4=CC=CC4	Decorated_Framework	6
QEUBDGAPCYWDJM-UHFFFAOYSA-N	C1CC(=C(C1)c2ccc(cc2)C3=CC=CC3)c4ccccc4	Basic_Framework	7
PMBFLWXKGYAGCG-UHFFFAOYSA-N	CC1CCC(C2CCC(CC2)C3CCCC3)C1C4CCCCC4	Augmented_WireFrame	8
PMBFLWXKGYAGCG-UHFFFAOYSA-N	CC1CCC(C2CCC(CC2)C3CCCC3)C1C4CCCCC4	Decorated_WireFrame	9
DAMRJOPCYYEOMW-UHFFFAOYSA-N	C1CCC(CC1)C2CCCC2C3CCC(CC3)C4CCCC4	Basic_WireFrame	10
SPAJNWKSKFFRBI-POQZGBFASA-N	C[C@@]1(CC=C2[C@@H](CC[C@@H]3[C@](C)(C\C=C\C(=O)O)CCC[C@@]23C)C1)C=C	Molecule	1
WFCRNDMYTYPADH-LHEHQIKBSA-N	C\C=C\CC1CCCC2[C@@H]1CC[C@H]3CC(CC=C23)C=C	Augmented_Scaffold	2
RHZLFNIPVYCDSB-RJTITELWSA-N	C1CCC2[C@@H](C1)CC[C@H]3CCCC=C23	Decorated_Scaffold	3
RHZLFNIPVYCDSB-RJTITELWSA-N	C1CCC2[C@@H](C1)CC[C@H]3CCCC=C23	Basic_Scaffold	4
WFCRNDMYTYPADH-LHEHQIKBSA-N	C\C=C\CC1CCCC2C1CCC3CC(CC=C23)C=C	Augmented_Framework	5
RHZLFNIPVYCDSB-UHFFFAOYSA-N	C1CCC2C(C1)CCC3CCCC=C23	Decorated_Framework	6
RHZLFNIPVYCDSB-UHFFFAOYSA-N	C1CCC2C(C1)CCC3CCCC=C23	Basic_Framework	7
MWDQASUSJNHHCH-UHFFFAOYSA-N	CCCCC1CCCC2C1CCC3CC(CC)CCC23	Augmented_WireFrame	8
GNMCGMFNBARSIY-UHFFFAOYSA-N	C1CCC2C(C1)CCC3CCCCC23	Decorated_WireFrame	9
GNMCGMFNBARSIY-UHFFFAOYSA-N	C1CCC2C(C1)CCC3CCCCC23	Basic_WireFrame	10
IKOCQRADEXXKQB-VWLOTQADSA-N	COc1ccc(cc1)[C@@H]2CC(=NN2c3ccc(cc3)S(=O)(=O)C)c4sc(nc4C)c5ccccc5	Molecule	1
ADRSVUHNTQCBDP-DEOSSOPVSA-N	COc1ccc(cc1)[C@@H]2CC(=NN2c3ccc(cc3)S(=O)(=O)C)c4cnc(s4)c5ccccc5	Augmented_Scaffold	2
GKCVOKBUBFKIKO-QFIPXVFZSA-N	C1[C@H](N(N=C1c2cnc(s2)c3ccccc3)c4ccccc4)c5ccccc5	Decorated_Scaffold	3
GKCVOKBUBFKIKO-QFIPXVFZSA-N	C1[C@H](N(N=C1c2cnc(s2)c3ccccc3)c4ccccc4)c5ccccc5	Basic_Scaffold	4
IGHACPQHKNRDTG-JEFWXSHNSA-N	CCc1ccc(cc1)C2CC(=CC2c3ccc(cc3)[C](=C)(=C)C)C4=CC=C(C4)c5ccccc5	Augmented_Framework	5
XXZWNFASQKHETP-UHFFFAOYSA-N	C1C(C(C=C1C2=CC=C(C2)c3ccccc3)c4ccccc4)c5ccccc5	Decorated_Framework	6
XXZWNFASQKHETP-UHFFFAOYSA-N	C1C(C(C=C1C2=CC=C(C2)c3ccccc3)c4ccccc4)c5ccccc5	Basic_Framework	7
NTULEWVLMOQSBA-UHFFFAOYSA-N	CCC1CCC(CC1)C2CC(CC2C3CCC(CC3)C(C)(C)C)C4CCC(C4)C5CCCCC5	Augmented_WireFrame	8
KZTVOZPSRSHTOK-UHFFFAOYSA-N	C1CCC(CC1)C2CCC(C2)C3CC(C4CCCCC4)C(C3)C5CCCCC5	Decorated_WireFrame	9
KZTVOZPSRSHTOK-UHFFFAOYSA-N	C1CCC(CC1)C2CCC(C2)C3CC(C4CCCCC4)C(C3)C5CCCCC5	Basic_WireFrame	10
FRGVUXUFLCQOPD-UHFFFAOYSA-N	Cc1c(CCOCCO[N+](=O)[O-])cc(c2ccc(cc2)S(=O)(=O)C)n1c3ccc(F)cc3	Molecule	1
BZOFVJVLNJVTIC-UHFFFAOYSA-N	CCOCCc1cc(c2ccc(cc2)S(=O)(=O)C)n(c1)c3ccccc3	Augmented_Scaffold	2
ZZDIPNSMKJPHTR-UHFFFAOYSA-N	c1ccc(cc1)c2cccn2c3ccccc3	Decorated_Scaffold	3
ZZDIPNSMKJPHTR-UHFFFAOYSA-N	c1ccc(cc1)c2cccn2c3ccccc3	Basic_Scaffold	4
DFALIHCIQIUGJK-UHFFFAOYSA-N	CCCCCC1=CC(C(=C1)c2ccc(cc2)[C](=C)(=C)C)c3ccccc3	Augmented_Framework	5
XBINOVBNAGGKHM-UHFFFAOYSA-N	C1=CC(C(=C1)c2ccccc2)c3ccccc3	Decorated_Framework	6
XBINOVBNAGGKHM-UHFFFAOYSA-N	C1=CC(C(=C1)c2ccccc2)c3ccccc3	Basic_Framework	7
UUUPBPMDQOZUPF-UHFFFAOYSA-N	CCCCCC1CC(C2CCCCC2)C(C1)C3CCC(CC3)C(C)(C)C	Augmented_WireFrame	8
XDDVPYUEAYKJAG-UHFFFAOYSA-N	C1CCC(CC1)C2CCCC2C3CCCCC3	Decorated_WireFrame	9
XDDVPYUEAYKJAG-UHFFFAOYSA-N	C1CCC(CC1)C2CCCC2C3CCCCC3	Basic_WireFrame	10
BWLSPMQJSCACLH-UHFFFAOYSA-N	FC(F)(F)c1cccc(c1)N2CCN(Cc3ccc4OCCOc4c3)CC2	Molecule	1
GFFYSHVJNHUFFU-UHFFFAOYSA-N	Cc1cccc(c1)N2CCN(Cc3ccc4OCCOc4c3)CC2	Augmented_Scaffold	2
MAAHIAWCZMBRKC-UHFFFAOYSA-N	C(N1CCN(CC1)c2ccccc2)c3ccc4OCCOc4c3	Decorated_Scaffold	3
MAAHIAWCZMBRKC-UHFFFAOYSA-N	C(N1CCN(CC1)c2ccccc2)c3ccc4OCCOc4c3	Basic_Scaffold	4
XSNFKYVHZARDSP-UHFFFAOYSA-N	Cc1cccc(c1)C2CCC(Cc3ccc4CCCCc4c3)CC2	Augmented_Framework	5
AFCFOYOZYIASQX-UHFFFAOYSA-N	C(C1CCC(CC1)c2ccccc2)c3ccc4CCCCc4c3	Decorated_Framework	6
AFCFOYOZYIASQX-UHFFFAOYSA-N	C(C1CCC(CC1)c2ccccc2)c3ccc4CCCCc4c3	Basic_Framework	7
CVRUOCQKPJSAEP-UHFFFAOYSA-N	CC1CCCC(C1)C2CCC(CC3CCC4CCCCC4C3)CC2	Augmented_WireFrame	8
QJINEYZTWDZKCP-UHFFFAOYSA-N	C(C1CCC(CC1)C2CCCCC2)C3CCC4CCCCC4C3	Decorated_WireFrame	9
QJINEYZTWDZKCP-UHFFFAOYSA-N	C(C1CCC(CC1)C2CCCCC2)C3CCC4CCCCC4C3	Basic_WireFrame	10
AURNZDRKZMLHPN-MGFONVBGSA-N	C[C@@]1(CC=C2[C@@H](CC[C@@H]3[C@@](C)(CCC[C@@]23C)C(=O)NN)C1)C=C	Molecule	1
BHTDXRJQNKLQCB-SCTLLLDMSA-N	CC1CCCC2[C@@H]1CC[C@H]3CC(CC=C23)C=C	Augmented_Scaffold	2
RHZLFNIPVYCDSB-RJTITELWSA-N	C1CCC2[C@@H](C1)CC[C@H]3CCCC=C23	Decorated_Scaffold	3
RHZLFNIPVYCDSB-RJTITELWSA-N	C1CCC2[C@@H](C1)CC[C@H]3CCCC=C23	Basic_Scaffold	4
BHTDXRJQNKLQCB-SCTLLLDMSA-N	CC1CCCC2C1CCC3CC(CC=C23)C=C	Augmented_Framework	5
RHZLFNIPVYCDSB-UHFFFAOYSA-N	C1CCC2C(C1)CCC3CCCC=C23	Decorated_Framework	6
RHZLFNIPVYCDSB-UHFFFAOYSA-N	C1CCC2C(C1)CCC3CCCC=C23	Basic_Framework	7
KPMWYGANMHMDNS-UHFFFAOYSA-N	CCC1CCC2C(CCC3C(C)CCCC23)C1	Augmented_WireFrame	8
GNMCGMFNBARSIY-UHFFFAOYSA-N	C1CCC2C(C1)CCC3CCCCC23	Decorated_WireFrame	9
GNMCGMFNBARSIY-UHFFFAOYSA-N	C1CCC2C(C1)CCC3CCCCC23	Basic_WireFrame	10
OVZGMOSTOWWQLS-UHFFFAOYSA-N	CCOC(=O)c1ccccc1S(=O)(=O)NO	Molecule	1
MTZQAGJQAFMTAQ-UHFFFAOYSA-N	CCOC(=O)c1ccccc1	Augmented_Scaffold	2
UHOVQNZJYSORNB-UHFFFAOYSA-N	c1ccccc1	Decorated_Scaffold	3
UHOVQNZJYSORNB-UHFFFAOYSA-N	c1ccccc1	Basic_Scaffold	4
ANGVCCXFJKHNDS-UHFFFAOYSA-N	CCCC(=C)c1ccccc1	Augmented_Framework	5
UHOVQNZJYSORNB-UHFFFAOYSA-N	c1ccccc1	Decorated_Framework	6
UHOVQNZJYSORNB-UHFFFAOYSA-N	c1ccccc1	Basic_Framework	7
ZYJFJURMFHCWOB-UHFFFAOYSA-N	CCCC(C)C1CCCCC1	Augmented_WireFrame	8
XDTMQSROBMDMFD-UHFFFAOYSA-N	C1CCCCC1	Decorated_WireFrame	9
XDTMQSROBMDMFD-UHFFFAOYSA-N	C1CCCCC1	Basic_WireFrame	10
MFBCHBZOJNOKLL-UHFFFAOYSA-N	COc1ccc(cc1)C(=O)NNC(=O)CSC2=Nc3ccccc3C(=O)N2CCc4ccccn4	Molecule	1
MFBCHBZOJNOKLL-UHFFFAOYSA-N	COc1ccc(cc1)C(=O)NNC(=O)CSC2=Nc3ccccc3C(=O)N2CCc4ccccn4	Augmented_Scaffold	2
NHVRFKZMNQDRCY-UHFFFAOYSA-N	O=C(CSC1=Nc2ccccc2C(=O)N1CCc3ccccn3)NNC(=O)c4ccccc4	Decorated_Scaffold	3
HRDRGGPMXIUAQM-UHFFFAOYSA-N	C(CSC1=Nc2ccccc2CN1CCc3ccccn3)NNCc4ccccc4	Basic_Scaffold	4
UGYQUJJPZQBTIC-UHFFFAOYSA-N	CCc1ccc(cc1)C(=C)CCC(=C)CCC2=Cc3ccccc3C(=C)C2CCc4ccccc4	Augmented_Framework	5
PGEUFKKNEXUFAO-UHFFFAOYSA-N	C=C(CCC(=C)c1ccccc1)CCC2=Cc3ccccc3C(=C)C2CCc4ccccc4	Decorated_Framework	6
JDQIEZDYTZWOSB-UHFFFAOYSA-N	C(CCCc1ccccc1)CCC2=Cc3ccccc3CC2CCc4ccccc4	Basic_Framework	7
YPOIPKKYMAZAQL-UHFFFAOYSA-N	CCC1CCC(CC1)C(C)CCC(C)CCC2CC3CCCCC3C(C)C2CCC4CCCCC4	Augmented_WireFrame	8
XHEQRBCPTAKDOW-UHFFFAOYSA-N	CC(CCC(C)C1CCCCC1)CCC2CC3CCCCC3C(C)C2CCC4CCCCC4	Decorated_WireFrame	9
VZPPAUNIFCWXTN-UHFFFAOYSA-N	C(CCCC1CC2CCCCC2CC1CCC3CCCCC3)CCC4CCCCC4	Basic_WireFrame	10
NPNITAUBTSROKF-NSCUHMNNSA-N	COC(=O)c1cc(\C=C\c2cc(O)cc(O)c2)ccc1O	Molecule	1
QACXYHVJLXFBFO-ZHACJKMWSA-N	COC(=O)c1cccc(\C=C\c2ccccc2)c1	Augmented_Scaffold	2
PJANXHGTPQOBST-VAWYXSNFSA-N	C(=C\c1ccccc1)/c2ccccc2	Decorated_Scaffold	3
PJANXHGTPQOBST-VAWYXSNFSA-N	C(=C\c1ccccc1)/c2ccccc2	Basic_Scaffold	4
NKUSEGLYWRJZRI-OUKQBFOZSA-N	CCC(=C)c1cccc(\C=C\c2ccccc2)c1	Augmented_Framework	5
PJANXHGTPQOBST-VAWYXSNFSA-N	C(=C\c1ccccc1)/c2ccccc2	Decorated_Framework	6
PJANXHGTPQOBST-VAWYXSNFSA-N	C(=C\c1ccccc1)/c2ccccc2	Basic_Framework	7
CQYXAZBHJOHUJS-UHFFFAOYSA-N	CCC(C)C1CCCC(CCC2CCCCC2)C1	Augmented_WireFrame	8
IBLVSWYGUFGDMF-UHFFFAOYSA-N	C(CC1CCCCC1)C2CCCCC2	Decorated_WireFrame	9
IBLVSWYGUFGDMF-UHFFFAOYSA-N	C(CC1CCCCC1)C2CCCCC2	Basic_WireFrame	10
FCBRYPXVFYFCAK-UHFFFAOYSA-N	OCN1N=C(N(C1=S)c2ccccc2)c3ccncc3	Molecule	1
RNAHVKFTHXBJFX-UHFFFAOYSA-N	CN1N=C(N(C1=S)c2ccccc2)c3ccncc3	Augmented_Scaffold	2
KPJBNFINSPXEGF-UHFFFAOYSA-N	S=C1NN=C(N1c2ccccc2)c3ccncc3	Decorated_Scaffold	3
SQODPXHVKQPJBK-UHFFFAOYSA-N	C1NN=C(N1c2ccccc2)c3ccncc3	Basic_Scaffold	4
SCVXHKZCDUSZDG-UHFFFAOYSA-N	CC1C=C(C(C1=C)c2ccccc2)c3ccccc3	Augmented_Framework	5
RLAFFOZHRUMDIN-UHFFFAOYSA-N	C=C1CC=C(C1c2ccccc2)c3ccccc3	Decorated_Framework	6
BLSGDOIUCWPGSC-UHFFFAOYSA-N	C1CC(C(=C1)c2ccccc2)c3ccccc3	Basic_Framework	7
DJPMTSZBQARESL-UHFFFAOYSA-N	CC1CC(C2CCCCC2)C(C3CCCCC3)C1C	Augmented_WireFrame	8
FGISMPWADDIBOF-UHFFFAOYSA-N	CC1CCC(C2CCCCC2)C1C3CCCCC3	Decorated_WireFrame	9
XDDVPYUEAYKJAG-UHFFFAOYSA-N	C1CCC(CC1)C2CCCC2C3CCCCC3	Basic_WireFrame	10
MVZNVBXATDCMMJ-UHFFFAOYSA-N	COc1ccc(cc1)c2cc(nn2c3ccc(c(CO)c3)S(=O)(=O)N)C(F)(F)F	Molecule	1
XUIJZBCRKSUREG-UHFFFAOYSA-N	COc1ccc(cc1)c2ccnn2c3cccc(C)c3	Augmented_Scaffold	2
IDCXLYCLPHRSAZ-UHFFFAOYSA-N	c1ccc(cc1)c2ccnn2c3ccccc3	Decorated_Scaffold	3
IDCXLYCLPHRSAZ-UHFFFAOYSA-N	c1ccc(cc1)c2ccnn2c3ccccc3	Basic_Scaffold	4
BATVNZQAYKULNG-UHFFFAOYSA-N	CCc1ccc(cc1)C2=CC=CC2c3cccc(C)c3	Augmented_Framework	5
XBINOVBNAGGKHM-UHFFFAOYSA-N	C1=CC(C(=C1)c2ccccc2)c3ccccc3	Decorated_Framework	6
XBINOVBNAGGKHM-UHFFFAOYSA-N	C1=CC(C(=C1)c2ccccc2)c3ccccc3	Basic_Framework	7
LUUKASHRPHGFSJ-UHFFFAOYSA-N	CCC1CCC(CC1)C2CCCC2C3CCCC(C)C3	Augmented_WireFrame	8
XDDVPYUEAYKJAG-UHFFFAOYSA-N	C1CCC(CC1)C2CCCC2C3CCCCC3	Decorated_WireFrame	9
XDDVPYUEAYKJAG-UHFFFAOYSA-N	C1CCC(CC1)C2CCCC2C3CCCCC3	Basic_WireFrame	10
SAXKDLBTLSMJCH-RGJFUNKGSA-N	CC1S\C(=N/N=C(\C)/C2=Cc3ccccc3OC2=O)\N(C)C1=O	Molecule	1
NDLBEYUDFRNDLU-CAOOACKPSA-N	CC1S\C(=N/N=C(\C)/C2=Cc3ccccc3OC2=O)\NC1=O	Augmented_Scaffold	2
ONBDEZJHPVXUHF-UHFFFAOYSA-N	O=C1CS\C(=N/N=CC2=Cc3ccccc3OC2=O)\N1	Decorated_Scaffold	3
FJESFADGAPORIH-UHFFFAOYSA-N	C1CS\C(=N/N=CC2=Cc3ccccc3OC2)\N1	Basic_Scaffold	4
RIUIFVXQLAGBOO-RCYCHHRUSA-N	CC1C\C(=C/C=C(\C)/C2=Cc3ccccc3CC2=C)\CC1=C	Augmented_Framework	5
KJIMKBAZZTVFRJ-DWIVESKMSA-N	C=C1CC\C(=C/C=CC2=Cc3ccccc3CC2=C)\C1	Decorated_Framework	6
WVMIZVQMOFDGKL-UHFFFAOYSA-N	C1CCC(=CC=CC2=Cc3ccccc3CC2)C1	Basic_Framework	7
WJKCWACRPSBPNP-UHFFFAOYSA-N	CC(CCC1CC(C)C(C)C1)C2CC3CCCCC3CC2C	Augmented_WireFrame	8
GYDFMMXUXLSKKK-UHFFFAOYSA-N	CC1CCC(CCCC2CC3CCCCC3CC2C)C1	Decorated_WireFrame	9
QYPQLXKVLRWNQR-UHFFFAOYSA-N	C(CC1CCCC1)CC2CCC3CCCCC3C2	Basic_WireFrame	10
UQRBFXIUUDJHSN-ONEGZZNKSA-N	COc1cc(OC)cc(\C=C\c2ccc(O)c(O)c2)c1	Molecule	1
BIYGTLDPTJMNET-CMDGGOBGSA-N	COc1cc(OC)cc(\C=C\c2ccccc2)c1	Augmented_Scaffold	2
PJANXHGTPQOBST-VAWYXSNFSA-N	C(=C\c1ccccc1)/c2ccccc2	Decorated_Scaffold	3
PJANXHGTPQOBST-VAWYXSNFSA-N	C(=C\c1ccccc1)/c2ccccc2	Basic_Scaffold	4
OUUMJBSBPJLGFA-ZHACJKMWSA-N	CCc1cc(CC)cc(\C=C\c2ccccc2)c1	Augmented_Framework	5
PJANXHGTPQOBST-VAWYXSNFSA-N	C(=C\c1ccccc1)/c2ccccc2	Decorated_Framework	6
PJANXHGTPQOBST-VAWYXSNFSA-N	C(=C\c1ccccc1)/c2ccccc2	Basic_Framework	7
KCKNMAFQBCOOHK-UHFFFAOYSA-N	CCC1CC(CC)CC(CCC2CCCCC2)C1	Augmented_WireFrame	8
IBLVSWYGUFGDMF-UHFFFAOYSA-N	C(CC1CCCCC1)C2CCCCC2	Decorated_WireFrame	9
IBLVSWYGUFGDMF-UHFFFAOYSA-N	C(CC1CCCCC1)C2CCCCC2	Basic_WireFrame	10
NCTHKQDPJLOJAP-IUMGADTDSA-N	CCN1C(=O)CS/C/1=N\N=C(/C)\C2=Cc3ccccc3OC2=O	Molecule	1
NCTHKQDPJLOJAP-IUMGADTDSA-N	CCN1C(=O)CS/C/1=N\N=C(/C)\C2=Cc3ccccc3OC2=O	Augmented_Scaffold	2
ONBDEZJHPVXUHF-UHFFFAOYSA-N	O=C1CS\C(=N/N=CC2=Cc3ccccc3OC2=O)\N1	Decorated_Scaffold	3
FJESFADGAPORIH-UHFFFAOYSA-N	C1CS\C(=N/N=CC2=Cc3ccccc3OC2)\N1	Basic_Scaffold	4
OSWSUQXSGDWGGJ-IIIPZEARSA-N	CCC1C(=C)CC/C/1=C\C=C(/C)\C2=Cc3ccccc3CC2=C	Augmented_Framework	5
KJIMKBAZZTVFRJ-DWIVESKMSA-N	C=C1CC\C(=C/C=CC2=Cc3ccccc3CC2=C)\C1	Decorated_Framework	6
WVMIZVQMOFDGKL-UHFFFAOYSA-N	C1CCC(=CC=CC2=Cc3ccccc3CC2)C1	Basic_Framework	7
JVTBZLNLIPYEAG-UHFFFAOYSA-N	CCC1C(C)CCC1CCC(C)C2CC3CCCCC3CC2C	Augmented_WireFrame	8
GYDFMMXUXLSKKK-UHFFFAOYSA-N	CC1CCC(CCCC2CC3CCCCC3CC2C)C1	Decorated_WireFrame	9
QYPQLXKVLRWNQR-UHFFFAOYSA-N	C(CC1CCCC1)CC2CCC3CCCCC3C2	Basic_WireFrame	10
IJWPAFMIFNSIGD-UHFFFAOYSA-N	CC1(C)OC(=C(C1=O)c2cccc(F)c2)c3ccc(cc3)S(=O)(=O)N	Molecule	1
IYVQBSDYUYLTER-UHFFFAOYSA-N	CC1(C)OC(=C(C1=O)c2ccccc2)c3ccccc3	Augmented_Scaffold	2
MEFAFJGOOIRFOV-UHFFFAOYSA-N	O=C1COC(=C1c2ccccc2)c3ccccc3	Decorated_Scaffold	3
MJIGXZCWNCMHMZ-UHFFFAOYSA-N	C1CC(=C(O1)c2ccccc2)c3ccccc3	Basic_Scaffold	4
NNLDXGLWKONPMR-UHFFFAOYSA-N	CC1(C)CC(=C(C1=C)c2ccccc2)c3ccccc3	Augmented_Framework	5
WKOHGEIOKMGRAV-UHFFFAOYSA-N	C=C1CCC(=C1c2ccccc2)c3ccccc3	Decorated_Framework	6
AUVWCPCEPJBZAG-UHFFFAOYSA-N	C1CC(=C(C1)c2ccccc2)c3ccccc3	Basic_Framework	7
VKYZWQNTOJIXLV-UHFFFAOYSA-N	CC1C(C2CCCCC2)C(CC1(C)C)C3CCCCC3	Augmented_WireFrame	8
FGISMPWADDIBOF-UHFFFAOYSA-N	CC1CCC(C2CCCCC2)C1C3CCCCC3	Decorated_WireFrame	9
XDDVPYUEAYKJAG-UHFFFAOYSA-N	C1CCC(CC1)C2CCCC2C3CCCCC3	Basic_WireFrame	10
IFYXHUCCIJQGBH-UHFFFAOYSA-N	COc1ccc(CC2=NN(CC3=NNC(=S)N3C)C(=O)c4c(C)noc24)cc1	Molecule	1
GHWAIUYRDBPLGV-UHFFFAOYSA-N	COc1ccc(CC2=NN(CC3=NNC(=S)N3C)C(=O)c4cnoc24)cc1	Augmented_Scaffold	2
NITODLOJDYHOSI-UHFFFAOYSA-N	O=C1N(CC2=NNC(=S)N2)N=C(Cc3ccccc3)c4oncc14	Decorated_Scaffold	3
AZBMDQKRSSCOFP-UHFFFAOYSA-N	C(N1Cc2cnoc2C(=N1)Cc3ccccc3)C4=NNCN4	Basic_Scaffold	4
GGVQSPJBCRIXOG-UHFFFAOYSA-N	CCc1ccc(CC2=CC(CC3=CCC(=C)C3C)C(=C)C4=C2CC=C4)cc1	Augmented_Framework	5
SEWHCYXUHHMNSD-UHFFFAOYSA-N	C=C1CC=C(CC2C=C(Cc3ccccc3)C4=C(C=CC4)C2=C)C1	Decorated_Framework	6
RWHJZJRVOHWLKH-UHFFFAOYSA-N	C(C1CC2=C(CC=C2)C(=C1)Cc3ccccc3)C4=CCCC4	Basic_Framework	7
FFVOHQZRKFDWGZ-UHFFFAOYSA-N	CCC1CCC(CC2CC(CC3CCC(C)C3C)C(C)C4CCCC24)CC1	Augmented_WireFrame	8
OQHIHTZUHNYBFU-UHFFFAOYSA-N	CC1CCC(CC2CC(CC3CCCCC3)C4CCCC4C2C)C1	Decorated_WireFrame	9
QMTRUQQMOBJLCM-UHFFFAOYSA-N	C(C1CCCC1)C2CC(CC3CCCCC3)C4CCCC4C2	Basic_WireFrame	10
UUUFUMYANZQXLQ-UCLIPEMJSA-N	CCOC(=O)C1=C(C)N(C)\C(=N/N=C(\C)/C2=Cc3ccccc3OC2=O)\S1	Molecule	1
KAMDZOWWIQUAHA-VXLYETTFSA-N	CCOC(=O)C1=CN\C(=N/N=C(\C)/C2=Cc3ccccc3OC2=O)\S1	Augmented_Scaffold	2
NBQBGTBXKCJWAB-UHFFFAOYSA-N	O=C1Oc2ccccc2C=C1C=N\N=C\3/NC=CS3	Decorated_Scaffold	3
RKJRJDFGQJEQSU-UHFFFAOYSA-N	C1Oc2ccccc2C=C1C=N\N=C\3/NC=CS3	Basic_Scaffold	4
HCCQRGHFDNHRGG-NDCXBJOESA-N	CCCC(=C)C1=CC\C(=C/C=C(\C)/C2=Cc3ccccc3CC2=C)\C1	Augmented_Framework	5
VTAAPGSYHHTHTO-UHFFFAOYSA-N	C=C1Cc2ccccc2C=C1C=CC=C3CC=CC3	Decorated_Framework	6
COOSIYUVNWAOFL-UHFFFAOYSA-N	C1Cc2ccccc2C=C1C=CC=C3CC=CC3	Basic_Framework	7
BDCVMQHSWGTHCE-UHFFFAOYSA-N	CCCC(C)C1CCC(CCC(C)C2CC3CCCCC3CC2C)C1	Augmented_WireFrame	8
DBVMFQWRWBGJKS-UHFFFAOYSA-N	CC1CC2CCCCC2CC1CCCC3CCCC3	Decorated_WireFrame	9
QYPQLXKVLRWNQR-UHFFFAOYSA-N	C(CC1CCCC1)CC2CCC3CCCCC3C2	Basic_WireFrame	10
QTVUBGPVBBQSKD-CXUHLZMHSA-N	CCNC(=S)N\N=C(/C)\C1=Cc2ccccc2OC1=O	Molecule	1
DCCAJIJWLAGGQC-OVCLIPMQSA-N	CCNC(=S)NN=CC1=Cc2ccccc2OC1=O	Augmented_Scaffold	2
ZYGHJZDHTFUPRJ-UHFFFAOYSA-N	O=C1Oc2ccccc2C=C1	Decorated_Scaffold	3
KYNSBQPICQTCGU-UHFFFAOYSA-N	C1Oc2ccccc2C=C1	Basic_Scaffold	4
QKGHMOJWZJDYHD-KPKJPENVSA-N	CCCC(=C)CC=CC1=Cc2ccccc2CC1=C	Augmented_Framework	5
GPNYRMHNOKWNKS-UHFFFAOYSA-N	C=C1Cc2ccccc2C=C1	Decorated_Framework	6
KEIFWROAQVVDBN-UHFFFAOYSA-N	C1Cc2ccccc2C=C1	Basic_Framework	7
CESKBPXDFXXTMH-UHFFFAOYSA-N	CCCC(C)CCCC1CC2CCCCC2CC1C	Augmented_WireFrame	8
GREARFRXIFVLGB-UHFFFAOYSA-N	CC1CCC2CCCCC2C1	Decorated_WireFrame	9
NNBZCPXTIHJBJL-UHFFFAOYSA-N	C1CCC2CCCCC2C1	Basic_WireFrame	10
QBMZGDNAUXCNJO-UHFFFAOYSA-N	CC1(C)OC(=C(C1=O)c2cccc(Cl)c2)c3ccc(cc3)S(=O)(=O)N	Molecule	1
IYVQBSDYUYLTER-UHFFFAOYSA-N	CC1(C)OC(=C(C1=O)c2ccccc2)c3ccccc3	Augmented_Scaffold	2
MEFAFJGOOIRFOV-UHFFFAOYSA-N	O=C1COC(=C1c2ccccc2)c3ccccc3	Decorated_Scaffold	3
MJIGXZCWNCMHMZ-UHFFFAOYSA-N	C1CC(=C(O1)c2ccccc2)c3ccccc3	Basic_Scaffold	4
NNLDXGLWKONPMR-UHFFFAOYSA-N	CC1(C)CC(=C(C1=C)c2ccccc2)c3ccccc3	Augmented_Framework	5
WKOHGEIOKMGRAV-UHFFFAOYSA-N	C=C1CCC(=C1c2ccccc2)c3ccccc3	Decorated_Framework	6
AUVWCPCEPJBZAG-UHFFFAOYSA-N	C1CC(=C(C1)c2ccccc2)c3ccccc3	Basic_Framework	7
VKYZWQNTOJIXLV-UHFFFAOYSA-N	CC1C(C2CCCCC2)C(CC1(C)C)C3CCCCC3	Augmented_WireFrame	8
FGISMPWADDIBOF-UHFFFAOYSA-N	CC1CCC(C2CCCCC2)C1C3CCCCC3	Decorated_WireFrame	9
XDDVPYUEAYKJAG-UHFFFAOYSA-N	C1CCC(CC1)C2CCCC2C3CCCCC3	Basic_WireFrame	10
HCMWYURNASBFKB-UHFFFAOYSA-N	CC(C)(O)c1cn(nn1)c2ccccc2CO	Molecule	1
FBCKMXDOQYOGCN-UHFFFAOYSA-N	CCc1cn(nn1)c2ccccc2C	Augmented_Scaffold	2
KINVSCCCUSCXTA-UHFFFAOYSA-N	c1ccc(cc1)n2ccnn2	Decorated_Scaffold	3
KINVSCCCUSCXTA-UHFFFAOYSA-N	c1ccc(cc1)n2ccnn2	Basic_Scaffold	4
PJIXSHWYUJITAY-UHFFFAOYSA-N	CCC1=CC(C=C1)c2ccccc2C	Augmented_Framework	5
QCYNOMAXDPUXAP-UHFFFAOYSA-N	C1=CC(C=C1)c2ccccc2	Decorated_Framework	6
QCYNOMAXDPUXAP-UHFFFAOYSA-N	C1=CC(C=C1)c2ccccc2	Basic_Framework	7
MSDWYWNDHJTKTA-UHFFFAOYSA-N	CCC1CCC(C1)C2CCCCC2C	Augmented_WireFrame	8
WVABZRMBCQFXBK-UHFFFAOYSA-N	C1CCC(CC1)C2CCCC2	Decorated_WireFrame	9
WVABZRMBCQFXBK-UHFFFAOYSA-N	C1CCC(CC1)C2CCCC2	Basic_WireFrame	10
VWHYFMQKJYFLCC-DUXPYHPUSA-N	Oc1ccc(CC\C=C\C(=O)CCc2ccc(O)c(O)c2)cc1O	Molecule	1
UDNMYDZHPMNIEQ-RIYZIHGNSA-N	O=C(CCc1ccccc1)\C=C\CCc2ccccc2	Augmented_Scaffold	2
UDNMYDZHPMNIEQ-RIYZIHGNSA-N	O=C(CCc1ccccc1)\C=C\CCc2ccccc2	Decorated_Scaffold	3
BXYPREGYYRTTRL-OWOJBTEDSA-N	C(C\C=C\CCc1ccccc1)Cc2ccccc2	Basic_Scaffold	4
UYYUDTFNMQIJHE-CSKARUKUSA-N	C=C(CCc1ccccc1)\C=C\CCc2ccccc2	Augmented_Framework	5
UYYUDTFNMQIJHE-CSKARUKUSA-N	C=C(CCc1ccccc1)\C=C\CCc2ccccc2	Decorated_Framework	6
BXYPREGYYRTTRL-OWOJBTEDSA-N	C(C\C=C\CCc1ccccc1)Cc2ccccc2	Basic_Framework	7
CACITTHDQIDZKF-UHFFFAOYSA-N	CC(CCCCC1CCCCC1)CCC2CCCCC2	Augmented_WireFrame	8
CACITTHDQIDZKF-UHFFFAOYSA-N	CC(CCCCC1CCCCC1)CCC2CCCCC2	Decorated_WireFrame	9
VEQMGBWGHODGHS-UHFFFAOYSA-N	C(CCCC1CCCCC1)CCCC2CCCCC2	Basic_WireFrame	10
UKTLMQICPPERPB-UHFFFAOYSA-N	NS(=O)(=O)c1ccc(cc1)N2N=C(CC2c3ccc(cc3)C(F)(F)F)c4cccs4	Molecule	1
KDRHRQRRUUVVOQ-UHFFFAOYSA-N	Cc1ccc(cc1)C2CC(=NN2c3ccccc3)c4cccs4	Augmented_Scaffold	2
JMYRRXROZQWBCB-UHFFFAOYSA-N	C1C(N(N=C1c2cccs2)c3ccccc3)c4ccccc4	Decorated_Scaffold	3
JMYRRXROZQWBCB-UHFFFAOYSA-N	C1C(N(N=C1c2cccs2)c3ccccc3)c4ccccc4	Basic_Scaffold	4
ALPUUVHCMTXJTO-UHFFFAOYSA-N	Cc1ccc(cc1)C2CC(=CC2c3ccccc3)C4=CC=CC4	Augmented_Framework	5
PQSRVVSFCHLXMV-UHFFFAOYSA-N	C1C=CC=C1C2=CC(C(C2)c3ccccc3)c4ccccc4	Decorated_Framework	6
PQSRVVSFCHLXMV-UHFFFAOYSA-N	C1C=CC=C1C2=CC(C(C2)c3ccccc3)c4ccccc4	Basic_Framework	7
BKUULARLNRNUNW-UHFFFAOYSA-N	CC1CCC(CC1)C2CC(CC2C3CCCCC3)C4CCCC4	Augmented_WireFrame	8
WBZFQRQMNXOIES-UHFFFAOYSA-N	C1CCC(CC1)C2CC(CC2C3CCCCC3)C4CCCC4	Decorated_WireFrame	9
WBZFQRQMNXOIES-UHFFFAOYSA-N	C1CCC(CC1)C2CC(CC2C3CCCCC3)C4CCCC4	Basic_WireFrame	10
ARVWNKYCTOGYDP-UHFFFAOYSA-N	CC1(C)OC(=C(C1=O)c2cccc(c2)C(F)(F)F)c3ccc(cc3)S(=O)(=O)C	Molecule	1
AKJPCYNMXYQWAT-UHFFFAOYSA-N	Cc1cccc(c1)C2=C(OCC2=O)c3ccc(cc3)S(=O)(=O)C	Augmented_Scaffold	2
MEFAFJGOOIRFOV-UHFFFAOYSA-N	O=C1COC(=C1c2ccccc2)c3ccccc3	Decorated_Scaffold	3
MJIGXZCWNCMHMZ-UHFFFAOYSA-N	C1CC(=C(O1)c2ccccc2)c3ccccc3	Basic_Scaffold	4
WADJVDBXSBHTCB-UHFFFAOYSA-N	Cc1cccc(c1)C2=C(CCC2=C)c3ccc(cc3)[C](=C)(=C)C	Augmented_Framework	5
WKOHGEIOKMGRAV-UHFFFAOYSA-N	C=C1CCC(=C1c2ccccc2)c3ccccc3	Decorated_Framework	6
AUVWCPCEPJBZAG-UHFFFAOYSA-N	C1CC(=C(C1)c2ccccc2)c3ccccc3	Basic_Framework	7
BNSPXJVNAKRLPF-UHFFFAOYSA-N	CC1CCCC(C1)C2C(C)CCC2C3CCC(CC3)C(C)(C)C	Augmented_WireFrame	8
FGISMPWADDIBOF-UHFFFAOYSA-N	CC1CCC(C2CCCCC2)C1C3CCCCC3	Decorated_WireFrame	9
XDDVPYUEAYKJAG-UHFFFAOYSA-N	C1CCC(CC1)C2CCCC2C3CCCCC3	Basic_WireFrame	10
PGOMXBOHQUBUMI-HQWZXOHUSA-N	C\C=C(/C)\C(=O)O[C@H]1C(=O)c2c(OC1(C)C)ccc3C=CC(=O)Oc23	Molecule	1
PRFXABLUTRTXCY-HUPSZDOPSA-N	CC=CC(=O)O[C@@H]1C(C)Oc2ccc3C=CC(=O)Oc3c2C1=O	Augmented_Scaffold	2
HVVLMGBPYMSBMW-UHFFFAOYSA-N	O=C1Oc2c(C=C1)ccc3OCCC(=O)c23	Decorated_Scaffold	3
FORCYVPYVURDEJ-UHFFFAOYSA-N	C1COc2ccc3C=CCOc3c2C1	Basic_Scaffold	4
VOJWNUYATRRCEW-ZZBVOKIISA-N	CC=CC(=C)CC1C(C)Cc2ccc3C=CC(=C)Cc3c2C1=C	Augmented_Framework	5
GRDHXPFXTDRUQR-UHFFFAOYSA-N	C=C1Cc2c(C=C1)ccc3CCCC(=C)c23	Decorated_Framework	6
MFEQPYHLEUMDSB-UHFFFAOYSA-N	C1CCc2c(C1)ccc3C=CCCc23	Basic_Framework	7
LRTODVIBNIVGHK-UHFFFAOYSA-N	CCCC(C)CC1C(C)CC2CCC3CCC(C)CC3C2C1C	Augmented_WireFrame	8
LJFXZBUEBZASOK-UHFFFAOYSA-N	CC1CCC2CCC3CCCC(C)C3C2C1	Decorated_WireFrame	9
GNMCGMFNBARSIY-UHFFFAOYSA-N	C1CCC2C(C1)CCC3CCCCC23	Basic_WireFrame	10
WJBAFMCHMQUQOY-UHFFFAOYSA-N	CC(=O)OCc1cn(nn1)c2ccccc2CO	Molecule	1
SWEMBDXQSNKQBP-UHFFFAOYSA-N	CC(=O)OCc1cn(nn1)c2ccccc2C	Augmented_Scaffold	2
KINVSCCCUSCXTA-UHFFFAOYSA-N	c1ccc(cc1)n2ccnn2	Decorated_Scaffold	3
KINVSCCCUSCXTA-UHFFFAOYSA-N	c1ccc(cc1)n2ccnn2	Basic_Scaffold	4
PDDMGJABELZRCB-UHFFFAOYSA-N	CC(=C)CCC1=CC(C=C1)c2ccccc2C	Augmented_Framework	5
QCYNOMAXDPUXAP-UHFFFAOYSA-N	C1=CC(C=C1)c2ccccc2	Decorated_Framework	6
QCYNOMAXDPUXAP-UHFFFAOYSA-N	C1=CC(C=C1)c2ccccc2	Basic_Framework	7
GYRPNXLYXITNEJ-UHFFFAOYSA-N	CC(C)CCC1CCC(C1)C2CCCCC2C	Augmented_WireFrame	8
WVABZRMBCQFXBK-UHFFFAOYSA-N	C1CCC(CC1)C2CCCC2	Decorated_WireFrame	9
WVABZRMBCQFXBK-UHFFFAOYSA-N	C1CCC(CC1)C2CCCC2	Basic_WireFrame	10
HHYPJPCORPKTMP-PKNBQFBNSA-N	COc1ccc(\C=C\C(=O)c2sc(nc2C)c3ccccc3)cc1OC	Molecule	1
CDWXQQCOZHDTJF-JLHYYAGUSA-N	COc1ccc(\C=C\C(=O)c2sc(nc2C)c3ccccc3)cc1	Augmented_Scaffold	2
CXJUASWMPXLZMD-VAWYXSNFSA-N	O=C(\C=C\c1ccccc1)c2cnc(s2)c3ccccc3	Decorated_Scaffold	3
XVYRCRARKMRATB-JXMROGBWSA-N	C(\C=C\c1ccccc1)c2cnc(s2)c3ccccc3	Basic_Scaffold	4
XAOPAUQDVNALNO-ZHACJKMWSA-N	CCc1ccc(\C=C\C(=C)C2=C(C)C=C(C2)c3ccccc3)cc1	Augmented_Framework	5
RHXXXOHBEFLECN-OUKQBFOZSA-N	C=C(\C=C\c1ccccc1)C2=CC=C(C2)c3ccccc3	Decorated_Framework	6
AAKVSHXJUFCURU-JXMROGBWSA-N	C(\C=C\c1ccccc1)C2=CC=C(C2)c3ccccc3	Basic_Framework	7
QRTNETWRPIBSLI-UHFFFAOYSA-N	CCC1CCC(CCC(C)C2CC(CC2C)C3CCCCC3)CC1	Augmented_WireFrame	8
PLJYCJJGXDAQIG-UHFFFAOYSA-N	CC(CCC1CCCCC1)C2CCC(C2)C3CCCCC3	Decorated_WireFrame	9
RTBXWMSIEKYXOB-UHFFFAOYSA-N	C(CC1CCCCC1)CC2CCC(C2)C3CCCCC3	Basic_WireFrame	10
YKHNOHGHDAQJFW-UHFFFAOYSA-N	CS(=O)(=O)c1ccc(cc1)c2cc(Cl)nn2c3ccccc3	Molecule	1
WZATZMIDNZVEOH-UHFFFAOYSA-N	CS(=O)(=O)c1ccc(cc1)c2ccnn2c3ccccc3	Augmented_Scaffold	2
IDCXLYCLPHRSAZ-UHFFFAOYSA-N	c1ccc(cc1)c2ccnn2c3ccccc3	Decorated_Scaffold	3
IDCXLYCLPHRSAZ-UHFFFAOYSA-N	c1ccc(cc1)c2ccnn2c3ccccc3	Basic_Scaffold	4
CTFQLZCDTVDMGN-UHFFFAOYSA-N	C[C](=C)(=C)c1ccc(cc1)C2=CC=CC2c3ccccc3	Augmented_Framework	5
XBINOVBNAGGKHM-UHFFFAOYSA-N	C1=CC(C(=C1)c2ccccc2)c3ccccc3	Decorated_Framework	6
XBINOVBNAGGKHM-UHFFFAOYSA-N	C1=CC(C(=C1)c2ccccc2)c3ccccc3	Basic_Framework	7
YQMUFFMIOHTPMX-UHFFFAOYSA-N	CC(C)(C)C1CCC(CC1)C2CCCC2C3CCCCC3	Augmented_WireFrame	8
XDDVPYUEAYKJAG-UHFFFAOYSA-N	C1CCC(CC1)C2CCCC2C3CCCCC3	Decorated_WireFrame	9
XDDVPYUEAYKJAG-UHFFFAOYSA-N	C1CCC(CC1)C2CCCC2C3CCCCC3	Basic_WireFrame	10
DZUBHCGQYMMGJM-SJPDSGJFSA-N	NS(=O)(=O)c1ccc(cc1)c2c(C[18F])onc2c3ccccc3	Molecule	1
ZXIRUKJWLADSJS-UHFFFAOYSA-N	Cc1onc(c2ccccc2)c1c3ccccc3	Augmented_Scaffold	2
UAVZKRLWYOSHHP-UHFFFAOYSA-N	o1cc(c2ccccc2)c(n1)c3ccccc3	Decorated_Scaffold	3
UAVZKRLWYOSHHP-UHFFFAOYSA-N	o1cc(c2ccccc2)c(n1)c3ccccc3	Basic_Scaffold	4
JZSPDNUNYOINOM-UHFFFAOYSA-N	CC1=C(C(=CC1)c2ccccc2)c3ccccc3	Augmented_Framework	5
JZROHVYWVWGBBX-UHFFFAOYSA-N	C1C=C(C(=C1)c2ccccc2)c3ccccc3	Decorated_Framework	6
JZROHVYWVWGBBX-UHFFFAOYSA-N	C1C=C(C(=C1)c2ccccc2)c3ccccc3	Basic_Framework	7
FGISMPWADDIBOF-UHFFFAOYSA-N	CC1CCC(C2CCCCC2)C1C3CCCCC3	Augmented_WireFrame	8
XDDVPYUEAYKJAG-UHFFFAOYSA-N	C1CCC(CC1)C2CCCC2C3CCCCC3	Decorated_WireFrame	9
XDDVPYUEAYKJAG-UHFFFAOYSA-N	C1CCC(CC1)C2CCCC2C3CCCCC3	Basic_WireFrame	10
DJOBBNSHXLSZEU-UHFFFAOYSA-N	NS(=O)(=O)c1ccc(cc1)N2N=C(CC2c3occc3)c4ccc(cc4)[N+](=O)[O-]	Molecule	1
SGKDQJSXKQUIEL-UHFFFAOYSA-N	C1C(N(N=C1c2ccccc2)c3ccccc3)c4occc4	Augmented_Scaffold	2
SGKDQJSXKQUIEL-UHFFFAOYSA-N	C1C(N(N=C1c2ccccc2)c3ccccc3)c4occc4	Decorated_Scaffold	3
SGKDQJSXKQUIEL-UHFFFAOYSA-N	C1C(N(N=C1c2ccccc2)c3ccccc3)c4occc4	Basic_Scaffold	4
IESLLSSWECYGMA-UHFFFAOYSA-N	C1C=CC=C1C2CC(=CC2c3ccccc3)c4ccccc4	Augmented_Framework	5
IESLLSSWECYGMA-UHFFFAOYSA-N	C1C=CC=C1C2CC(=CC2c3ccccc3)c4ccccc4	Decorated_Framework	6
IESLLSSWECYGMA-UHFFFAOYSA-N	C1C=CC=C1C2CC(=CC2c3ccccc3)c4ccccc4	Basic_Framework	7
ZKFBLDXJMNEMNB-UHFFFAOYSA-N	C1CCC(CC1)C2CC(C3CCCC3)C(C2)C4CCCCC4	Augmented_WireFrame	8
ZKFBLDXJMNEMNB-UHFFFAOYSA-N	C1CCC(CC1)C2CC(C3CCCC3)C(C2)C4CCCCC4	Decorated_WireFrame	9
ZKFBLDXJMNEMNB-UHFFFAOYSA-N	C1CCC(CC1)C2CC(C3CCCC3)C(C2)C4CCCCC4	Basic_WireFrame	10
PTXGHCGBYMQQIG-UHFFFAOYSA-N	CCCN(CCC)C(=O)C(CCC(=O)OCCCN1CCN(CCOC(=O)Cc2c(C)n(C(=O)c3ccc(Cl)cc3)c4ccc(OC)cc24)CC1)NC(=O)c5ccccc5	Molecule	1
KRNPVTJFFPHLCD-UHFFFAOYSA-N	CCCNC(=O)C(CCC(=O)OCCCN1CCN(CCOC(=O)Cc2cn(C(=O)c3ccccc3)c4ccc(OC)cc24)CC1)NC(=O)c5ccccc5	Augmented_Scaffold	2
XMQCOCFYGOQCRT-UHFFFAOYSA-N	O=C(CCCNC(=O)c1ccccc1)OCCCN2CCN(CCOC(=O)Cc3cn(C(=O)c4ccccc4)c5ccccc35)CC2	Decorated_Scaffold	3
WWDDYTQGTTVMPM-UHFFFAOYSA-N	C(CCOCCCN1CCN(CCOCCc2cn(Cc3ccccc3)c4ccccc24)CC1)CNCc5ccccc5	Basic_Scaffold	4
ZZFXTCLISYEUAS-UHFFFAOYSA-N	CCCCC(=C)C(CCC(=C)CCCCC1CCC(CCCC(=C)CC2=CC(C(=C)c3ccccc3)c4ccc(CC)cc24)CC1)CC(=C)c5ccccc5	Augmented_Framework	5
GBOZCHHXWCZCSX-UHFFFAOYSA-N	C=C(CCCCC1CCC(CCCC(=C)CC2=CC(C(=C)c3ccccc3)c4ccccc24)CC1)CCCCC(=C)c5ccccc5	Decorated_Framework	6
MYTMLSUUXFGKHK-UHFFFAOYSA-N	C(CCCCCc1ccccc1)CCCCC2CCC(CCCCCC3=CC(Cc4ccccc4)c5ccccc35)CC2	Basic_Framework	7
PUGGKPKCEZYDDH-UHFFFAOYSA-N	CCCCC(C)C(CCC(C)CCCCC1CCC(CCCC(C)CC2CC(C(C)C3CCCCC3)C4CCC(CC)CC24)CC1)CC(C)C5CCCCC5	Augmented_WireFrame	8
KTRXVBVWMRTWRA-UHFFFAOYSA-N	CC(CCCCC(C)C1CCCCC1)CCCCC2CCC(CCCC(C)CC3CC(C(C)C4CCCCC4)C5CCCCC35)CC2	Decorated_WireFrame	9
VIXMBTVLOSQAQQ-UHFFFAOYSA-N	C(CCCCCC1CCC(CCCCCC2CC(CC3CCCCC3)C4CCCCC24)CC1)CCCCC5CCCCC5	Basic_WireFrame	10
UKQYGYMAKLUMDI-UHFFFAOYSA-N	NS(=O)(=O)c1ccc(cc1)N2N=C(CC2c3cccs3)c4ccc(cc4)[N+](=O)[O-]	Molecule	1
JNEGONFJNUNZPS-UHFFFAOYSA-N	C1C(N(N=C1c2ccccc2)c3ccccc3)c4cccs4	Augmented_Scaffold	2
JNEGONFJNUNZPS-UHFFFAOYSA-N	C1C(N(N=C1c2ccccc2)c3ccccc3)c4cccs4	Decorated_Scaffold	3
JNEGONFJNUNZPS-UHFFFAOYSA-N	C1C(N(N=C1c2ccccc2)c3ccccc3)c4cccs4	Basic_Scaffold	4
IESLLSSWECYGMA-UHFFFAOYSA-N	C1C=CC=C1C2CC(=CC2c3ccccc3)c4ccccc4	Augmented_Framework	5
IESLLSSWECYGMA-UHFFFAOYSA-N	C1C=CC=C1C2CC(=CC2c3ccccc3)c4ccccc4	Decorated_Framework	6
IESLLSSWECYGMA-UHFFFAOYSA-N	C1C=CC=C1C2CC(=CC2c3ccccc3)c4ccccc4	Basic_Framework	7
ZKFBLDXJMNEMNB-UHFFFAOYSA-N	C1CCC(CC1)C2CC(C3CCCC3)C(C2)C4CCCCC4	Augmented_WireFrame	8
ZKFBLDXJMNEMNB-UHFFFAOYSA-N	C1CCC(CC1)C2CC(C3CCCC3)C(C2)C4CCCCC4	Decorated_WireFrame	9
ZKFBLDXJMNEMNB-UHFFFAOYSA-N	C1CCC(CC1)C2CC(C3CCCC3)C(C2)C4CCCCC4	Basic_WireFrame	10
CRTWIWYTGRXBRV-UHFFFAOYSA-N	Oc1ccc(cc1)c2nc(SCC(=O)NN3C(=Nc4ccccc4C3=O)COc5ccc(Cl)cc5Cl)nc(Nc6ccccc6)c2C#N	Molecule	1
HFIKVIRWNWXAME-UHFFFAOYSA-N	Cc1c(Nc2ccccc2)nc(SCC(=O)NN3C(=Nc4ccccc4C3=O)COc5ccccc5)nc1c6ccccc6	Augmented_Scaffold	2
NWDIBPKBLDBKKZ-UHFFFAOYSA-N	O=C(CSc1nc(Nc2ccccc2)cc(n1)c3ccccc3)NN4C(=Nc5ccccc5C4=O)COc6ccccc6	Decorated_Scaffold	3
PBKXKBHFBYRDCN-UHFFFAOYSA-N	C(CSc1nc(Nc2ccccc2)cc(n1)c3ccccc3)NN4Cc5ccccc5N=C4COc6ccccc6	Basic_Scaffold	4
OTBAKXSUFCZVCG-UHFFFAOYSA-N	Cc1c(Cc2ccccc2)cc(CCC(=C)CC3C(=Cc4ccccc4C3=C)CCc5ccccc5)cc1c6ccccc6	Augmented_Framework	5
JKGCHPSTQSICTO-UHFFFAOYSA-N	C=C(CCc1cc(Cc2ccccc2)cc(c1)c3ccccc3)CC4C(=Cc5ccccc5C4=C)CCc6ccccc6	Decorated_Framework	6
VOOOTTGEFSJVOL-UHFFFAOYSA-N	C(CCc1cc(Cc2ccccc2)cc(c1)c3ccccc3)CC4Cc5ccccc5C=C4CCc6ccccc6	Basic_Framework	7
PNQOHCLMHQLOJM-UHFFFAOYSA-N	CC(CCC1CC(CC2CCCCC2)C(C)C(C1)C3CCCCC3)CC4C(CCC5CCCCC5)CC6CCCCC6C4C	Augmented_WireFrame	8
KKFGRMOUCKHVIV-UHFFFAOYSA-N	CC(CCC1CC(CC2CCCCC2)CC(C1)C3CCCCC3)CC4C(CCC5CCCCC5)CC6CCCCC6C4C	Decorated_WireFrame	9
FDSDWAJVUSRVDG-UHFFFAOYSA-N	C(CCC1CC2CCCCC2CC1CCC3CCCCC3)CC4CC(CC5CCCCC5)CC(C4)C6CCCCC6	Basic_WireFrame	10
VIQFULKLYBHVQF-UHFFFAOYSA-N	CC(C)Cc1ccc(cc1)C2=NN(C(C2)c3ccc(C)cc3)c4ccc(cc4)S(=O)(=O)N	Molecule	1
ITWQJZRFLNBCJG-UHFFFAOYSA-N	CCCc1ccc(cc1)C2=NN(C(C2)c3ccc(C)cc3)c4ccccc4	Augmented_Scaffold	2
FGCZQOHSWGMVPN-UHFFFAOYSA-N	C1C(N(N=C1c2ccccc2)c3ccccc3)c4ccccc4	Decorated_Scaffold	3
FGCZQOHSWGMVPN-UHFFFAOYSA-N	C1C(N(N=C1c2ccccc2)c3ccccc3)c4ccccc4	Basic_Scaffold	4
VQJFECNNCLFJSP-UHFFFAOYSA-N	CCCc1ccc(cc1)C2=CC(C(C2)c3ccc(C)cc3)c4ccccc4	Augmented_Framework	5
MUWYLWXKHWJMRB-UHFFFAOYSA-N	C1C(C(C=C1c2ccccc2)c3ccccc3)c4ccccc4	Decorated_Framework	6
MUWYLWXKHWJMRB-UHFFFAOYSA-N	C1C(C(C=C1c2ccccc2)c3ccccc3)c4ccccc4	Basic_Framework	7
GWTGKLQGGHNPCC-UHFFFAOYSA-N	CCCC1CCC(CC1)C2CC(C3CCCCC3)C(C2)C4CCC(C)CC4	Augmented_WireFrame	8
HGBDNONWLAHEDR-UHFFFAOYSA-N	C1CCC(CC1)C2CC(C3CCCCC3)C(C2)C4CCCCC4	Decorated_WireFrame	9
HGBDNONWLAHEDR-UHFFFAOYSA-N	C1CCC(CC1)C2CC(C3CCCCC3)C(C2)C4CCCCC4	Basic_WireFrame	10
WHGZGEFGZXHTST-UHFFFAOYSA-N	Cc1cnc2c(c3ccc(F)cc3)c(nn2c1C)c4ccc(cc4)S(=O)(=O)C	Molecule	1
LIDAZOHADHDNSF-UHFFFAOYSA-N	Cc1cnc2c(c3ccccc3)c(nn2c1)c4ccc(cc4)S(=O)(=O)C	Augmented_Scaffold	2
UTMJCSNCYLKOLD-UHFFFAOYSA-N	c1ccc(cc1)c2nn3cccnc3c2c4ccccc4	Decorated_Scaffold	3
UTMJCSNCYLKOLD-UHFFFAOYSA-N	c1ccc(cc1)c2nn3cccnc3c2c4ccccc4	Basic_Scaffold	4
IQIZWDHZFMPGBZ-UHFFFAOYSA-N	CC1=CC2C=C(C(=C2C=C1)c3ccccc3)c4ccc(cc4)[C](=C)(=C)C	Augmented_Framework	5
FCGDAWZPJXZQGF-UHFFFAOYSA-N	C1=CC2C=C(C(=C2C=C1)c3ccccc3)c4ccccc4	Decorated_Framework	6
FCGDAWZPJXZQGF-UHFFFAOYSA-N	C1=CC2C=C(C(=C2C=C1)c3ccccc3)c4ccccc4	Basic_Framework	7
OXEDTFMEHCRDLP-UHFFFAOYSA-N	CC1CCC2C(C1)CC(C3CCC(CC3)C(C)(C)C)C2C4CCCCC4	Augmented_WireFrame	8
GNPYZJLBPAEVAS-UHFFFAOYSA-N	C1CCC(CC1)C2CC3CCCCC3C2C4CCCCC4	Decorated_WireFrame	9
GNPYZJLBPAEVAS-UHFFFAOYSA-N	C1CCC(CC1)C2CC3CCCCC3C2C4CCCCC4	Basic_WireFrame	10
SOAPFIVAYXWGKD-UHFFFAOYSA-N	CS(=O)(=O)c1ccc(cc1)C#CC(=O)c2ccc(cc2)C#N	Molecule	1
MVEXLQMDJOVCFZ-UHFFFAOYSA-N	Cc1ccc(cc1)C(=O)C#Cc2ccc(cc2)S(=O)(=O)C	Augmented_Scaffold	2
YECVQOULKHBGEN-UHFFFAOYSA-N	O=C(C#Cc1ccccc1)c2ccccc2	Decorated_Scaffold	3
OYWWNXJFQSGJNZ-UHFFFAOYSA-N	C(C#Cc1ccccc1)c2ccccc2	Basic_Scaffold	4
RXOUNSJVDNCWFS-UHFFFAOYSA-N	Cc1ccc(cc1)C(=C)C#Cc2ccc(cc2)[C](=C)(=C)C	Augmented_Framework	5
FMPHLTZHSZTJLO-UHFFFAOYSA-N	C=C(C#Cc1ccccc1)c2ccccc2	Decorated_Framework	6
OYWWNXJFQSGJNZ-UHFFFAOYSA-N	C(C#Cc1ccccc1)c2ccccc2	Basic_Framework	7
DBCMQFOXLWKLDA-UHFFFAOYSA-N	CC(CCC1CCC(CC1)C(C)(C)C)C2CCC(C)CC2	Augmented_WireFrame	8
QYUDFQUDLLTCAA-UHFFFAOYSA-N	CC(CCC1CCCCC1)C2CCCCC2	Decorated_WireFrame	9
LIQIPWNPFZCAIQ-UHFFFAOYSA-N	C(CC1CCCCC1)CC2CCCCC2	Basic_WireFrame	10
POJOTTPMHZEUKR-UHFFFAOYSA-N	CC(C)Cc1ccc(cc1)C2=NN(C(C2)c3ccc(Cl)cc3)c4ccc(cc4)S(=O)(=O)N	Molecule	1
PDQWYZZKIXBKLT-UHFFFAOYSA-N	CCCc1ccc(cc1)C2=NN(C(C2)c3ccccc3)c4ccccc4	Augmented_Scaffold	2
FGCZQOHSWGMVPN-UHFFFAOYSA-N	C1C(N(N=C1c2ccccc2)c3ccccc3)c4ccccc4	Decorated_Scaffold	3
FGCZQOHSWGMVPN-UHFFFAOYSA-N	C1C(N(N=C1c2ccccc2)c3ccccc3)c4ccccc4	Basic_Scaffold	4
ZKJXZNDSVXFCCB-UHFFFAOYSA-N	CCCc1ccc(cc1)C2=CC(C(C2)c3ccccc3)c4ccccc4	Augmented_Framework	5
MUWYLWXKHWJMRB-UHFFFAOYSA-N	C1C(C(C=C1c2ccccc2)c3ccccc3)c4ccccc4	Decorated_Framework	6
MUWYLWXKHWJMRB-UHFFFAOYSA-N	C1C(C(C=C1c2ccccc2)c3ccccc3)c4ccccc4	Basic_Framework	7
SLKCPNOWSBTOOF-UHFFFAOYSA-N	CCCC1CCC(CC1)C2CC(C3CCCCC3)C(C2)C4CCCCC4	Augmented_WireFrame	8
HGBDNONWLAHEDR-UHFFFAOYSA-N	C1CCC(CC1)C2CC(C3CCCCC3)C(C2)C4CCCCC4	Decorated_WireFrame	9
HGBDNONWLAHEDR-UHFFFAOYSA-N	C1CCC(CC1)C2CC(C3CCCCC3)C(C2)C4CCCCC4	Basic_WireFrame	10
AOFZNMCXQWRKAW-UHFFFAOYSA-N	Oc1ccc(Nc2nc(SCC(=O)NN3C(=Nc4ccccc4C3=O)COc5ccc(Cl)cc5Cl)nc(c6ccc(Cl)cc6)c2C#N)cc1	Molecule	1
HFIKVIRWNWXAME-UHFFFAOYSA-N	Cc1c(Nc2ccccc2)nc(SCC(=O)NN3C(=Nc4ccccc4C3=O)COc5ccccc5)nc1c6ccccc6	Augmented_Scaffold	2
NWDIBPKBLDBKKZ-UHFFFAOYSA-N	O=C(CSc1nc(Nc2ccccc2)cc(n1)c3ccccc3)NN4C(=Nc5ccccc5C4=O)COc6ccccc6	Decorated_Scaffold	3
PBKXKBHFBYRDCN-UHFFFAOYSA-N	C(CSc1nc(Nc2ccccc2)cc(n1)c3ccccc3)NN4Cc5ccccc5N=C4COc6ccccc6	Basic_Scaffold	4
OTBAKXSUFCZVCG-UHFFFAOYSA-N	Cc1c(Cc2ccccc2)cc(CCC(=C)CC3C(=Cc4ccccc4C3=C)CCc5ccccc5)cc1c6ccccc6	Augmented_Framework	5
JKGCHPSTQSICTO-UHFFFAOYSA-N	C=C(CCc1cc(Cc2ccccc2)cc(c1)c3ccccc3)CC4C(=Cc5ccccc5C4=C)CCc6ccccc6	Decorated_Framework	6
VOOOTTGEFSJVOL-UHFFFAOYSA-N	C(CCc1cc(Cc2ccccc2)cc(c1)c3ccccc3)CC4Cc5ccccc5C=C4CCc6ccccc6	Basic_Framework	7
PNQOHCLMHQLOJM-UHFFFAOYSA-N	CC(CCC1CC(CC2CCCCC2)C(C)C(C1)C3CCCCC3)CC4C(CCC5CCCCC5)CC6CCCCC6C4C	Augmented_WireFrame	8
KKFGRMOUCKHVIV-UHFFFAOYSA-N	CC(CCC1CC(CC2CCCCC2)CC(C1)C3CCCCC3)CC4C(CCC5CCCCC5)CC6CCCCC6C4C	Decorated_WireFrame	9
FDSDWAJVUSRVDG-UHFFFAOYSA-N	C(CCC1CC2CCCCC2CC1CCC3CCCCC3)CC4CC(CC5CCCCC5)CC(C4)C6CCCCC6	Basic_WireFrame	10
MOEZJNXQRZNQEM-UHFFFAOYSA-N	COc1cc(cc(OC)c1OC)C2CC(=NN2c3ccc(cc3)C(=O)O)c4ccc(cc4)S(=O)(=O)C	Molecule	1
DZHIMJIQICLECS-UHFFFAOYSA-N	COc1ccc(cc1)C2CC(=NN2c3ccccc3)c4ccc(cc4)S(=O)(=O)C	Augmented_Scaffold	2
FGCZQOHSWGMVPN-UHFFFAOYSA-N	C1C(N(N=C1c2ccccc2)c3ccccc3)c4ccccc4	Decorated_Scaffold	3
FGCZQOHSWGMVPN-UHFFFAOYSA-N	C1C(N(N=C1c2ccccc2)c3ccccc3)c4ccccc4	Basic_Scaffold	4
RKJIDXQXDJHUPW-UHFFFAOYSA-N	CCc1ccc(cc1)C2CC(=CC2c3ccccc3)c4ccc(cc4)[C](=C)(=C)C	Augmented_Framework	5
MUWYLWXKHWJMRB-UHFFFAOYSA-N	C1C(C(C=C1c2ccccc2)c3ccccc3)c4ccccc4	Decorated_Framework	6
MUWYLWXKHWJMRB-UHFFFAOYSA-N	C1C(C(C=C1c2ccccc2)c3ccccc3)c4ccccc4	Basic_Framework	7
VLWBVMQNROBTTQ-UHFFFAOYSA-N	CCC1CCC(CC1)C2CC(CC2C3CCCCC3)C4CCC(CC4)C(C)(C)C	Augmented_WireFrame	8
HGBDNONWLAHEDR-UHFFFAOYSA-N	C1CCC(CC1)C2CC(C3CCCCC3)C(C2)C4CCCCC4	Decorated_WireFrame	9
HGBDNONWLAHEDR-UHFFFAOYSA-N	C1CCC(CC1)C2CC(C3CCCCC3)C(C2)C4CCCCC4	Basic_WireFrame	10
PJFSTCAIAQWJBR-UHFFFAOYSA-N	Fc1ccc(cc1)c2[nH]c(c3ccc(F)cc3)c4C5CCC(CC5)c24	Molecule	1
XSQIFOBXHQHFTI-UHFFFAOYSA-N	C1CC2CCC1c3c2c([nH]c3c4ccccc4)c5ccccc5	Augmented_Scaffold	2
XSQIFOBXHQHFTI-UHFFFAOYSA-N	C1CC2CCC1c3c2c([nH]c3c4ccccc4)c5ccccc5	Decorated_Scaffold	3
XSQIFOBXHQHFTI-UHFFFAOYSA-N	C1CC2CCC1c3c2c([nH]c3c4ccccc4)c5ccccc5	Basic_Scaffold	4
IISZAOJHQAWFMR-UHFFFAOYSA-N	C1CC2CCC1C3=C(CC(=C23)c4ccccc4)c5ccccc5	Augmented_Framework	5
IISZAOJHQAWFMR-UHFFFAOYSA-N	C1CC2CCC1C3=C(CC(=C23)c4ccccc4)c5ccccc5	Decorated_Framework	6
IISZAOJHQAWFMR-UHFFFAOYSA-N	C1CC2CCC1C3=C(CC(=C23)c4ccccc4)c5ccccc5	Basic_Framework	7
ZCQKREULUJDCIE-UHFFFAOYSA-N	C1CCC(CC1)C2CC(C3CCCCC3)C4C5CCC(CC5)C24	Augmented_WireFrame	8
ZCQKREULUJDCIE-UHFFFAOYSA-N	C1CCC(CC1)C2CC(C3CCCCC3)C4C5CCC(CC5)C24	Decorated_WireFrame	9
ZCQKREULUJDCIE-UHFFFAOYSA-N	C1CCC(CC1)C2CC(C3CCCCC3)C4C5CCC(CC5)C24	Basic_WireFrame	10
RAQJKKKEBDFPGW-UHFFFAOYSA-N	CS(=O)(=O)c1ccc(cc1)C2=NN(C(C2)c3ccc(F)cc3)c4ccc(cc4)S(=O)(=O)N	Molecule	1
DLPMXTPOYUXIOU-UHFFFAOYSA-N	CS(=O)(=O)c1ccc(cc1)C2=NN(C(C2)c3ccccc3)c4ccccc4	Augmented_Scaffold	2
FGCZQOHSWGMVPN-UHFFFAOYSA-N	C1C(N(N=C1c2ccccc2)c3ccccc3)c4ccccc4	Decorated_Scaffold	3
FGCZQOHSWGMVPN-UHFFFAOYSA-N	C1C(N(N=C1c2ccccc2)c3ccccc3)c4ccccc4	Basic_Scaffold	4
ANOADBISHOODCJ-UHFFFAOYSA-N	C[C](=C)(=C)c1ccc(cc1)C2=CC(C(C2)c3ccccc3)c4ccccc4	Augmented_Framework	5
MUWYLWXKHWJMRB-UHFFFAOYSA-N	C1C(C(C=C1c2ccccc2)c3ccccc3)c4ccccc4	Decorated_Framework	6
MUWYLWXKHWJMRB-UHFFFAOYSA-N	C1C(C(C=C1c2ccccc2)c3ccccc3)c4ccccc4	Basic_Framework	7
VPXBYRVIDSLDJN-UHFFFAOYSA-N	CC(C)(C)C1CCC(CC1)C2CC(C3CCCCC3)C(C2)C4CCCCC4	Augmented_WireFrame	8
HGBDNONWLAHEDR-UHFFFAOYSA-N	C1CCC(CC1)C2CC(C3CCCCC3)C(C2)C4CCCCC4	Decorated_WireFrame	9
HGBDNONWLAHEDR-UHFFFAOYSA-N	C1CCC(CC1)C2CC(C3CCCCC3)C(C2)C4CCCCC4	Basic_WireFrame	10
LDPIUMVYOHFPHH-UHFFFAOYSA-N	S=C1N(CN2CCCC2)N=C(N1c3ccccc3)c4ccncc4	Molecule	1
LDPIUMVYOHFPHH-UHFFFAOYSA-N	S=C1N(CN2CCCC2)N=C(N1c3ccccc3)c4ccncc4	Augmented_Scaffold	2
LDPIUMVYOHFPHH-UHFFFAOYSA-N	S=C1N(CN2CCCC2)N=C(N1c3ccccc3)c4ccncc4	Decorated_Scaffold	3
PDXWZVCSMACOHD-UHFFFAOYSA-N	C(N1CCCC1)N2CN(C(=N2)c3ccncc3)c4ccccc4	Basic_Scaffold	4
SRWNBLRHBGKKAB-UHFFFAOYSA-N	C=C1C(CC2CCCC2)C=C(C1c3ccccc3)c4ccccc4	Augmented_Framework	5
SRWNBLRHBGKKAB-UHFFFAOYSA-N	C=C1C(CC2CCCC2)C=C(C1c3ccccc3)c4ccccc4	Decorated_Framework	6
WOMXTCJGPJURJU-UHFFFAOYSA-N	C(C1CCCC1)C2CC(C(=C2)c3ccccc3)c4ccccc4	Basic_Framework	7
WPZCQJGVBRHTFL-UHFFFAOYSA-N	CC1C(CC2CCCC2)CC(C3CCCCC3)C1C4CCCCC4	Augmented_WireFrame	8
WPZCQJGVBRHTFL-UHFFFAOYSA-N	CC1C(CC2CCCC2)CC(C3CCCCC3)C1C4CCCCC4	Decorated_WireFrame	9
VTWUZRSRIZIJQL-UHFFFAOYSA-N	C(C1CCCC1)C2CC(C3CCCCC3)C(C2)C4CCCCC4	Basic_WireFrame	10
GHUGFQGYORVKHU-UHFFFAOYSA-N	CC(=CC1(C)CC2=C(O1)C(=O)c3ccccc3C2=O)C	Molecule	1
WJGMZHSEXLTRPY-BAQGIRSFSA-N	CC=CC1(C)CC2=C(O1)C(=O)c3ccccc3C2=O	Augmented_Scaffold	2
JPXSZZLSOYKPTA-UHFFFAOYSA-N	O=C1C2=C(OCC2)C(=O)c3ccccc13	Decorated_Scaffold	3
YHQQYYLVBIWWFR-UHFFFAOYSA-N	C1CC2=C(Cc3ccccc3C2)O1	Basic_Scaffold	4
ZXVXEYYTKKCGSG-YHYXMXQVSA-N	CC=CC1(C)CC2=C(C1)C(=C)c3ccccc3C2=C	Augmented_Framework	5
UWSWSIRUFGNSHO-UHFFFAOYSA-N	C=C1C2=C(CCC2)C(=C)c3ccccc13	Decorated_Framework	6
SLLTZYBNSRNXNE-UHFFFAOYSA-N	C1CC2=C(C1)Cc3ccccc3C2	Basic_Framework	7
MZBDUGIYXOZXHJ-UHFFFAOYSA-N	CCCC1(C)CC2C(C)C3CCCCC3C(C)C2C1	Augmented_WireFrame	8
SWCWCLULXBEIAH-UHFFFAOYSA-N	CC1C2CCCC2C(C)C3CCCCC13	Decorated_WireFrame	9
MQCRKPIKJVMKPU-UHFFFAOYSA-N	C1CCC2CC3CCCC3CC2C1	Basic_WireFrame	10
XSQBLACEIGJREX-UHFFFAOYSA-N	COc1cc(cc(OC)c1OC)C2CC(=NN2c3ccc(cc3)S(=O)(=O)N)c4ccc(cc4)S(=O)(=O)C	Molecule	1
DZHIMJIQICLECS-UHFFFAOYSA-N	COc1ccc(cc1)C2CC(=NN2c3ccccc3)c4ccc(cc4)S(=O)(=O)C	Augmented_Scaffold	2
FGCZQOHSWGMVPN-UHFFFAOYSA-N	C1C(N(N=C1c2ccccc2)c3ccccc3)c4ccccc4	Decorated_Scaffold	3
FGCZQOHSWGMVPN-UHFFFAOYSA-N	C1C(N(N=C1c2ccccc2)c3ccccc3)c4ccccc4	Basic_Scaffold	4
RKJIDXQXDJHUPW-UHFFFAOYSA-N	CCc1ccc(cc1)C2CC(=CC2c3ccccc3)c4ccc(cc4)[C](=C)(=C)C	Augmented_Framework	5
MUWYLWXKHWJMRB-UHFFFAOYSA-N	C1C(C(C=C1c2ccccc2)c3ccccc3)c4ccccc4	Decorated_Framework	6
MUWYLWXKHWJMRB-UHFFFAOYSA-N	C1C(C(C=C1c2ccccc2)c3ccccc3)c4ccccc4	Basic_Framework	7
VLWBVMQNROBTTQ-UHFFFAOYSA-N	CCC1CCC(CC1)C2CC(CC2C3CCCCC3)C4CCC(CC4)C(C)(C)C	Augmented_WireFrame	8
HGBDNONWLAHEDR-UHFFFAOYSA-N	C1CCC(CC1)C2CC(C3CCCCC3)C(C2)C4CCCCC4	Decorated_WireFrame	9
HGBDNONWLAHEDR-UHFFFAOYSA-N	C1CCC(CC1)C2CC(C3CCCCC3)C(C2)C4CCCCC4	Basic_WireFrame	10
QMVHXBRTIZSWEM-UHFFFAOYSA-N	COc1ccc(cc1)c2nn3ccccc3c2c4ccc(cc4)S(=O)(=O)N	Molecule	1
HBRLYCJEALUYTL-UHFFFAOYSA-N	COc1ccc(cc1)c2nn3ccccc3c2c4ccccc4	Augmented_Scaffold	2
HUJPJVIYFYIAFK-UHFFFAOYSA-N	c1ccc(cc1)c2nn3ccccc3c2c4ccccc4	Decorated_Scaffold	3
HUJPJVIYFYIAFK-UHFFFAOYSA-N	c1ccc(cc1)c2nn3ccccc3c2c4ccccc4	Basic_Scaffold	4
VJJCUVGPYRLYAS-UHFFFAOYSA-N	CCc1ccc(cc1)C2=CC3C=CC=CC3=C2c4ccccc4	Augmented_Framework	5
FCGDAWZPJXZQGF-UHFFFAOYSA-N	C1=CC2C=C(C(=C2C=C1)c3ccccc3)c4ccccc4	Decorated_Framework	6
FCGDAWZPJXZQGF-UHFFFAOYSA-N	C1=CC2C=C(C(=C2C=C1)c3ccccc3)c4ccccc4	Basic_Framework	7
KJLXVYDIHCYMAR-UHFFFAOYSA-N	CCC1CCC(CC1)C2CC3CCCCC3C2C4CCCCC4	Augmented_WireFrame	8
GNPYZJLBPAEVAS-UHFFFAOYSA-N	C1CCC(CC1)C2CC3CCCCC3C2C4CCCCC4	Decorated_WireFrame	9
GNPYZJLBPAEVAS-UHFFFAOYSA-N	C1CCC(CC1)C2CC3CCCCC3C2C4CCCCC4	Basic_WireFrame	10
YDQDBRSFDWZTGQ-UHFFFAOYSA-N	OC(=O)Cc1c([nH]c2cc(Cl)ccc12)C(=O)c3ccc(Cl)cc3	Molecule	1
XWVJAQZWNYGIPD-UHFFFAOYSA-N	CCc1c([nH]c2ccccc12)C(=O)c3ccccc3	Augmented_Scaffold	2
RLGAYEJPGHIHIB-UHFFFAOYSA-N	O=C(c1ccccc1)c2cc3ccccc3[nH]2	Decorated_Scaffold	3
UZOBCRQUEAWJQH-UHFFFAOYSA-N	C(c1ccccc1)c2cc3ccccc3[nH]2	Basic_Scaffold	4
GIFXNFRCBHFOCT-UHFFFAOYSA-N	CCC1=C(Cc2ccccc12)C(=C)c3ccccc3	Augmented_Framework	5
RAQMQRROXUZNQZ-UHFFFAOYSA-N	C=C(C1=Cc2ccccc2C1)c3ccccc3	Decorated_Framework	6
QAUQHTFRJMMRFK-UHFFFAOYSA-N	C(C1=Cc2ccccc2C1)c3ccccc3	Basic_Framework	7
HDCRQKAPTBJRTG-UHFFFAOYSA-N	CCC1C(CC2CCCCC12)C(C)C3CCCCC3	Augmented_WireFrame	8
OFEXKFLZBGKZPR-UHFFFAOYSA-N	CC(C1CCCCC1)C2CC3CCCCC3C2	Decorated_WireFrame	9
XZBRWXZCNFGWHM-UHFFFAOYSA-N	C(C1CCCCC1)C2CC3CCCCC3C2	Basic_WireFrame	10
XNTLXAUHLBBEKP-UHFFFAOYSA-N	CC(C)(O)CCOC1=C(C=NN(C1=O)c2ccc(F)c(F)c2)c3ccc(cc3)S(=O)(=O)C	Molecule	1
OYMVHCUQPWVGKM-UHFFFAOYSA-N	CCCCOC1=C(C=NN(C1=O)c2ccccc2)c3ccc(cc3)S(=O)(=O)C	Augmented_Scaffold	2
NZKKREVBWDLVFX-UHFFFAOYSA-N	O=C1C=C(C=NN1c2ccccc2)c3ccccc3	Decorated_Scaffold	3
FTGUDXMPTLDGSU-UHFFFAOYSA-N	C1C=C(C=NN1c2ccccc2)c3ccccc3	Basic_Scaffold	4
ZVKKYJCOZLEPGF-UHFFFAOYSA-N	CCCCCC1=C(C=CC(C1=C)c2ccccc2)c3ccc(cc3)[C](=C)(=C)C	Augmented_Framework	5
JIXILAWRXMTSSJ-UHFFFAOYSA-N	C=C1C=C(C=CC1c2ccccc2)c3ccccc3	Decorated_Framework	6
FRGXZGVIHLFNDL-UHFFFAOYSA-N	C1C=C(C=CC1c2ccccc2)c3ccccc3	Basic_Framework	7
QCLSMERROHFVGJ-UHFFFAOYSA-N	CCCCCC1C(C)C(CCC1C2CCC(CC2)C(C)(C)C)C3CCCCC3	Augmented_WireFrame	8
QMVOKJUBDGFJCG-UHFFFAOYSA-N	CC1CC(CCC1C2CCCCC2)C3CCCCC3	Decorated_WireFrame	9
OHLFVTCARHBZDH-UHFFFAOYSA-N	C1CCC(CC1)C2CCC(CC2)C3CCCCC3	Basic_WireFrame	10
JUTXDMYMFUTCGU-UHFFFAOYSA-N	CC(C)Cc1ccc(cc1)C(C)C(=O)NCCCC(=O)Nc2ccc(cc2)C(C)(C)C	Molecule	1
YZOSDCCSQCNUED-UHFFFAOYSA-N	CCCc1ccc(CC(=O)NCCCC(=O)Nc2ccc(CC)cc2)cc1	Augmented_Scaffold	2
IQHPHKTVLALHPN-UHFFFAOYSA-N	O=C(Cc1ccccc1)NCCCC(=O)Nc2ccccc2	Decorated_Scaffold	3
DMCPXMYLZDQHOT-UHFFFAOYSA-N	C(CCNc1ccccc1)CNCCc2ccccc2	Basic_Scaffold	4
YMYHUSTUFLJAFS-UHFFFAOYSA-N	CCCc1ccc(CC(=C)CCCCC(=C)Cc2ccc(CC)cc2)cc1	Augmented_Framework	5
FBGQSAFVLDUOEP-UHFFFAOYSA-N	C=C(CCCCC(=C)Cc1ccccc1)Cc2ccccc2	Decorated_Framework	6
PVBAGVQDXYRYAO-UHFFFAOYSA-N	C(CCCCc1ccccc1)CCCc2ccccc2	Basic_Framework	7
XUKFUWVWKDJARZ-UHFFFAOYSA-N	CCCC1CCC(CC(C)CCCCC(C)CC2CCC(CC)CC2)CC1	Augmented_WireFrame	8
RXFVTJJPWUPCQN-UHFFFAOYSA-N	CC(CCCCC(C)CC1CCCCC1)CC2CCCCC2	Decorated_WireFrame	9
VNHXASLFFBTUQU-UHFFFAOYSA-N	C(CCCCC1CCCCC1)CCCC2CCCCC2	Basic_WireFrame	10
UJRZAYZYGAULQP-ZDUSSCGKSA-N	COc1ccc2cc(ccc2c1)[C@H](C)C(=O)OCCN(C)C	Molecule	1
PBXGLNGBENLKRV-UHFFFAOYSA-N	CNCCOC(=O)Cc1ccc2cc(OC)ccc2c1	Augmented_Scaffold	2
UFWIBTONFRDIAS-UHFFFAOYSA-N	c1ccc2ccccc2c1	Decorated_Scaffold	3
UFWIBTONFRDIAS-UHFFFAOYSA-N	c1ccc2ccccc2c1	Basic_Scaffold	4
JHJFZTLJYANVGE-UHFFFAOYSA-N	CCCCCC(=C)Cc1ccc2cc(CC)ccc2c1	Augmented_Framework	5
UFWIBTONFRDIAS-UHFFFAOYSA-N	c1ccc2ccccc2c1	Decorated_Framework	6
UFWIBTONFRDIAS-UHFFFAOYSA-N	c1ccc2ccccc2c1	Basic_Framework	7
QHZCGNFGEIPXKE-UHFFFAOYSA-N	CCCCCC(C)CC1CCC2CC(CC)CCC2C1	Augmented_WireFrame	8
NNBZCPXTIHJBJL-UHFFFAOYSA-N	C1CCC2CCCCC2C1	Decorated_WireFrame	9
NNBZCPXTIHJBJL-UHFFFAOYSA-N	C1CCC2CCCCC2C1	Basic_WireFrame	10
UFDSAXFMNUUEEN-FCXRPNKRSA-N	COc1cc(\C=C\c2cc(\C=C\c3ccc(O)c(OC)c3)n(n2)C(=O)c4ccncc4)ccc1O	Molecule	1
VUHIABASYGJEFP-WGDLNXRISA-N	COc1cccc(\C=C\c2cc(\C=C\c3cccc(OC)c3)n(n2)C(=O)c4ccncc4)c1	Augmented_Scaffold	2
APVGLSXDWILGDK-PHEQNACWSA-N	O=C(c1ccncc1)n2nc(\C=C\c3ccccc3)cc2\C=C\c4ccccc4	Decorated_Scaffold	3
LVVKMPICJBZUHT-PHEQNACWSA-N	C(c1ccncc1)n2nc(\C=C\c3ccccc3)cc2\C=C\c4ccccc4	Basic_Scaffold	4
WRWDGRSEZKSLQR-GHPQSQKNSA-N	CCc1cccc(\C=C\C2=CC(C(=C)c3ccccc3)C(=C2)\C=C\c4cccc(CC)c4)c1	Augmented_Framework	5
YNZXKVIXFXKSDX-GHPQSQKNSA-N	C=C(C1C=C(\C=C\c2ccccc2)C=C1\C=C\c3ccccc3)c4ccccc4	Decorated_Framework	6
WOKNAXKLEBVPNV-NBRVCOCJSA-N	C(C1C=C(\C=C\c2ccccc2)C=C1\C=C\c3ccccc3)c4ccccc4	Basic_Framework	7
ZVIATZZNEPVBBN-UHFFFAOYSA-N	CCC1CCCC(CCC2CC(CCC3CCCC(CC)C3)C(C2)C(C)C4CCCCC4)C1	Augmented_WireFrame	8
HRMRZKXNFCXNFO-UHFFFAOYSA-N	CC(C1CCCCC1)C2CC(CCC3CCCCC3)CC2CCC4CCCCC4	Decorated_WireFrame	9
NIQHNMUJNWZCBD-UHFFFAOYSA-N	C(CC1CC(CCC2CCCCC2)C(CC3CCCCC3)C1)C4CCCCC4	Basic_WireFrame	10
KYXDNECMRLFQMZ-UHFFFAOYSA-N	COc1ccc(cc1F)c2c(Cl)ncn2c3ccc(cc3)S(=O)(=O)N	Molecule	1
MLHPAZIFSGSIQJ-UHFFFAOYSA-N	COc1ccc(cc1)c2cncn2c3ccccc3	Augmented_Scaffold	2
JBLLBGIUSCXVSG-UHFFFAOYSA-N	c1ccc(cc1)c2cncn2c3ccccc3	Decorated_Scaffold	3
JBLLBGIUSCXVSG-UHFFFAOYSA-N	c1ccc(cc1)c2cncn2c3ccccc3	Basic_Scaffold	4
XJSIRBBTMVZOPH-UHFFFAOYSA-N	CCc1ccc(cc1)C2=CC=CC2c3ccccc3	Augmented_Framework	5
XBINOVBNAGGKHM-UHFFFAOYSA-N	C1=CC(C(=C1)c2ccccc2)c3ccccc3	Decorated_Framework	6
XBINOVBNAGGKHM-UHFFFAOYSA-N	C1=CC(C(=C1)c2ccccc2)c3ccccc3	Basic_Framework	7
FHLNLMNDYDNVSD-UHFFFAOYSA-N	CCC1CCC(CC1)C2CCCC2C3CCCCC3	Augmented_WireFrame	8
XDDVPYUEAYKJAG-UHFFFAOYSA-N	C1CCC(CC1)C2CCCC2C3CCCCC3	Decorated_WireFrame	9
XDDVPYUEAYKJAG-UHFFFAOYSA-N	C1CCC(CC1)C2CCCC2C3CCCCC3	Basic_WireFrame	10
ZHTQCPCDXKMMLU-UHFFFAOYSA-N	Oc1cc(O)c2C(=O)c3cc(O)c(O)cc3Oc2c1	Molecule	1
JNELGWHKGNBSMD-UHFFFAOYSA-N	O=C1c2ccccc2Oc3ccccc13	Augmented_Scaffold	2
JNELGWHKGNBSMD-UHFFFAOYSA-N	O=C1c2ccccc2Oc3ccccc13	Decorated_Scaffold	3
GJCOSYZMQJWQCA-UHFFFAOYSA-N	C1c2ccccc2Oc3ccccc13	Basic_Scaffold	4
JKJIYCKJURHVEF-UHFFFAOYSA-N	C=C1c2ccccc2Cc3ccccc13	Augmented_Framework	5
JKJIYCKJURHVEF-UHFFFAOYSA-N	C=C1c2ccccc2Cc3ccccc13	Decorated_Framework	6
WPDAVTSOEQEGMS-UHFFFAOYSA-N	C1c2ccccc2Cc3ccccc13	Basic_Framework	7
BMTBOKMTNSDMHU-UHFFFAOYSA-N	CC1C2CCCCC2CC3CCCCC13	Augmented_WireFrame	8
BMTBOKMTNSDMHU-UHFFFAOYSA-N	CC1C2CCCCC2CC3CCCCC13	Decorated_WireFrame	9
GVJFFQYXVOJXFI-UHFFFAOYSA-N	C1CCC2CC3CCCCC3CC2C1	Basic_WireFrame	10
CTMODUMJWIENCS-WSDLNYQXSA-N	OC1CCCN(Cc2ccc(cc2)C(=O)N\N=C\c3ccc(Cl)cc3)C1	Molecule	1
MTQNDYMZZMZXMV-RCCKNPSSSA-N	O=C(N\N=C\c1ccccc1)c2ccc(CN3CCCCC3)cc2	Augmented_Scaffold	2
MTQNDYMZZMZXMV-RCCKNPSSSA-N	O=C(N\N=C\c1ccccc1)c2ccc(CN3CCCCC3)cc2	Decorated_Scaffold	3
OGVQOJJABMNOIY-RCCKNPSSSA-N	C(N\N=C\c1ccccc1)c2ccc(CN3CCCCC3)cc2	Basic_Scaffold	4
JZJXNLDATUHOFP-RIYZIHGNSA-N	C=C(C\C=C\c1ccccc1)c2ccc(CC3CCCCC3)cc2	Augmented_Framework	5
JZJXNLDATUHOFP-RIYZIHGNSA-N	C=C(C\C=C\c1ccccc1)c2ccc(CC3CCCCC3)cc2	Decorated_Framework	6
JMZMBRHJODZPSO-YRNVUSSQSA-N	C(Cc1ccc(CC2CCCCC2)cc1)\C=C\c3ccccc3	Basic_Framework	7
RLRAEGFZFSUGHM-UHFFFAOYSA-N	CC(CCCC1CCCCC1)C2CCC(CC3CCCCC3)CC2	Augmented_WireFrame	8
RLRAEGFZFSUGHM-UHFFFAOYSA-N	CC(CCCC1CCCCC1)C2CCC(CC3CCCCC3)CC2	Decorated_WireFrame	9
ZJKIFSZWERIVBS-UHFFFAOYSA-N	C(CCC1CCC(CC2CCCCC2)CC1)CC3CCCCC3	Basic_WireFrame	10
RIOOHJIXAZLIMO-UHFFFAOYSA-N	COc1ccc2c(c1)c(CC(=O)OCC(=O)N3CCOCC3)c(C)n2C(=O)c4ccc(Cl)cc4	Molecule	1
ZMHRTFYLGBPOIE-UHFFFAOYSA-N	COc1ccc2c(c1)c(CC(=O)OCC(=O)N3CCOCC3)c(C)n2C(=O)c4ccccc4	Augmented_Scaffold	2
FVOOICOEUAJJRF-UHFFFAOYSA-N	O=C(Cc1cn(C(=O)c2ccccc2)c3ccccc13)OCC(=O)N4CCOCC4	Decorated_Scaffold	3
ZOGGZBWXUVTRKM-UHFFFAOYSA-N	C(CN1CCOCC1)OCCc2cn(Cc3ccccc3)c4ccccc24	Basic_Scaffold	4
DJWBWBDBFJQXKD-UHFFFAOYSA-N	CCc1ccc2C(C(=C)c3ccccc3)C(=C(CC(=C)CCC(=C)C4CCCCC4)c2c1)C	Augmented_Framework	5
VQFOCXYZKWGGKY-UHFFFAOYSA-N	C=C(CCC(=C)C1CCCCC1)CC2=CC(C(=C)c3ccccc3)c4ccccc24	Decorated_Framework	6
CJYMYWCCBCRAHJ-UHFFFAOYSA-N	C(CCC1CCCCC1)CCC2=CC(Cc3ccccc3)c4ccccc24	Basic_Framework	7
LKYWLPGJTIUFHR-UHFFFAOYSA-N	CCC1CCC2C(C1)C(CC(C)CCC(C)C3CCCCC3)C(C)C2C(C)C4CCCCC4	Augmented_WireFrame	8
LULCUXYZQVDELM-UHFFFAOYSA-N	CC(CCC(C)C1CCCCC1)CC2CC(C(C)C3CCCCC3)C4CCCCC24	Decorated_WireFrame	9
RDJSMZIQIGBCCT-UHFFFAOYSA-N	C(CCC1CCCCC1)CCC2CC(CC3CCCCC3)C4CCCCC24	Basic_WireFrame	10
CIBYXFRJRYQLIC-WSDLNYQXSA-N	OC1CCCN(Cc2ccc(cc2)C(=O)N\N=C\c3ccc(F)cc3)C1	Molecule	1
MTQNDYMZZMZXMV-RCCKNPSSSA-N	O=C(N\N=C\c1ccccc1)c2ccc(CN3CCCCC3)cc2	Augmented_Scaffold	2
MTQNDYMZZMZXMV-RCCKNPSSSA-N	O=C(N\N=C\c1ccccc1)c2ccc(CN3CCCCC3)cc2	Decorated_Scaffold	3
OGVQOJJABMNOIY-RCCKNPSSSA-N	C(N\N=C\c1ccccc1)c2ccc(CN3CCCCC3)cc2	Basic_Scaffold	4
JZJXNLDATUHOFP-RIYZIHGNSA-N	C=C(C\C=C\c1ccccc1)c2ccc(CC3CCCCC3)cc2	Augmented_Framework	5
JZJXNLDATUHOFP-RIYZIHGNSA-N	C=C(C\C=C\c1ccccc1)c2ccc(CC3CCCCC3)cc2	Decorated_Framework	6
JMZMBRHJODZPSO-YRNVUSSQSA-N	C(Cc1ccc(CC2CCCCC2)cc1)\C=C\c3ccccc3	Basic_Framework	7
RLRAEGFZFSUGHM-UHFFFAOYSA-N	CC(CCCC1CCCCC1)C2CCC(CC3CCCCC3)CC2	Augmented_WireFrame	8
RLRAEGFZFSUGHM-UHFFFAOYSA-N	CC(CCCC1CCCCC1)C2CCC(CC3CCCCC3)CC2	Decorated_WireFrame	9
ZJKIFSZWERIVBS-UHFFFAOYSA-N	C(CCC1CCC(CC2CCCCC2)CC1)CC3CCCCC3	Basic_WireFrame	10
NETSQGRTUNRXEO-XUXIUFHCSA-N	C=C1CC[C@@H]2[C@H](OC(=O)C2=C)[C@@H]3[C@H]1CCC3=C	Molecule	1
NETSQGRTUNRXEO-XUXIUFHCSA-N	C=C1CC[C@@H]2[C@H](OC(=O)C2=C)[C@@H]3[C@H]1CCC3=C	Augmented_Scaffold	2
NETSQGRTUNRXEO-XUXIUFHCSA-N	C=C1CC[C@@H]2[C@H](OC(=O)C2=C)[C@@H]3[C@H]1CCC3=C	Decorated_Scaffold	3
UQPWXXQKNGAOJI-RHYQMDGZSA-N	C1C[C@@H]2CCC[C@@H]2[C@H]3OCC[C@@H]3C1	Basic_Scaffold	4
PSWJLDAQFXTGOW-QAETUUGQSA-N	C=C1CCC2C(CC(=C)C2=C)C3C1CCC3=C	Augmented_Framework	5
PSWJLDAQFXTGOW-UHFFFAOYSA-N	C=C1CCC2C(CC(=C)C2=C)C3C1CCC3=C	Decorated_Framework	6
MMXGWWCYSAKAOX-UHFFFAOYSA-N	C1CC2CCCC2C3CCCC3C1	Basic_Framework	7
XQCBAUBNTJSBMU-UHFFFAOYSA-N	CC1CCC2C(C)C(C)CC2C3C(C)CCC13	Augmented_WireFrame	8
XQCBAUBNTJSBMU-UHFFFAOYSA-N	CC1CCC2C(C)C(C)CC2C3C(C)CCC13	Decorated_WireFrame	9
MMXGWWCYSAKAOX-UHFFFAOYSA-N	C1CC2CCCC2C3CCCC3C1	Basic_WireFrame	10
UYFUQKQAQYFPNS-UHFFFAOYSA-N	CC(C(=O)O)c1ccc(NC2CCCC2)cc1F	Molecule	1
BNGIMQUNLVTFCI-UHFFFAOYSA-N	CCc1ccc(NC2CCCC2)cc1	Augmented_Scaffold	2
WEULTTCXSOUGPM-UHFFFAOYSA-N	C1CCC(C1)Nc2ccccc2	Decorated_Scaffold	3
WEULTTCXSOUGPM-UHFFFAOYSA-N	C1CCC(C1)Nc2ccccc2	Basic_Scaffold	4
RRUYWFLGKFFBDF-UHFFFAOYSA-N	CCc1ccc(CC2CCCC2)cc1	Augmented_Framework	5
WAAUXNSLVPBVRA-UHFFFAOYSA-N	C(C1CCCC1)c2ccccc2	Decorated_Framework	6
WAAUXNSLVPBVRA-UHFFFAOYSA-N	C(C1CCCC1)c2ccccc2	Basic_Framework	7
CUUZKMLKABMTHJ-UHFFFAOYSA-N	CCC1CCC(CC2CCCC2)CC1	Augmented_WireFrame	8
YIYWTNBPUYHPLR-UHFFFAOYSA-N	C(C1CCCC1)C2CCCCC2	Decorated_WireFrame	9
YIYWTNBPUYHPLR-UHFFFAOYSA-N	C(C1CCCC1)C2CCCCC2	Basic_WireFrame	10
MAAOJFYIDNGUHF-LNKIKWGQSA-N	COc1cc(\C=C\C(=O)OCCSc2nc(c3ccc(cc3)S(=O)(=O)C)n(n2)c4ccc(cc4)C(F)(F)F)ccc1O	Molecule	1
FEBMUGBPJHYFEZ-LFIBNONCSA-N	COc1cccc(\C=C\C(=O)OCCSc2nc(c3ccc(cc3)S(=O)(=O)C)n(n2)c4ccccc4)c1	Augmented_Scaffold	2
BFLOFIQZRAABMP-WUKNDPDISA-N	O=C(OCCSc1nc(c2ccccc2)n(n1)c3ccccc3)\C=C\c4ccccc4	Decorated_Scaffold	3
YOKZIYHLROWVOT-JLHYYAGUSA-N	C(CSc1nc(c2ccccc2)n(n1)c3ccccc3)OC\C=C\c4ccccc4	Basic_Scaffold	4
LAHNVICSTSFCQT-FMQUCBEESA-N	CCc1cccc(\C=C\C(=C)CCCCC2=CC(C(=C2)c3ccc(cc3)[C](=C)(=C)C)c4ccccc4)c1	Augmented_Framework	5
TWMCKHYUGLMIFL-QURGRASLSA-N	C=C(CCCCC1=CC(C(=C1)c2ccccc2)c3ccccc3)\C=C\c4ccccc4	Decorated_Framework	6
OHNSGHVGGUNWNC-VIZOYTHASA-N	C(CC\C=C\c1ccccc1)CCC2=CC(C(=C2)c3ccccc3)c4ccccc4	Basic_Framework	7
XSDXFNLXAJWQMV-UHFFFAOYSA-N	CCC1CCCC(CCC(C)CCCCC2CC(C3CCCCC3)C(C2)C4CCC(CC4)C(C)(C)C)C1	Augmented_WireFrame	8
JGKBMPGCCZJGRF-UHFFFAOYSA-N	CC(CCCCC1CC(C2CCCCC2)C(C1)C3CCCCC3)CCC4CCCCC4	Decorated_WireFrame	9
CBHSFULJOFCWON-UHFFFAOYSA-N	C(CCCC1CCCCC1)CCCC2CC(C3CCCCC3)C(C2)C4CCCCC4	Basic_WireFrame	10
QQNWTSVELIVSMY-KVTPGWOSSA-N	CS(=O)(=O)c1ccc(cc1)c2[nH]c3ccccc3c2c4ccc([18F])cc4	Molecule	1
YQFNXPINIXDIAQ-UHFFFAOYSA-N	CS(=O)(=O)c1ccc(cc1)c2[nH]c3ccccc3c2c4ccccc4	Augmented_Scaffold	2
GYGKJNGSQQORRG-UHFFFAOYSA-N	c1ccc(cc1)c2[nH]c3ccccc3c2c4ccccc4	Decorated_Scaffold	3
GYGKJNGSQQORRG-UHFFFAOYSA-N	c1ccc(cc1)c2[nH]c3ccccc3c2c4ccccc4	Basic_Scaffold	4
RSQNMGWTYGDECZ-UHFFFAOYSA-N	C[C](=C)(=C)c1ccc(cc1)C2=C(c3ccccc3)c4ccccc4C2	Augmented_Framework	5
PANZFQYXPMCHFD-UHFFFAOYSA-N	C1C(=C(c2ccccc2)c3ccccc13)c4ccccc4	Decorated_Framework	6
PANZFQYXPMCHFD-UHFFFAOYSA-N	C1C(=C(c2ccccc2)c3ccccc13)c4ccccc4	Basic_Framework	7
JBTPRLYEAXGWEB-UHFFFAOYSA-N	CC(C)(C)C1CCC(CC1)C2CC3CCCCC3C2C4CCCCC4	Augmented_WireFrame	8
GNPYZJLBPAEVAS-UHFFFAOYSA-N	C1CCC(CC1)C2CC3CCCCC3C2C4CCCCC4	Decorated_WireFrame	9
GNPYZJLBPAEVAS-UHFFFAOYSA-N	C1CCC(CC1)C2CC3CCCCC3C2C4CCCCC4	Basic_WireFrame	10
FWYIAKTZYYAZAJ-RVDMUPIBSA-N	COc1cc(\C=C\C(=O)OCCCCO[N+](=O)[O-])ccc1OC(=O)C(C)c2ccc(c(F)c2)c3ccccc3	Molecule	1
NNQBUEDOIYKWPT-XDHOZWIPSA-N	CCCCOC(=O)\C=C\c1ccc(OC(=O)C(C)c2ccc(cc2)c3ccccc3)cc1	Augmented_Scaffold	2
MMUHQKRATYRFPF-UHFFFAOYSA-N	O=C(Cc1ccc(cc1)c2ccccc2)Oc3ccccc3	Decorated_Scaffold	3
XZHPMXWZFLLTIY-UHFFFAOYSA-N	C(Cc1ccc(cc1)c2ccccc2)Oc3ccccc3	Basic_Scaffold	4
NJOOVSSVCCXDIA-CCEZHUSRSA-N	CCCCCC(=C)\C=C\c1ccc(CC(=C)C(C)c2ccc(cc2)c3ccccc3)cc1	Augmented_Framework	5
UEPARRSRAQJJAL-UHFFFAOYSA-N	C=C(Cc1ccccc1)Cc2ccc(cc2)c3ccccc3	Decorated_Framework	6
OKROKCQQMOSSFS-UHFFFAOYSA-N	C(Cc1ccccc1)Cc2ccc(cc2)c3ccccc3	Basic_Framework	7
HGPIXKMQOHUIAJ-UHFFFAOYSA-N	CCCCCC(C)CCC1CCC(CC(C)C(C)C2CCC(CC2)C3CCCCC3)CC1	Augmented_WireFrame	8
BYJCAIISZCSIEZ-UHFFFAOYSA-N	CC(CC1CCCCC1)CC2CCC(CC2)C3CCCCC3	Decorated_WireFrame	9
WOVLGQDHNZAZQX-UHFFFAOYSA-N	C(CC1CCCCC1)CC2CCC(CC2)C3CCCCC3	Basic_WireFrame	10
BCMXGQPCNBVFFW-UHFFFAOYSA-N	CS(=O)(=O)c1ccc(cc1)N2N=C(c3ccc(Oc4ccccc4)cc3)c5ccccc5C2=O	Molecule	1
BCMXGQPCNBVFFW-UHFFFAOYSA-N	CS(=O)(=O)c1ccc(cc1)N2N=C(c3ccc(Oc4ccccc4)cc3)c5ccccc5C2=O	Augmented_Scaffold	2
YXRVFCDNGZICOF-UHFFFAOYSA-N	O=C1N(N=C(c2ccc(Oc3ccccc3)cc2)c4ccccc14)c5ccccc5	Decorated_Scaffold	3
APUVXXWQXULODC-UHFFFAOYSA-N	C1N(N=C(c2ccc(Oc3ccccc3)cc2)c4ccccc14)c5ccccc5	Basic_Scaffold	4
GDMLQCRYHDSKLG-UHFFFAOYSA-N	C[C](=C)(=C)c1ccc(cc1)C2C=C(c3ccc(Cc4ccccc4)cc3)c5ccccc5C2=C	Augmented_Framework	5
UREOOZKWVMDOBU-UHFFFAOYSA-N	C=C1C(C=C(c2ccc(Cc3ccccc3)cc2)c4ccccc14)c5ccccc5	Decorated_Framework	6
AHBGRKLXSDGJKV-UHFFFAOYSA-N	C(c1ccccc1)c2ccc(cc2)C3=CC(Cc4ccccc34)c5ccccc5	Basic_Framework	7
PUPAKXFSJJUAIE-UHFFFAOYSA-N	CC1C2CCCCC2C(CC1C3CCC(CC3)C(C)(C)C)C4CCC(CC5CCCCC5)CC4	Augmented_WireFrame	8
HEFKCVGBPZIOTQ-UHFFFAOYSA-N	CC1C2CCCCC2C(CC1C3CCCCC3)C4CCC(CC5CCCCC5)CC4	Decorated_WireFrame	9
JHDDWCXLBAPKIS-UHFFFAOYSA-N	C(C1CCCCC1)C2CCC(CC2)C3CC(CC4CCCCC34)C5CCCCC5	Basic_WireFrame	10
JYCLZTVTFWJVSK-UHFFFAOYSA-N	NS(=O)(=O)c1ccc(cc1CO)n2nc(cc2c3ccc(Br)cc3)C(F)F	Molecule	1
CGQLTFMUXHCTFB-UHFFFAOYSA-N	Cc1cccc(c1)n2nc(C)cc2c3ccccc3	Augmented_Scaffold	2
IDCXLYCLPHRSAZ-UHFFFAOYSA-N	c1ccc(cc1)c2ccnn2c3ccccc3	Decorated_Scaffold	3
IDCXLYCLPHRSAZ-UHFFFAOYSA-N	c1ccc(cc1)c2ccnn2c3ccccc3	Basic_Scaffold	4
GDBOHSKXVOWXCR-UHFFFAOYSA-N	CC1=CC(C(=C1)c2ccccc2)c3cccc(C)c3	Augmented_Framework	5
XBINOVBNAGGKHM-UHFFFAOYSA-N	C1=CC(C(=C1)c2ccccc2)c3ccccc3	Decorated_Framework	6
XBINOVBNAGGKHM-UHFFFAOYSA-N	C1=CC(C(=C1)c2ccccc2)c3ccccc3	Basic_Framework	7
IBXYNRUIBJATPL-UHFFFAOYSA-N	CC1CCCC(C1)C2CC(C)CC2C3CCCCC3	Augmented_WireFrame	8
XDDVPYUEAYKJAG-UHFFFAOYSA-N	C1CCC(CC1)C2CCCC2C3CCCCC3	Decorated_WireFrame	9
XDDVPYUEAYKJAG-UHFFFAOYSA-N	C1CCC(CC1)C2CCCC2C3CCCCC3	Basic_WireFrame	10
VUDPSVOXBVXJAE-UHFFFAOYSA-N	O=C1CC(=NN1)Nc2ccccc2NC(=S)NC3CCCCC3	Molecule	1
VUDPSVOXBVXJAE-UHFFFAOYSA-N	O=C1CC(=NN1)Nc2ccccc2NC(=S)NC3CCCCC3	Augmented_Scaffold	2
VUDPSVOXBVXJAE-UHFFFAOYSA-N	O=C1CC(=NN1)Nc2ccccc2NC(=S)NC3CCCCC3	Decorated_Scaffold	3
DWFXVNLVUUOUIM-UHFFFAOYSA-N	C(NC1CCCCC1)Nc2ccccc2NC3=NNCC3	Basic_Scaffold	4
IYXYQCVJAAZDKG-UHFFFAOYSA-N	C=C(CC1CCCCC1)Cc2ccccc2CC3=CCC(=C)C3	Augmented_Framework	5
IYXYQCVJAAZDKG-UHFFFAOYSA-N	C=C(CC1CCCCC1)Cc2ccccc2CC3=CCC(=C)C3	Decorated_Framework	6
DONMJUIGEUCNTG-UHFFFAOYSA-N	C(CC1CCCCC1)Cc2ccccc2CC3=CCCC3	Basic_Framework	7
RSAPOQPPEOMBQJ-UHFFFAOYSA-N	CC(CC1CCCCC1)CC2CCCCC2CC3CCC(C)C3	Augmented_WireFrame	8
RSAPOQPPEOMBQJ-UHFFFAOYSA-N	CC(CC1CCCCC1)CC2CCCCC2CC3CCC(C)C3	Decorated_WireFrame	9
OMBQNAKOVYOCSO-UHFFFAOYSA-N	C(CC1CCCCC1)CC2CCCCC2CC3CCCC3	Basic_WireFrame	10
IISJBDOIKBVDJP-UHFFFAOYSA-N	CCC(C)(O)c1cn(nn1)c2ccccc2CO	Molecule	1
PYEJUOMXKRWHRG-UHFFFAOYSA-N	CCCc1cn(nn1)c2ccccc2C	Augmented_Scaffold	2
KINVSCCCUSCXTA-UHFFFAOYSA-N	c1ccc(cc1)n2ccnn2	Decorated_Scaffold	3
KINVSCCCUSCXTA-UHFFFAOYSA-N	c1ccc(cc1)n2ccnn2	Basic_Scaffold	4
MUMJABQTMNUOLI-UHFFFAOYSA-N	CCCC1=CC(C=C1)c2ccccc2C	Augmented_Framework	5
QCYNOMAXDPUXAP-UHFFFAOYSA-N	C1=CC(C=C1)c2ccccc2	Decorated_Framework	6
QCYNOMAXDPUXAP-UHFFFAOYSA-N	C1=CC(C=C1)c2ccccc2	Basic_Framework	7
ZRLTXJLIGOFJTG-UHFFFAOYSA-N	CCCC1CCC(C1)C2CCCCC2C	Augmented_WireFrame	8
WVABZRMBCQFXBK-UHFFFAOYSA-N	C1CCC(CC1)C2CCCC2	Decorated_WireFrame	9
WVABZRMBCQFXBK-UHFFFAOYSA-N	C1CCC(CC1)C2CCCC2	Basic_WireFrame	10
RKPRFFPVPAKVRJ-UHFFFAOYSA-N	CC1(C)OC(=C(C1=O)c2cc(F)cc(F)c2)c3ccc(cc3)S(=O)(=O)C	Molecule	1
MCATUBGGCOBLCU-UHFFFAOYSA-N	CC1OC(=C(C1=O)c2ccccc2)c3ccc(cc3)S(=O)(=O)C	Augmented_Scaffold	2
MEFAFJGOOIRFOV-UHFFFAOYSA-N	O=C1COC(=C1c2ccccc2)c3ccccc3	Decorated_Scaffold	3
MJIGXZCWNCMHMZ-UHFFFAOYSA-N	C1CC(=C(O1)c2ccccc2)c3ccccc3	Basic_Scaffold	4
SYEOTFJQBRAHIN-UHFFFAOYSA-N	CC1CC(=C(C1=C)c2ccccc2)c3ccc(cc3)[C](=C)(=C)C	Augmented_Framework	5
WKOHGEIOKMGRAV-UHFFFAOYSA-N	C=C1CCC(=C1c2ccccc2)c3ccccc3	Decorated_Framework	6
AUVWCPCEPJBZAG-UHFFFAOYSA-N	C1CC(=C(C1)c2ccccc2)c3ccccc3	Basic_Framework	7
JPHZNJBWHBLJDZ-UHFFFAOYSA-N	CC1CC(C2CCC(CC2)C(C)(C)C)C(C3CCCCC3)C1C	Augmented_WireFrame	8
FGISMPWADDIBOF-UHFFFAOYSA-N	CC1CCC(C2CCCCC2)C1C3CCCCC3	Decorated_WireFrame	9
XDDVPYUEAYKJAG-UHFFFAOYSA-N	C1CCC(CC1)C2CCCC2C3CCCCC3	Basic_WireFrame	10
ABKNIHGPAJUXHY-DEOSSOPVSA-N	COc1cccc([C@@H]2CC(=NN2c3ccc(cc3)S(=O)(=O)C)c4sc(nc4C)c5ccccc5)c1OC	Molecule	1
ONOFDKRJWBKSRU-DEOSSOPVSA-N	COc1cccc(c1)[C@@H]2CC(=NN2c3ccc(cc3)S(=O)(=O)C)c4cnc(s4)c5ccccc5	Augmented_Scaffold	2
GKCVOKBUBFKIKO-QFIPXVFZSA-N	C1[C@H](N(N=C1c2cnc(s2)c3ccccc3)c4ccccc4)c5ccccc5	Decorated_Scaffold	3
GKCVOKBUBFKIKO-QFIPXVFZSA-N	C1[C@H](N(N=C1c2cnc(s2)c3ccccc3)c4ccccc4)c5ccccc5	Basic_Scaffold	4
ODOWJAWPGDVQNL-OBOZPERJSA-N	CCc1cccc(c1)C2CC(=CC2c3ccc(cc3)[C](=C)(=C)C)C4=CC=C(C4)c5ccccc5	Augmented_Framework	5
XXZWNFASQKHETP-UHFFFAOYSA-N	C1C(C(C=C1C2=CC=C(C2)c3ccccc3)c4ccccc4)c5ccccc5	Decorated_Framework	6
XXZWNFASQKHETP-UHFFFAOYSA-N	C1C(C(C=C1C2=CC=C(C2)c3ccccc3)c4ccccc4)c5ccccc5	Basic_Framework	7
ZOYVFYUTTFXTDD-UHFFFAOYSA-N	CCC1CCCC(C1)C2CC(CC2C3CCC(CC3)C(C)(C)C)C4CCC(C4)C5CCCCC5	Augmented_WireFrame	8
KZTVOZPSRSHTOK-UHFFFAOYSA-N	C1CCC(CC1)C2CCC(C2)C3CC(C4CCCCC4)C(C3)C5CCCCC5	Decorated_WireFrame	9
KZTVOZPSRSHTOK-UHFFFAOYSA-N	C1CCC(CC1)C2CCC(C2)C3CC(C4CCCCC4)C(C3)C5CCCCC5	Basic_WireFrame	10
FDFDPHXLYVUUEH-UHFFFAOYSA-N	CC(C)c1ccc(cc1)C(=O)C#Cc2ccc(cc2)S(=O)(=O)C	Molecule	1
PHFJENGRVPVKTP-UHFFFAOYSA-N	CCc1ccc(cc1)C(=O)C#Cc2ccc(cc2)S(=O)(=O)C	Augmented_Scaffold	2
YECVQOULKHBGEN-UHFFFAOYSA-N	O=C(C#Cc1ccccc1)c2ccccc2	Decorated_Scaffold	3
OYWWNXJFQSGJNZ-UHFFFAOYSA-N	C(C#Cc1ccccc1)c2ccccc2	Basic_Scaffold	4
HBXXOYVIAHSYGR-UHFFFAOYSA-N	CCc1ccc(cc1)C(=C)C#Cc2ccc(cc2)[C](=C)(=C)C	Augmented_Framework	5
FMPHLTZHSZTJLO-UHFFFAOYSA-N	C=C(C#Cc1ccccc1)c2ccccc2	Decorated_Framework	6
OYWWNXJFQSGJNZ-UHFFFAOYSA-N	C(C#Cc1ccccc1)c2ccccc2	Basic_Framework	7
YANHQVSLLXEPDV-UHFFFAOYSA-N	CCC1CCC(CC1)C(C)CCC2CCC(CC2)C(C)(C)C	Augmented_WireFrame	8
QYUDFQUDLLTCAA-UHFFFAOYSA-N	CC(CCC1CCCCC1)C2CCCCC2	Decorated_WireFrame	9
LIQIPWNPFZCAIQ-UHFFFAOYSA-N	C(CC1CCCCC1)CC2CCCCC2	Basic_WireFrame	10
GGRWEHVYGXFMCS-QHCPKHFHSA-N	COc1cccc([C@@H]2CC(=NN2c3ccc(cc3)S(=O)(=O)N)c4sc(nc4C)c5ccccc5)c1OC	Molecule	1
XUYNXWVQGWQIDH-DEOSSOPVSA-N	COc1cccc(c1)[C@@H]2CC(=NN2c3ccccc3)c4sc(nc4C)c5ccccc5	Augmented_Scaffold	2
GKCVOKBUBFKIKO-QFIPXVFZSA-N	C1[C@H](N(N=C1c2cnc(s2)c3ccccc3)c4ccccc4)c5ccccc5	Decorated_Scaffold	3
GKCVOKBUBFKIKO-QFIPXVFZSA-N	C1[C@H](N(N=C1c2cnc(s2)c3ccccc3)c4ccccc4)c5ccccc5	Basic_Scaffold	4
ODOGHUOUPKSAPV-FLDQDSGZSA-N	CCc1cccc(c1)C2CC(=CC2c3ccccc3)C4=C(C)C=C(C4)c5ccccc5	Augmented_Framework	5
XXZWNFASQKHETP-UHFFFAOYSA-N	C1C(C(C=C1C2=CC=C(C2)c3ccccc3)c4ccccc4)c5ccccc5	Decorated_Framework	6
XXZWNFASQKHETP-UHFFFAOYSA-N	C1C(C(C=C1C2=CC=C(C2)c3ccccc3)c4ccccc4)c5ccccc5	Basic_Framework	7
QVCDIIFOMRPZMI-UHFFFAOYSA-N	CCC1CCCC(C1)C2CC(CC2C3CCCCC3)C4CC(CC4C)C5CCCCC5	Augmented_WireFrame	8
KZTVOZPSRSHTOK-UHFFFAOYSA-N	C1CCC(CC1)C2CCC(C2)C3CC(C4CCCCC4)C(C3)C5CCCCC5	Decorated_WireFrame	9
KZTVOZPSRSHTOK-UHFFFAOYSA-N	C1CCC(CC1)C2CCC(C2)C3CC(C4CCCCC4)C(C3)C5CCCCC5	Basic_WireFrame	10
SLDVCDFNTJZEEB-UHFFFAOYSA-N	CC1(C)OC(=C(C1=O)c2cccc(F)c2)c3ccc(cc3)S(=O)(=O)C	Molecule	1
MCATUBGGCOBLCU-UHFFFAOYSA-N	CC1OC(=C(C1=O)c2ccccc2)c3ccc(cc3)S(=O)(=O)C	Augmented_Scaffold	2
MEFAFJGOOIRFOV-UHFFFAOYSA-N	O=C1COC(=C1c2ccccc2)c3ccccc3	Decorated_Scaffold	3
MJIGXZCWNCMHMZ-UHFFFAOYSA-N	C1CC(=C(O1)c2ccccc2)c3ccccc3	Basic_Scaffold	4
SYEOTFJQBRAHIN-UHFFFAOYSA-N	CC1CC(=C(C1=C)c2ccccc2)c3ccc(cc3)[C](=C)(=C)C	Augmented_Framework	5
WKOHGEIOKMGRAV-UHFFFAOYSA-N	C=C1CCC(=C1c2ccccc2)c3ccccc3	Decorated_Framework	6
AUVWCPCEPJBZAG-UHFFFAOYSA-N	C1CC(=C(C1)c2ccccc2)c3ccccc3	Basic_Framework	7
JPHZNJBWHBLJDZ-UHFFFAOYSA-N	CC1CC(C2CCC(CC2)C(C)(C)C)C(C3CCCCC3)C1C	Augmented_WireFrame	8
FGISMPWADDIBOF-UHFFFAOYSA-N	CC1CCC(C2CCCCC2)C1C3CCCCC3	Decorated_WireFrame	9
XDDVPYUEAYKJAG-UHFFFAOYSA-N	C1CCC(CC1)C2CCCC2C3CCCCC3	Basic_WireFrame	10
LQYSNQKZMGRZGK-UHFFFAOYSA-N	CCOP(=O)(Cc1ccccc1n2cc(nn2)C(C)(C)O)OCC	Molecule	1
DRUJLWYYXNIYJD-UHFFFAOYSA-N	CCOP(=O)Cc1ccccc1n2cc(CC)nn2	Augmented_Scaffold	2
KINVSCCCUSCXTA-UHFFFAOYSA-N	c1ccc(cc1)n2ccnn2	Decorated_Scaffold	3
KINVSCCCUSCXTA-UHFFFAOYSA-N	c1ccc(cc1)n2ccnn2	Basic_Scaffold	4
QQHBHOUMVPYFNV-UHFFFAOYSA-N	CCCC(=C)Cc1ccccc1C2C=CC(=C2)CC	Augmented_Framework	5
QCYNOMAXDPUXAP-UHFFFAOYSA-N	C1=CC(C=C1)c2ccccc2	Decorated_Framework	6
QCYNOMAXDPUXAP-UHFFFAOYSA-N	C1=CC(C=C1)c2ccccc2	Basic_Framework	7
PYSTYOREUMXELT-UHFFFAOYSA-N	CCCC(C)CC1CCCCC1C2CCC(CC)C2	Augmented_WireFrame	8
WVABZRMBCQFXBK-UHFFFAOYSA-N	C1CCC(CC1)C2CCCC2	Decorated_WireFrame	9
WVABZRMBCQFXBK-UHFFFAOYSA-N	C1CCC(CC1)C2CCCC2	Basic_WireFrame	10
CEODGYUMMDOZBN-QHCPKHFHSA-N	COc1cc(cc(OC)c1OC)[C@@H]2CC(=NN2c3ccc(cc3)S(=O)(=O)N)c4sc(nc4C)c5ccccc5	Molecule	1
LNOQPGRRAALADO-DEOSSOPVSA-N	COc1ccc(cc1)[C@@H]2CC(=NN2c3ccccc3)c4sc(nc4C)c5ccccc5	Augmented_Scaffold	2
GKCVOKBUBFKIKO-QFIPXVFZSA-N	C1[C@H](N(N=C1c2cnc(s2)c3ccccc3)c4ccccc4)c5ccccc5	Decorated_Scaffold	3
GKCVOKBUBFKIKO-QFIPXVFZSA-N	C1[C@H](N(N=C1c2cnc(s2)c3ccccc3)c4ccccc4)c5ccccc5	Basic_Scaffold	4
VETTZFACSTWDPE-FLDQDSGZSA-N	CCc1ccc(cc1)C2CC(=CC2c3ccccc3)C4=C(C)C=C(C4)c5ccccc5	Augmented_Framework	5
XXZWNFASQKHETP-UHFFFAOYSA-N	C1C(C(C=C1C2=CC=C(C2)c3ccccc3)c4ccccc4)c5ccccc5	Decorated_Framework	6
XXZWNFASQKHETP-UHFFFAOYSA-N	C1C(C(C=C1C2=CC=C(C2)c3ccccc3)c4ccccc4)c5ccccc5	Basic_Framework	7
TVZLVYCNOAHWFL-UHFFFAOYSA-N	CCC1CCC(CC1)C2CC(CC2C3CCCCC3)C4CC(CC4C)C5CCCCC5	Augmented_WireFrame	8
KZTVOZPSRSHTOK-UHFFFAOYSA-N	C1CCC(CC1)C2CCC(C2)C3CC(C4CCCCC4)C(C3)C5CCCCC5	Decorated_WireFrame	9
KZTVOZPSRSHTOK-UHFFFAOYSA-N	C1CCC(CC1)C2CCC(C2)C3CC(C4CCCCC4)C(C3)C5CCCCC5	Basic_WireFrame	10
NSIYKAPXEZBHPR-GTWSWNCMSA-N	CC1=NN(C(=O)/C/1=C\c2cn(CCCCOc3cc(O)c4C(=O)C=C(Oc4c3)c5ccccc5)c6ccccc26)c7ccccc7	Molecule	1
NBKMUKKECAQSQK-NVMPUMLXSA-N	CC1=NN(C(=O)/C/1=C\c2cn(CCCCOc3ccc4C(=O)C=C(Oc4c3)c5ccccc5)c6ccccc26)c7ccccc7	Augmented_Scaffold	2
HDMVRUDHQJVAAR-MEFGMAGPSA-N	O=C1C=C(Oc2cc(OCCCCn3cc(\C=C/4\C=NN(C4=O)c5ccccc5)c6ccccc36)ccc12)c7ccccc7	Decorated_Scaffold	3
CHGOYRYJVGZXOF-NFFVHWSESA-N	C(CCn1cc(\C=C\2/CN(N=C2)c3ccccc3)c4ccccc14)COc5ccc6CC=C(Oc6c5)c7ccccc7	Basic_Scaffold	4
JXJLDNOOUHLWFD-QRQCIAIISA-N	CC1=CC(C(=C)/C/1=C\C2=CC(CCCCCc3ccc4C(=C)C=C(Cc4c3)c5ccccc5)c6ccccc26)c7ccccc7	Augmented_Framework	5
YLEVVEIQVVQFQT-DKJXEYTPSA-N	C=C1C=C(Cc2cc(CCCCCC3C=C(\C=C/4\C=CC(C4=C)c5ccccc5)c6ccccc36)ccc12)c7ccccc7	Decorated_Framework	6
JZVQDAYWKVKGGE-BLCKFSMSSA-N	C(CCC1C=C(\C=C\2/CC(C=C2)c3ccccc3)c4ccccc14)CCc5ccc6CC=C(Cc6c5)c7ccccc7	Basic_Framework	7
QWGGRCXCOZMQRM-UHFFFAOYSA-N	CC1CC(C2CCCCC2)C(C)C1CC3CC(CCCCCC4CCC5C(C)CC(CC5C4)C6CCCCC6)C7CCCCC37	Augmented_WireFrame	8
QSBSDVSPDSRYEW-UHFFFAOYSA-N	CC1CC(CC2CC(CCCCCC3CC(CC4CCC(C5CCCCC5)C4C)C6CCCCC36)CCC12)C7CCCCC7	Decorated_WireFrame	9
GHUYZTNSAJMZRL-UHFFFAOYSA-N	C(CCC1CCC2CCC(CC2C1)C3CCCCC3)CCC4CC(CC5CCC(C5)C6CCCCC6)C7CCCCC47	Basic_WireFrame	10
NAORRMPCCHXHJL-UHFFFAOYSA-N	Cc1c(c2ccccc2)n(C(=O)c3ccccc3)c4ccc(cc14)S(=O)(=O)C	Molecule	1
NAORRMPCCHXHJL-UHFFFAOYSA-N	Cc1c(c2ccccc2)n(C(=O)c3ccccc3)c4ccc(cc14)S(=O)(=O)C	Augmented_Scaffold	2
UKOGCJMDGNDYFS-UHFFFAOYSA-N	O=C(c1ccccc1)n2c(cc3ccccc23)c4ccccc4	Decorated_Scaffold	3
NTEREHKLCGIVKK-UHFFFAOYSA-N	C(c1ccccc1)n2c(cc3ccccc23)c4ccccc4	Basic_Scaffold	4
GJLQJBHJPUSYLK-UHFFFAOYSA-N	CC1=C(C(C(=C)c2ccccc2)c3ccc(cc13)[C](=C)(=C)C)c4ccccc4	Augmented_Framework	5
DIQRVVFPGUYDQT-UHFFFAOYSA-N	C=C(C1C(=Cc2ccccc12)c3ccccc3)c4ccccc4	Decorated_Framework	6
UGHZDQACPHYVDI-UHFFFAOYSA-N	C(C1C(=Cc2ccccc12)c3ccccc3)c4ccccc4	Basic_Framework	7
JLRKNGFEDUVTBN-UHFFFAOYSA-N	CC(C1CCCCC1)C2C3CCC(CC3C(C)C2C4CCCCC4)C(C)(C)C	Augmented_WireFrame	8
PBWKTDLZYOSPJT-UHFFFAOYSA-N	CC(C1CCCCC1)C2C3CCCCC3CC2C4CCCCC4	Decorated_WireFrame	9
PUYMEZKIGORELY-UHFFFAOYSA-N	C(C1CCCCC1)C2C3CCCCC3CC2C4CCCCC4	Basic_WireFrame	10
FZYAFLPJDVKKQI-KRWDZBQOSA-N	CC[C@]1(C)OC(=O)C(=C1c2ccc(cc2)S(=O)(=O)C)OC(C)C	Molecule	1
SJMVEJOKHMADRO-UHFFFAOYSA-N	CCOC1=C(COC1=O)c2ccc(cc2)S(=O)(=O)C	Augmented_Scaffold	2
HJJHMYDTEVUBHZ-UHFFFAOYSA-N	O=C1OCC(=C1)c2ccccc2	Decorated_Scaffold	3
DLRAQVBYOAKOCP-UHFFFAOYSA-N	C1OCC(=C1)c2ccccc2	Basic_Scaffold	4
RQDMELSGAMEZIU-UHFFFAOYSA-N	CCCC1=C(CCC1=C)c2ccc(cc2)[C](=C)(=C)C	Augmented_Framework	5
IBMOXPVTUYAALD-UHFFFAOYSA-N	C=C1CCC(=C1)c2ccccc2	Decorated_Framework	6
CXMYOMKBXNPDIW-UHFFFAOYSA-N	C1CC=C(C1)c2ccccc2	Basic_Framework	7
YEHBVMPUQRVXFD-UHFFFAOYSA-N	CCCC1C(C)CCC1C2CCC(CC2)C(C)(C)C	Augmented_WireFrame	8
GHRKZAKQEGRGGU-UHFFFAOYSA-N	CC1CCC(C1)C2CCCCC2	Decorated_WireFrame	9
WVABZRMBCQFXBK-UHFFFAOYSA-N	C1CCC(CC1)C2CCCC2	Basic_WireFrame	10
UMKNKVZZTXADHR-UHFFFAOYSA-N	OC(=O)c1ccccc1n2cc(nn2)c3ccc(F)cc3	Molecule	1
DDMCEGSOTOSBAN-UHFFFAOYSA-N	Cc1ccccc1n2cc(nn2)c3ccccc3	Augmented_Scaffold	2
UIXYUQXWIFEYBN-UHFFFAOYSA-N	c1ccc(cc1)c2cn(nn2)c3ccccc3	Decorated_Scaffold	3
UIXYUQXWIFEYBN-UHFFFAOYSA-N	c1ccc(cc1)c2cn(nn2)c3ccccc3	Basic_Scaffold	4
KNNOFWFBTXUANY-UHFFFAOYSA-N	Cc1ccccc1C2C=CC(=C2)c3ccccc3	Augmented_Framework	5
RFHCXPYNBCYGGP-UHFFFAOYSA-N	C1=CC(=CC1c2ccccc2)c3ccccc3	Decorated_Framework	6
RFHCXPYNBCYGGP-UHFFFAOYSA-N	C1=CC(=CC1c2ccccc2)c3ccccc3	Basic_Framework	7
ILOZBZJNLXPVHU-UHFFFAOYSA-N	CC1CCCCC1C2CCC(C2)C3CCCCC3	Augmented_WireFrame	8
UEPGKEXXIQJJIP-UHFFFAOYSA-N	C1CCC(CC1)C2CCC(C2)C3CCCCC3	Decorated_WireFrame	9
UEPGKEXXIQJJIP-UHFFFAOYSA-N	C1CCC(CC1)C2CCC(C2)C3CCCCC3	Basic_WireFrame	10
QZJJDOYZVRUEDY-NRNCYQGDSA-N	CC(=O)OC(C)(C)CCC(=O)[C@](C)(O)[C@H]1[C@H](O)C[C@@]2(C)[C@@H]3CC=C4[C@@H](C[C@H](O)C(=O)C4(C)C)[C@]3(C)C(=O)C[C@]12C	Molecule	1
LXOMDVMGHKHETH-CZGYZKDMSA-N	CC1C(=O)CC[C@H]2C3[C@@H](CC=C12)C4CC[C@H](CC(=O)CCCOC(=O)C)C4CC3=O	Augmented_Scaffold	2
URGKGMXTSFHLRC-FARJAALESA-N	O=C1CC[C@H]2C3[C@@H](CC=C2C1)C4CCCC4CC3=O	Decorated_Scaffold	3
CBKAHYBYIWZZPP-CQUJLFGMSA-N	C1CCC2=CC[C@H]3C4CCCC4CCC3[C@@H]2C1	Basic_Scaffold	4
BJUXCNLHHFKAQW-RMWMTRKKSA-N	CC1C(=C)CCC2C3C(CC=C12)C4CCC(CC(=C)CCCCC(=C)C)C4CC3=C	Augmented_Framework	5
ZUCOBBCUGMAVSN-UHFFFAOYSA-N	C=C1CCC2C3C(CC=C2C1)C4CCCC4CC3=C	Decorated_Framework	6
CBKAHYBYIWZZPP-UHFFFAOYSA-N	C1CCC2=CCC3C4CCCC4CCC3C2C1	Basic_Framework	7
ZZVYQDCPNNDRFH-UHFFFAOYSA-N	CC(C)CCCCC(C)CC1CCC2C3CCC4C(C)C(C)CCC4C3C(C)CC12	Augmented_WireFrame	8
UEQSMPIRWGFNNM-UHFFFAOYSA-N	CC1CCC2C(CCC3C4CCCC4CC(C)C23)C1	Decorated_WireFrame	9
UACIBCPNAKBWHX-UHFFFAOYSA-N	C1CCC2C(C1)CCC3C4CCCC4CCC23	Basic_WireFrame	10
XEPMMCSVYZHKAF-UHFFFAOYSA-N	Cc1c(c2ccccc2)n(Cc3ccccc3)c4ccc(cc14)S(=O)(=O)C	Molecule	1
XEPMMCSVYZHKAF-UHFFFAOYSA-N	Cc1c(c2ccccc2)n(Cc3ccccc3)c4ccc(cc14)S(=O)(=O)C	Augmented_Scaffold	2
NTEREHKLCGIVKK-UHFFFAOYSA-N	C(c1ccccc1)n2c(cc3ccccc23)c4ccccc4	Decorated_Scaffold	3
NTEREHKLCGIVKK-UHFFFAOYSA-N	C(c1ccccc1)n2c(cc3ccccc23)c4ccccc4	Basic_Scaffold	4
VZBBPKRGDSSWJN-UHFFFAOYSA-N	CC1=C(C(Cc2ccccc2)c3ccc(cc13)[C](=C)(=C)C)c4ccccc4	Augmented_Framework	5
UGHZDQACPHYVDI-UHFFFAOYSA-N	C(C1C(=Cc2ccccc12)c3ccccc3)c4ccccc4	Decorated_Framework	6
UGHZDQACPHYVDI-UHFFFAOYSA-N	C(C1C(=Cc2ccccc12)c3ccccc3)c4ccccc4	Basic_Framework	7
TXEFRCQJDWHAPK-UHFFFAOYSA-N	CC1C2CC(CCC2C(CC3CCCCC3)C1C4CCCCC4)C(C)(C)C	Augmented_WireFrame	8
PUYMEZKIGORELY-UHFFFAOYSA-N	C(C1CCCCC1)C2C3CCCCC3CC2C4CCCCC4	Decorated_WireFrame	9
PUYMEZKIGORELY-UHFFFAOYSA-N	C(C1CCCCC1)C2C3CCCCC3CC2C4CCCCC4	Basic_WireFrame	10
MBOQAIMZTKXXRX-UHFFFAOYSA-N	Cc1c(c2ccccc2)n(C(=O)c3ccc(Cl)cc3)c4ccc(cc14)S(=O)(=O)C	Molecule	1
NAORRMPCCHXHJL-UHFFFAOYSA-N	Cc1c(c2ccccc2)n(C(=O)c3ccccc3)c4ccc(cc14)S(=O)(=O)C	Augmented_Scaffold	2
UKOGCJMDGNDYFS-UHFFFAOYSA-N	O=C(c1ccccc1)n2c(cc3ccccc23)c4ccccc4	Decorated_Scaffold	3
NTEREHKLCGIVKK-UHFFFAOYSA-N	C(c1ccccc1)n2c(cc3ccccc23)c4ccccc4	Basic_Scaffold	4
GJLQJBHJPUSYLK-UHFFFAOYSA-N	CC1=C(C(C(=C)c2ccccc2)c3ccc(cc13)[C](=C)(=C)C)c4ccccc4	Augmented_Framework	5
DIQRVVFPGUYDQT-UHFFFAOYSA-N	C=C(C1C(=Cc2ccccc12)c3ccccc3)c4ccccc4	Decorated_Framework	6
UGHZDQACPHYVDI-UHFFFAOYSA-N	C(C1C(=Cc2ccccc12)c3ccccc3)c4ccccc4	Basic_Framework	7
JLRKNGFEDUVTBN-UHFFFAOYSA-N	CC(C1CCCCC1)C2C3CCC(CC3C(C)C2C4CCCCC4)C(C)(C)C	Augmented_WireFrame	8
PBWKTDLZYOSPJT-UHFFFAOYSA-N	CC(C1CCCCC1)C2C3CCCCC3CC2C4CCCCC4	Decorated_WireFrame	9
PUYMEZKIGORELY-UHFFFAOYSA-N	C(C1CCCCC1)C2C3CCCCC3CC2C4CCCCC4	Basic_WireFrame	10
KFJPSQAWYPUMHF-UKTHLTGXSA-N	CS(=O)(=O)CCCO\N=C\c1ccc(F)cc1	Molecule	1
AZHGZGKMHOSUQG-ZRDIBKRKSA-N	CS(=O)(=O)CCCO\N=C\c1ccccc1	Augmented_Scaffold	2
UHOVQNZJYSORNB-UHFFFAOYSA-N	c1ccccc1	Decorated_Scaffold	3
UHOVQNZJYSORNB-UHFFFAOYSA-N	c1ccccc1	Basic_Scaffold	4
FCXPINZQYWQRAA-YRNVUSSQSA-N	C[C](=C)(=C)CCCC\C=C\c1ccccc1	Augmented_Framework	5
UHOVQNZJYSORNB-UHFFFAOYSA-N	c1ccccc1	Decorated_Framework	6
UHOVQNZJYSORNB-UHFFFAOYSA-N	c1ccccc1	Basic_Framework	7
UFQZHMCKEVZSPQ-UHFFFAOYSA-N	CC(C)(C)CCCCCCC1CCCCC1	Augmented_WireFrame	8
XDTMQSROBMDMFD-UHFFFAOYSA-N	C1CCCCC1	Decorated_WireFrame	9
XDTMQSROBMDMFD-UHFFFAOYSA-N	C1CCCCC1	Basic_WireFrame	10
ASDLRDNRFZDYKA-UHFFFAOYSA-N	CCOP(=O)(Cc1ccccc1n2cc(nn2)c3cccc(F)c3)OCC	Molecule	1
AQFYSXZXXHURAU-UHFFFAOYSA-N	CCOP(=O)Cc1ccccc1n2cc(nn2)c3ccccc3	Augmented_Scaffold	2
UIXYUQXWIFEYBN-UHFFFAOYSA-N	c1ccc(cc1)c2cn(nn2)c3ccccc3	Decorated_Scaffold	3
UIXYUQXWIFEYBN-UHFFFAOYSA-N	c1ccc(cc1)c2cn(nn2)c3ccccc3	Basic_Scaffold	4
DHLAMXYLFVUABW-UHFFFAOYSA-N	CCCC(=C)Cc1ccccc1C2C=CC(=C2)c3ccccc3	Augmented_Framework	5
RFHCXPYNBCYGGP-UHFFFAOYSA-N	C1=CC(=CC1c2ccccc2)c3ccccc3	Decorated_Framework	6
RFHCXPYNBCYGGP-UHFFFAOYSA-N	C1=CC(=CC1c2ccccc2)c3ccccc3	Basic_Framework	7
NTXBAOCAVCBRSN-UHFFFAOYSA-N	CCCC(C)CC1CCCCC1C2CCC(C2)C3CCCCC3	Augmented_WireFrame	8
UEPGKEXXIQJJIP-UHFFFAOYSA-N	C1CCC(CC1)C2CCC(C2)C3CCCCC3	Decorated_WireFrame	9
UEPGKEXXIQJJIP-UHFFFAOYSA-N	C1CCC(CC1)C2CCC(C2)C3CCCCC3	Basic_WireFrame	10
LACWJXZWFFIAMA-UHFFFAOYSA-N	CC(C)Cc1ccc(cc1)C(C)C(=O)NCCCC(=O)Nc2ccccc2	Molecule	1
WXOIQCWATUTNBN-UHFFFAOYSA-N	CCCc1ccc(cc1)C(C)C(=O)NCCCC(=O)Nc2ccccc2	Augmented_Scaffold	2
IQHPHKTVLALHPN-UHFFFAOYSA-N	O=C(Cc1ccccc1)NCCCC(=O)Nc2ccccc2	Decorated_Scaffold	3
DMCPXMYLZDQHOT-UHFFFAOYSA-N	C(CCNc1ccccc1)CNCCc2ccccc2	Basic_Scaffold	4
LJDALTNKNFVTRD-UHFFFAOYSA-N	CCCc1ccc(cc1)C(C)C(=C)CCCCC(=C)Cc2ccccc2	Augmented_Framework	5
FBGQSAFVLDUOEP-UHFFFAOYSA-N	C=C(CCCCC(=C)Cc1ccccc1)Cc2ccccc2	Decorated_Framework	6
PVBAGVQDXYRYAO-UHFFFAOYSA-N	C(CCCCc1ccccc1)CCCc2ccccc2	Basic_Framework	7
YKADRWZKBLJSEM-UHFFFAOYSA-N	CCCC1CCC(CC1)C(C)C(C)CCCCC(C)CC2CCCCC2	Augmented_WireFrame	8
RXFVTJJPWUPCQN-UHFFFAOYSA-N	CC(CCCCC(C)CC1CCCCC1)CC2CCCCC2	Decorated_WireFrame	9
VNHXASLFFBTUQU-UHFFFAOYSA-N	C(CCCCC1CCCCC1)CCCC2CCCCC2	Basic_WireFrame	10
REEHPTZXDPTHNZ-ZETCQYMHSA-N	C[C@H](C(=O)O)c1ccc2OCCOc2c1	Molecule	1
QSNNGOUNLVCFPU-UHFFFAOYSA-N	CCc1ccc2OCCOc2c1	Augmented_Scaffold	2
BNBQRQQYDMDJAH-UHFFFAOYSA-N	C1COc2ccccc2O1	Decorated_Scaffold	3
BNBQRQQYDMDJAH-UHFFFAOYSA-N	C1COc2ccccc2O1	Basic_Scaffold	4
DLHGUEXPTGUBGR-UHFFFAOYSA-N	CCc1ccc2CCCCc2c1	Augmented_Framework	5
CXWXQJXEFPUFDZ-UHFFFAOYSA-N	C1CCc2ccccc2C1	Decorated_Framework	6
CXWXQJXEFPUFDZ-UHFFFAOYSA-N	C1CCc2ccccc2C1	Basic_Framework	7
HLQZZLGOHWUHQM-UHFFFAOYSA-N	CCC1CCC2CCCCC2C1	Augmented_WireFrame	8
NNBZCPXTIHJBJL-UHFFFAOYSA-N	C1CCC2CCCCC2C1	Decorated_WireFrame	9
NNBZCPXTIHJBJL-UHFFFAOYSA-N	C1CCC2CCCCC2C1	Basic_WireFrame	10
RKCNJWHHASUDRY-UHFFFAOYSA-N	COc1cc(cc(OC)c1OC)C2CC(=NN2c3ccc(cc3)S(=O)(=O)C)c4ccc(cc4)n5cnnn5	Molecule	1
MOLSKZQYOUBCDR-UHFFFAOYSA-N	COc1ccc(cc1)C2CC(=NN2c3ccc(cc3)S(=O)(=O)C)c4ccc(cc4)n5cnnn5	Augmented_Scaffold	2
LJRHGLCAUHQAGX-UHFFFAOYSA-N	C1C(N(N=C1c2ccc(cc2)n3cnnn3)c4ccccc4)c5ccccc5	Decorated_Scaffold	3
LJRHGLCAUHQAGX-UHFFFAOYSA-N	C1C(N(N=C1c2ccc(cc2)n3cnnn3)c4ccccc4)c5ccccc5	Basic_Scaffold	4
UQDLCMNFNIHPJF-UHFFFAOYSA-N	CCc1ccc(cc1)C2CC(=CC2c3ccc(cc3)[C](=C)(=C)C)c4ccc(cc4)C5C=CC=C5	Augmented_Framework	5
NOEBLHRBCRPJGT-UHFFFAOYSA-N	C1C(C(C=C1c2ccc(cc2)C3C=CC=C3)c4ccccc4)c5ccccc5	Decorated_Framework	6
NOEBLHRBCRPJGT-UHFFFAOYSA-N	C1C(C(C=C1c2ccc(cc2)C3C=CC=C3)c4ccccc4)c5ccccc5	Basic_Framework	7
NWYTZQMVCJQRSG-UHFFFAOYSA-N	CCC1CCC(CC1)C2CC(CC2C3CCC(CC3)C(C)(C)C)C4CCC(CC4)C5CCCC5	Augmented_WireFrame	8
SCLFTTFABIZGKW-UHFFFAOYSA-N	C1CCC(CC1)C2CC(CC2C3CCCCC3)C4CCC(CC4)C5CCCC5	Decorated_WireFrame	9
SCLFTTFABIZGKW-UHFFFAOYSA-N	C1CCC(CC1)C2CC(CC2C3CCCCC3)C4CCC(CC4)C5CCCC5	Basic_WireFrame	10
PKMFIFDWBWWDIQ-UHFFFAOYSA-N	CS(=O)(=O)c1ccc(cc1)C2=C(C(=O)CC2)c3cccnc3	Molecule	1
PKMFIFDWBWWDIQ-UHFFFAOYSA-N	CS(=O)(=O)c1ccc(cc1)C2=C(C(=O)CC2)c3cccnc3	Augmented_Scaffold	2
FTTZXIFIXYPXJJ-UHFFFAOYSA-N	O=C1CCC(=C1c2cccnc2)c3ccccc3	Decorated_Scaffold	3
KOOUOEKISQNETC-UHFFFAOYSA-N	C1CC(=C(C1)c2cccnc2)c3ccccc3	Basic_Scaffold	4
AIVQBJYSKGHZHU-UHFFFAOYSA-N	C[C](=C)(=C)c1ccc(cc1)C2=C(C(=C)CC2)c3ccccc3	Augmented_Framework	5
WKOHGEIOKMGRAV-UHFFFAOYSA-N	C=C1CCC(=C1c2ccccc2)c3ccccc3	Decorated_Framework	6
AUVWCPCEPJBZAG-UHFFFAOYSA-N	C1CC(=C(C1)c2ccccc2)c3ccccc3	Basic_Framework	7
JTDNMPNJCRKXGE-UHFFFAOYSA-N	CC1CCC(C2CCC(CC2)C(C)(C)C)C1C3CCCCC3	Augmented_WireFrame	8
FGISMPWADDIBOF-UHFFFAOYSA-N	CC1CCC(C2CCCCC2)C1C3CCCCC3	Decorated_WireFrame	9
XDDVPYUEAYKJAG-UHFFFAOYSA-N	C1CCC(CC1)C2CCCC2C3CCCCC3	Basic_WireFrame	10
CZIKKMBQUCXPOO-UHFFFAOYSA-N	COc1cc(cc(OC)c1OC)C2CC(=NN2c3ccc(cc3)S(=O)(=O)N)c4ccc(cc4)n5cnnn5	Molecule	1
FAFSZXGQECDRBU-UHFFFAOYSA-N	COc1cc(OC)cc(c1)C2CC(=NN2c3ccccc3)c4ccc(cc4)n5cnnn5	Augmented_Scaffold	2
LJRHGLCAUHQAGX-UHFFFAOYSA-N	C1C(N(N=C1c2ccc(cc2)n3cnnn3)c4ccccc4)c5ccccc5	Decorated_Scaffold	3
LJRHGLCAUHQAGX-UHFFFAOYSA-N	C1C(N(N=C1c2ccc(cc2)n3cnnn3)c4ccccc4)c5ccccc5	Basic_Scaffold	4
WZIRMXODEJFVBF-UHFFFAOYSA-N	CCc1cc(CC)cc(c1)C2CC(=CC2c3ccccc3)c4ccc(cc4)C5C=CC=C5	Augmented_Framework	5
NOEBLHRBCRPJGT-UHFFFAOYSA-N	C1C(C(C=C1c2ccc(cc2)C3C=CC=C3)c4ccccc4)c5ccccc5	Decorated_Framework	6
NOEBLHRBCRPJGT-UHFFFAOYSA-N	C1C(C(C=C1c2ccc(cc2)C3C=CC=C3)c4ccccc4)c5ccccc5	Basic_Framework	7
LTQQRBVACGOUNJ-UHFFFAOYSA-N	CCC1CC(CC)CC(C1)C2CC(CC2C3CCCCC3)C4CCC(CC4)C5CCCC5	Augmented_WireFrame	8
SCLFTTFABIZGKW-UHFFFAOYSA-N	C1CCC(CC1)C2CC(CC2C3CCCCC3)C4CCC(CC4)C5CCCC5	Decorated_WireFrame	9
SCLFTTFABIZGKW-UHFFFAOYSA-N	C1CCC(CC1)C2CC(CC2C3CCCCC3)C4CCC(CC4)C5CCCC5	Basic_WireFrame	10
JWMFCUROZUDFLT-SAPNQHFASA-N	CCN1CCC(=O)\C(=C\c2c(c3ccc(Cl)cc3)n(nc2C(F)(F)F)c4ccccc4)\C1	Molecule	1
FYMUTVYMOHSGAF-CAPFRKAQSA-N	CCN1CCC(=O)\C(=C\c2c(C)nn(c3ccccc3)c2c4ccccc4)\C1	Augmented_Scaffold	2
LQYKDQSMETUFSL-GHRIWEEISA-N	O=C1CCNC/C/1=C\c2cnn(c3ccccc3)c2c4ccccc4	Decorated_Scaffold	3
RTDOPTCHOXFCIZ-VKAVYKQESA-N	C1CNC\C(=C/c2cnn(c3ccccc3)c2c4ccccc4)\C1	Basic_Scaffold	4
BJZJITDGKSBEGS-NCELDCMTSA-N	CCC1CCC(=C)\C(=C\C2=C(C(C=C2C)c3ccccc3)c4ccccc4)\C1	Augmented_Framework	5
ZBAAXTRSWRENPX-RELWKKBWSA-N	C=C1CCCC/C/1=C\C2=C(C(C=C2)c3ccccc3)c4ccccc4	Decorated_Framework	6
LTZNGCPKHNMVDB-UHFFFAOYSA-N	C1CCC(=CC2=C(C(C=C2)c3ccccc3)c4ccccc4)CC1	Basic_Framework	7
YQYFPUGHYZHIPD-UHFFFAOYSA-N	CCC1CCC(C)C(CC2C(C)CC(C3CCCCC3)C2C4CCCCC4)C1	Augmented_WireFrame	8
IVLWZOIVHYCRMI-UHFFFAOYSA-N	CC1CCCCC1CC2CCC(C3CCCCC3)C2C4CCCCC4	Decorated_WireFrame	9
ALINFSUTBLRYID-UHFFFAOYSA-N	C(C1CCCCC1)C2CCC(C3CCCCC3)C2C4CCCCC4	Basic_WireFrame	10
ONJHHYBWKLDIFI-UHFFFAOYSA-N	CC(C)OC1=C(c2ccc(cc2)S(=O)(=O)C)C(C)(C)OC1=O	Molecule	1
SJMVEJOKHMADRO-UHFFFAOYSA-N	CCOC1=C(COC1=O)c2ccc(cc2)S(=O)(=O)C	Augmented_Scaffold	2
HJJHMYDTEVUBHZ-UHFFFAOYSA-N	O=C1OCC(=C1)c2ccccc2	Decorated_Scaffold	3
DLRAQVBYOAKOCP-UHFFFAOYSA-N	C1OCC(=C1)c2ccccc2	Basic_Scaffold	4
RQDMELSGAMEZIU-UHFFFAOYSA-N	CCCC1=C(CCC1=C)c2ccc(cc2)[C](=C)(=C)C	Augmented_Framework	5
IBMOXPVTUYAALD-UHFFFAOYSA-N	C=C1CCC(=C1)c2ccccc2	Decorated_Framework	6
CXMYOMKBXNPDIW-UHFFFAOYSA-N	C1CC=C(C1)c2ccccc2	Basic_Framework	7
YEHBVMPUQRVXFD-UHFFFAOYSA-N	CCCC1C(C)CCC1C2CCC(CC2)C(C)(C)C	Augmented_WireFrame	8
GHRKZAKQEGRGGU-UHFFFAOYSA-N	CC1CCC(C1)C2CCCCC2	Decorated_WireFrame	9
WVABZRMBCQFXBK-UHFFFAOYSA-N	C1CCC(CC1)C2CCCC2	Basic_WireFrame	10
CADYKNKPEWDIGJ-UHFFFAOYSA-N	Oc1ccccc1C(=O)n2nc(Nc3ccccc3)cc2c4ccccc4O	Molecule	1
ZDQPVBRSPZKVMX-UHFFFAOYSA-N	O=C(c1ccccc1)n2nc(Nc3ccccc3)cc2c4ccccc4	Augmented_Scaffold	2
ZDQPVBRSPZKVMX-UHFFFAOYSA-N	O=C(c1ccccc1)n2nc(Nc3ccccc3)cc2c4ccccc4	Decorated_Scaffold	3
DHSVGRJUZJPTAO-UHFFFAOYSA-N	C(c1ccccc1)n2nc(Nc3ccccc3)cc2c4ccccc4	Basic_Scaffold	4
KMXGFRRMKXNBBC-UHFFFAOYSA-N	C=C(C1C=C(Cc2ccccc2)C=C1c3ccccc3)c4ccccc4	Augmented_Framework	5
KMXGFRRMKXNBBC-UHFFFAOYSA-N	C=C(C1C=C(Cc2ccccc2)C=C1c3ccccc3)c4ccccc4	Decorated_Framework	6
HNWHNKGPGZXQQY-UHFFFAOYSA-N	C(C1C=C(Cc2ccccc2)C=C1c3ccccc3)c4ccccc4	Basic_Framework	7
LETAPQZRSCSZHJ-UHFFFAOYSA-N	CC(C1CCCCC1)C2CC(CC3CCCCC3)CC2C4CCCCC4	Augmented_WireFrame	8
LETAPQZRSCSZHJ-UHFFFAOYSA-N	CC(C1CCCCC1)C2CC(CC3CCCCC3)CC2C4CCCCC4	Decorated_WireFrame	9
PTFCSOUVUPHFEK-UHFFFAOYSA-N	C(C1CCCCC1)C2CC(CC3CCCCC3)C(C2)C4CCCCC4	Basic_WireFrame	10
IBIFILNFQVGVIU-UHFFFAOYSA-N	OC(=O)Cc1cccn1c2ccc3OCCOc3c2	Molecule	1
YONBCOASKQWAJJ-UHFFFAOYSA-N	CCc1cccn1c2ccc3OCCOc3c2	Augmented_Scaffold	2
HMBOUQKESIRNCW-UHFFFAOYSA-N	C1COc2cc(ccc2O1)n3cccc3	Decorated_Scaffold	3
HMBOUQKESIRNCW-UHFFFAOYSA-N	C1COc2cc(ccc2O1)n3cccc3	Basic_Scaffold	4
XSFFUOPTZIDVIL-UHFFFAOYSA-N	CCC1=CC=CC1c2ccc3CCCCc3c2	Augmented_Framework	5
PXXVNCHCGSKYCN-UHFFFAOYSA-N	C1CCc2cc(ccc2C1)C3C=CC=C3	Decorated_Framework	6
PXXVNCHCGSKYCN-UHFFFAOYSA-N	C1CCc2cc(ccc2C1)C3C=CC=C3	Basic_Framework	7
BDPRULLPKYBXGD-UHFFFAOYSA-N	CCC1CCCC1C2CCC3CCCCC3C2	Augmented_WireFrame	8
WBJGIYFPQFQPPC-UHFFFAOYSA-N	C1CCC(C1)C2CCC3CCCCC3C2	Decorated_WireFrame	9
WBJGIYFPQFQPPC-UHFFFAOYSA-N	C1CCC(C1)C2CCC3CCCCC3C2	Basic_WireFrame	10
CQVZYKXHVWHDDF-UHFFFAOYSA-N	CCOC(=O)C1=C(N)N2N(C1c3ccccc3O)C(=O)c4cccnc4C2=O	Molecule	1
XLPPAZGBZDBHPL-UHFFFAOYSA-N	CCOC(=O)C1=CN2N(C1c3ccccc3)C(=O)c4cccnc4C2=O	Augmented_Scaffold	2
HZJFDSWMLCPFOL-UHFFFAOYSA-N	O=C1N2C(C=CN2C(=O)c3ncccc13)c4ccccc4	Decorated_Scaffold	3
ODGXMLJVASWACF-UHFFFAOYSA-N	C1N2C=CC(N2Cc3cccnc13)c4ccccc4	Basic_Scaffold	4
NXHIABVGBQSHPW-UHFFFAOYSA-N	CCCC(=C)C1=CC2C(C1c3ccccc3)C(=C)c4ccccc4C2=C	Augmented_Framework	5
IULDGZAQVUHKLH-UHFFFAOYSA-N	C=C1C2C=CC(C2C(=C)c3ccccc13)c4ccccc4	Decorated_Framework	6
VNWQUVSAUKVLFO-UHFFFAOYSA-N	C1C2C=CC(C2Cc3ccccc13)c4ccccc4	Basic_Framework	7
JTGNOBCCBKONAW-UHFFFAOYSA-N	CCCC(C)C1CC2C(C)C3CCCCC3C(C)C2C1C4CCCCC4	Augmented_WireFrame	8
FSWFHBCJQRZQST-UHFFFAOYSA-N	CC1C2CCCCC2C(C)C3C(CCC13)C4CCCCC4	Decorated_WireFrame	9
WEQLRLCNGKQUPQ-UHFFFAOYSA-N	C1CCC(CC1)C2CCC3CC4CCCCC4CC23	Basic_WireFrame	10
GAMVNGGEXGLJDG-UHFFFAOYSA-N	NS(=O)(=O)c1ccc(cc1)C2=COC(=O)N2c3ccccc3F	Molecule	1
CDWHNFNKRJORKM-UHFFFAOYSA-N	O=C1OC=C(N1c2ccccc2)c3ccccc3	Augmented_Scaffold	2
CDWHNFNKRJORKM-UHFFFAOYSA-N	O=C1OC=C(N1c2ccccc2)c3ccccc3	Decorated_Scaffold	3
MYAVGBRVNMVVAG-UHFFFAOYSA-N	C1OC=C(N1c2ccccc2)c3ccccc3	Basic_Scaffold	4
RLAFFOZHRUMDIN-UHFFFAOYSA-N	C=C1CC=C(C1c2ccccc2)c3ccccc3	Augmented_Framework	5
RLAFFOZHRUMDIN-UHFFFAOYSA-N	C=C1CC=C(C1c2ccccc2)c3ccccc3	Decorated_Framework	6
BLSGDOIUCWPGSC-UHFFFAOYSA-N	C1CC(C(=C1)c2ccccc2)c3ccccc3	Basic_Framework	7
FGISMPWADDIBOF-UHFFFAOYSA-N	CC1CCC(C2CCCCC2)C1C3CCCCC3	Augmented_WireFrame	8
FGISMPWADDIBOF-UHFFFAOYSA-N	CC1CCC(C2CCCCC2)C1C3CCCCC3	Decorated_WireFrame	9
XDDVPYUEAYKJAG-UHFFFAOYSA-N	C1CCC(CC1)C2CCCC2C3CCCCC3	Basic_WireFrame	10
NIUAGEVCVWHMTA-PIRNEEEYSA-N	CS(=O)(=O)c1ccc(cc1)n2nc(cc2c3ccc([123I])cc3)C(F)(F)F	Molecule	1
IYQBBPZGSNHUDK-UHFFFAOYSA-N	Cc1cc(c2ccccc2)n(n1)c3ccc(cc3)S(=O)(=O)C	Augmented_Scaffold	2
IDCXLYCLPHRSAZ-UHFFFAOYSA-N	c1ccc(cc1)c2ccnn2c3ccccc3	Decorated_Scaffold	3
IDCXLYCLPHRSAZ-UHFFFAOYSA-N	c1ccc(cc1)c2ccnn2c3ccccc3	Basic_Scaffold	4
TVVMMWHELHZBDT-UHFFFAOYSA-N	CC1=CC(C(=C1)c2ccccc2)c3ccc(cc3)[C](=C)(=C)C	Augmented_Framework	5
XBINOVBNAGGKHM-UHFFFAOYSA-N	C1=CC(C(=C1)c2ccccc2)c3ccccc3	Decorated_Framework	6
XBINOVBNAGGKHM-UHFFFAOYSA-N	C1=CC(C(=C1)c2ccccc2)c3ccccc3	Basic_Framework	7
XFTBKNXYSSNWEK-UHFFFAOYSA-N	CC1CC(C2CCCCC2)C(C1)C3CCC(CC3)C(C)(C)C	Augmented_WireFrame	8
XDDVPYUEAYKJAG-UHFFFAOYSA-N	C1CCC(CC1)C2CCCC2C3CCCCC3	Decorated_WireFrame	9
XDDVPYUEAYKJAG-UHFFFAOYSA-N	C1CCC(CC1)C2CCCC2C3CCCCC3	Basic_WireFrame	10
VMUJASMKVZSIID-UHFFFAOYSA-N	NCc1c(c2ccccc2)c(C(=O)O)c3ccccn13	Molecule	1
FDZINUGHENCVMB-UHFFFAOYSA-N	Cc1c(c2ccccc2)c(C)n3ccccc13	Augmented_Scaffold	2
JMCYJDYOEWQZDE-UHFFFAOYSA-N	c1ccc(cc1)c2cc3ccccn3c2	Decorated_Scaffold	3
JMCYJDYOEWQZDE-UHFFFAOYSA-N	c1ccc(cc1)c2cc3ccccn3c2	Basic_Scaffold	4
BOHYCZQSJFCSCD-UHFFFAOYSA-N	CC1=C(C(=C2C=CC=CC12)C)c3ccccc3	Augmented_Framework	5
CALKRTYGXYKIOW-UHFFFAOYSA-N	C1=CC2C=C(C=C2C=C1)c3ccccc3	Decorated_Framework	6
CALKRTYGXYKIOW-UHFFFAOYSA-N	C1=CC2C=C(C=C2C=C1)c3ccccc3	Basic_Framework	7
LQGSPDZNNQFDJB-UHFFFAOYSA-N	CC1C2CCCCC2C(C)C1C3CCCCC3	Augmented_WireFrame	8
JXASEBKWWMNGBY-UHFFFAOYSA-N	C1CCC(CC1)C2CC3CCCCC3C2	Decorated_WireFrame	9
JXASEBKWWMNGBY-UHFFFAOYSA-N	C1CCC(CC1)C2CC3CCCCC3C2	Basic_WireFrame	10
GZZSNYHXTMHGFF-UHFFFAOYSA-N	NNC(=O)c1cc(c2ccc3OCOc3c2)n(n1)c4ccc(cc4)S(=O)(=O)N	Molecule	1
OYDKQXBVVNUQJF-UHFFFAOYSA-N	Cc1cc(c2ccc3OCOc3c2)n(n1)c4ccccc4	Augmented_Scaffold	2
HGOHQESAWOVVER-UHFFFAOYSA-N	C1Oc2ccc(cc2O1)c3ccnn3c4ccccc4	Decorated_Scaffold	3
HGOHQESAWOVVER-UHFFFAOYSA-N	C1Oc2ccc(cc2O1)c3ccnn3c4ccccc4	Basic_Scaffold	4
VSHUHJQZOZPEBS-UHFFFAOYSA-N	CC1=CC(C(=C1)c2ccc3CCCc3c2)c4ccccc4	Augmented_Framework	5
NHAZWFSZPUNCQB-UHFFFAOYSA-N	C1Cc2ccc(cc2C1)C3=CC=CC3c4ccccc4	Decorated_Framework	6
NHAZWFSZPUNCQB-UHFFFAOYSA-N	C1Cc2ccc(cc2C1)C3=CC=CC3c4ccccc4	Basic_Framework	7
UJSJKOKBYQUBNC-UHFFFAOYSA-N	CC1CC(C2CCCCC2)C(C1)C3CCC4CCCC4C3	Augmented_WireFrame	8
DOQAWQZDQDSYGO-UHFFFAOYSA-N	C1CCC(CC1)C2CCCC2C3CCC4CCCC4C3	Decorated_WireFrame	9
DOQAWQZDQDSYGO-UHFFFAOYSA-N	C1CCC(CC1)C2CCCC2C3CCC4CCCC4C3	Basic_WireFrame	10
YWZHJEFVDTUIAA-AWDFDDCISA-N	Cc1ccc(cc1)c2cc(C[18F])nn2c3ccc(cc3)S(=O)(=O)C	Molecule	1
IYLHMKRFVFTKFR-UHFFFAOYSA-N	Cc1ccc(cc1)c2ccnn2c3ccc(cc3)S(=O)(=O)C	Augmented_Scaffold	2
IDCXLYCLPHRSAZ-UHFFFAOYSA-N	c1ccc(cc1)c2ccnn2c3ccccc3	Decorated_Scaffold	3
IDCXLYCLPHRSAZ-UHFFFAOYSA-N	c1ccc(cc1)c2ccnn2c3ccccc3	Basic_Scaffold	4
LQXBJCIBOCFNSY-UHFFFAOYSA-N	Cc1ccc(cc1)C2=CC=CC2c3ccc(cc3)[C](=C)(=C)C	Augmented_Framework	5
XBINOVBNAGGKHM-UHFFFAOYSA-N	C1=CC(C(=C1)c2ccccc2)c3ccccc3	Decorated_Framework	6
XBINOVBNAGGKHM-UHFFFAOYSA-N	C1=CC(C(=C1)c2ccccc2)c3ccccc3	Basic_Framework	7
WFRYUNLNYIIXTG-UHFFFAOYSA-N	CC1CCC(CC1)C2CCCC2C3CCC(CC3)C(C)(C)C	Augmented_WireFrame	8
XDDVPYUEAYKJAG-UHFFFAOYSA-N	C1CCC(CC1)C2CCCC2C3CCCCC3	Decorated_WireFrame	9
XDDVPYUEAYKJAG-UHFFFAOYSA-N	C1CCC(CC1)C2CCCC2C3CCCCC3	Basic_WireFrame	10
AACXOSPRTYPFDW-UHFFFAOYSA-N	CC(C)S(=O)(=O)C1=C(O)N(Cc2ccccc2)C(=O)c3ccc(Cl)cc13	Molecule	1
GTJRSGTWVNICEI-UHFFFAOYSA-N	CCS(=O)(=O)C1=CN(Cc2ccccc2)C(=O)c3ccccc13	Augmented_Scaffold	2
OKPSATHLOHKORM-UHFFFAOYSA-N	O=C1N(Cc2ccccc2)C=Cc3ccccc13	Decorated_Scaffold	3
MPWKDYLNPVYUCY-UHFFFAOYSA-N	C(N1Cc2ccccc2C=C1)c3ccccc3	Basic_Scaffold	4
GNILYNOUQKXAOO-UHFFFAOYSA-N	CC[C](=C)(=C)C1=CC(Cc2ccccc2)C(=C)c3ccccc13	Augmented_Framework	5
OMIODEMOPULKQE-UHFFFAOYSA-N	C=C1C(Cc2ccccc2)C=Cc3ccccc13	Decorated_Framework	6
SLYNOHQZJUTBTK-UHFFFAOYSA-N	C(C1Cc2ccccc2C=C1)c3ccccc3	Basic_Framework	7
OEUYOLSOBUAKSQ-UHFFFAOYSA-N	CCC(C)(C)C1CC(CC2CCCCC2)C(C)C3CCCCC13	Augmented_WireFrame	8
BYACDBMJIVVALY-UHFFFAOYSA-N	CC1C(CC2CCCCC2)CCC3CCCCC13	Decorated_WireFrame	9
HOYXUOXDDRHDOU-UHFFFAOYSA-N	C(C1CCCCC1)C2CCC3CCCCC3C2	Basic_WireFrame	10
RABYEWNXHPWOIR-UHFFFAOYSA-N	COc1ccc2c(c1)c(CC(=O)NCCCCNC(=O)c3ccc(C(=O)O)c(c3)C4=C5C=C6CCC[N]7=C6C(=C5Oc8c9CCCN%10CCCc(cc48)c9%10)CCC7)c(C)n2C(=O)c%11ccc(Cl)cc%11	Molecule	1
ZPEWFFHYJPPXGB-UHFFFAOYSA-N	COc1ccc2c(c1)c(CC(=O)NCCCCNC(=O)c3ccc(C)c(c3)C4=C5C=C6CCC[N]7=C6C(=C5Oc8c9CCCN%10CCCc(cc48)c9%10)CCC7)cn2C(=O)c%11ccccc%11	Augmented_Scaffold	2
UIAPSMKJNCDSFF-UHFFFAOYSA-N	O=C(Cc1cn(C(=O)c2ccccc2)c3ccccc13)NCCCCNC(=O)c4cccc(c4)C5=C6C=C7CCC[N]8=C7C(=C6Oc9c%10CCCN%11CCCc(cc59)c%10%11)CCC8	Decorated_Scaffold	3
IXHCCVGBGKTSHX-UHFFFAOYSA-N	C(CCNCc1cccc(c1)C2=C3C=C4CCC[N]5=C4C(=C3Oc6c7CCCN8CCCc(cc26)c78)CCC5)CNCCc9cn(Cc%10ccccc%10)c%11ccccc9%11	Basic_Scaffold	4
PXRPLBQLUPYCAI-UHFFFAOYSA-N	CCc1ccc2C(C=C(CC(=C)CCCCCCC(=C)c3ccc(C)c(c3)C4=C5C=C6CCCC7=C6C(=C5Cc8c9CCCC%10CCCc(cc48)c9%10)CCC7)c2c1)C(=C)c%11ccccc%11	Augmented_Framework	5
WNLQBQGXKVGPCO-UHFFFAOYSA-N	C=C(CCCCCCC(=C)c1cccc(c1)C2=C3C=C4CCCC5=C4C(=C3Cc6c7CCCC8CCCc(cc26)c78)CCC5)CC9=CC(C(=C)c%10ccccc%10)c%11ccccc9%11	Decorated_Framework	6
QCLHTOVDQHDVRX-UHFFFAOYSA-N	C(CCCCC1=CC(Cc2ccccc2)c3ccccc13)CCCCc4cccc(c4)C5=C6C=C7CCCC8=C7C(=C6Cc9c%10CCCC%11CCCc(cc59)c%10%11)CCC8	Basic_Framework	7
FQHZYHUCHHSZNB-UHFFFAOYSA-N	CCC1CCC2C(CC(CC(C)CCCCCCC(C)C3CCC(C)C(C3)C4C5CC6CCCC7CCCC(C5CC8C9CCCC%10CCCC(CC48)C9%10)C67)C2C1)C(C)C%11CCCCC%11	Augmented_WireFrame	8
VSRDGKFHCHEYKH-UHFFFAOYSA-N	CC(CCCCCCC(C)C1CCCC(C1)C2C3CC4CCCC5CCCC(C3CC6C7CCCC8CCCC(CC26)C78)C45)CC9CC(C(C)C%10CCCCC%10)C%11CCCCC9%11	Decorated_WireFrame	9
HVKPHLKFBDFXHS-UHFFFAOYSA-N	C(CCCCC1CCCC(C1)C2C3CC4CCCC5CCCC(C3CC6C7CCCC8CCCC(CC26)C78)C45)CCCCC9CC(CC%10CCCCC%10)C%11CCCCC9%11	Basic_WireFrame	10
ANGTYJQSMCLDLI-NRFANRHFSA-N	O=C(Nc1ccccc1)N2CCc3ccccc3[C@@H]2c4ccccc4	Molecule	1
ANGTYJQSMCLDLI-NRFANRHFSA-N	O=C(Nc1ccccc1)N2CCc3ccccc3[C@@H]2c4ccccc4	Augmented_Scaffold	2
ANGTYJQSMCLDLI-NRFANRHFSA-N	O=C(Nc1ccccc1)N2CCc3ccccc3[C@@H]2c4ccccc4	Decorated_Scaffold	3
JKZVVKMXKPASKL-QFIPXVFZSA-N	C(Nc1ccccc1)N2CCc3ccccc3[C@@H]2c4ccccc4	Basic_Scaffold	4
VQJBEJOERREHMM-XSWBTSGESA-N	C=C(Cc1ccccc1)C2CCc3ccccc3C2c4ccccc4	Augmented_Framework	5
VQJBEJOERREHMM-UHFFFAOYSA-N	C=C(Cc1ccccc1)C2CCc3ccccc3C2c4ccccc4	Decorated_Framework	6
YGXOGTFWVAAZNB-UHFFFAOYSA-N	C(Cc1ccccc1)C2CCc3ccccc3C2c4ccccc4	Basic_Framework	7
JHJUUZBEAHCMBH-UHFFFAOYSA-N	CC(CC1CCCCC1)C2CCC3CCCCC3C2C4CCCCC4	Augmented_WireFrame	8
JHJUUZBEAHCMBH-UHFFFAOYSA-N	CC(CC1CCCCC1)C2CCC3CCCCC3C2C4CCCCC4	Decorated_WireFrame	9
HIRONBSTTNJSLP-UHFFFAOYSA-N	C(CC1CCC2CCCCC2C1C3CCCCC3)C4CCCCC4	Basic_WireFrame	10
LWZBBNWYOITRHC-BJUDXGSMSA-N	[11CH3]Oc1cc(NCc2cccs2)nc(n1)c3ccc(cc3)S(=O)(=O)C	Molecule	1
LWZBBNWYOITRHC-BJUDXGSMSA-N	[11CH3]Oc1cc(NCc2cccs2)nc(n1)c3ccc(cc3)S(=O)(=O)C	Augmented_Scaffold	2
ORGLOBLMKFEHGG-UHFFFAOYSA-N	C(Nc1ccnc(n1)c2ccccc2)c3cccs3	Decorated_Scaffold	3
ORGLOBLMKFEHGG-UHFFFAOYSA-N	C(Nc1ccnc(n1)c2ccccc2)c3cccs3	Basic_Scaffold	4
OFTWGZUTACHJQA-UHFFFAOYSA-N	CCc1cc(CCC2=CC=CC2)cc(c1)c3ccc(cc3)[C](=C)(=C)C	Augmented_Framework	5
SWWYVYYKQNHCJB-UHFFFAOYSA-N	C(Cc1cccc(c1)c2ccccc2)C3=CC=CC3	Decorated_Framework	6
SWWYVYYKQNHCJB-UHFFFAOYSA-N	C(Cc1cccc(c1)c2ccccc2)C3=CC=CC3	Basic_Framework	7
PALRQZXULVYCFZ-UHFFFAOYSA-N	CCC1CC(CCC2CCCC2)CC(C1)C3CCC(CC3)C(C)(C)C	Augmented_WireFrame	8
QVVQIAZGSQLDRG-UHFFFAOYSA-N	C(CC1CCCC(C1)C2CCCCC2)C3CCCC3	Decorated_WireFrame	9
QVVQIAZGSQLDRG-UHFFFAOYSA-N	C(CC1CCCC(C1)C2CCCCC2)C3CCCC3	Basic_WireFrame	10
OZVJBYRWIYKELU-JJFYIABZSA-N	C\C(=N\NC(=O)c1cc(c2ccc3OCOc3c2)n(n1)c4ccc(cc4)S(=O)(=O)N)\C(=O)O	Molecule	1
TVMXRTOZKWSTBQ-QFOIDUMCSA-N	CC=NNC(=O)c1cc(c2ccc3OCOc3c2)n(n1)c4ccccc4	Augmented_Scaffold	2
HGOHQESAWOVVER-UHFFFAOYSA-N	C1Oc2ccc(cc2O1)c3ccnn3c4ccccc4	Decorated_Scaffold	3
HGOHQESAWOVVER-UHFFFAOYSA-N	C1Oc2ccc(cc2O1)c3ccnn3c4ccccc4	Basic_Scaffold	4
NPWSLBFLYLIFEW-ONEGZZNKSA-N	CC=CCC(=C)C1=CC(C(=C1)c2ccc3CCCc3c2)c4ccccc4	Augmented_Framework	5
NHAZWFSZPUNCQB-UHFFFAOYSA-N	C1Cc2ccc(cc2C1)C3=CC=CC3c4ccccc4	Decorated_Framework	6
NHAZWFSZPUNCQB-UHFFFAOYSA-N	C1Cc2ccc(cc2C1)C3=CC=CC3c4ccccc4	Basic_Framework	7
RGRJCDJRNJYTLR-UHFFFAOYSA-N	CCCCC(C)C1CC(C2CCCCC2)C(C1)C3CCC4CCCC4C3	Augmented_WireFrame	8
DOQAWQZDQDSYGO-UHFFFAOYSA-N	C1CCC(CC1)C2CCCC2C3CCC4CCCC4C3	Decorated_WireFrame	9
DOQAWQZDQDSYGO-UHFFFAOYSA-N	C1CCC(CC1)C2CCCC2C3CCC4CCCC4C3	Basic_WireFrame	10
VZQNKWFVWMPVJH-UHFFFAOYSA-N	CC(=O)Oc1ccc(OC(=O)C)c(c1)S(=O)(=O)O	Molecule	1
AKOGNYJNGMLDOA-UHFFFAOYSA-N	CC(=O)Oc1ccc(OC(=O)C)cc1	Augmented_Scaffold	2
UHOVQNZJYSORNB-UHFFFAOYSA-N	c1ccccc1	Decorated_Scaffold	3
UHOVQNZJYSORNB-UHFFFAOYSA-N	c1ccccc1	Basic_Scaffold	4
WSUUKZYSMLRZCI-UHFFFAOYSA-N	CC(=C)Cc1ccc(CC(=C)C)cc1	Augmented_Framework	5
UHOVQNZJYSORNB-UHFFFAOYSA-N	c1ccccc1	Decorated_Framework	6
UHOVQNZJYSORNB-UHFFFAOYSA-N	c1ccccc1	Basic_Framework	7
YSPZBCQYHXRQMG-UHFFFAOYSA-N	CC(C)CC1CCC(CC(C)C)CC1	Augmented_WireFrame	8
XDTMQSROBMDMFD-UHFFFAOYSA-N	C1CCCCC1	Decorated_WireFrame	9
XDTMQSROBMDMFD-UHFFFAOYSA-N	C1CCCCC1	Basic_WireFrame	10
GXMBHQRROXQUJS-UHFFFAOYSA-N	CCCCC#CCSc1ccccc1OC(=O)C	Molecule	1
GXMBHQRROXQUJS-UHFFFAOYSA-N	CCCCC#CCSc1ccccc1OC(=O)C	Augmented_Scaffold	2
UHOVQNZJYSORNB-UHFFFAOYSA-N	c1ccccc1	Decorated_Scaffold	3
UHOVQNZJYSORNB-UHFFFAOYSA-N	c1ccccc1	Basic_Scaffold	4
HEFVIWHBYHJYOS-UHFFFAOYSA-N	CCCCC#CCCc1ccccc1CC(=C)C	Augmented_Framework	5
UHOVQNZJYSORNB-UHFFFAOYSA-N	c1ccccc1	Decorated_Framework	6
UHOVQNZJYSORNB-UHFFFAOYSA-N	c1ccccc1	Basic_Framework	7
YSZTZOZAWDGBLA-UHFFFAOYSA-N	CCCCCCCCC1CCCCC1CC(C)C	Augmented_WireFrame	8
XDTMQSROBMDMFD-UHFFFAOYSA-N	C1CCCCC1	Decorated_WireFrame	9
XDTMQSROBMDMFD-UHFFFAOYSA-N	C1CCCCC1	Basic_WireFrame	10
ZSXSJHDKRRKQAU-YDZHTSKRSA-N	NS(=O)(=O)c1ccc(cc1)N2C(=S)S\C(=C\c3cn(nc3c4ccc5OCOc5c4)c6ccccc6)\C2=O	Molecule	1
USDQCMZOHAHJSJ-OEAKJJBVSA-N	O=C1N(C(=S)S/C/1=C/c2cn(nc2c3ccc4OCOc4c3)c5ccccc5)c6ccccc6	Augmented_Scaffold	2
USDQCMZOHAHJSJ-OEAKJJBVSA-N	O=C1N(C(=S)S/C/1=C/c2cn(nc2c3ccc4OCOc4c3)c5ccccc5)c6ccccc6	Decorated_Scaffold	3
FMSCHGMTOHJHFL-YDZHTSKRSA-N	C1Oc2ccc(cc2O1)c3nn(cc3\C=C\4/CN(CS4)c5ccccc5)c6ccccc6	Basic_Scaffold	4
JNVZSWOQAUHBHR-COEJQBHMSA-N	C=C1C\C(=C\C2=CC(C=C2c3ccc4CCCc4c3)c5ccccc5)\C(=C)C1c6ccccc6	Augmented_Framework	5
JNVZSWOQAUHBHR-COEJQBHMSA-N	C=C1C\C(=C\C2=CC(C=C2c3ccc4CCCc4c3)c5ccccc5)\C(=C)C1c6ccccc6	Decorated_Framework	6
MWYSOCNJUSVEMJ-NMWGTECJSA-N	C1Cc2ccc(cc2C1)C3=CC(C=C3\C=C/4\CCC(C4)c5ccccc5)c6ccccc6	Basic_Framework	7
MMXNNCIVJOKGAG-UHFFFAOYSA-N	CC1CC(CC2CC(CC2C3CCC4CCCC4C3)C5CCCCC5)C(C)C1C6CCCCC6	Augmented_WireFrame	8
MMXNNCIVJOKGAG-UHFFFAOYSA-N	CC1CC(CC2CC(CC2C3CCC4CCCC4C3)C5CCCCC5)C(C)C1C6CCCCC6	Decorated_WireFrame	9
VRDBTCCLQOHZSM-UHFFFAOYSA-N	C(C1CCC(C1)C2CCCCC2)C3CC(CC3C4CCC5CCCC5C4)C6CCCCC6	Basic_WireFrame	10
IPUXISVPZLIZNP-UHFFFAOYSA-N	CS(=O)(=O)c1ccc(cc1)C2=C(C(=O)OC2)c3ccc(CO)cc3	Molecule	1
BLBVOPKWOIXAFD-UHFFFAOYSA-N	Cc1ccc(cc1)C2=C(COC2=O)c3ccc(cc3)S(=O)(=O)C	Augmented_Scaffold	2
CPBAHTZRJQATEJ-UHFFFAOYSA-N	O=C1OCC(=C1c2ccccc2)c3ccccc3	Decorated_Scaffold	3
NJSYIBMIYGRJEN-UHFFFAOYSA-N	C1OCC(=C1c2ccccc2)c3ccccc3	Basic_Scaffold	4
CRXNVLJZCVXOGZ-UHFFFAOYSA-N	Cc1ccc(cc1)C2=C(CCC2=C)c3ccc(cc3)[C](=C)(=C)C	Augmented_Framework	5
WKOHGEIOKMGRAV-UHFFFAOYSA-N	C=C1CCC(=C1c2ccccc2)c3ccccc3	Decorated_Framework	6
AUVWCPCEPJBZAG-UHFFFAOYSA-N	C1CC(=C(C1)c2ccccc2)c3ccccc3	Basic_Framework	7
QJRHEODBOCLVOR-UHFFFAOYSA-N	CC1CCC(CC1)C2C(C)CCC2C3CCC(CC3)C(C)(C)C	Augmented_WireFrame	8
FGISMPWADDIBOF-UHFFFAOYSA-N	CC1CCC(C2CCCCC2)C1C3CCCCC3	Decorated_WireFrame	9
XDDVPYUEAYKJAG-UHFFFAOYSA-N	C1CCC(CC1)C2CCCC2C3CCCCC3	Basic_WireFrame	10
NVXXALPTSLXRFC-UHFFFAOYSA-N	Cc1cc(c2c(C)nn(c2O)c3ccc(cc3)S(=O)(=O)N)n(n1)c4ccccc4	Molecule	1
LAYSEACHARJGBV-UHFFFAOYSA-N	Cc1cc(c2cn(nc2C)c3ccccc3)n(n1)c4ccccc4	Augmented_Scaffold	2
DTIHBKAOERBXGV-UHFFFAOYSA-N	c1ccc(cc1)n2cc(cn2)c3ccnn3c4ccccc4	Decorated_Scaffold	3
DTIHBKAOERBXGV-UHFFFAOYSA-N	c1ccc(cc1)n2cc(cn2)c3ccnn3c4ccccc4	Basic_Scaffold	4
QPUASNDIVMENQT-UHFFFAOYSA-N	CC1=CC(C(=C1)C2=CC(C=C2C)c3ccccc3)c4ccccc4	Augmented_Framework	5
ZMGGSHCUYDQTKL-UHFFFAOYSA-N	C1=CC(C(=C1)C2=CC(C=C2)c3ccccc3)c4ccccc4	Decorated_Framework	6
ZMGGSHCUYDQTKL-UHFFFAOYSA-N	C1=CC(C(=C1)C2=CC(C=C2)c3ccccc3)c4ccccc4	Basic_Framework	7
ZHLDOGWZMJGKAB-UHFFFAOYSA-N	CC1CC(C2CCCCC2)C(C1)C3CC(CC3C)C4CCCCC4	Augmented_WireFrame	8
DLPJIUUSCVRVTJ-UHFFFAOYSA-N	C1CCC(CC1)C2CCC(C2)C3CCCC3C4CCCCC4	Decorated_WireFrame	9
DLPJIUUSCVRVTJ-UHFFFAOYSA-N	C1CCC(CC1)C2CCC(C2)C3CCCC3C4CCCCC4	Basic_WireFrame	10
MNJVRJDLRVPLFE-UHFFFAOYSA-N	Cc1ccc(cn1)c2ncc(Cl)cc2c3ccc(cc3)S(=O)(=O)C	Molecule	1
DJQFDIJHIDCKJV-UHFFFAOYSA-N	Cc1ccc(cn1)c2ncccc2c3ccc(cc3)S(=O)(=O)C	Augmented_Scaffold	2
CAIABANCFFKLNY-UHFFFAOYSA-N	c1ccc(cc1)c2cccnc2c3cccnc3	Decorated_Scaffold	3
CAIABANCFFKLNY-UHFFFAOYSA-N	c1ccc(cc1)c2cccnc2c3cccnc3	Basic_Scaffold	4
XJPMVSXAGIQVED-UHFFFAOYSA-N	Cc1ccc(cc1)c2ccccc2c3ccc(cc3)[C](=C)(=C)C	Augmented_Framework	5
OIAQMFOKAXHPNH-UHFFFAOYSA-N	c1ccc(cc1)c2ccccc2c3ccccc3	Decorated_Framework	6
OIAQMFOKAXHPNH-UHFFFAOYSA-N	c1ccc(cc1)c2ccccc2c3ccccc3	Basic_Framework	7
MPHWAIJFZDTJJT-UHFFFAOYSA-N	CC1CCC(CC1)C2CCCCC2C3CCC(CC3)C(C)(C)C	Augmented_WireFrame	8
JSVILEFZXZLOES-UHFFFAOYSA-N	C1CCC(CC1)C2CCCCC2C3CCCCC3	Decorated_WireFrame	9
JSVILEFZXZLOES-UHFFFAOYSA-N	C1CCC(CC1)C2CCCCC2C3CCCCC3	Basic_WireFrame	10
QVPDRFYJQHCIEB-UHFFFAOYSA-N	OC(=O)C1=Cc2cc(ccc2OC1C(F)(F)F)S(F)(F)(F)(F)F	Molecule	1
ALEQKJOHODTDTC-UHFFFAOYSA-N	CC1Oc2ccccc2C=C1C	Augmented_Scaffold	2
KYNSBQPICQTCGU-UHFFFAOYSA-N	C1Oc2ccccc2C=C1	Decorated_Scaffold	3
KYNSBQPICQTCGU-UHFFFAOYSA-N	C1Oc2ccccc2C=C1	Basic_Scaffold	4
BHOPRMHWYPVJPL-UHFFFAOYSA-N	CC1Cc2ccccc2C=C1C	Augmented_Framework	5
KEIFWROAQVVDBN-UHFFFAOYSA-N	C1Cc2ccccc2C=C1	Decorated_Framework	6
KEIFWROAQVVDBN-UHFFFAOYSA-N	C1Cc2ccccc2C=C1	Basic_Framework	7
UBGLIVPMNDOOTE-UHFFFAOYSA-N	CC1CC2CCCCC2CC1C	Augmented_WireFrame	8
NNBZCPXTIHJBJL-UHFFFAOYSA-N	C1CCC2CCCCC2C1	Decorated_WireFrame	9
NNBZCPXTIHJBJL-UHFFFAOYSA-N	C1CCC2CCCCC2C1	Basic_WireFrame	10
VKVMVOYMHRMXOY-GDHFJQHYSA-N	CC(=O)OCO\N=[N+](/[O-])\N1CCC[C@H]1C(=O)OCc2ccc(cc2)C3=C(COC3=O)c4ccc(cc4)S(=O)(=O)C	Molecule	1
CHWBECXKQIZKAO-JPUYLNEOSA-O	CC(=O)OCON=[NH+]N1CCC[C@H]1C(=O)OCc2ccc(cc2)C3=C(COC3=O)c4ccc(cc4)S(=O)(=O)C	Augmented_Scaffold	2
PXILHPZZOBORDR-IBGZPJMESA-N	O=C(OCc1ccc(cc1)C2=C(COC2=O)c3ccccc3)[C@@H]4CCCN4	Decorated_Scaffold	3
PIOOPJLGTOOHLJ-FQEVSTJZSA-N	C(OCc1ccc(cc1)C2=C(COC2)c3ccccc3)[C@@H]4CCCN4	Basic_Scaffold	4
QUKIDTYEDRKSAS-HQCZTECQSA-N	CC(=C)CCCC=CC1CCCC1C(=C)CCc2ccc(cc2)C3=C(CCC3=C)c4ccc(cc4)[C](=C)(=C)C	Augmented_Framework	5
VQYCMWWVNNRBJD-UHFFFAOYSA-N	C=C(CCc1ccc(cc1)C2=C(CCC2=C)c3ccccc3)C4CCCC4	Decorated_Framework	6
HYGQXSLDARUQHG-UHFFFAOYSA-N	C(CC1CCCC1)Cc2ccc(cc2)C3=C(CCC3)c4ccccc4	Basic_Framework	7
RQISAIVUCBCEHQ-UHFFFAOYSA-N	CC(C)CCCCCC1CCCC1C(C)CCC2CCC(CC2)C3C(C)CCC3C4CCC(CC4)C(C)(C)C	Augmented_WireFrame	8
OKUUYJSYCZPPLX-UHFFFAOYSA-N	CC(CCC1CCC(CC1)C2C(C)CCC2C3CCCCC3)C4CCCC4	Decorated_WireFrame	9
SDVOPAXHCOHIAB-UHFFFAOYSA-N	C(CC1CCCC1)CC2CCC(CC2)C3CCCC3C4CCCCC4	Basic_WireFrame	10
IRNOVODXFRDMMA-UHFFFAOYSA-J	COc1c(OCCCOC(=O)CCC(=O)O[Pt]2(Cl)OC(=O)C3(CC(=O)C3)C(=O)O2)cc(O)c4C(=O)C=C(Oc14)c5ccccc5	Molecule	1
DPLSLYAXECCAKX-UHFFFAOYSA-K	COc1c(OCCCOC(=O)CCC(=O)O[Pt]2OC(=O)C3(CC(=O)C3)C(=O)O2)ccc4C(=O)C=C(Oc14)c5ccccc5	Augmented_Scaffold	2
KTJYRNOBWPIIAD-UHFFFAOYSA-K	O=C(CCC(=O)O[Pt]1OC(=O)C2(CC(=O)C2)C(=O)O1)OCCCOc3ccc4C(=O)C=C(Oc4c3)c5ccccc5	Decorated_Scaffold	3
WIQLEJUNTSKNFT-UHFFFAOYSA-N	C(CCO[Pt]1OCC2(CCC2)CO1)COCCCOc3ccc4CC=C(Oc4c3)c5ccccc5	Basic_Scaffold	4
QNUFDOIYAIWPAT-UHFFFAOYSA-N	CCc1c(CCCCCC(=C)CCC(=C)CC2CC(=C)C3(CC(=C)C3)C(=C)C2)ccc4C(=C)C=C(Cc14)c5ccccc5	Augmented_Framework	5
XSUWCYNDPIDOTM-UHFFFAOYSA-N	C=C(CCCCCc1ccc2C(=C)C=C(Cc2c1)c3ccccc3)CCC(=C)CC4CC(=C)C5(CC(=C)C5)C(=C)C4	Decorated_Framework	6
LWUALZPGQGCEJX-UHFFFAOYSA-N	C(CCCCCc1ccc2CC=C(Cc2c1)c3ccccc3)CCCCC4CCC5(CCC5)CC4	Basic_Framework	7
LQCCVDOFBUIDQD-UHFFFAOYSA-N	CCC1C(CCCCCC(C)CCC(C)CC2CC(C)C3(CC(C)C3)C(C)C2)CCC4C(C)CC(CC14)C5CCCCC5	Augmented_WireFrame	8
AWKPGODKKQIWJL-UHFFFAOYSA-N	CC(CCCCCC1CCC2C(C)CC(CC2C1)C3CCCCC3)CCC(C)CC4CC(C)C5(CC(C)C5)C(C)C4	Decorated_WireFrame	9
XLYTZAPPUFYSSO-UHFFFAOYSA-N	C(CCCCCC1CCC2CCC(CC2C1)C3CCCCC3)CCCCC4CCC5(CCC5)CC4	Basic_WireFrame	10
BVRNERFWPQRVJB-UHFFFAOYSA-N	OC(=O)Cc1ccc2OCCOc2c1	Molecule	1
QSNNGOUNLVCFPU-UHFFFAOYSA-N	CCc1ccc2OCCOc2c1	Augmented_Scaffold	2
BNBQRQQYDMDJAH-UHFFFAOYSA-N	C1COc2ccccc2O1	Decorated_Scaffold	3
BNBQRQQYDMDJAH-UHFFFAOYSA-N	C1COc2ccccc2O1	Basic_Scaffold	4
DLHGUEXPTGUBGR-UHFFFAOYSA-N	CCc1ccc2CCCCc2c1	Augmented_Framework	5
CXWXQJXEFPUFDZ-UHFFFAOYSA-N	C1CCc2ccccc2C1	Decorated_Framework	6
CXWXQJXEFPUFDZ-UHFFFAOYSA-N	C1CCc2ccccc2C1	Basic_Framework	7
HLQZZLGOHWUHQM-UHFFFAOYSA-N	CCC1CCC2CCCCC2C1	Augmented_WireFrame	8
NNBZCPXTIHJBJL-UHFFFAOYSA-N	C1CCC2CCCCC2C1	Decorated_WireFrame	9
NNBZCPXTIHJBJL-UHFFFAOYSA-N	C1CCC2CCCCC2C1	Basic_WireFrame	10
FSULBWGIEPEIRN-UHFFFAOYSA-N	CNS(=O)(=O)c1cc2OCOc2cc1Cc3ccccc3	Molecule	1
FSULBWGIEPEIRN-UHFFFAOYSA-N	CNS(=O)(=O)c1cc2OCOc2cc1Cc3ccccc3	Augmented_Scaffold	2
FDTVPJJPRVAQMG-UHFFFAOYSA-N	C(c1ccccc1)c2ccc3OCOc3c2	Decorated_Scaffold	3
FDTVPJJPRVAQMG-UHFFFAOYSA-N	C(c1ccccc1)c2ccc3OCOc3c2	Basic_Scaffold	4
MXYGEIOBWVMFBY-UHFFFAOYSA-N	CC[C](=C)(=C)c1cc2CCCc2cc1Cc3ccccc3	Augmented_Framework	5
GPBHQTNHTKCRCN-UHFFFAOYSA-N	C(c1ccccc1)c2ccc3CCCc3c2	Decorated_Framework	6
GPBHQTNHTKCRCN-UHFFFAOYSA-N	C(c1ccccc1)c2ccc3CCCc3c2	Basic_Framework	7
LCADKRONNZPHAO-UHFFFAOYSA-N	CCC(C)(C)C1CC2CCCC2CC1CC3CCCCC3	Augmented_WireFrame	8
BVDQHJOLQLJALX-UHFFFAOYSA-N	C(C1CCCCC1)C2CCC3CCCC3C2	Decorated_WireFrame	9
BVDQHJOLQLJALX-UHFFFAOYSA-N	C(C1CCCCC1)C2CCC3CCCC3C2	Basic_WireFrame	10
CAHWFUVSYIUURD-UHFFFAOYSA-N	Nc1nc(cc(c2ccccc2)c1C#N)c3ccc(cc3)n4cnnn4	Molecule	1
IXUXJKBCGOMBOL-UHFFFAOYSA-N	Cc1cnc(cc1c2ccccc2)c3ccc(cc3)n4cnnn4	Augmented_Scaffold	2
RHTSKZHXFBJECE-UHFFFAOYSA-N	c1ccc(cc1)c2ccnc(c2)c3ccc(cc3)n4cnnn4	Decorated_Scaffold	3
RHTSKZHXFBJECE-UHFFFAOYSA-N	c1ccc(cc1)c2ccnc(c2)c3ccc(cc3)n4cnnn4	Basic_Scaffold	4
LBOBWEWEDQLUAP-UHFFFAOYSA-N	Cc1ccc(cc1c2ccccc2)c3ccc(cc3)C4C=CC=C4	Augmented_Framework	5
BNAWEYMXJNSZPA-UHFFFAOYSA-N	C1=CC(C=C1)c2ccc(cc2)c3cccc(c3)c4ccccc4	Decorated_Framework	6
BNAWEYMXJNSZPA-UHFFFAOYSA-N	C1=CC(C=C1)c2ccc(cc2)c3cccc(c3)c4ccccc4	Basic_Framework	7
CMTVUFWAOIHWRP-UHFFFAOYSA-N	CC1CCC(CC1C2CCCCC2)C3CCC(CC3)C4CCCC4	Augmented_WireFrame	8
STLNYLOJTZOYQC-UHFFFAOYSA-N	C1CCC(CC1)C2CCCC(C2)C3CCC(CC3)C4CCCC4	Decorated_WireFrame	9
STLNYLOJTZOYQC-UHFFFAOYSA-N	C1CCC(CC1)C2CCCC(C2)C3CCC(CC3)C4CCCC4	Basic_WireFrame	10
KYHGSDBZLLKHSB-VVEOGCPPSA-N	FC(F)(F)C(=O)\C(=N\Nc1cc(cc(c1)C(F)(F)F)C(F)(F)F)\C(=O)c2ccc(Cl)cc2	Molecule	1
DMPZHSWIJRJLBF-MNDPQUGUSA-N	CC(=O)\C(=N\Nc1cccc(C)c1)\C(=O)c2ccccc2	Augmented_Scaffold	2
SGKHPUBVXODEAR-UHFFFAOYSA-N	O=C(C=NNc1ccccc1)c2ccccc2	Decorated_Scaffold	3
DUHYMAHVVOSLQY-UHFFFAOYSA-N	C(C=NNc1ccccc1)c2ccccc2	Basic_Scaffold	4
NGTOVUNYWUBGLP-STZFKDTASA-N	CC(=C)\C(=C\Cc1cccc(C)c1)\C(=C)c2ccccc2	Augmented_Framework	5
LOUCPTJGQXEIQI-UHFFFAOYSA-N	C=C(C=CCc1ccccc1)c2ccccc2	Decorated_Framework	6
CTYOBVWQEXIGRQ-UHFFFAOYSA-N	C(C=CCc1ccccc1)c2ccccc2	Basic_Framework	7
QAQCVBWZXRVDGC-UHFFFAOYSA-N	CC(C)C(CCC1CCCC(C)C1)C(C)C2CCCCC2	Augmented_WireFrame	8
NECLOQYKMYLSEY-UHFFFAOYSA-N	CC(CCCC1CCCCC1)C2CCCCC2	Decorated_WireFrame	9
UWSSRUCETFDRMI-UHFFFAOYSA-N	C(CCC1CCCCC1)CC2CCCCC2	Basic_WireFrame	10
VIRDQBARNDHJJL-UHFFFAOYSA-N	Oc1nc(cc(c2ccccc2)c1C#N)c3ccc(cc3)n4cnnn4	Molecule	1
IXUXJKBCGOMBOL-UHFFFAOYSA-N	Cc1cnc(cc1c2ccccc2)c3ccc(cc3)n4cnnn4	Augmented_Scaffold	2
RHTSKZHXFBJECE-UHFFFAOYSA-N	c1ccc(cc1)c2ccnc(c2)c3ccc(cc3)n4cnnn4	Decorated_Scaffold	3
RHTSKZHXFBJECE-UHFFFAOYSA-N	c1ccc(cc1)c2ccnc(c2)c3ccc(cc3)n4cnnn4	Basic_Scaffold	4
LBOBWEWEDQLUAP-UHFFFAOYSA-N	Cc1ccc(cc1c2ccccc2)c3ccc(cc3)C4C=CC=C4	Augmented_Framework	5
BNAWEYMXJNSZPA-UHFFFAOYSA-N	C1=CC(C=C1)c2ccc(cc2)c3cccc(c3)c4ccccc4	Decorated_Framework	6
BNAWEYMXJNSZPA-UHFFFAOYSA-N	C1=CC(C=C1)c2ccc(cc2)c3cccc(c3)c4ccccc4	Basic_Framework	7
CMTVUFWAOIHWRP-UHFFFAOYSA-N	CC1CCC(CC1C2CCCCC2)C3CCC(CC3)C4CCCC4	Augmented_WireFrame	8
STLNYLOJTZOYQC-UHFFFAOYSA-N	C1CCC(CC1)C2CCCC(C2)C3CCC(CC3)C4CCCC4	Decorated_WireFrame	9
STLNYLOJTZOYQC-UHFFFAOYSA-N	C1CCC(CC1)C2CCCC(C2)C3CCC(CC3)C4CCCC4	Basic_WireFrame	10
TZRHLKRLEZJVIJ-UHFFFAOYSA-N	CCC(=O)NS(=O)(=O)c1ccc(cc1)c2c(C)onc2c3ccccc3	Molecule	1
TZRHLKRLEZJVIJ-UHFFFAOYSA-N	CCC(=O)NS(=O)(=O)c1ccc(cc1)c2c(C)onc2c3ccccc3	Augmented_Scaffold	2
UAVZKRLWYOSHHP-UHFFFAOYSA-N	o1cc(c2ccccc2)c(n1)c3ccccc3	Decorated_Scaffold	3
UAVZKRLWYOSHHP-UHFFFAOYSA-N	o1cc(c2ccccc2)c(n1)c3ccccc3	Basic_Scaffold	4
PKAPIICTZGXNQK-UHFFFAOYSA-N	CCC(=C)C[C](=C)(=C)c1ccc(cc1)C2=C(C)CC=C2c3ccccc3	Augmented_Framework	5
JZROHVYWVWGBBX-UHFFFAOYSA-N	C1C=C(C(=C1)c2ccccc2)c3ccccc3	Decorated_Framework	6
JZROHVYWVWGBBX-UHFFFAOYSA-N	C1C=C(C(=C1)c2ccccc2)c3ccccc3	Basic_Framework	7
GERZXXDODIIKFD-UHFFFAOYSA-N	CCC(C)CC(C)(C)C1CCC(CC1)C2C(C)CCC2C3CCCCC3	Augmented_WireFrame	8
XDDVPYUEAYKJAG-UHFFFAOYSA-N	C1CCC(CC1)C2CCCC2C3CCCCC3	Decorated_WireFrame	9
XDDVPYUEAYKJAG-UHFFFAOYSA-N	C1CCC(CC1)C2CCCC2C3CCCCC3	Basic_WireFrame	10
WPDJOBQADCVHTO-UHFFFAOYSA-N	COc1cc(cc(OC)c1OC)c2cc(nc(O)c2C#N)c3ccc(cc3)n4cnnn4	Molecule	1
FIMDXEQKRBQGGX-UHFFFAOYSA-N	COc1ccc(cc1)c2cc(ncc2C)c3ccc(cc3)n4cnnn4	Augmented_Scaffold	2
RHTSKZHXFBJECE-UHFFFAOYSA-N	c1ccc(cc1)c2ccnc(c2)c3ccc(cc3)n4cnnn4	Decorated_Scaffold	3
RHTSKZHXFBJECE-UHFFFAOYSA-N	c1ccc(cc1)c2ccnc(c2)c3ccc(cc3)n4cnnn4	Basic_Scaffold	4
AUJFWNZTARHWTO-UHFFFAOYSA-N	CCc1ccc(cc1)c2cc(ccc2C)c3ccc(cc3)C4C=CC=C4	Augmented_Framework	5
BNAWEYMXJNSZPA-UHFFFAOYSA-N	C1=CC(C=C1)c2ccc(cc2)c3cccc(c3)c4ccccc4	Decorated_Framework	6
BNAWEYMXJNSZPA-UHFFFAOYSA-N	C1=CC(C=C1)c2ccc(cc2)c3cccc(c3)c4ccccc4	Basic_Framework	7
JQLHXHXMIPZPEY-UHFFFAOYSA-N	CCC1CCC(CC1)C2CC(CCC2C)C3CCC(CC3)C4CCCC4	Augmented_WireFrame	8
STLNYLOJTZOYQC-UHFFFAOYSA-N	C1CCC(CC1)C2CCCC(C2)C3CCC(CC3)C4CCCC4	Decorated_WireFrame	9
STLNYLOJTZOYQC-UHFFFAOYSA-N	C1CCC(CC1)C2CCCC(C2)C3CCC(CC3)C4CCCC4	Basic_WireFrame	10
RWQYQVMSGMZBAT-FYWRMAATSA-N	FC(F)(F)c1nn(c2ccccc2)c(c1\C=C\3/CCCC3=O)c4ccc(Cl)cc4	Molecule	1
UNGBMWSRCVTZEP-OBGWFSINSA-N	Cc1nn(c2ccccc2)c(c1\C=C\3/CCCC3=O)c4ccccc4	Augmented_Scaffold	2
MTFTYGPRZHXWNX-SAPNQHFASA-N	O=C1CCC/C/1=C\c2cnn(c3ccccc3)c2c4ccccc4	Decorated_Scaffold	3
HCIVTRPFHCVHOO-UHFFFAOYSA-N	C1CCC(=Cc2cnn(c3ccccc3)c2c4ccccc4)C1	Basic_Scaffold	4
GXQQNQDFMKLAHC-OQKWZONESA-N	CC1=CC(C(=C1\C=C\2/CCCC2=C)c3ccccc3)c4ccccc4	Augmented_Framework	5
RYRAMSKWKHQDLF-HEHNFIMWSA-N	C=C1CCC/C/1=C\C2=C(C(C=C2)c3ccccc3)c4ccccc4	Decorated_Framework	6
BTROTBVUVLKVEM-UHFFFAOYSA-N	C1CCC(=CC2=C(C(C=C2)c3ccccc3)c4ccccc4)C1	Basic_Framework	7
MUAYIZFGFMFXDR-UHFFFAOYSA-N	CC1CCCC1CC2C(C)CC(C3CCCCC3)C2C4CCCCC4	Augmented_WireFrame	8
AYZGRCOXDFRGLY-UHFFFAOYSA-N	CC1CCCC1CC2CCC(C3CCCCC3)C2C4CCCCC4	Decorated_WireFrame	9
VUIUIRJVNSFVAY-UHFFFAOYSA-N	C(C1CCCC1)C2CCC(C3CCCCC3)C2C4CCCCC4	Basic_WireFrame	10
IFENWSUIKZSUCO-PXLXIMEGSA-N	COc1ccc(\C=C/2\N=C(N(C2=O)c3ccc(cc3)S(=O)(=O)N)c4ccc(OC)cc4)cc1	Molecule	1
ISHBLZKPTXSTIY-CJLVFECKSA-N	COc1ccc(\C=C/2\N=C(N(C2=O)c3ccccc3)c4ccc(OC)cc4)cc1	Augmented_Scaffold	2
FANWRBCDDXMKRD-CAPFRKAQSA-N	O=C1N(C(=N/C/1=C/c2ccccc2)c3ccccc3)c4ccccc4	Decorated_Scaffold	3
MWYZBGILCTVTRA-CAPFRKAQSA-N	C1N(C(=N/C/1=C/c2ccccc2)c3ccccc3)c4ccccc4	Basic_Scaffold	4
VIKYHRJLQHFRPM-DIBXZPPDSA-N	CCc1ccc(\C=C/2\C=C(C(C2=C)c3ccccc3)c4ccc(CC)cc4)cc1	Augmented_Framework	5
FTCSXDCCFDQXFW-QJOMJCCJSA-N	C=C1C(C(=C/C/1=C/c2ccccc2)c3ccccc3)c4ccccc4	Decorated_Framework	6
XSOCCJYPHHECAD-SILNSSARSA-N	C1C(C(=C/C/1=C/c2ccccc2)c3ccccc3)c4ccccc4	Basic_Framework	7
JIZXGAJSABYRTQ-UHFFFAOYSA-N	CCC1CCC(CC2CC(C3CCC(CC)CC3)C(C4CCCCC4)C2C)CC1	Augmented_WireFrame	8
YSJPJBXNDZKFTF-UHFFFAOYSA-N	CC1C(CC2CCCCC2)CC(C3CCCCC3)C1C4CCCCC4	Decorated_WireFrame	9
YIHBTIYEOVHJKQ-UHFFFAOYSA-N	C(C1CCCCC1)C2CC(C3CCCCC3)C(C2)C4CCCCC4	Basic_WireFrame	10
BRKXUMURIRIUAZ-UHFFFAOYSA-N	CONS(=O)(=O)CCOC(=O)C(C)c1ccc(CC(C)C)cc1	Molecule	1
YLOQDSXRVOIODP-UHFFFAOYSA-N	CCCc1ccc(CC(=O)OCCS(=O)(=O)NOC)cc1	Augmented_Scaffold	2
UHOVQNZJYSORNB-UHFFFAOYSA-N	c1ccccc1	Decorated_Scaffold	3
UHOVQNZJYSORNB-UHFFFAOYSA-N	c1ccccc1	Basic_Scaffold	4
MFIMRKGQNVQUIA-UHFFFAOYSA-N	CCCc1ccc(CC(=C)CCC[C](=C)(=C)CCC)cc1	Augmented_Framework	5
UHOVQNZJYSORNB-UHFFFAOYSA-N	c1ccccc1	Decorated_Framework	6
UHOVQNZJYSORNB-UHFFFAOYSA-N	c1ccccc1	Basic_Framework	7
CJYJBCFXVUEHDJ-UHFFFAOYSA-N	CCCC1CCC(CC(C)CCCC(C)(C)CCC)CC1	Augmented_WireFrame	8
XDTMQSROBMDMFD-UHFFFAOYSA-N	C1CCCCC1	Decorated_WireFrame	9
XDTMQSROBMDMFD-UHFFFAOYSA-N	C1CCCCC1	Basic_WireFrame	10
REXCGUDILCRNAQ-UHFFFAOYSA-N	CS(=O)(=O)c1ccc(cc1)c2ccnn2c3ccc(cc3)S(=O)(=O)N	Molecule	1
WZATZMIDNZVEOH-UHFFFAOYSA-N	CS(=O)(=O)c1ccc(cc1)c2ccnn2c3ccccc3	Augmented_Scaffold	2
IDCXLYCLPHRSAZ-UHFFFAOYSA-N	c1ccc(cc1)c2ccnn2c3ccccc3	Decorated_Scaffold	3
IDCXLYCLPHRSAZ-UHFFFAOYSA-N	c1ccc(cc1)c2ccnn2c3ccccc3	Basic_Scaffold	4
CTFQLZCDTVDMGN-UHFFFAOYSA-N	C[C](=C)(=C)c1ccc(cc1)C2=CC=CC2c3ccccc3	Augmented_Framework	5
XBINOVBNAGGKHM-UHFFFAOYSA-N	C1=CC(C(=C1)c2ccccc2)c3ccccc3	Decorated_Framework	6
XBINOVBNAGGKHM-UHFFFAOYSA-N	C1=CC(C(=C1)c2ccccc2)c3ccccc3	Basic_Framework	7
YQMUFFMIOHTPMX-UHFFFAOYSA-N	CC(C)(C)C1CCC(CC1)C2CCCC2C3CCCCC3	Augmented_WireFrame	8
XDDVPYUEAYKJAG-UHFFFAOYSA-N	C1CCC(CC1)C2CCCC2C3CCCCC3	Decorated_WireFrame	9
XDDVPYUEAYKJAG-UHFFFAOYSA-N	C1CCC(CC1)C2CCCC2C3CCCCC3	Basic_WireFrame	10
XYNOMYGVSOXKJX-UHFFFAOYSA-N	CCSc1nnc(s1)c2cc(c(O)c(c2)C(C)(C)C)C(C)(C)C	Molecule	1
YVQQVGNXXRLWKQ-UHFFFAOYSA-N	CCSc1nnc(s1)c2cccc(CC)c2	Augmented_Scaffold	2
ZMJRUUBDMPKHJS-UHFFFAOYSA-N	c1ccc(cc1)c2nncs2	Decorated_Scaffold	3
ZMJRUUBDMPKHJS-UHFFFAOYSA-N	c1ccc(cc1)c2nncs2	Basic_Scaffold	4
JVMBETUTPNGAJH-UHFFFAOYSA-N	CCCC1=CC=C(C1)c2cccc(CC)c2	Augmented_Framework	5
OFPZFTWBJUGNGE-UHFFFAOYSA-N	C1C=CC=C1c2ccccc2	Decorated_Framework	6
OFPZFTWBJUGNGE-UHFFFAOYSA-N	C1C=CC=C1c2ccccc2	Basic_Framework	7
SJTQMYDXSOHMHB-UHFFFAOYSA-N	CCCC1CCC(C1)C2CCCC(CC)C2	Augmented_WireFrame	8
WVABZRMBCQFXBK-UHFFFAOYSA-N	C1CCC(CC1)C2CCCC2	Decorated_WireFrame	9
WVABZRMBCQFXBK-UHFFFAOYSA-N	C1CCC(CC1)C2CCCC2	Basic_WireFrame	10
DTNQYCBXAYVTIC-UHFFFAOYSA-N	CS(=O)(=O)c1ccc(cc1)c2ccnn2c3ccc(cc3)C(=O)O	Molecule	1
VOCRIQJWTGRBBP-UHFFFAOYSA-N	Cc1ccc(cc1)n2nccc2c3ccc(cc3)S(=O)(=O)C	Augmented_Scaffold	2
IDCXLYCLPHRSAZ-UHFFFAOYSA-N	c1ccc(cc1)c2ccnn2c3ccccc3	Decorated_Scaffold	3
IDCXLYCLPHRSAZ-UHFFFAOYSA-N	c1ccc(cc1)c2ccnn2c3ccccc3	Basic_Scaffold	4
LXPGSCNNJYPOCS-UHFFFAOYSA-N	Cc1ccc(cc1)C2C=CC=C2c3ccc(cc3)[C](=C)(=C)C	Augmented_Framework	5
XBINOVBNAGGKHM-UHFFFAOYSA-N	C1=CC(C(=C1)c2ccccc2)c3ccccc3	Decorated_Framework	6
XBINOVBNAGGKHM-UHFFFAOYSA-N	C1=CC(C(=C1)c2ccccc2)c3ccccc3	Basic_Framework	7
WFRYUNLNYIIXTG-UHFFFAOYSA-N	CC1CCC(CC1)C2CCCC2C3CCC(CC3)C(C)(C)C	Augmented_WireFrame	8
XDDVPYUEAYKJAG-UHFFFAOYSA-N	C1CCC(CC1)C2CCCC2C3CCCCC3	Decorated_WireFrame	9
XDDVPYUEAYKJAG-UHFFFAOYSA-N	C1CCC(CC1)C2CCCC2C3CCCCC3	Basic_WireFrame	10
ZLLZRKQQNGBXRD-UHFFFAOYSA-N	OC(=O)Cc1ccc(c(F)c1)c2ccccc2	Molecule	1
SRQOBNUBCLPPPH-UHFFFAOYSA-N	CCc1ccc(cc1)c2ccccc2	Augmented_Scaffold	2
ZUOUZKKEUPVFJK-UHFFFAOYSA-N	c1ccc(cc1)c2ccccc2	Decorated_Scaffold	3
ZUOUZKKEUPVFJK-UHFFFAOYSA-N	c1ccc(cc1)c2ccccc2	Basic_Scaffold	4
SRQOBNUBCLPPPH-UHFFFAOYSA-N	CCc1ccc(cc1)c2ccccc2	Augmented_Framework	5
ZUOUZKKEUPVFJK-UHFFFAOYSA-N	c1ccc(cc1)c2ccccc2	Decorated_Framework	6
ZUOUZKKEUPVFJK-UHFFFAOYSA-N	c1ccc(cc1)c2ccccc2	Basic_Framework	7
GOTAHZOPIWLFOQ-UHFFFAOYSA-N	CCC1CCC(CC1)C2CCCCC2	Augmented_WireFrame	8
WVIIMZNLDWSIRH-UHFFFAOYSA-N	C1CCC(CC1)C2CCCCC2	Decorated_WireFrame	9
WVIIMZNLDWSIRH-UHFFFAOYSA-N	C1CCC(CC1)C2CCCCC2	Basic_WireFrame	10
UKDXYXGHWOJKOC-UHFFFAOYSA-N	COc1ccc2c(c1)c(CC(=O)OCCS(=O)(=O)NO)c(C)n2C(=O)c3ccc(Cl)cc3	Molecule	1
ARHGQVRJFJFGQI-UHFFFAOYSA-N	CCOC(=O)Cc1cn(C(=O)c2ccccc2)c3ccc(OC)cc13	Augmented_Scaffold	2
DIQDUFVJZPNLJQ-UHFFFAOYSA-N	O=C(c1ccccc1)n2ccc3ccccc23	Decorated_Scaffold	3
NJZQOCCEDXRQJM-UHFFFAOYSA-N	C(c1ccccc1)n2ccc3ccccc23	Basic_Scaffold	4
KZHPDIFEWDLSON-UHFFFAOYSA-N	CCCC(=C)CC1=CC(C(=C)c2ccccc2)c3ccc(CC)cc13	Augmented_Framework	5
YREKYICMSDFQHL-UHFFFAOYSA-N	C=C(C1C=Cc2ccccc12)c3ccccc3	Decorated_Framework	6
NBHBNYRLTADHQY-UHFFFAOYSA-N	C(C1C=Cc2ccccc12)c3ccccc3	Basic_Framework	7
ZWBFDYNHIZVNIF-UHFFFAOYSA-N	CCCC(C)CC1CC(C(C)C2CCCCC2)C3CCC(CC)CC13	Augmented_WireFrame	8
ZHTLIYBTWAMBRG-UHFFFAOYSA-N	CC(C1CCCCC1)C2CCC3CCCCC23	Decorated_WireFrame	9
YFVAAXAVNYXVIE-UHFFFAOYSA-N	C(C1CCCCC1)C2CCC3CCCCC23	Basic_WireFrame	10
WZATZMIDNZVEOH-UHFFFAOYSA-N	CS(=O)(=O)c1ccc(cc1)c2ccnn2c3ccccc3	Molecule	1
WZATZMIDNZVEOH-UHFFFAOYSA-N	CS(=O)(=O)c1ccc(cc1)c2ccnn2c3ccccc3	Augmented_Scaffold	2
IDCXLYCLPHRSAZ-UHFFFAOYSA-N	c1ccc(cc1)c2ccnn2c3ccccc3	Decorated_Scaffold	3
IDCXLYCLPHRSAZ-UHFFFAOYSA-N	c1ccc(cc1)c2ccnn2c3ccccc3	Basic_Scaffold	4
CTFQLZCDTVDMGN-UHFFFAOYSA-N	C[C](=C)(=C)c1ccc(cc1)C2=CC=CC2c3ccccc3	Augmented_Framework	5
XBINOVBNAGGKHM-UHFFFAOYSA-N	C1=CC(C(=C1)c2ccccc2)c3ccccc3	Decorated_Framework	6
XBINOVBNAGGKHM-UHFFFAOYSA-N	C1=CC(C(=C1)c2ccccc2)c3ccccc3	Basic_Framework	7
YQMUFFMIOHTPMX-UHFFFAOYSA-N	CC(C)(C)C1CCC(CC1)C2CCCC2C3CCCCC3	Augmented_WireFrame	8
XDDVPYUEAYKJAG-UHFFFAOYSA-N	C1CCC(CC1)C2CCCC2C3CCCCC3	Decorated_WireFrame	9
XDDVPYUEAYKJAG-UHFFFAOYSA-N	C1CCC(CC1)C2CCCC2C3CCCCC3	Basic_WireFrame	10
ZJFXWSPUWDWLPL-UVTDQMKNSA-N	CONC1=NC(=O)\C(=C\c2cc(c(O)c(c2)C(C)(C)C)C(C)(C)C)\S1	Molecule	1
KAVZJFAOPZHESW-FLIBITNWSA-N	CCc1cccc(\C=C\2/SC(=NC2=O)NOC)c1	Augmented_Scaffold	2
AVTFXBBFIRVUOI-TWGQIWQCSA-N	O=C1N=CS/C/1=C\c2ccccc2	Decorated_Scaffold	3
VTTGAYONGJUUEN-POHAHGRESA-N	C1N=CS/C/1=C\c2ccccc2	Basic_Scaffold	4
LVIUWMOGNMGPBY-QGOAFFKASA-N	CCCC1=CC(=C)\C(=C\c2cccc(CC)c2)\C1	Augmented_Framework	5
XAAIFEOJCPDFJJ-JLHYYAGUSA-N	C=C1C=CC/C/1=C\c2ccccc2	Decorated_Framework	6
ZPOSHOKACDECTN-UHFFFAOYSA-N	C1C=CCC1=Cc2ccccc2	Basic_Framework	7
VWQLYCMOJYWQJI-UHFFFAOYSA-N	CCCC1CC(C)C(CC2CCCC(CC)C2)C1	Augmented_WireFrame	8
WZRHMDQHVAEBQK-UHFFFAOYSA-N	CC1CCCC1CC2CCCCC2	Decorated_WireFrame	9
YIYWTNBPUYHPLR-UHFFFAOYSA-N	C(C1CCCC1)C2CCCCC2	Basic_WireFrame	10
CORUUBZMCIDTMK-UHFFFAOYSA-N	CC(C)(C)C(=O)OCOC(=O)Cc1ccccc1Nc2c(Cl)cccc2Cl	Molecule	1
NMQWERVGIPOJSL-UHFFFAOYSA-N	CCC(=O)OCOC(=O)Cc1ccccc1Nc2ccccc2	Augmented_Scaffold	2
DMBHHRLKUKUOEG-UHFFFAOYSA-N	N(c1ccccc1)c2ccccc2	Decorated_Scaffold	3
DMBHHRLKUKUOEG-UHFFFAOYSA-N	N(c1ccccc1)c2ccccc2	Basic_Scaffold	4
OVZWGVDAYBIPTH-UHFFFAOYSA-N	CCC(=C)CCCC(=C)Cc1ccccc1Cc2ccccc2	Augmented_Framework	5
CZZYITDELCSZES-UHFFFAOYSA-N	C(c1ccccc1)c2ccccc2	Decorated_Framework	6
CZZYITDELCSZES-UHFFFAOYSA-N	C(c1ccccc1)c2ccccc2	Basic_Framework	7
KAKQXCCXHGVLQW-UHFFFAOYSA-N	CCC(C)CCCC(C)CC1CCCCC1CC2CCCCC2	Augmented_WireFrame	8
XXKOQQBKBHUATC-UHFFFAOYSA-N	C(C1CCCCC1)C2CCCCC2	Decorated_WireFrame	9
XXKOQQBKBHUATC-UHFFFAOYSA-N	C(C1CCCCC1)C2CCCCC2	Basic_WireFrame	10
QKKMWOVYDOBNCC-UHFFFAOYSA-N	CC(C)(C)c1cc(CNc2ccc(cc2)[N+](=O)[O-])cc(c1O)C(C)(C)C	Molecule	1
KLJZADRANIXLRJ-UHFFFAOYSA-N	CCc1cc(CC)cc(CNc2ccccc2)c1	Augmented_Scaffold	2
GTWJETSWSUWSEJ-UHFFFAOYSA-N	C(Nc1ccccc1)c2ccccc2	Decorated_Scaffold	3
GTWJETSWSUWSEJ-UHFFFAOYSA-N	C(Nc1ccccc1)c2ccccc2	Basic_Scaffold	4
UEHCNWCOQKHWHG-UHFFFAOYSA-N	CCc1cc(CC)cc(CCc2ccccc2)c1	Augmented_Framework	5
QWUWMCYKGHVNAV-UHFFFAOYSA-N	C(Cc1ccccc1)c2ccccc2	Decorated_Framework	6
QWUWMCYKGHVNAV-UHFFFAOYSA-N	C(Cc1ccccc1)c2ccccc2	Basic_Framework	7
KCKNMAFQBCOOHK-UHFFFAOYSA-N	CCC1CC(CC)CC(CCC2CCCCC2)C1	Augmented_WireFrame	8
IBLVSWYGUFGDMF-UHFFFAOYSA-N	C(CC1CCCCC1)C2CCCCC2	Decorated_WireFrame	9
IBLVSWYGUFGDMF-UHFFFAOYSA-N	C(CC1CCCCC1)C2CCCCC2	Basic_WireFrame	10
GCVXPIPNRJHISW-UHFFFAOYSA-N	Cc1c(cnn1c2ccccc2)c3c(N=O)nc4ncccn34	Molecule	1
YPCMMXZJSVNIAU-UHFFFAOYSA-N	Cc1c(cnn1c2ccccc2)c3cnc4ncccn34	Augmented_Scaffold	2
BLKZBFLPSXLLJU-UHFFFAOYSA-N	c1ccc(cc1)n2cc(cn2)c3cnc4ncccn34	Decorated_Scaffold	3
BLKZBFLPSXLLJU-UHFFFAOYSA-N	c1ccc(cc1)n2cc(cn2)c3cnc4ncccn34	Basic_Scaffold	4
LCBAGHRBXNDHMF-UHFFFAOYSA-N	CC1=C(C=CC1c2ccccc2)C3=CC=C4C=CC=CC34	Augmented_Framework	5
KFMCYIUNOLLDLW-UHFFFAOYSA-N	C1=CC2C(=CC=C2C3=CC(C=C3)c4ccccc4)C=C1	Decorated_Framework	6
KFMCYIUNOLLDLW-UHFFFAOYSA-N	C1=CC2C(=CC=C2C3=CC(C=C3)c4ccccc4)C=C1	Basic_Framework	7
CVZMVEMLLNROAZ-UHFFFAOYSA-N	CC1C(CCC1C2CCC3CCCCC23)C4CCCCC4	Augmented_WireFrame	8
WCDASORJOIBVHR-UHFFFAOYSA-N	C1CCC(CC1)C2CCC(C2)C3CCC4CCCCC34	Decorated_WireFrame	9
WCDASORJOIBVHR-UHFFFAOYSA-N	C1CCC(CC1)C2CCC(C2)C3CCC4CCCCC34	Basic_WireFrame	10
DKZMGRFLBPFIJG-UHFFFAOYSA-N	CS(=O)(=O)Nc1ccc(cc1Sc2ccc(Cl)cc2Cl)S(=O)(=O)N	Molecule	1
LRGLUGGLXFKISK-UHFFFAOYSA-N	CS(=O)(=O)Nc1ccccc1Sc2ccccc2	Augmented_Scaffold	2
LTYMSROWYAPPGB-UHFFFAOYSA-N	S(c1ccccc1)c2ccccc2	Decorated_Scaffold	3
LTYMSROWYAPPGB-UHFFFAOYSA-N	S(c1ccccc1)c2ccccc2	Basic_Scaffold	4
GKNBLKXNCCYGSK-UHFFFAOYSA-N	C[C](=C)(=C)Cc1ccccc1Cc2ccccc2	Augmented_Framework	5
CZZYITDELCSZES-UHFFFAOYSA-N	C(c1ccccc1)c2ccccc2	Decorated_Framework	6
CZZYITDELCSZES-UHFFFAOYSA-N	C(c1ccccc1)c2ccccc2	Basic_Framework	7
RETPDFYORYWNLG-UHFFFAOYSA-N	CC(C)(C)CC1CCCCC1CC2CCCCC2	Augmented_WireFrame	8
XXKOQQBKBHUATC-UHFFFAOYSA-N	C(C1CCCCC1)C2CCCCC2	Decorated_WireFrame	9
XXKOQQBKBHUATC-UHFFFAOYSA-N	C(C1CCCCC1)C2CCCCC2	Basic_WireFrame	10
OFGOFUZCYMINQR-UHFFFAOYSA-N	O=C1CCC(=NN1)CCc2ccc3OCCOc3c2	Molecule	1
OFGOFUZCYMINQR-UHFFFAOYSA-N	O=C1CCC(=NN1)CCc2ccc3OCCOc3c2	Augmented_Scaffold	2
OFGOFUZCYMINQR-UHFFFAOYSA-N	O=C1CCC(=NN1)CCc2ccc3OCCOc3c2	Decorated_Scaffold	3
APKPCVFVRZZOJC-UHFFFAOYSA-N	C(Cc1ccc2OCCOc2c1)C3=NNCCC3	Basic_Scaffold	4
UJCGCOYINJURBD-UHFFFAOYSA-N	C=C1CCC(=CC1)CCc2ccc3CCCCc3c2	Augmented_Framework	5
UJCGCOYINJURBD-UHFFFAOYSA-N	C=C1CCC(=CC1)CCc2ccc3CCCCc3c2	Decorated_Framework	6
LNNYJVCRNUHUJN-UHFFFAOYSA-N	C(Cc1ccc2CCCCc2c1)C3=CCCCC3	Basic_Framework	7
AMMHKTRPZBAVDE-UHFFFAOYSA-N	CC1CCC(CCC2CCC3CCCCC3C2)CC1	Augmented_WireFrame	8
AMMHKTRPZBAVDE-UHFFFAOYSA-N	CC1CCC(CCC2CCC3CCCCC3C2)CC1	Decorated_WireFrame	9
BMNUVASVDAPKBA-UHFFFAOYSA-N	C(CC1CCC2CCCCC2C1)C3CCCCC3	Basic_WireFrame	10
CWFSRKOXOMBPCI-UHFFFAOYSA-N	CC(C)OC(=O)OCOC(=O)Cc1ccccc1Nc2c(Cl)cccc2Cl	Molecule	1
GBUKRYYCAUWQQX-UHFFFAOYSA-N	CCOC(=O)OCOC(=O)Cc1ccccc1Nc2ccccc2	Augmented_Scaffold	2
DMBHHRLKUKUOEG-UHFFFAOYSA-N	N(c1ccccc1)c2ccccc2	Decorated_Scaffold	3
DMBHHRLKUKUOEG-UHFFFAOYSA-N	N(c1ccccc1)c2ccccc2	Basic_Scaffold	4
LWAPLOCRTDFHGT-UHFFFAOYSA-N	CCCC(=C)CCCC(=C)Cc1ccccc1Cc2ccccc2	Augmented_Framework	5
CZZYITDELCSZES-UHFFFAOYSA-N	C(c1ccccc1)c2ccccc2	Decorated_Framework	6
CZZYITDELCSZES-UHFFFAOYSA-N	C(c1ccccc1)c2ccccc2	Basic_Framework	7
YQHYJWKDODKCAH-UHFFFAOYSA-N	CCCC(C)CCCC(C)CC1CCCCC1CC2CCCCC2	Augmented_WireFrame	8
XXKOQQBKBHUATC-UHFFFAOYSA-N	C(C1CCCCC1)C2CCCCC2	Decorated_WireFrame	9
XXKOQQBKBHUATC-UHFFFAOYSA-N	C(C1CCCCC1)C2CCCCC2	Basic_WireFrame	10
XEXSDOQOIIGUSB-UHFFFAOYSA-N	Cc1c(cnn1c2ccccc2)C3=C(Oc4cccnc4N3)N=O	Molecule	1
UGMHEXSOXSANSK-UHFFFAOYSA-N	Cc1c(cnn1c2ccccc2)C3=COc4cccnc4N3	Augmented_Scaffold	2
OMMLMSXZLJWOFU-UHFFFAOYSA-N	N1C(=COc2cccnc12)c3cnn(c3)c4ccccc4	Decorated_Scaffold	3
OMMLMSXZLJWOFU-UHFFFAOYSA-N	N1C(=COc2cccnc12)c3cnn(c3)c4ccccc4	Basic_Scaffold	4
BZCLQLJSOWEGDS-UHFFFAOYSA-N	CC1=C(C=CC1c2ccccc2)C3=CCc4ccccc4C3	Augmented_Framework	5
BAWSAVPWOVOBIR-UHFFFAOYSA-N	C1C=C(Cc2ccccc12)C3=CC(C=C3)c4ccccc4	Decorated_Framework	6
BAWSAVPWOVOBIR-UHFFFAOYSA-N	C1C=C(Cc2ccccc12)C3=CC(C=C3)c4ccccc4	Basic_Framework	7
NZNBMWVAAFBREN-UHFFFAOYSA-N	CC1C(CCC1C2CCC3CCCCC3C2)C4CCCCC4	Augmented_WireFrame	8
LHZCLBARCIPNNY-UHFFFAOYSA-N	C1CCC(CC1)C2CCC(C2)C3CCC4CCCCC4C3	Decorated_WireFrame	9
LHZCLBARCIPNNY-UHFFFAOYSA-N	C1CCC(CC1)C2CCC(C2)C3CCC4CCCCC4C3	Basic_WireFrame	10
YERKTYCNJYWPRD-WUKNDPDISA-N	CC(=O)\C(=C(/C(=O)O)\c1ccccc1)\c2ccc(cc2)S(=O)(=O)C	Molecule	1
XFGFMJDYTTWHOL-ATVHPVEESA-N	CC(=O)C(=Cc1ccccc1)c2ccc(cc2)S(=O)(=O)C	Augmented_Scaffold	2
PJANXHGTPQOBST-UHFFFAOYSA-N	C(=Cc1ccccc1)c2ccccc2	Decorated_Scaffold	3
PJANXHGTPQOBST-UHFFFAOYSA-N	C(=Cc1ccccc1)c2ccccc2	Basic_Scaffold	4
RDEUTKRTWYWHEI-HKWRFOASSA-N	CC(=C)C(=Cc1ccccc1)c2ccc(cc2)[C](=C)(=C)C	Augmented_Framework	5
PJANXHGTPQOBST-UHFFFAOYSA-N	C(=Cc1ccccc1)c2ccccc2	Decorated_Framework	6
PJANXHGTPQOBST-UHFFFAOYSA-N	C(=Cc1ccccc1)c2ccccc2	Basic_Framework	7
KMIXYGDEPBBYFT-UHFFFAOYSA-N	CC(C)C(CC1CCCCC1)C2CCC(CC2)C(C)(C)C	Augmented_WireFrame	8
IBLVSWYGUFGDMF-UHFFFAOYSA-N	C(CC1CCCCC1)C2CCCCC2	Decorated_WireFrame	9
IBLVSWYGUFGDMF-UHFFFAOYSA-N	C(CC1CCCCC1)C2CCCCC2	Basic_WireFrame	10
QNEWFYXZFBRINZ-UHFFFAOYSA-N	Cc1c(cnn1c2ccccc2)c3nnc(c4ccccc4)c5conc35	Molecule	1
QNEWFYXZFBRINZ-UHFFFAOYSA-N	Cc1c(cnn1c2ccccc2)c3nnc(c4ccccc4)c5conc35	Augmented_Scaffold	2
ZQAPWAWLZFPSQA-UHFFFAOYSA-N	o1cc2c(nnc(c3cnn(c3)c4ccccc4)c2n1)c5ccccc5	Decorated_Scaffold	3
ZQAPWAWLZFPSQA-UHFFFAOYSA-N	o1cc2c(nnc(c3cnn(c3)c4ccccc4)c2n1)c5ccccc5	Basic_Scaffold	4
DPACFCLVCUIPSN-UHFFFAOYSA-N	CC1=C(C=CC1c2ccccc2)C3=CC=C(C4=CCC=C34)c5ccccc5	Augmented_Framework	5
JZAGWSSIGAZEBW-UHFFFAOYSA-N	C1C=C2C(=C1)C(=CC=C2C3=CC(C=C3)c4ccccc4)c5ccccc5	Decorated_Framework	6
JZAGWSSIGAZEBW-UHFFFAOYSA-N	C1C=C2C(=C1)C(=CC=C2C3=CC(C=C3)c4ccccc4)c5ccccc5	Basic_Framework	7
SIWNABHZQIZQTK-UHFFFAOYSA-N	CC1C(CCC1C2CCC(C3CCCCC3)C4CCCC24)C5CCCCC5	Augmented_WireFrame	8
ORCAGOVNPOYNRE-UHFFFAOYSA-N	C1CCC(CC1)C2CCC(C2)C3CCC(C4CCCCC4)C5CCCC35	Decorated_WireFrame	9
ORCAGOVNPOYNRE-UHFFFAOYSA-N	C1CCC(CC1)C2CCC(C2)C3CCC(C4CCCCC4)C5CCCC35	Basic_WireFrame	10
FBDSYHLMZKXXBC-UHFFFAOYSA-N	OC(=O)Cc1ccn(c1)c2ccccc2F	Molecule	1
NIBNIYBSUWLRRZ-UHFFFAOYSA-N	CCc1ccn(c1)c2ccccc2	Augmented_Scaffold	2
GEZGAZKEOUKLBR-UHFFFAOYSA-N	c1ccc(cc1)n2cccc2	Decorated_Scaffold	3
GEZGAZKEOUKLBR-UHFFFAOYSA-N	c1ccc(cc1)n2cccc2	Basic_Scaffold	4
VPKLKQUGSDHLCN-UHFFFAOYSA-N	CCC1=CC(C=C1)c2ccccc2	Augmented_Framework	5
QCYNOMAXDPUXAP-UHFFFAOYSA-N	C1=CC(C=C1)c2ccccc2	Decorated_Framework	6
QCYNOMAXDPUXAP-UHFFFAOYSA-N	C1=CC(C=C1)c2ccccc2	Basic_Framework	7
SMZBXFCSOAOPEG-UHFFFAOYSA-N	CCC1CCC(C1)C2CCCCC2	Augmented_WireFrame	8
WVABZRMBCQFXBK-UHFFFAOYSA-N	C1CCC(CC1)C2CCCC2	Decorated_WireFrame	9
WVABZRMBCQFXBK-UHFFFAOYSA-N	C1CCC(CC1)C2CCCC2	Basic_WireFrame	10
KRVGIZLZQOOIBS-NRFANRHFSA-N	Clc1cccc(Cl)c1NC(=O)N2CCc3ccccc3[C@@H]2c4ccccc4	Molecule	1
ANGTYJQSMCLDLI-NRFANRHFSA-N	O=C(Nc1ccccc1)N2CCc3ccccc3[C@@H]2c4ccccc4	Augmented_Scaffold	2
ANGTYJQSMCLDLI-NRFANRHFSA-N	O=C(Nc1ccccc1)N2CCc3ccccc3[C@@H]2c4ccccc4	Decorated_Scaffold	3
JKZVVKMXKPASKL-QFIPXVFZSA-N	C(Nc1ccccc1)N2CCc3ccccc3[C@@H]2c4ccccc4	Basic_Scaffold	4
VQJBEJOERREHMM-XSWBTSGESA-N	C=C(Cc1ccccc1)C2CCc3ccccc3C2c4ccccc4	Augmented_Framework	5
VQJBEJOERREHMM-UHFFFAOYSA-N	C=C(Cc1ccccc1)C2CCc3ccccc3C2c4ccccc4	Decorated_Framework	6
YGXOGTFWVAAZNB-UHFFFAOYSA-N	C(Cc1ccccc1)C2CCc3ccccc3C2c4ccccc4	Basic_Framework	7
JHJUUZBEAHCMBH-UHFFFAOYSA-N	CC(CC1CCCCC1)C2CCC3CCCCC3C2C4CCCCC4	Augmented_WireFrame	8
JHJUUZBEAHCMBH-UHFFFAOYSA-N	CC(CC1CCCCC1)C2CCC3CCCCC3C2C4CCCCC4	Decorated_WireFrame	9
[truncated: 6,161 more rows]
