# Supplementary material for: “Molecular Anatomy”: a new multi-dimensional hierarchical scaffold analysis tool
Source: J Cheminform. 2021 Jul 23;13:54. doi: 10.1186/s13321-021-00526-y (PMC8299179; doi:10.1186/s13321-021-00526-y)
Supplement: Supplementary file 4 — Additional file 4: Table S3. List of unique frameworks obtained from the molecules in Table S2. [file 13321_2021_526_MOESM4_ESM.txt]

NodeAtt_Inchikey	NodeAtt_SMILES	NodeAtt_Type	NodeAtt_Type_ID
MDCDQTYITMCZET-UHFFFAOYSA-N	Cc1nn(c2ccc(Cl)cc2)c3c4ccccc4OC(=O)c13	Molecule	1
ZNIWXJKOLIXHHP-FNNGWQQSSA-N	Cc1csc(Cc2c(C)c(C(=O)c3ccc([18F])cc3)c4cccccc24)c1	Molecule	1
PNYDGKZOMGYRJF-UHFFFAOYSA-N	Cc1nn(c2ccc(F)cc2)c3c4ccccc4OC(=O)c13	Molecule	1
GVTWQCCQMGSVGX-WUKNDPDISA-N	CC(=O)\C(=C(/C(=O)O)\c1ccc(Cl)cc1)\c2ccc(cc2)S(=O)(=O)C	Molecule	1
HJWQHUKFHOUQIY-UHFFFAOYSA-N	Cc1nn(c2ccc(cc2)C(F)(F)F)c3c4ccccc4OC(=O)c13	Molecule	1
HZBFZJMKHVRKPU-IZHYLOQSSA-N	CC\C(=C(/c1ccccc1)\c2ccc(OC(=O)C)cc2)\c3ccc(cc3)S(=O)(=O)C	Molecule	1
MJUWTLQYFCGJGC-UHFFFAOYSA-N	Cc1cc(OCc2ccc(I)cc2)c3C(=O)c4c(OCc5ccc(I)cc5)cccc4C(=O)c3c1	Molecule	1
HEQWADUEXFRBSK-UHFFFAOYSA-N	Cc1[nH]c2cc(ccc2c1Cc3ccc(F)cc3F)S(=O)(=O)C	Molecule	1
KVSAAEUTDHLDDO-UHFFFAOYSA-N	Cc1cc(OCC=C)c2C(=O)c3c(OCC=C)cccc3C(=O)c2c1	Molecule	1
IXEYQUSXXQRNNI-UHFFFAOYSA-N	CC(=O)c1c(C)cc2cccc(OCc3ccccc3)c2c1O	Molecule	1
QGVYDKLTHVYTBB-UHFFFAOYSA-N	COCOc1cccc2cc(C)c(C(=O)C)c(O)c12	Molecule	1
AOIQKSHKQIJFMK-UHFFFAOYSA-N	COc1ccc2c(c1)c(CC(=O)NCC(O)c3ccccc3)c(C)n2C(=O)c4ccc(Cl)cc4	Molecule	1
RRGORDHJLLMSHA-UHFFFAOYSA-N	FC(F)(F)c1cc(c2ccc(Br)cc2)n(n1)c3ccc(cc3)C#N	Molecule	1
TWACCSCUXLTNIQ-UHFFFAOYSA-N	CS(=O)(=O)c1ccc(cc1)c2ccccc2c3oc4ccccc4n3	Molecule	1
VHSYYXRBWBHMNB-UHFFFAOYSA-N	Cc1[nH]c2cc(ccc2c1Oc3ccc(F)cc3)S(=O)(=O)C	Molecule	1
AIUSZASLWVMSGU-UHFFFAOYSA-N	COc1ccc2c(c1)c(CC(=O)NC(O)Cc3ccccc3)c(C)n2C(=O)c4ccc(Cl)cc4	Molecule	1
BMYKGYMFFKYRJH-UHFFFAOYSA-N	COc1ccc(cc1Cl)c2ccccc2c3oc4ccccc4n3	Molecule	1
DLUIPPLWXZORGW-UHFFFAOYSA-N	Cc1ccc(cc1)c2cc(nn2c3ccc(cc3)C(=S)N)C(F)(F)F	Molecule	1
DAFFBWCJVXCNBW-ZROIWOOFSA-N	O=C1Nc2ccccc2/C/1=C/C3=COc4ccccc4C3=O	Molecule	1
UWBPJLSLAOHMJB-UHFFFAOYSA-N	NC(=S)c1ccc(cc1)n2nc(cc2c3ccc(F)cc3)C(F)(F)F	Molecule	1
LNEWNCVYPLKLFQ-UHFFFAOYSA-N	CS(=O)(=O)c1ccc(nc1)n2nc(cc2c3ccccc3)C(F)F	Molecule	1
CUHTUSNYDQACPN-UHFFFAOYSA-N	CCOC(=O)c1c(C)oc2ccc(Oc3ccc(C)cc3)cc12	Molecule	1
UGWFUQIQLBYZAY-UHFFFAOYSA-N	CCC(=O)NS(=O)(=O)c1ccc(c(F)c1)n2nc(cc2c3ccc(OC)cc3)C(F)(F)F	Molecule	1
IGZRBPKGKADYLT-UHFFFAOYSA-N	Cc1c(cc(c2ccc(cc2)S(=O)(=O)C)n1c3cccc(F)c3)C#N	Molecule	1
ZIYDPGINTMMVFO-UHFFFAOYSA-N	Nc1c(sc2nc(cc(c3cccs3)c12)c4cccnc4)C(=O)c5ccccc5	Molecule	1
UKLQAJUWDDRARX-UHFFFAOYSA-N	CCSC1=CC(=C(C(=O)O1)c2ccc(cc2)S(=O)(=O)C)c3ccccc3	Molecule	1
CJIIRVXTYUFXAA-UHFFFAOYSA-N	NC(=O)CSc1nc(cc(c2cccs2)c1C#N)c3cccnc3	Molecule	1
RYWAXLZIHSGNRM-UHFFFAOYSA-N	Cc1c(C=O)cc(c2ccc(cc2)S(=O)(=O)C)n1c3ccc(F)c(F)c3	Molecule	1
XEBDHFCBWVTPBC-UHFFFAOYSA-N	NS(=O)(=O)c1ccc(cc1)n2nc(nc2c3ccccc3)C(=O)Nc4nc5ccccc5s4	Molecule	1
CWKRQKUINMGARJ-UHFFFAOYSA-N	Clc1ccc(cc1)N2C(=Nc3ccccc3n4c2nn5nc6ccccc6c45)Nc7ccc(Br)cc7	Molecule	1
DMUXXIRZQVBKLT-UHFFFAOYSA-N	NS(=O)(=O)c1ccc(cc1)n2nc(nc2c3ccccc3)C(=O)Nc4ccc(Cl)cc4	Molecule	1
XAOIOAYWZAVEIW-UHFFFAOYSA-N	CS(=O)(=O)c1ccc2c(Sc3ccc(F)cc3F)c(C#N)[nH]c2c1	Molecule	1
MGVHPGCNIGEQCO-UHFFFAOYSA-N	Cc1ccc(cc1)C2=NN(C(=O)c3ccccc23)c4ccc(cc4)S(=O)(=O)N	Molecule	1
STLPREOBDIPUMI-UHFFFAOYSA-N	COc1ccc2c(c1)c(CC(=O)NCC(=O)c3ccccc3)c(C)n2C(=O)c4ccc(Cl)cc4	Molecule	1
JAXSFVHEUPGKCY-UHFFFAOYSA-N	Cc1c(cc(c2ccc(cc2)S(=O)(=O)C)n1c3ccc(F)c(F)c3)C#N	Molecule	1
WLJXXGMNFRTYKR-GIJQJNRQSA-N	NS(=O)(=O)c1ccc(NC(=O)CN\N=C\c2ccc(F)cc2)cc1	Molecule	1
QIJCIOJDEAVNCZ-WMLDXEAASA-N	C[C@H]1C[C@@H]1CN2N=CC(=C(C2=O)c3ccc(F)cc3)c4ccc(cc4)S(=O)(=O)C	Molecule	1
JLNFQYSZNBKQDV-UHFFFAOYSA-N	FC(F)(F)S(=O)(=O)Nc1ccncc1Nc2ccccc2	Molecule	1
RZEKVGVHFLEQIL-BJUDXGSMSA-N	[11CH3]c1ccc(cc1)c2cc(nn2c3ccc(cc3)S(=O)(=O)N)C(F)(F)F	Molecule	1
DNGVGHPGBVVYBV-UHFFFAOYSA-N	CC1=C(CNc2ccc(cc2)S(=O)(=O)N)C(=O)N(N1)c3ccccc3	Molecule	1
RPGGQKSUULJXGX-UHFFFAOYSA-N	CS(=O)(=O)c1ccc(cc1)c2cc3OCOc3cc2Cc4cccc(F)c4	Molecule	1
PVQMEVRMZBBUNY-UHFFFAOYSA-N	CC1=C(CNC(=O)N)C(=O)N(N1)c2ccccc2	Molecule	1
RZJQGNCSTQAWON-BJUDXGSMSA-N	[11CH3]S(=O)(=O)c1ccc(cc1)C2=C(C(=O)OC2)c3ccccc3	Molecule	1
CLWNURLBTVRFAA-UHFFFAOYSA-N	CC1=C(CNC(=S)Nc2ccccc2)C(=O)N(N1)c3ccccc3	Molecule	1
PCYCJSPLWWNDPF-RQZHXJHFSA-N	CCCCCC\C(=C(/c1ccccc1)\c2ccc(cc2)S(=O)(=O)C)\c3ccccc3	Molecule	1
SOCDFDQSDXQOHR-UHFFFAOYSA-N	CC1(O)OC(=O)C(=C1c2ccc(cc2)S(=O)(=O)C)c3ccc(Cl)cc3	Molecule	1
BQOBNNLKPBBCGJ-UHFFFAOYSA-N	Cc1c(O)c2cc(Cl)ccc2nc1C(=O)NCc3nc4ccccc4[nH]3	Molecule	1
HTLIOJJNCYRJAH-RUDMXATFSA-N	COc1cc(\C=C\C(=O)c2ccc(Nc3nc(nc(n3)N4CCOCC4)N5CCOCC5)cc2)cc(OC)c1OC	Molecule	1
WBHVZXPXXOFAPN-PSWZHQAISA-N	COc1ccc2cc(ccc2c1)[C@H](C)C(=O)OCC\C(=C(\C)/N(CC(=O)OC[C@H]3O[C@H](O)[C@H](O)[C@@H](O)[C@@H]3O)C=O)\SSC(C)C	Molecule	1
XCNHDBDVIVAJHX-UHFFFAOYSA-N	CC1(C)OC(=O)C(=C1c2ccc(cc2)S(=O)(=O)C)Oc3ccc(Br)cn3	Molecule	1
DUXASHYYDGYHKQ-UHFFFAOYSA-N	COc1cc(cc(OC)c1OC)C2CC(=NN2C(=O)C)c3ccc(Nc4nc(nc(n4)N5CCCCC5)N6CCCCC6)cc3	Molecule	1
QPQRNGCLPVBEJJ-UHFFFAOYSA-N	OC(=O)c1ccccc1OC(=O)CCCO[N+](=O)[O-]	Molecule	1
ZUXFXWDXFWYXHI-FCDQGJHFSA-N	CCc1ccc(cc1)N2C(=O)CS/C/2=N/NC(=O)COc3ccc(Cl)cc3Cl	Molecule	1
QEFAQIPZVLVERP-UHFFFAOYSA-N	NC(=O)Cc1cccc(C(=O)c2ccccc2)c1N	Molecule	1
MJXMHKMRKNVHLP-DZCYCCBTSA-N	CCSS\C(=C(/C)\N(CC(=O)OC[C@H]1O[C@H](O)[C@H](O)[C@@H](O)[C@@H]1O)C=O)\CCOC(=O)[C@@H](C)c2ccc3cc(OC)ccc3c2	Molecule	1
OGVMVHFZUVKZLF-OQKWZONESA-N	Clc1ccc(OCC(=O)N\N=C/2\SCC(=O)N2c3ccc(Br)cc3)c(Cl)c1	Molecule	1
GFNWGBYBUTUKRT-RELWKKBWSA-N	Clc1ccc(OCC(=O)N\N=C/2\SCC(=O)N2Cc3ccccc3)c(Cl)c1	Molecule	1
ACVGWSKVRYFWRP-UHFFFAOYSA-N	O=C1N2CCc3c([nH]c4ccccc34)C2=Nc5ccccc15	Molecule	1
RHLSGWHROZLKCG-UHFFFAOYSA-N	COc1ccc(cc1)C2=Nc3ccc(Br)cc3C(=O)N2c4ccc(cc4)S(=O)(=O)C	Molecule	1
LHPVVAWHVOREIY-LJQANCHMSA-N	C[C@]1(CC(F)(F)F)OC(=O)C(=C1c2ccc(cc2)S(=O)(=O)C)Oc3ccc(F)c(F)c3	Molecule	1
IQNNMEXCEJZRBG-UHFFFAOYSA-N	CC(C)OC(=O)Cc1cc(c2ccc(cc2)S(=O)(=O)C)n(c1C)c3ccccc3	Molecule	1
MOVMRWQSUNLJRN-UHFFFAOYSA-N	Cc1cccc(Nc2ccccc2C(=O)Nc3ccc(Br)cc3)c1C	Molecule	1
OAFPKJPUJZKQDL-UHFFFAOYSA-N	COc1ccc(cc1)C2=Nc3ccccc3C(=O)N2c4ccc(cc4)S(=O)(=O)C	Molecule	1
ZGLXUQQMLLIKAN-SVIJTADQSA-N	COc1cc(cc(OC)c1OC)[C@H]2[C@@H]3[C@H](COC3=O)Cc4cc5OCOc5cc24	Molecule	1
IKCKPUMFQODPSP-UHFFFAOYSA-N	Cc1cccc(Nc2ccccc2C(=O)NCCN3CCNCC3)c1C	Molecule	1
RVKSXSPRODCURZ-UHFFFAOYSA-N	CC(=O)Nc1ccc(OC(=O)c2c3CCCCc3sc2c4ccccc4)cc1	Molecule	1
KCHSFUYVKLKMFT-UHFFFAOYSA-N	CS(=O)(=O)c1ccc(cc1)N2C(=O)c3ccc(Cl)cc3N=C2c4ccccc4	Molecule	1
SZHMHMRUTDBVDM-UHFFFAOYSA-N	Cc1csc(Cc2c(C)c(C(=O)c3ccccc3)c4cccccc24)n1	Molecule	1
FEBYGXBUFLRQJP-UHFFFAOYSA-N	CC(=O)c1cccc(OC(=O)c2c3CCCCc3sc2c4ccccc4)c1	Molecule	1
QWWOBXJJZBGRKO-UHFFFAOYSA-N	CCOc1ccc(cc1)n2cc(CSc3oc4ccccc4n3)nn2	Molecule	1
CXTHTVQIXLFASD-UHFFFAOYSA-N	COc1ccc(cc1OC)C2=NN(C(=O)c3ccccc23)c4ccc(cc4)S(=O)(=O)N	Molecule	1
OTDKTRHTEFHXBU-UHFFFAOYSA-N	Brc1ccc(cc1)n2cc(CSc3oc4ccccc4n3)nn2	Molecule	1
OHIVDQMFQYBGDC-UHFFFAOYSA-N	COc1ccc(cc1)c2cc(nn2c3ccc(cc3F)S(=O)(=O)N)C(F)(F)F	Molecule	1
ZMUUYQXIXHEHKH-UHFFFAOYSA-N	Clc1ccc(cc1)n2cc(CSc3oc4ccccc4n3)nn2	Molecule	1
AZHXEWFJUZPZDG-UHFFFAOYSA-N	NS(=O)(=O)c1ccc(cc1)n2nc(cc2c3ccc4ccccc4c3)C(F)(F)F	Molecule	1
COAQKUPDYYYTMU-UHFFFAOYSA-N	COc1ccc(cc1)n2cc(CSc3oc4ccccc4n3)nn2	Molecule	1
WABNCOPYWOQKLV-AWEZNQCLSA-N	CCN(CC)C(=O)COC(=O)[C@@H](C)c1ccc2cc(OC)ccc2c1	Molecule	1
GVKKJJOMQCNPGB-JTQLQIEISA-N	C[C@H]1COC2=C1C(=O)C(=O)c3c4CCCC(C)(C)c4ccc23	Molecule	1
YZIAGKVBNGLJFM-UHFFFAOYSA-N	CCc1ccc(cc1)n2cc(CSc3oc4ccccc4n3)nn2	Molecule	1
WXMGARHXHXPUGE-UHFFFAOYSA-N	NC(=O)C1CCN(Cc2ccccc2O)CC1	Molecule	1
JKIDSOBNWPLIHZ-UHFFFAOYSA-N	CCOC1=CC(=C(C(=O)O1)c2ccc(cc2)S(=O)(=O)C)c3ccc(F)cc3	Molecule	1
PHIZQTIQMIXTJV-UHFFFAOYSA-N	CS(=O)(=O)c1ccc2c(Sc3ccccc3Cl)c(C#N)[nH]c2c1	Molecule	1
FTKQHXNOTYHHLE-UHFFFAOYSA-N	Oc1ccccc1CN2CCCCC2	Molecule	1
KHMXLRQMUOERGL-UHFFFAOYSA-N	[O-][N+](=O)c1ccc(cc1)c2nn(cc2c3oc(nn3)c4ccncc4)c5ccccc5	Molecule	1
QPXXTLTTWDVDDN-UHFFFAOYSA-N	COc1ccccc1C2SCC(=O)N2NCC(=O)CC3=Nc4ccc(I)cc4C(=O)N3c5c[nH]c6ccccc56	Molecule	1
XLWRSOKDLGQODT-UHFFFAOYSA-N	O=C(Oc1ccccc1)c2c3CCCCc3sc2c4ccccc4	Molecule	1
CMCUIBJDJUGWQY-UHFFFAOYSA-N	CC(C)OC1=C(C=NN(Cc2ccccc2)C1=O)c3ccc(cc3)S(=O)(=O)C	Molecule	1
LHULJLLNFWPBMG-UHFFFAOYSA-N	Cc1c(O)c2cc(Cl)ccc2nc1C(=O)N3CCN(CC3)c4ccccc4	Molecule	1
DVNKXAKWCCJBOO-UHFFFAOYSA-N	NS(=O)(=O)c1ccc(cc1)n2nc(cc2c3ccc(cc3)C(F)(F)F)C(F)(F)F	Molecule	1
FPUGMSTXRCRLPT-FRHGEPIRSA-N	COc1ccc2cc(ccc2c1)[C@H](C)C(=O)OCC\C(=C(\C)/N(CC(=O)OC[C@H]3O[C@H](O)[C@H](O)[C@@H](O)[C@@H]3O)C=O)\SSCc4ccccc4	Molecule	1
BVZXSBMLTOYNIL-UHFFFAOYSA-N	Fc1ccc(cc1)c2[nH]c(c3ccc(F)cc3)c4C5CCC(C5)c24	Molecule	1
ULFYMTMZNITFSB-UHFFFAOYSA-N	CS(=O)(=O)c1ccc(cc1)C2=C(C(=O)CC2)c3cc(F)cc(F)c3	Molecule	1
DHMLCNFGWGUOSW-MEDUHNTESA-N	COc1ccc2cc(ccc2c1)[C@H](C)C(=O)OC[C@H](CO[N+](=O)[O-])O[N+](=O)[O-]	Molecule	1
RAECDKKKKNJXTF-UHFFFAOYSA-N	CS(=O)c1ccc(cc1)C2=C(C(=O)OC2)c3ccccc3	Molecule	1
XPLMUADTACCMDJ-KPQMVWDGSA-N	C[C@@H]1O[C@@H](O[C@H]2[C@@H](O)[C@H](OCCc3ccc(O)c(O)c3)O[C@H](CO[C@@H]4OC[C@@H](O)[C@H](O)[C@H]4O)[C@@H]2OC(=O)\C=C\c5ccc(O)c(O)c5)[C@H](O)[C@H](O)[C@H]1O	Molecule	1
DJPVKQQTANNJQR-UHFFFAOYSA-N	Cc1ccc(cc1)c2nn(cc2c3cc([nH]c3c4ccc(F)cc4)c5ccc(Cl)cc5)c6ccc(cc6)S(=O)(=O)N	Molecule	1
FKBSRNIEUJMJJY-DEDYPNTBSA-N	CCCCCC\C(=N/O)\c1cc(OC)c2C(=O)C=CC(=O)c2c1OC	Molecule	1
VIDOLFNUPIHOTH-UHFFFAOYSA-N	Clc1ccc(Nc2ccc(Nc3ccccc3NC4=NNC(=O)C4)nn2)cc1	Molecule	1
DRBSSRQDAHYRIF-BZDUDJNJSA-N	CC(C)Cc1ccc(cc1)C(C)C(=O)OCC\C(=C(\C)/N(CC(=O)OCC(OC(=O)C(C)c2ccc(CC(C)C)cc2)C3OC(=O)C(=C3O)O)C=O)\SSCc4ccccc4	Molecule	1
ILHUJLLYTPMLPK-FIBGUPNXSA-N	[2H]C([2H])([2H])c1cc(Br)cc2C=C(C(Oc12)C(F)(F)F)C(=O)O	Molecule	1
UQIVJMGZEVNQOP-UHFFFAOYSA-N	Clc1ccccc1Nc2ccc(Nc3ccccc3NC4=NNC(=O)C4)nn2	Molecule	1
VPFPZWIWCHWHJI-UHFFFAOYSA-N	CS(=O)(=O)c1ccc(cc1)c2nccnc2c3ccccc3	Molecule	1
ZUIXFZJBOJTTET-OWOJBTEDSA-N	Oc1cc(\C=C\c2cc(O)c(O)c(O)c2)cc(O)c1O	Molecule	1
HOLQWJFBSBMDCC-UHFFFAOYSA-N	CC(C)CNc1nc(cc(n1)C(F)(F)F)c2ccc(cc2)S(=O)(=O)C	Molecule	1
YVLZYNAQMBQWED-UHFFFAOYSA-N	CCOC(=O)c1c(C)oc2ccc(Oc3ccccc3C)cc12	Molecule	1
RXAIKPJKKYQFCO-UHFFFAOYSA-N	Cc1nn(c2ccc(cc2)S(=O)(=O)N)c3c4cc(ccc4NC(=O)c13)[N+](=O)[O-]	Molecule	1
QOMKEZLUCGAMMC-UHFFFAOYSA-N	NC(=S)c1ccc(cc1)n2nc(cc2c3occc3)C(F)(F)F	Molecule	1
RTDWEGLAYPOTJQ-UHFFFAOYSA-N	COc1cc2occc2c(OC)c1c3cc(c4ccc(cc4)C(F)(F)F)n(n3)c5ccc(cc5)S(=O)(=O)N	Molecule	1
JTVXMDDKBLTKHW-UHFFFAOYSA-N	COc1cc2occc2c(OC)c1c3cc(c4ccc(F)cc4)n(n3)c5ccc(cc5)S(=O)(=O)N	Molecule	1
QVSMHFXSOSVCTP-UHFFFAOYSA-N	Cc1nn(c2ccccc2)c3c4cc(ccc4NC(=O)c13)[N+](=O)[O-]	Molecule	1
LISFBZUVDUFOFV-UHFFFAOYSA-N	CC(=O)Oc1ccc(cc1C(=O)O)c2ccc(F)cc2F	Molecule	1
OURLFZXUYFKXTP-UHFFFAOYSA-N	NS(=O)(=O)c1ccc(cc1)N2C(=O)C(=C(Nc3ccccc3F)C2=O)Cl	Molecule	1
NVBQPBUVZRTGIF-UHFFFAOYSA-N	COc1c(O)c(c(OC)c2ccoc12)c3cc(nn3c4ccc(cc4)S(=O)(=O)N)c5cccnc5	Molecule	1
RZDNFEBTJXOTQW-UHFFFAOYSA-N	CC1=CC(=O)C(=C(O1)c2ccc(cc2)S(=O)C)Oc3ccc(Br)cc3F	Molecule	1
SOTLBUKMGXVUFG-UHFFFAOYSA-N	CC1(C)OC(=C(C1=O)c2cccc(Cl)c2)c3ccc(cc3)S(=O)(=O)C	Molecule	1
FMTOVRQULOLSDM-UHFFFAOYSA-N	Cc1ccc(cc1N)c2cc(nn2c3ccc(cc3)S(=O)(=O)N)C(F)(F)F	Molecule	1
FEOXSRFVFZSWAG-UHFFFAOYSA-N	CC(C)(C)c1cc(cc(c1O)C(C)(C)C)C2=Nc3ccc(Cl)cc3S(=O)(=O)N2	Molecule	1
GKKBODHPYCNSJW-UHFFFAOYSA-N	CS(=O)(=O)c1ccc(cc1)c2cc(cnc2C(=O)c3ccccc3)C(F)(F)F	Molecule	1
XDQOAFFZZJNVEZ-IBGZPJMESA-N	O[C@H](COc1cc(O)c2C(=O)C=C(Oc2c1)c3ccccc3)Cn4cc(C=C5C(=O)NC(=O)NC5=O)c6ccccc46	Molecule	1
SRWBXWATUJRDKJ-RMKNXTFCSA-N	Clc1ccc(cc1)N2CCN(CN3N=C(\C=C\c4ccccc4)C=CC3=O)CC2	Molecule	1
VGUKAVWIPXCAMA-KSVGWBHNSA-N	CC1=NN(C(=O)/C/1=C\c2cn(C[C@H](O)COc3cc(O)c4C(=O)C=C(Oc4c3)c5ccccc5)c6ccccc26)c7cccc(Cl)c7	Molecule	1
ZFZXPLMIWRTNJE-UHFFFAOYSA-N	Cc1c(cc(c2ccc(cc2)S(=O)(=O)C)n1c3ccc(F)cc3)C(N)C(=O)OCCCO[N+](=O)[O-]	Molecule	1
XLNRPGHHBPOQQF-UHFFFAOYSA-N	CC(C)(C)c1cc(cc(c1O)C(C)(C)C)C2=Nc3ccc(Br)cc3S(=O)(=O)N2	Molecule	1
YNSQFLKNLMIKTH-OGSXLNEISA-N	COC(=O)[C@@]1(C)[C@@H](CC[C@@]2(C)[C@H]1CC[C@]3(C)[C@@H]2C(=O)C=C4[C@@H]5[C@@H](C)[C@H](C)CC[C@]5(C)CC[C@@]34C)OC(=O)Cc6c(C)n(C(=O)c7ccc(Cl)cc7)c8ccc(OC)cc68	Molecule	1
UGGYRWRDTLSFNU-XEFVXWOZSA-N	COC(=O)[C@@]1(C)[C@@H](CC[C@@]2(C)[C@H]1CC[C@]3(C)[C@@H]2CC=C4[C@@H]5[C@@H](C)[C@H](C)CC[C@]5(C)CC[C@@]34C)OC(=O)Cc6c(C)n(C(=O)c7ccc(Cl)cc7)c8ccc(OC)cc68	Molecule	1
WGKPWXSOAUACPC-UHFFFAOYSA-N	Cc1ccc(cc1NC(=O)CN)c2cc(nn2c3ccc(cc3)S(=O)(=O)N)C(F)(F)F	Molecule	1
ZSKUVGYUHSNZGT-UHFFFAOYSA-N	CC(C)(C)c1cc(cc(c1O)C(C)(C)C)C2=Nc3ccc(cc3S(=O)(=O)N2)[N+](=O)[O-]	Molecule	1
BNUXJVKPXAHDQQ-UHFFFAOYSA-N	Cc1c(cc(c2ccc(cc2)S(=O)(=O)C)n1c3ccc(F)cc3)C(N)C(=O)OCCCCO[N+](=O)[O-]	Molecule	1
KZMQMHMAEFZSBH-SQSLTJQWSA-N	COC(=O)[C@@]1(C)[C@@H](CC[C@@]2(C)[C@H]1CC[C@]3(C)[C@@H]2CC=C4[C@@H]5[C@@H](C)[C@H](C)CC[C@]5(C)CC[C@@]34C)OC(=O)C(C)c6ccc7cc(OC)ccc7c6	Molecule	1
IELNKQVWVIFKBU-ARVPPDLJSA-N	COC(=O)[C@@]1(C)[C@@H](CC[C@@]2(C)[C@H]1CC[C@]3(C)[C@@H]2CC=C4[C@@H]5[C@@H](C)[C@H](C)CC[C@]5(C)CC[C@@]34C)OC(=O)C(C)c6ccc(CC(C)C)cc6	Molecule	1
IQIZWQFWTVWPNE-UHFFFAOYSA-N	COc1ccc(cc1)C(=O)c2c(OC)cc(OC)c(c2O)c3ccnn3C	Molecule	1
FVJPPXZTVYVCKB-UHFFFAOYSA-N	CS(=O)(=O)c1ccc(cc1)C2=C(C(=O)OC2)c3ccc(nc3)N4CCCC4	Molecule	1
OTLLZHXQRRNIOL-UHFFFAOYSA-N	CC1=CC(=O)C(=C(O1)c2ccc(cc2)S(=O)C)Oc3ccc(F)cc3F	Molecule	1
VJDKRXXRVLAOCJ-UHFFFAOYSA-N	Clc1cccc(NCN2N=C(Cc3ccccc3Nc4c(Cl)cccc4Cl)OC2=S)c1	Molecule	1
AXMZZGKKZDJGAZ-UHFFFAOYSA-N	CCCN1CC(=C(C1=O)c2ccc(C)cc2)c3ccc(cc3)S(=O)(=O)C	Molecule	1
JWXZCEDDPQFPQQ-UHFFFAOYSA-N	CCN1CCN(CN2N=C(Cc3ccccc3Nc4c(Cl)cccc4Cl)OC2=S)CC1	Molecule	1
DSKXIAWCCMJHNA-VULFUBBASA-N	COc1ccc(cc1)c2nn(cc2\C=N\c3ccc(Cl)cc3)c4ccc(Cl)cc4	Molecule	1
VKEAJEPLJIBNFA-UHFFFAOYSA-N	Clc1cccc(Cl)c1Nc2ccccc2CC3=NN(CN4CCOCC4)C(=S)O3	Molecule	1
VJCJIBKNIYAJEJ-UHFFFAOYSA-N	O=C1CC(=NN1)Nc2ccccc2Nc3ccc(nn3)N4CCCCC4	Molecule	1
RTSMTQOAERLLQT-UHFFFAOYSA-N	NS(=O)(=O)c1ccc(cc1)c2nccnc2c3ccc(F)cc3	Molecule	1
RIXCESCQOUSSJX-UHFFFAOYSA-N	CN(C)c1ccc(C=C[N+](=O)[O-])cc1	Molecule	1
JFOLEEZLOQAZMN-GCBPPVMSSA-N	COc1ccc(\C=C\C(=O)c2nn(c(C)c2C(=O)\C=C\c3ccc(OC)cc3)c4ccc(Cl)cc4)cc1	Molecule	1
UPZNCVBAWLLXRV-UHFFFAOYSA-N	CCOc1ccc(cc1)C2=CC(=C(C(=O)O2)c3ccc(cc3)S(=O)(=O)C)c4ccccc4	Molecule	1
ONCGBUWHTQAXFB-UHFFFAOYSA-N	CCC(=O)NS(=O)(=O)c1ccc(cc1)c2nccnc2c3ccc(F)cc3	Molecule	1
YEPGGYKOTCQGAU-UHFFFAOYSA-N	Fc1ccc(Nc2cnccc2NS(=O)(=O)C(F)(F)F)cc1Br	Molecule	1
GEPDHYISDWHCFI-UHFFFAOYSA-N	Fc1ccc(Nc2cnccc2NS(=O)(=O)C(F)(F)F)cc1Cl	Molecule	1
FRYNBCGGFZPXED-FSGOGVSDSA-N	CC1=NN(C(=O)/C/1=C\c2cn(CCCOc3cc(O)c4C(=O)C=C(Oc4c3)c5ccccc5)c6ccccc26)c7ccccc7	Molecule	1
HDLUQWDWOQUBJE-UHFFFAOYSA-N	Cc1ccc(Nc2cnccc2NS(=O)(=O)C(F)(F)F)cc1Br	Molecule	1
DEOMXAFNZXYCBQ-UHFFFAOYSA-N	COc1ccc(cc1F)c2c(Cl)ncn2c3ccc(cc3)S(=O)(=O)NP(=O)(O)O	Molecule	1
FBUJUXHLJQEPQA-UHFFFAOYSA-N	COc1ccc2c(c1)c(CC(=O)NCCCCNC(=O)c3ccc(C4=C5C=C6CCC[N]7=C6C(=C5Oc8c9CCCN%10CCCc(cc48)c9%10)CCC7)c(c3)C(=O)O)c(n2C(=O)c%11ccc(Cl)cc%11)C(F)(F)F	Molecule	1
IMVPUVNYLFNQMG-UHFFFAOYSA-N	Cc1ccc(cc1)c2cc(c3cn(nc3c4ccc(Br)s4)c5ccccc5)n(n2)c6ccccc6	Molecule	1
WXGDQLUJFHZKJP-UHFFFAOYSA-N	Cc1nn(C(=O)COc2ccccc2C(=O)N)c3OC4=C(C(c5ccc(Cl)cc5)c13)C(=O)NC=N4	Molecule	1
SXZSGJZWZUKFLC-UHFFFAOYSA-N	COc1ccc(OC)c(c1)C2CC(=NN2c3cccc(Cl)c3)c4cccs4	Molecule	1
ZQWARQVZZNHMEM-UHFFFAOYSA-N	CS(=O)c1ccc(cc1)C2=C(C(=O)C(C)(C)O2)c3cc(F)cc(F)c3	Molecule	1
QJQDLRKIAQUUHD-UHFFFAOYSA-N	NS(=O)(=O)c1ccc(cc1)N2CCN=C2c3ccc(Cl)c(Cl)c3	Molecule	1
DBYVEERPFTUGSV-UHFFFAOYSA-N	NS(=O)(=O)c1ccc(cc1)c2[nH]c3ccccc3c2c4ccccc4	Molecule	1
ZGBGKKQNKNWFJD-UHFFFAOYSA-N	CCOC(=O)CSc1nc(cc(c2cccs2)c1C#N)c3cccnc3	Molecule	1
VTUBEKVHUQCUPE-UHFFFAOYSA-N	Cc1c(C=O)cc(c2ccc(cc2)S(=O)(=O)C)n1c3cccc(F)c3	Molecule	1
YQFNXPINIXDIAQ-UHFFFAOYSA-N	CS(=O)(=O)c1ccc(cc1)c2[nH]c3ccccc3c2c4ccccc4	Molecule	1
MJJAELVYPLVIJS-UHFFFAOYSA-N	CCOC(=O)c1sc2nc(cc(c3cccs3)c2c1N)c4cccnc4	Molecule	1
QGCKNIAMHUUUDI-LBPRGKRZSA-N	CC(C)(C)c1cc2O[C@@H](C(=Cc2cc1Cl)C(=O)O)C(F)(F)F	Molecule	1
SZFNTEQZZWVASI-UHFFFAOYSA-N	COc1c(O)c(c(OC)c2ccoc12)c3cc(nn3c4ccc(cc4)S(=O)(=O)N)C(F)(F)F	Molecule	1
GFCYNCSDFDPESB-VOTSOKGWSA-N	COc1cc(\C=C\C(=O)c2c(C)c(Cl)c(C)cc2O)cc(OC)c1OC	Molecule	1
KVOJQLZIQWXIOO-UHFFFAOYSA-N	COc1c(c(O)cc2occc12)c3cc(nn3c4ccc(cc4)S(=O)(=O)N)c5cccnc5	Molecule	1
YTAQQBAFBYQUTQ-CVKSISIWSA-N	COc1ccc(cc1)\N=C\c2cn(nc2c3ccc(OC)cc3)c4ccc(Cl)cc4	Molecule	1
WMKUXNFTKQHMOD-XGMRHQJVSA-N	CC1(C)O[C@H]2OC(Cn3cc(CSc4nc5ccccc5s4)nn3)[C@@H]6OC(C)(C)O[C@@H]6[C@@H]2O1	Molecule	1
OZUDNSLTDXTQNF-COEJQBHMSA-N	Oc1cc(OCCCn2cc(\C=C\3/C(=O)N(c4ccccc34)c5c(Cl)cccc5Cl)c6ccccc26)cc7OC(=CC(=O)c17)c8ccccc8	Molecule	1
SNMAXXFALXQUCH-UHFFFAOYSA-N	CN1CC(O)(Sc2ccccc12)c3ccc4Sc5ccccc5Nc4c3	Molecule	1
YIEOHDGBMBZLOO-UHFFFAOYSA-N	CCOc1ccc(cc1)c2nc(nn2c3ccc(cc3)S(=O)(=O)C)C(F)(F)F	Molecule	1
KGAKMGAGWMZPAL-UHFFFAOYSA-N	CS(=O)c1ccc(cc1)C2=C(C(=O)C(C)(C)O2)c3cccc(Cl)c3	Molecule	1
JKLHPLZNXDHQNO-UHFFFAOYSA-N	CN1CCOC(O)(C1)c2ccc3Sc4ccccc4Nc3c2	Molecule	1
UGEHBVDSAURCGJ-UHFFFAOYSA-N	Cc1c(cc(c2ccc(cc2)S(=O)(=O)C)n1c3cccc(F)c3)C(N)C(=O)NCCO[N+](=O)[O-]	Molecule	1
XXRLUOMBNZKFPI-UHFFFAOYSA-N	CS(=O)(=O)c1ccc(cc1)C2=C(C(NC(=S)N2)c3ccccc3)c4ccccc4	Molecule	1
IVQJGLCSKNJIAD-UHFFFAOYSA-N	Cc1c(CC(=O)NCCO[N+](=O)[O-])cc(c2ccc(cc2)S(=O)(=O)C)n1c3ccc(F)cc3	Molecule	1
GMFBOPYRPYUAME-UHFFFAOYSA-N	CC1=CC(=O)C(=C(O1)c2ccc(cc2)S(=O)(=O)C)Oc3ccc(Cl)cc3F	Molecule	1
HEWURLDBOMBSBW-UHFFFAOYSA-N	CN(C)c1ccc(cc1)C2NC(=O)NC(=C2c3ccccc3)c4ccc(cc4)S(=O)(=O)C	Molecule	1
ALSBQYKXXZGSJW-UHFFFAOYSA-N	CN1N(C(=O)C(=C1C)NC(=O)C2=NC3=C(C4CCCN4C(=O)N3c5ccccc5)C(=O)N2)c6ccccc6	Molecule	1
LDLLSJHERDZWTO-UHFFFAOYSA-N	Cc1ccc2OC(=O)N(Cc3cn(nn3)c4ccc(Br)cc4)c2c1	Molecule	1
ODAPOIHAXWDMLE-UHFFFAOYSA-N	CSc1nnc(c2ccc(cc2)S(=O)(=O)C)c(n1)c3ccc(Cl)cc3	Molecule	1
TYYNTJFNDVJRAP-UHFFFAOYSA-N	CS(=O)(=O)c1ccc(cc1)C2=C(C(=O)C(=CO2)Cl)c3ccc(F)c(F)c3	Molecule	1
SULWDMKTFBCZIO-UHFFFAOYSA-N	Cc1ccc2N(Cc3cn(nn3)c4ccc(F)cc4)C(=O)Oc2c1	Molecule	1
RZJQGNCSTQAWON-UHFFFAOYSA-N	CS(=O)(=O)c1ccc(cc1)C2=C(C(=O)OC2)c3ccccc3	Molecule	1
USQOVYLRWBOSQC-UHFFFAOYSA-N	CCCCCCNC(=O)Oc1cccc(c1)c2ccc(cc2F)C(C)C(=O)O	Molecule	1
NIKHGUQULKYIGE-OTCXFQBHSA-N	C[C@@]12CCC[C@](C)([C@H]1CC[C@@]34C[C@@H](CC[C@@H]23)C(=C)C4)C(=O)O	Molecule	1
JHRWRLAHJBZWBK-WNTITPJBSA-N	COC(=O)c1ccccc1O[C@@H]2O[C@H](CO)[C@@H](O[C@@H]3O[C@H](CO)[C@H](O)[C@H](O)[C@H]3O)[C@H](O)[C@H]2O	Molecule	1
MBOQAIMZTKXXRX-UHFFFAOYSA-N	Cc1c(c2ccccc2)n(C(=O)c3ccc(Cl)cc3)c4ccc(cc14)S(=O)(=O)C	Molecule	1
XEPMMCSVYZHKAF-UHFFFAOYSA-N	Cc1c(c2ccccc2)n(Cc3ccccc3)c4ccc(cc14)S(=O)(=O)C	Molecule	1
QZJJDOYZVRUEDY-NRNCYQGDSA-N	CC(=O)OC(C)(C)CCC(=O)[C@](C)(O)[C@H]1[C@H](O)C[C@@]2(C)[C@@H]3CC=C4[C@@H](C[C@H](O)C(=O)C4(C)C)[C@]3(C)C(=O)C[C@]12C	Molecule	1
UMKNKVZZTXADHR-UHFFFAOYSA-N	OC(=O)c1ccccc1n2cc(nn2)c3ccc(F)cc3	Molecule	1
FZYAFLPJDVKKQI-KRWDZBQOSA-N	CC[C@]1(C)OC(=O)C(=C1c2ccc(cc2)S(=O)(=O)C)OC(C)C	Molecule	1
NAORRMPCCHXHJL-UHFFFAOYSA-N	Cc1c(c2ccccc2)n(C(=O)c3ccccc3)c4ccc(cc14)S(=O)(=O)C	Molecule	1
NSIYKAPXEZBHPR-GTWSWNCMSA-N	CC1=NN(C(=O)/C/1=C\c2cn(CCCCOc3cc(O)c4C(=O)C=C(Oc4c3)c5ccccc5)c6ccccc26)c7ccccc7	Molecule	1
CEODGYUMMDOZBN-QHCPKHFHSA-N	COc1cc(cc(OC)c1OC)[C@@H]2CC(=NN2c3ccc(cc3)S(=O)(=O)N)c4sc(nc4C)c5ccccc5	Molecule	1
LQYSNQKZMGRZGK-UHFFFAOYSA-N	CCOP(=O)(Cc1ccccc1n2cc(nn2)C(C)(C)O)OCC	Molecule	1
SLDVCDFNTJZEEB-UHFFFAOYSA-N	CC1(C)OC(=C(C1=O)c2cccc(F)c2)c3ccc(cc3)S(=O)(=O)C	Molecule	1
GGRWEHVYGXFMCS-QHCPKHFHSA-N	COc1cccc([C@@H]2CC(=NN2c3ccc(cc3)S(=O)(=O)N)c4sc(nc4C)c5ccccc5)c1OC	Molecule	1
FDFDPHXLYVUUEH-UHFFFAOYSA-N	CC(C)c1ccc(cc1)C(=O)C#Cc2ccc(cc2)S(=O)(=O)C	Molecule	1
ABKNIHGPAJUXHY-DEOSSOPVSA-N	COc1cccc([C@@H]2CC(=NN2c3ccc(cc3)S(=O)(=O)C)c4sc(nc4C)c5ccccc5)c1OC	Molecule	1
RKPRFFPVPAKVRJ-UHFFFAOYSA-N	CC1(C)OC(=C(C1=O)c2cc(F)cc(F)c2)c3ccc(cc3)S(=O)(=O)C	Molecule	1
IISJBDOIKBVDJP-UHFFFAOYSA-N	CCC(C)(O)c1cn(nn1)c2ccccc2CO	Molecule	1
VUDPSVOXBVXJAE-UHFFFAOYSA-N	O=C1CC(=NN1)Nc2ccccc2NC(=S)NC3CCCCC3	Molecule	1
JYCLZTVTFWJVSK-UHFFFAOYSA-N	NS(=O)(=O)c1ccc(cc1CO)n2nc(cc2c3ccc(Br)cc3)C(F)F	Molecule	1
BCMXGQPCNBVFFW-UHFFFAOYSA-N	CS(=O)(=O)c1ccc(cc1)N2N=C(c3ccc(Oc4ccccc4)cc3)c5ccccc5C2=O	Molecule	1
FWYIAKTZYYAZAJ-RVDMUPIBSA-N	COc1cc(\C=C\C(=O)OCCCCO[N+](=O)[O-])ccc1OC(=O)C(C)c2ccc(c(F)c2)c3ccccc3	Molecule	1
QQNWTSVELIVSMY-KVTPGWOSSA-N	CS(=O)(=O)c1ccc(cc1)c2[nH]c3ccccc3c2c4ccc([18F])cc4	Molecule	1
MAAOJFYIDNGUHF-LNKIKWGQSA-N	COc1cc(\C=C\C(=O)OCCSc2nc(c3ccc(cc3)S(=O)(=O)C)n(n2)c4ccc(cc4)C(F)(F)F)ccc1O	Molecule	1
UYFUQKQAQYFPNS-UHFFFAOYSA-N	CC(C(=O)O)c1ccc(NC2CCCC2)cc1F	Molecule	1
NETSQGRTUNRXEO-XUXIUFHCSA-N	C=C1CC[C@@H]2[C@H](OC(=O)C2=C)[C@@H]3[C@H]1CCC3=C	Molecule	1
GXMBHQRROXQUJS-UHFFFAOYSA-N	CCCCC#CCSc1ccccc1OC(=O)C	Molecule	1
VZQNKWFVWMPVJH-UHFFFAOYSA-N	CC(=O)Oc1ccc(OC(=O)C)c(c1)S(=O)(=O)O	Molecule	1
OZVJBYRWIYKELU-JJFYIABZSA-N	C\C(=N\NC(=O)c1cc(c2ccc3OCOc3c2)n(n1)c4ccc(cc4)S(=O)(=O)N)\C(=O)O	Molecule	1
LWZBBNWYOITRHC-BJUDXGSMSA-N	[11CH3]Oc1cc(NCc2cccs2)nc(n1)c3ccc(cc3)S(=O)(=O)C	Molecule	1
ANGTYJQSMCLDLI-NRFANRHFSA-N	O=C(Nc1ccccc1)N2CCc3ccccc3[C@@H]2c4ccccc4	Molecule	1
RABYEWNXHPWOIR-UHFFFAOYSA-N	COc1ccc2c(c1)c(CC(=O)NCCCCNC(=O)c3ccc(C(=O)O)c(c3)C4=C5C=C6CCC[N]7=C6C(=C5Oc8c9CCCN%10CCCc(cc48)c9%10)CCC7)c(C)n2C(=O)c%11ccc(Cl)cc%11	Molecule	1
AACXOSPRTYPFDW-UHFFFAOYSA-N	CC(C)S(=O)(=O)C1=C(O)N(Cc2ccccc2)C(=O)c3ccc(Cl)cc13	Molecule	1
YWZHJEFVDTUIAA-AWDFDDCISA-N	Cc1ccc(cc1)c2cc(C[18F])nn2c3ccc(cc3)S(=O)(=O)C	Molecule	1
GZZSNYHXTMHGFF-UHFFFAOYSA-N	NNC(=O)c1cc(c2ccc3OCOc3c2)n(n1)c4ccc(cc4)S(=O)(=O)N	Molecule	1
VMUJASMKVZSIID-UHFFFAOYSA-N	NCc1c(c2ccccc2)c(C(=O)O)c3ccccn13	Molecule	1
NIUAGEVCVWHMTA-PIRNEEEYSA-N	CS(=O)(=O)c1ccc(cc1)n2nc(cc2c3ccc([123I])cc3)C(F)(F)F	Molecule	1
CQVZYKXHVWHDDF-UHFFFAOYSA-N	CCOC(=O)C1=C(N)N2N(C1c3ccccc3O)C(=O)c4cccnc4C2=O	Molecule	1
IBIFILNFQVGVIU-UHFFFAOYSA-N	OC(=O)Cc1cccn1c2ccc3OCCOc3c2	Molecule	1
CADYKNKPEWDIGJ-UHFFFAOYSA-N	Oc1ccccc1C(=O)n2nc(Nc3ccccc3)cc2c4ccccc4O	Molecule	1
ONJHHYBWKLDIFI-UHFFFAOYSA-N	CC(C)OC1=C(c2ccc(cc2)S(=O)(=O)C)C(C)(C)OC1=O	Molecule	1
JWMFCUROZUDFLT-SAPNQHFASA-N	CCN1CCC(=O)\C(=C\c2c(c3ccc(Cl)cc3)n(nc2C(F)(F)F)c4ccccc4)\C1	Molecule	1
CZIKKMBQUCXPOO-UHFFFAOYSA-N	COc1cc(cc(OC)c1OC)C2CC(=NN2c3ccc(cc3)S(=O)(=O)N)c4ccc(cc4)n5cnnn5	Molecule	1
PKMFIFDWBWWDIQ-UHFFFAOYSA-N	CS(=O)(=O)c1ccc(cc1)C2=C(C(=O)CC2)c3cccnc3	Molecule	1
RKCNJWHHASUDRY-UHFFFAOYSA-N	COc1cc(cc(OC)c1OC)C2CC(=NN2c3ccc(cc3)S(=O)(=O)C)c4ccc(cc4)n5cnnn5	Molecule	1
REEHPTZXDPTHNZ-ZETCQYMHSA-N	C[C@H](C(=O)O)c1ccc2OCCOc2c1	Molecule	1
LACWJXZWFFIAMA-UHFFFAOYSA-N	CC(C)Cc1ccc(cc1)C(C)C(=O)NCCCC(=O)Nc2ccccc2	Molecule	1
ASDLRDNRFZDYKA-UHFFFAOYSA-N	CCOP(=O)(Cc1ccccc1n2cc(nn2)c3cccc(F)c3)OCC	Molecule	1
KFJPSQAWYPUMHF-UKTHLTGXSA-N	CS(=O)(=O)CCCO\N=C\c1ccc(F)cc1	Molecule	1
CRTWIWYTGRXBRV-UHFFFAOYSA-N	Oc1ccc(cc1)c2nc(SCC(=O)NN3C(=Nc4ccccc4C3=O)COc5ccc(Cl)cc5Cl)nc(Nc6ccccc6)c2C#N	Molecule	1
UKQYGYMAKLUMDI-UHFFFAOYSA-N	NS(=O)(=O)c1ccc(cc1)N2N=C(CC2c3cccs3)c4ccc(cc4)[N+](=O)[O-]	Molecule	1
PTXGHCGBYMQQIG-UHFFFAOYSA-N	CCCN(CCC)C(=O)C(CCC(=O)OCCCN1CCN(CCOC(=O)Cc2c(C)n(C(=O)c3ccc(Cl)cc3)c4ccc(OC)cc24)CC1)NC(=O)c5ccccc5	Molecule	1
DJOBBNSHXLSZEU-UHFFFAOYSA-N	NS(=O)(=O)c1ccc(cc1)N2N=C(CC2c3occc3)c4ccc(cc4)[N+](=O)[O-]	Molecule	1
DZUBHCGQYMMGJM-SJPDSGJFSA-N	NS(=O)(=O)c1ccc(cc1)c2c(C[18F])onc2c3ccccc3	Molecule	1
YKHNOHGHDAQJFW-UHFFFAOYSA-N	CS(=O)(=O)c1ccc(cc1)c2cc(Cl)nn2c3ccccc3	Molecule	1
HHYPJPCORPKTMP-PKNBQFBNSA-N	COc1ccc(\C=C\C(=O)c2sc(nc2C)c3ccccc3)cc1OC	Molecule	1
WJBAFMCHMQUQOY-UHFFFAOYSA-N	CC(=O)OCc1cn(nn1)c2ccccc2CO	Molecule	1
PGOMXBOHQUBUMI-HQWZXOHUSA-N	C\C=C(/C)\C(=O)O[C@H]1C(=O)c2c(OC1(C)C)ccc3C=CC(=O)Oc23	Molecule	1
ARVWNKYCTOGYDP-UHFFFAOYSA-N	CC1(C)OC(=C(C1=O)c2cccc(c2)C(F)(F)F)c3ccc(cc3)S(=O)(=O)C	Molecule	1
UKTLMQICPPERPB-UHFFFAOYSA-N	NS(=O)(=O)c1ccc(cc1)N2N=C(CC2c3ccc(cc3)C(F)(F)F)c4cccs4	Molecule	1
VWHYFMQKJYFLCC-DUXPYHPUSA-N	Oc1ccc(CC\C=C\C(=O)CCc2ccc(O)c(O)c2)cc1O	Molecule	1
HCMWYURNASBFKB-UHFFFAOYSA-N	CC(C)(O)c1cn(nn1)c2ccccc2CO	Molecule	1
QBMZGDNAUXCNJO-UHFFFAOYSA-N	CC1(C)OC(=C(C1=O)c2cccc(Cl)c2)c3ccc(cc3)S(=O)(=O)N	Molecule	1
QTVUBGPVBBQSKD-CXUHLZMHSA-N	CCNC(=S)N\N=C(/C)\C1=Cc2ccccc2OC1=O	Molecule	1
UUUFUMYANZQXLQ-UCLIPEMJSA-N	CCOC(=O)C1=C(C)N(C)\C(=N/N=C(\C)/C2=Cc3ccccc3OC2=O)\S1	Molecule	1
IFYXHUCCIJQGBH-UHFFFAOYSA-N	COc1ccc(CC2=NN(CC3=NNC(=S)N3C)C(=O)c4c(C)noc24)cc1	Molecule	1
IJWPAFMIFNSIGD-UHFFFAOYSA-N	CC1(C)OC(=C(C1=O)c2cccc(F)c2)c3ccc(cc3)S(=O)(=O)N	Molecule	1
NCTHKQDPJLOJAP-IUMGADTDSA-N	CCN1C(=O)CS/C/1=N\N=C(/C)\C2=Cc3ccccc3OC2=O	Molecule	1
OVBXTCFARXRFSK-UHFFFAOYSA-N	O=C1CC(=NN1)Nc2ccccc2Nc3ccc(nn3)N4CCOCC4	Molecule	1
UQRBFXIUUDJHSN-ONEGZZNKSA-N	COc1cc(OC)cc(\C=C\c2ccc(O)c(O)c2)c1	Molecule	1
SAXKDLBTLSMJCH-RGJFUNKGSA-N	CC1S\C(=N/N=C(\C)/C2=Cc3ccccc3OC2=O)\N(C)C1=O	Molecule	1
MVZNVBXATDCMMJ-UHFFFAOYSA-N	COc1ccc(cc1)c2cc(nn2c3ccc(c(CO)c3)S(=O)(=O)N)C(F)(F)F	Molecule	1
CIBYXFRJRYQLIC-WSDLNYQXSA-N	OC1CCCN(Cc2ccc(cc2)C(=O)N\N=C\c3ccc(F)cc3)C1	Molecule	1
RIOOHJIXAZLIMO-UHFFFAOYSA-N	COc1ccc2c(c1)c(CC(=O)OCC(=O)N3CCOCC3)c(C)n2C(=O)c4ccc(Cl)cc4	Molecule	1
CTMODUMJWIENCS-WSDLNYQXSA-N	OC1CCCN(Cc2ccc(cc2)C(=O)N\N=C\c3ccc(Cl)cc3)C1	Molecule	1
ZHTQCPCDXKMMLU-UHFFFAOYSA-N	Oc1cc(O)c2C(=O)c3cc(O)c(O)cc3Oc2c1	Molecule	1
KYXDNECMRLFQMZ-UHFFFAOYSA-N	COc1ccc(cc1F)c2c(Cl)ncn2c3ccc(cc3)S(=O)(=O)N	Molecule	1
UFDSAXFMNUUEEN-FCXRPNKRSA-N	COc1cc(\C=C\c2cc(\C=C\c3ccc(O)c(OC)c3)n(n2)C(=O)c4ccncc4)ccc1O	Molecule	1
UJRZAYZYGAULQP-ZDUSSCGKSA-N	COc1ccc2cc(ccc2c1)[C@H](C)C(=O)OCCN(C)C	Molecule	1
JUTXDMYMFUTCGU-UHFFFAOYSA-N	CC(C)Cc1ccc(cc1)C(C)C(=O)NCCCC(=O)Nc2ccc(cc2)C(C)(C)C	Molecule	1
XNTLXAUHLBBEKP-UHFFFAOYSA-N	CC(C)(O)CCOC1=C(C=NN(C1=O)c2ccc(F)c(F)c2)c3ccc(cc3)S(=O)(=O)C	Molecule	1
YDQDBRSFDWZTGQ-UHFFFAOYSA-N	OC(=O)Cc1c([nH]c2cc(Cl)ccc12)C(=O)c3ccc(Cl)cc3	Molecule	1
QMVHXBRTIZSWEM-UHFFFAOYSA-N	COc1ccc(cc1)c2nn3ccccc3c2c4ccc(cc4)S(=O)(=O)N	Molecule	1
XSQBLACEIGJREX-UHFFFAOYSA-N	COc1cc(cc(OC)c1OC)C2CC(=NN2c3ccc(cc3)S(=O)(=O)N)c4ccc(cc4)S(=O)(=O)C	Molecule	1
GHUGFQGYORVKHU-UHFFFAOYSA-N	CC(=CC1(C)CC2=C(O1)C(=O)c3ccccc3C2=O)C	Molecule	1
LDPIUMVYOHFPHH-UHFFFAOYSA-N	S=C1N(CN2CCCC2)N=C(N1c3ccccc3)c4ccncc4	Molecule	1
RAQJKKKEBDFPGW-UHFFFAOYSA-N	CS(=O)(=O)c1ccc(cc1)C2=NN(C(C2)c3ccc(F)cc3)c4ccc(cc4)S(=O)(=O)N	Molecule	1
PJFSTCAIAQWJBR-UHFFFAOYSA-N	Fc1ccc(cc1)c2[nH]c(c3ccc(F)cc3)c4C5CCC(CC5)c24	Molecule	1
XCZFLHLSKMFRCA-UHFFFAOYSA-N	CC(=O)N1N=C(CC1c2cn(nc2c3ccc(Br)s3)c4ccccc4)c5ccc(C)cc5	Molecule	1
MOEZJNXQRZNQEM-UHFFFAOYSA-N	COc1cc(cc(OC)c1OC)C2CC(=NN2c3ccc(cc3)C(=O)O)c4ccc(cc4)S(=O)(=O)C	Molecule	1
AOFZNMCXQWRKAW-UHFFFAOYSA-N	Oc1ccc(Nc2nc(SCC(=O)NN3C(=Nc4ccccc4C3=O)COc5ccc(Cl)cc5Cl)nc(c6ccc(Cl)cc6)c2C#N)cc1	Molecule	1
POJOTTPMHZEUKR-UHFFFAOYSA-N	CC(C)Cc1ccc(cc1)C2=NN(C(C2)c3ccc(Cl)cc3)c4ccc(cc4)S(=O)(=O)N	Molecule	1
SOAPFIVAYXWGKD-UHFFFAOYSA-N	CS(=O)(=O)c1ccc(cc1)C#CC(=O)c2ccc(cc2)C#N	Molecule	1
WHGZGEFGZXHTST-UHFFFAOYSA-N	Cc1cnc2c(c3ccc(F)cc3)c(nn2c1C)c4ccc(cc4)S(=O)(=O)C	Molecule	1
VIQFULKLYBHVQF-UHFFFAOYSA-N	CC(C)Cc1ccc(cc1)C2=NN(C(C2)c3ccc(C)cc3)c4ccc(cc4)S(=O)(=O)N	Molecule	1
KHMGVOCXUYJXMD-UHFFFAOYSA-N	O=S(=O)(Nc1nccs1)c2ccc(NCNC3=NNC(=S)S3)cc2	Molecule	1
BFMZEGLJNQXWAI-JTQLQIEISA-N	C[C@@H](CO)Sc1ncc(cc1c2ccc(cc2)S(=O)(=O)C)C(F)(F)F	Molecule	1
AIHQQAFCDAPKLQ-NTUHNPAUSA-N	Cc1ccc(cc1)S(=O)(=O)NC(=O)Nc2ccc(cc2)C(=O)\C=C\c3ccc(Cl)cc3Cl	Molecule	1
MVJJESFPGBWHGP-UHFFFAOYSA-N	COc1ccc(cc1OC)C2=NNC(C2)c3ccc4c(c3)c5ccccc5n4C	Molecule	1
GUFZZSOUPUDNIF-UHFFFAOYSA-N	CC(=O)Oc1cc(F)ccc1c2cc(nn2c3ccc(cc3)S(=O)(=O)N)C(F)(F)F	Molecule	1
MWFWKGNWPBGOPC-UHFFFAOYSA-N	COc1ccc(cc1)c2ncn(CC(=O)N3CCN(C)CC3)c2c4ccc(OC)cc4	Molecule	1
FZGSSCBBLPSBGU-UHFFFAOYSA-N	CS(=O)(=O)c1ccc(cc1)c2nc([nH]c2c3ccccc3)C(F)(F)F	Molecule	1
MJBCXYSMDCRJFM-UHFFFAOYSA-N	COc1ccc(cc1)c2nc(NCC(=O)N3CCN(C)CC3)sc2c4ccc(OC)cc4	Molecule	1
LMCHOJPQAZKODZ-UHFFFAOYSA-N	CC(C)(C)c1ccc(cc1)S2=NS(=O)(=O)c3cc(ccc23)[N+](=O)[O-]	Molecule	1
NSGSIJZIRIBNEM-UHFFFAOYSA-N	CN1CCN(CC1)C(=O)CNc2nc(c3ccccc3)c(s2)c4ccccc4	Molecule	1
UAVVPTYDIYJODR-HTXNQAPBSA-N	CCOC(=O)c1c(C)n(c(c2ccccc2)c1C3C(=O)Nc4ccc(C)cc34)c5c(C)noc5\C=C\c6ccccc6	Molecule	1
RIYFFLBENPDDNH-UHFFFAOYSA-N	FC(F)(F)c1ccc(cc1)n2nc3CCCCc3c2c4ccccc4	Molecule	1
OPORCEXTXLFPJQ-UHFFFAOYSA-N	CS(=O)(=O)c1ccc(cc1)N2N=C(CC2c3ccccc3Cl)c4cccc(c4)[N+](=O)[O-]	Molecule	1
RCOXTTLIGHDQHU-XYOKQWHBSA-N	CC(=CCC\C(=C\Cc1c(O)cc(O)c(C(=O)C)c1O)\C)C	Molecule	1
KUUZFVLVRZRFMO-UHFFFAOYSA-N	CS(=O)(=O)c1ccc(cc1)N2N=C(CC2c3ccc(F)cc3)c4cccc(c4)[N+](=O)[O-]	Molecule	1
NXMZBNYLCVTRGB-UHFFFAOYSA-N	CCOc1ccc(cc1)c2nn3ncccc3c2c4ccc(cc4)S(=O)(=O)C	Molecule	1
GERZTEWXMYZPMO-UHFFFAOYSA-N	Cc1c(CC(=O)OCCCO)cc(c2ccc(cc2)S(=O)(=O)C)n1c3cccc(F)c3	Molecule	1
PJFXABURMJXMPS-UHFFFAOYSA-N	COc1ccc(cc1)C2CC(=NN2c3ccc(cc3)S(=O)(=O)C)c4ccc(cc4)[N+](=O)[O-]	Molecule	1
ICCDILPNCJIDAW-UHFFFAOYSA-N	OC1OC(=O)C(=C1c2cc3ccccc3s2)Br	Molecule	1
SOUWQCNGEBHJRL-UHFFFAOYSA-N	CC(=O)c1ccc(NCC(=O)N2N=C(CC2c3ccc(cc3)[N+](=O)[O-])c4ccccc4)cc1	Molecule	1
HRYWWQCLGHKRLN-UHFFFAOYSA-N	CC1(C)C(=O)C(=C1c2ccc(cc2)S(=O)(=O)C)c3ccccc3	Molecule	1
MUJAQEQWXABBDB-KGENOOAVSA-N	COc1ccc(cc1)C2=N\C(=C\c3ccc(OC)c(OC)c3)\C(=O)N2c4ccc(cc4)S(=O)(=O)N	Molecule	1
PEKDVBCRYQOVTK-UHFFFAOYSA-N	COc1ccc(cc1)c2c(nc3sc(nn23)S(=O)(=O)N)c4ccc(cc4)S(=O)(=O)C	Molecule	1
UVNMAAHEMZZIAX-UHFFFAOYSA-N	CCOC(=O)Cc1cc(c2ccc(cc2)S(=O)(=O)C)n(c1C)c3cccc(F)c3	Molecule	1
ZBQFFZVOKTYLJC-UHFFFAOYSA-N	NS(=O)(=O)c1ccc(OC(=O)c2c3CCCCc3sc2c4ccccc4)cc1	Molecule	1
KFTYMUOKTXIXEF-UHFFFAOYSA-N	CS(=O)(=O)c1ccc(cc1)N2C(=O)c3cc(Br)ccc3N=C2c4ccccc4	Molecule	1
NRXNITPRTPIEKU-UHFFFAOYSA-N	CS(=O)(=O)c1ccc(cc1)C2=C(C(=O)N(CC3CC3)N=C2)c4ccc(F)cc4	Molecule	1
LNSVFPNEGUVNHH-UHFFFAOYSA-N	Cc1c(CCOCCO)cc(c2ccc(cc2)S(=O)(=O)C)n1c3ccc(F)cc3	Molecule	1
WBFRYDMWZDCKQZ-UHFFFAOYSA-N	O=C(Oc1ccc(cc1)C#N)c2c3CCCCc3sc2c4ccccc4	Molecule	1
JJRYIFUMQOKMRZ-KTXUZGJCSA-N	[11CH3]Oc1ccc2c(c1)c(CC(=O)NCCCCC)c(C)n2C(=O)c3ccc(Cl)cc3	Molecule	1
RKMLCVSPXKODJW-UHFFFAOYSA-N	CN(C)c1ccc(cc1)C2CC(=NN2c3ccc(cc3)S(=O)(=O)C)c4ccc(cc4)[N+](=O)[O-]	Molecule	1
RPTFKXDBRBKHQU-UHFFFAOYSA-N	NS(=O)(=O)c1ccc(cc1)C2=COC(=O)N2c3ccccc3	Molecule	1
FZCWJSIRPYGSIE-UHFFFAOYSA-N	Cc1c(CC(=O)OCCO)cc(c2ccc(cc2)S(=O)(=O)C)n1c3cccc(F)c3	Molecule	1
HFQGKFQAIOWWKY-UHFFFAOYSA-N	CSc1nn(c(NC(=O)c2c(N)[nH]nc2SC)c1C#N)c3ccccc3	Molecule	1
CVPSIMWFHZLLEZ-UHFFFAOYSA-N	Cc1nc(c2ccccc2)c(s1)c3ccc(cc3)S(=O)(=O)N	Molecule	1
RZZFBZBJNPFVKF-AZPGRJICSA-N	CSc1nn(c(NC(=O)\C(=C(\NC2=C(C)N(C)N(C2=O)c3ccccc3)/Nc4ccc(Cl)cc4)\C#N)c1C#N)c5ccccc5	Molecule	1
ZRTXBRQDUJYTDR-UHFFFAOYSA-N	Cc1c(CC(=O)OCCCO[N+](=O)[O-])cc(c2ccc(cc2)S(=O)(=O)C)n1c3cccc(F)c3	Molecule	1
DIXLGMOZFUYROY-UHFFFAOYSA-N	CSc1ncc(c2ccc(cc2)S(=O)(=O)C)n1c3ccc(Br)cc3	Molecule	1
OKDKWKGEVYLREX-UHFFFAOYSA-N	CC(CN1CCCC1)c2ccc(c(F)c2)c3ccccc3	Molecule	1
WAZQAZKAZLXFMK-UHFFFAOYSA-N	COc1ccc(cc1F)c2cc(nn2c3ccc(cc3)S(=O)(=O)N)C(F)F	Molecule	1
AGLACBUGGFDYJZ-UHFFFAOYSA-N	CCCSCCc1cc(c2ccc(cc2)S(=O)(=O)C)n(c1C)c3ccc(F)cc3	Molecule	1
FVRLPWPHJCQIOD-IBYPIGCZSA-N	COc1ccc2cc(ccc2c1)C(C)CN3CCC[C@H]3CO	Molecule	1
QYLIQJQSFODNCS-UHFFFAOYSA-N	Cc1c(CC(=O)OCCO[N+](=O)[O-])cc(c2ccc(cc2)S(=O)(=O)C)n1c3cccc(F)c3	Molecule	1
FDGGENUUUSWYLR-UHFFFAOYSA-N	CS(=O)(=O)c1ccc(cc1)n2nccc2c3ccc(cc3)[N+](=O)[O-]	Molecule	1
RZEKVGVHFLEQIL-SQZVAGKESA-N	Cc1ccc(cc1)c2cc(nn2c3ccc(cc3)S(=O)(=O)N)C([18F])(F)F	Molecule	1
YNCFJJJQCGMSHY-UHFFFAOYSA-N	CC(C)Cc1ccc(cc1)C(C)C(=O)Oc2ccc(CCO)cc2	Molecule	1
WZATZMIDNZVEOH-UHFFFAOYSA-N	CS(=O)(=O)c1ccc(cc1)c2ccnn2c3ccccc3	Molecule	1
UKDXYXGHWOJKOC-UHFFFAOYSA-N	COc1ccc2c(c1)c(CC(=O)OCCS(=O)(=O)NO)c(C)n2C(=O)c3ccc(Cl)cc3	Molecule	1
ZLLZRKQQNGBXRD-UHFFFAOYSA-N	OC(=O)Cc1ccc(c(F)c1)c2ccccc2	Molecule	1
DTNQYCBXAYVTIC-UHFFFAOYSA-N	CS(=O)(=O)c1ccc(cc1)c2ccnn2c3ccc(cc3)C(=O)O	Molecule	1
XYNOMYGVSOXKJX-UHFFFAOYSA-N	CCSc1nnc(s1)c2cc(c(O)c(c2)C(C)(C)C)C(C)(C)C	Molecule	1
BRKXUMURIRIUAZ-UHFFFAOYSA-N	CONS(=O)(=O)CCOC(=O)C(C)c1ccc(CC(C)C)cc1	Molecule	1
IFENWSUIKZSUCO-PXLXIMEGSA-N	COc1ccc(\C=C/2\N=C(N(C2=O)c3ccc(cc3)S(=O)(=O)N)c4ccc(OC)cc4)cc1	Molecule	1
RWQYQVMSGMZBAT-FYWRMAATSA-N	FC(F)(F)c1nn(c2ccccc2)c(c1\C=C\3/CCCC3=O)c4ccc(Cl)cc4	Molecule	1
WPDJOBQADCVHTO-UHFFFAOYSA-N	COc1cc(cc(OC)c1OC)c2cc(nc(O)c2C#N)c3ccc(cc3)n4cnnn4	Molecule	1
TZRHLKRLEZJVIJ-UHFFFAOYSA-N	CCC(=O)NS(=O)(=O)c1ccc(cc1)c2c(C)onc2c3ccccc3	Molecule	1
VIRDQBARNDHJJL-UHFFFAOYSA-N	Oc1nc(cc(c2ccccc2)c1C#N)c3ccc(cc3)n4cnnn4	Molecule	1
KYHGSDBZLLKHSB-VVEOGCPPSA-N	FC(F)(F)C(=O)\C(=N\Nc1cc(cc(c1)C(F)(F)F)C(F)(F)F)\C(=O)c2ccc(Cl)cc2	Molecule	1
CAHWFUVSYIUURD-UHFFFAOYSA-N	Nc1nc(cc(c2ccccc2)c1C#N)c3ccc(cc3)n4cnnn4	Molecule	1
FSULBWGIEPEIRN-UHFFFAOYSA-N	CNS(=O)(=O)c1cc2OCOc2cc1Cc3ccccc3	Molecule	1
REXCGUDILCRNAQ-UHFFFAOYSA-N	CS(=O)(=O)c1ccc(cc1)c2ccnn2c3ccc(cc3)S(=O)(=O)N	Molecule	1
BVRNERFWPQRVJB-UHFFFAOYSA-N	OC(=O)Cc1ccc2OCCOc2c1	Molecule	1
IRNOVODXFRDMMA-UHFFFAOYSA-J	COc1c(OCCCOC(=O)CCC(=O)O[Pt]2(Cl)OC(=O)C3(CC(=O)C3)C(=O)O2)cc(O)c4C(=O)C=C(Oc14)c5ccccc5	Molecule	1
VKVMVOYMHRMXOY-GDHFJQHYSA-N	CC(=O)OCO\N=[N+](/[O-])\N1CCC[C@H]1C(=O)OCc2ccc(cc2)C3=C(COC3=O)c4ccc(cc4)S(=O)(=O)C	Molecule	1
QVPDRFYJQHCIEB-UHFFFAOYSA-N	OC(=O)C1=Cc2cc(ccc2OC1C(F)(F)F)S(F)(F)(F)(F)F	Molecule	1
MNJVRJDLRVPLFE-UHFFFAOYSA-N	Cc1ccc(cn1)c2ncc(Cl)cc2c3ccc(cc3)S(=O)(=O)C	Molecule	1
NVXXALPTSLXRFC-UHFFFAOYSA-N	Cc1cc(c2c(C)nn(c2O)c3ccc(cc3)S(=O)(=O)N)n(n1)c4ccccc4	Molecule	1
IPUXISVPZLIZNP-UHFFFAOYSA-N	CS(=O)(=O)c1ccc(cc1)C2=C(C(=O)OC2)c3ccc(CO)cc3	Molecule	1
ZSXSJHDKRRKQAU-YDZHTSKRSA-N	NS(=O)(=O)c1ccc(cc1)N2C(=S)S\C(=C\c3cn(nc3c4ccc5OCOc5c4)c6ccccc6)\C2=O	Molecule	1
BKUUEWCEULMOMM-NSHDSACASA-N	COc1ccc2cc(ccc2c1)[C@H](C)C(=O)OCCS(=O)(=O)NO	Molecule	1
CDUKBWNKUSEEJJ-MDWZMJQESA-N	CC(C)(C)c1cc(\C=C\2/CCOC2=O)cc3c1OCC3(C)C	Molecule	1
IJHBYPXTQCLIIK-UHFFFAOYSA-N	CN1C=CN(C=C1)C2OC(=CN2c3ccc(cc3)S(=O)(=O)N)C(Cl)(Cl)Cl	Molecule	1
QSSFQCIDYRJNEF-UHFFFAOYSA-N	NS(=O)(=O)c1ccc(cc1)n2nc(CCCNC(=O)Nc3ccc(OC(F)(F)F)cc3)cc2c4ccccc4	Molecule	1
LOOFFEIQOHYSOR-UHFFFAOYSA-N	CN1C=CN(C=C1)C2SC(=CN2c3ccc(cc3)S(=O)(=O)N)C(F)(F)F	Molecule	1
OKKGDLZWFJTBDJ-UHFFFAOYSA-N	CC1(C)OC(=O)C(=C1c2ccc(cc2)S(=O)(=O)C)Oc3ccc(F)c(F)c3	Molecule	1
UVTRMYKFOQILHR-UHFFFAOYSA-N	CN1C=CC(C=C1)C2OC(=CN2c3ccc(cc3)S(=O)(=O)N)C(F)(F)F	Molecule	1
YBKLASQHGUPEDZ-UHFFFAOYSA-N	CS(=O)(=O)c1ccc(cc1)c2nc3sc(nn3c2c4ccccc4)C(F)(F)F	Molecule	1
CSEPEVFNTFMBAE-UHFFFAOYSA-N	NS(=O)(=O)c1ccc(cc1)n2nc(CCCNC(=O)Nc3ccc(cc3)C(F)(F)F)cc2c4ccccc4	Molecule	1
GBNOCXOGASQNDH-UHFFFAOYSA-N	CN1C=CN(C=C1)c2nc(cn2c3ccc(cc3)S(=O)(=O)N)C(F)(F)F	Molecule	1
MSGXHTVUTKOMNK-UHFFFAOYSA-N	CS(=O)(=O)c1ccc(cc1)n2cccc2c3ccc(F)cc3	Molecule	1
MNLQMXFOQWTCIK-UHFFFAOYSA-N	CN1C=CC(C=C1)c2nc(C)cn2c3ccc(cc3)S(=O)(=O)N	Molecule	1
UVZIMMIABQVMNX-UHFFFAOYSA-N	CC(C)Cc1ccc(cc1)C(C)C(=O)OCCCCO[N+](=O)[O-]	Molecule	1
KRVGIZLZQOOIBS-NRFANRHFSA-N	Clc1cccc(Cl)c1NC(=O)N2CCc3ccccc3[C@@H]2c4ccccc4	Molecule	1
FBDSYHLMZKXXBC-UHFFFAOYSA-N	OC(=O)Cc1ccn(c1)c2ccccc2F	Molecule	1
QNEWFYXZFBRINZ-UHFFFAOYSA-N	Cc1c(cnn1c2ccccc2)c3nnc(c4ccccc4)c5conc35	Molecule	1
YERKTYCNJYWPRD-WUKNDPDISA-N	CC(=O)\C(=C(/C(=O)O)\c1ccccc1)\c2ccc(cc2)S(=O)(=O)C	Molecule	1
CWFSRKOXOMBPCI-UHFFFAOYSA-N	CC(C)OC(=O)OCOC(=O)Cc1ccccc1Nc2c(Cl)cccc2Cl	Molecule	1
OFGOFUZCYMINQR-UHFFFAOYSA-N	O=C1CCC(=NN1)CCc2ccc3OCCOc3c2	Molecule	1
DKZMGRFLBPFIJG-UHFFFAOYSA-N	CS(=O)(=O)Nc1ccc(cc1Sc2ccc(Cl)cc2Cl)S(=O)(=O)N	Molecule	1
GCVXPIPNRJHISW-UHFFFAOYSA-N	Cc1c(cnn1c2ccccc2)c3c(N=O)nc4ncccn34	Molecule	1
QKKMWOVYDOBNCC-UHFFFAOYSA-N	CC(C)(C)c1cc(CNc2ccc(cc2)[N+](=O)[O-])cc(c1O)C(C)(C)C	Molecule	1
CORUUBZMCIDTMK-UHFFFAOYSA-N	CC(C)(C)C(=O)OCOC(=O)Cc1ccccc1Nc2c(Cl)cccc2Cl	Molecule	1
ZJFXWSPUWDWLPL-UVTDQMKNSA-N	CONC1=NC(=O)\C(=C\c2cc(c(O)c(c2)C(C)(C)C)C(C)(C)C)\S1	Molecule	1
ZBPLOVFIXSTCRZ-UHFFFAOYSA-N	Nc1c(CC(=O)O)cccc1C(=O)c2ccc(Br)cc2	Molecule	1
DIRIVBQYONNWEG-UHFFFAOYSA-N	CC(=O)NS(=O)(=O)c1cc(ccc1C(=O)O)C2=CC(=O)N(C=C2)C(F)F	Molecule	1
PPRQZERAZZRMTC-UHFFFAOYSA-N	Cc1c(Cl)cccc1Nc2cscc2CC(=O)O	Molecule	1
IWVVHIQSOJIPIT-VZUCSPMQSA-N	FC(F)(F)c1ccc(cc1)C(=O)\C=C\C2=Cc3c(OC2)ccc4ccccc34	Molecule	1
AJFTZWGGHJXZOB-UHFFFAOYSA-N	CS(=O)(=O)c1ccc(cc1)c2cc(Br)sc2c3ccc(F)cc3	Molecule	1
YFRJCYZCCDXDIT-UHFFFAOYSA-N	[O-][N+](=O)c1ccc(cc1)C(=O)C=CC2=Cc3c(OC2)ccc4ccccc34	Molecule	1
IFIXXFKTBDCXOX-FNTNPWFNSA-N	C[C@@]1(CCCCC(=O)O)CCC[C@]2(C)[C@@H]1CC[C@H]3C[C@](C)(CC=C23)C=C	Molecule	1
AVUUCASFFDRBJI-UHFFFAOYSA-N	COc1ccc(cc1)C2=CC(=C(C(=O)O2)c3ccc(cc3)S(=O)(=O)C)c4ccccc4	Molecule	1
SYJZPSKFBMYMJX-BMILMZPDSA-N	COc1ccc2c(c1)c(CC(=O)O)c(C)n2Cc3ccc([123I])cc3	Molecule	1
FAIRWSWNVPKWCX-SJPDSGJFSA-N	CS(=O)(=O)c1ccc(cc1)c2nc([18F])cc(NCc3cccs3)n2	Molecule	1
VSMZQYGFDADWAC-LRFGSCOBSA-N	Cc1cc(n2cc(nn2)c3ccc([18F])cc3)n(n1)c4ccc(cc4)S(=O)(=O)C	Molecule	1
WBXUWOPDMWLNTQ-GIJQJNRQSA-N	Clc1ccc(cc1)C(=O)CN2C(=O)S\C(=C\c3c[nH]c4ccccc34)\C2=O	Molecule	1
WMXJDWSHJDTIAX-IPSYBCTNSA-N	COC(=O)[C@@H]1CCCN1P(=O)(Oc2ccc(NC(=O)c3ccccc3O)cc2)Oc4ccc(\C=C\c5cc(OC)cc(OC)c5)cc4	Molecule	1
AELILMBZWCGOSB-UHFFFAOYSA-N	OC(=O)Cc1cscc1Nc2c(Cl)cccc2Cl	Molecule	1
LGVSCQYCQUYTOK-VGOFMYFVSA-N	OC(=O)\C(=C\c1cc(O)cc(O)c1)\c2ccc(O)cc2	Molecule	1
ZDBBOXFYCRHCTR-DCAQKATOSA-N	COC(=O)CNC(=O)[C@H](C)NC(=O)[C@@H]1CCCN1C(=O)CNC(=O)[C@H](C)N	Molecule	1
BJSHRSBHYAVRGG-UHFFFAOYSA-N	FC(F)(F)S(=O)(=O)Nc1ccncc1Nc2ccc(Cl)cc2	Molecule	1
ZRVUJXDFFKFLMG-UHFFFAOYSA-N	CN1C(=C(O)c2ccccc2S1(=O)=O)C(=O)Nc3ncc(C)s3	Molecule	1
PHPRWMHCPIQICM-LRFGSCOBSA-N	Cc1ccc(cc1)c2cc(CC[18F])nn2c3ccc(cc3)S(=O)(=O)C	Molecule	1
SJAGHGUEEOPKBG-UIDLNEBMSA-N	CC(C)Cc1ccc(cc1)C(C)C(=O)OC[C@@H]2CCCN2\[N+](=N\OCOC(=O)C)\[O-]	Molecule	1
YWZHJEFVDTUIAA-HXIMHUGNSA-N	[2H]C([2H])([18F])c1cc(c2ccc(C)cc2)n(n1)c3ccc(cc3)S(=O)(=O)C	Molecule	1
CMWTZPSULFXXJA-VIFPVBQESA-N	COc1ccc2cc(ccc2c1)[C@H](C)C(=O)O	Molecule	1
JXSVJEKTMZHWFF-UHFFFAOYSA-N	Cc1cccc(Nc2cnccc2NS(=O)(=O)C(F)(F)F)c1	Molecule	1
NNJBPWGKAQCYIE-UHFFFAOYSA-N	CCCSCCc1cc(c2ccc(cc2)S(=O)(=O)C)n(c1C)c3ccccc3	Molecule	1
ACEWLPOYLGNNHV-UHFFFAOYSA-N	CC(C)Cc1ccc(cc1)C(C)C(=O)OCc2ccccn2	Molecule	1
REGQGNHXLZAOPD-UHFFFAOYSA-N	[O-][N+](=O)OCCSSCCOC(=O)Cc1ccccc1Nc2c(Cl)cccc2Cl	Molecule	1
IQVPFBISJXAZLJ-VJGMZUFXSA-N	CC(=O)OCO\N=[N+](\[O-])/N1CCC[C@H]1COC(=O)Cc2ccc(cc2)c3cc(nn3c4ccc(cc4)S(=O)(=O)N)C(F)(F)F	Molecule	1
FSQKKOOTNAMONP-UHFFFAOYSA-N	COc1ccc2c(c1)c(CC(=O)OCC(=O)O)c(C)n2C(=O)c3ccc(Cl)cc3	Molecule	1
IFQFTAVRFSFDFF-UHFFFAOYSA-N	CCCS(=O)CCc1cc(c2ccc(cc2)S(=O)(=O)C)n(c1C)c3ccc(F)cc3	Molecule	1
CVCYZPLLBIWXAZ-UHFFFAOYSA-N	[O-][N+](=O)OCCSSCCOC(=O)COC(=O)Cc1ccccc1Nc2c(Cl)cccc2Cl	Molecule	1
LMLALQZLGHMHLE-UHFFFAOYSA-N	CCCSCCc1cc(c2ccc(cc2)S(=O)(=O)C)n(c1C)c3cccc(F)c3	Molecule	1
FVRWRGBTEHAPDI-UHFFFAOYSA-N	COc1ccccc1OC(=O)C(C)c2ccc(CC(C)C)cc2	Molecule	1
FZEGVBRYNLLTHR-UHFFFAOYSA-N	Cc1nc(C)c(CN2CCN(CC2)C(=O)c3cc4cc(Cl)ccc4n3Cc5ccc(Cl)cc5)nc1C	Molecule	1
ROCQPPBVFBLOQQ-UHFFFAOYSA-N	COc1ccc(cc1OC)c2oc(CCC(=O)c3ccc(cc3)c4ccccc4)nn2	Molecule	1
YCYGZTICSDRPAA-UHFFFAOYSA-N	NS(=O)(=O)c1ccc(cc1)n2nc(cc2c3ccc(CC(=O)O)cc3)C(F)(F)F	Molecule	1
MOKOWIRMYMOJLV-UHFFFAOYSA-N	COc1ccc2[nH]cc(CCNC(=O)c3cc4cc(Cl)ccc4n3Cc5ccc(F)cc5)c2c1	Molecule	1
CFIGYZZVJNJVDQ-LMJOQDENSA-N	COc1ccc2c(c1)c(CC(=O)OC\C=C(/C)\CC\C=C(/C)\CCC=C(C)C)c(C)n2C(=O)c3ccc(Cl)cc3	Molecule	1
UIGAOUVNMDIMSI-UHFFFAOYSA-N	COc1ccc(cc1)N2CCN(CC2)C(=O)c3cc4cc(Cl)ccc4n3Cc5ccc(F)cc5	Molecule	1
VWPUHMQWDHNIOJ-UHFFFAOYSA-N	COc1ccc(cc1)c2oc(CCC(=O)c3ccc(cc3)c4ccccc4)nn2	Molecule	1
OXACPWUMEKQFGD-UHFFFAOYSA-N	Clc1ccc(Cn2c(cc3cc(Cl)ccc23)C(=O)N4CCN(CC4)c5ccc(Cl)cc5)cc1	Molecule	1
NNYBQONXHNTVIJ-UHFFFAOYSA-N	CCc1cccc2c3CCOC(CC)(CC(=O)O)c3[nH]c12	Molecule	1
KSHUHZPSDIAWAJ-KKYHWDRJSA-N	CN(CCOC(=O)Cc1ccc(cc1)c2cc(nn2c3ccc(cc3)S(=O)(=O)N)C(F)(F)F)\[N+](=N/OCOC(=O)C)\[O-]	Molecule	1
GSUXNCWWGMLXGT-UHFFFAOYSA-N	COc1ccc2C(=O)N3CCc4c([nH]c5ccc(F)cc45)C3=Nc2c1	Molecule	1
GEQJBYFLKSKJBG-UHFFFAOYSA-N	CS(=O)(=O)c1ccc(cc1)c2cnc(nc2c3ccc(F)cc3)C(O)c4ccccc4	Molecule	1
HYWYRSMBCFDLJT-UHFFFAOYSA-N	CS(=O)(=O)Nc1ccc(cc1Oc2ccccc2)[N+](=O)[O-]	Molecule	1
FGMCMIYBJDDPQC-WEVVVXLNSA-N	Clc1ccc(C(=O)\C=C\C2=Cc3c(OC2)ccc4ccccc34)c(Cl)c1	Molecule	1
FMSARSDEUCUBBR-VXLYETTFSA-N	CC1=C(Sc2ccccc2N1)C(=O)N\N=C\c3ccccc3Cl	Molecule	1
OLUIRQCKUKPFSY-UHFFFAOYSA-N	Cc1ccc(cc1)C2=C(SSC2=S)c3ccc(cc3)S(=O)(=O)C	Molecule	1
VTANFEZEORVQLR-AWQFTUOYSA-N	CC1=C(Sc2ccccc2N1)C(=O)N\N=C\c3ccc(Cl)c(Cl)c3	Molecule	1
IRKVLCOCTJNMRX-UHFFFAOYSA-N	NS(=O)(=O)c1ccc(cc1)C2=C(CCC2)c3ccc(F)c(Cl)c3	Molecule	1
QTRCGPBYCSHGJM-UHFFFAOYSA-N	CS(=O)(=O)c1ccc(Nc2ccc(F)cc2)cc1	Molecule	1
BFOYJWCMKXLIPF-UHFFFAOYSA-N	OC(=O)c1ccc(cc1)n2cc(CSC3=Nc4ccccc4C(=O)N3c5ccc(Cl)cc5)nn2	Molecule	1
ZFKBWSREWJOSSJ-VIFPVBQESA-N	OC(=O)C1=Cc2cc(Cl)cc(Cl)c2O[C@@H]1C(F)(F)F	Molecule	1
HQDCRICKOKBJEN-UHFFFAOYSA-N	Clc1ccc(cc1)n2cc(CSC3=Nc4ccccc4C(=O)N3c5ccc(Br)cc5)nn2	Molecule	1
KFYRACZHGALBMT-UHFFFAOYSA-N	CS(=O)(=O)c1ccc(cc1)c2sc3ncnn3c2c4ccccc4	Molecule	1
ORPAJCHTWCIKCH-UHFFFAOYSA-N	COc1ccc2c(c1)c(CC(=O)NCCCCNC(=O)c3ccc(C4=C5C=C6CCC[N]7=C6C(=C5Oc8c9CCCN%10CCCc(cc48)c9%10)CCC7)c(c3)C(=O)O)c(C)n2C(=O)c%11ccc(Cl)cc%11	Molecule	1
VXAIGGWMQYVFLT-UHFFFAOYSA-N	OC(=O)CCC(=O)NS(=O)(=O)c1ccc(cc1)n2nc(cc2c3ccc4ccccc4c3)C(F)(F)F	Molecule	1
FXXJEARPECYZCK-UHFFFAOYSA-N	COc1cc(OC)cc(c1)C(=O)Nc2ccc3oc(nc3c2)c4ccc(OC)c(OC)c4	Molecule	1
ADVANFQVCYCSNR-UHFFFAOYSA-N	CC(=O)NS(=O)(=O)c1ccccc1C(=O)O	Molecule	1
XUYCKWMMFQCVBU-UHFFFAOYSA-N	COc1ccc(cc1OC)c2oc3ccc(NC(=O)c4ccc(cc4)[N+](=O)[O-])cc3n2	Molecule	1
KMGMAKBIUOPNMF-NTUHNPAUSA-N	NS(=O)(=O)c1ccc(\C=C/2\C(=O)Nc3ccc(F)cc23)cc1	Molecule	1
MQPLMBSDWYIIID-UHFFFAOYSA-N	NS(=O)(=O)c1ccc(cc1)n2nc(cc2c3ccccc3)C(F)(F)F	Molecule	1
NFKOLWDPFYXKNG-UHFFFAOYSA-N	COc1ccc(cc1OC)c2oc3ccc(NC(=O)c4ccc(cc4Cl)[N+](=O)[O-])cc3n2	Molecule	1
FVASPVMUIHTHCA-UHFFFAOYSA-N	CCc1csc(Sc2cc3C(=O)OCc3cc2NS(=O)(=O)C)n1	Molecule	1
PUJSOUOYRDPRTO-UHFFFAOYSA-N	CC1=NN(C(=O)C1C(N2CCCCC2)c3ccc4OCOc4c3)c5ccccc5	Molecule	1
NINYKRMOKMRFSJ-UHFFFAOYSA-N	[O-][N+](=O)c1cccc(c1)C2SCC(=O)N2c3ccc4[nH]c(S)nc4c3	Molecule	1
MFKVVDPEUVEDLW-NTUHNPAUSA-N	NS(=O)(=O)c1ccc(\C=C/2\C(=O)Nc3ccc(Cl)cc23)cc1	Molecule	1
NXERGIJHYVUXHM-UHFFFAOYSA-N	CC1(C)OC(=O)C(=C1c2ccc(cc2)S(=O)(=O)C)c3cccc(F)c3	Molecule	1
UQARQCYTZBCOJA-UHFFFAOYSA-N	CC1=NN(C(=O)C1C(N2CCN(CC2)c3ccccc3)c4ccc5OCOc5c4)c6ccccc6	Molecule	1
KRYBPMPVFRZKOX-UHFFFAOYSA-N	Oc1ccc(cc1)c2nnc(s2)N3C(SCC3=O)c4ccccc4Cl	Molecule	1
CGIGDMFJXJATDK-UHFFFAOYSA-N	COc1ccc2c(c1)c(CC(=O)O)c(C)n2C(=O)c3ccc(Cl)cc3	Molecule	1
RQUCIYUYJHVVIL-UHFFFAOYSA-N	Cc1cc(CC2=NNC(=O)C=C2)n(C)c1C(=O)c3ccc(Cl)cc3	Molecule	1
HEAFZXABQFXKMB-UHFFFAOYSA-N	CS(=O)(=O)c1cccc(c1)C#Cc2ccccn2	Molecule	1
PADCPGXGYIZRLY-HJHKNENWSA-N	COc1ccc2cc(ccc2c1)[C@H](C)C(=O)OC[C@H](OC(=O)CCC(=O)OC[C@H]3OC(O)[C@H](O)[C@@H](O)[C@@H]3O)[C@H]4OC(=O)C(=C4O)O	Molecule	1
KRFAIAYXRONCEQ-IKYDCCPXSA-N	OC[C@H]1O[C@@H](O[C@H]2[C@H](Oc3cc(O)cc(O)c3C2=O)c4cc(O)c(O)c(O)c4)[C@H](OC(=O)c5cc(O)c(O)c(O)c5)[C@@H](O)[C@@H]1O	Molecule	1
YCHYFHOSGQABSW-RTBURBONSA-N	CCCCCCC(C)(C)c1cc(O)c2[C@@H]3CC(=CC[C@H]3C(C)(C)Oc2c1)C(=O)O	Molecule	1
NHDRROFIUBZHKF-DJKKODMXSA-N	COc1ccc(\C=N\N2N=Nc3c(sc4nc(C)cc(C)c34)C2=O)cc1	Molecule	1
JJSLPRYNYXGJHV-YFHOEESVSA-N	CN1C(=NC(=O)/C/1=C/c2ccc(cc2)S(=O)(=O)C)N	Molecule	1
DAEKZKUAFVMFKP-UHFFFAOYSA-N	CC(C)(C)c1cc(cc2c1OCC2(C)C)C(=O)CCCC3CC3	Molecule	1
LIQIAGAWOFOYKG-UHFFFAOYSA-N	CS(=O)(=O)c1ccc(cc1)C#Cc2cccnc2	Molecule	1
HQFHTHPDTSYKJX-UHFFFAOYSA-N	NS(=O)(=O)c1ccc(cc1)n2nc(cc2c3ccccc3)C(=O)NNC(=O)c4cccc(c4)C(F)(F)F	Molecule	1
JWHPIVFJOHMIPV-UHFFFAOYSA-N	NS(=O)(=O)c1ccc(cc1)n2nc(cc2c3ccccc3)C(=O)NNC(=O)c4cccc(Cl)c4	Molecule	1
QZOXMKNWQZCVDE-UHFFFAOYSA-N	NS(=O)(=O)c1ccc(cc1)c2cc(F)c(F)cc2c3ccc(F)c(Cl)c3	Molecule	1
RJJNWBGRXPAANG-UHFFFAOYSA-N	COc1cccc(NC2=C(Cl)C(=O)C(=C(Cl)C2=O)Nc3cccc(OC)c3)c1	Molecule	1
JXADZDKRUFWGEF-UHFFFAOYSA-N	CCN(CC)C(=O)c1cc(c2ccccc2)n(C(CCSC)C(=O)O)c1C	Molecule	1
PCRZBBOIGHSIEX-UHFFFAOYSA-N	CS(=O)(=O)c1ccc(cc1)c2ccccn2	Molecule	1
BYPOBZCPKWLRFH-UHFFFAOYSA-N	Cc1ccc(cc1C)c2cc(nn2c3ccc(cc3)S(=O)(=O)C)C(F)(F)F	Molecule	1
VLEQKAFWDINLTH-OUMJLSBWSA-J	COc1ccc(cc1)c2cc(nn2c3ccc(cc3)S(=O)(=O)N)C(F)(F)Oc4ccc(CCNC(=O)CN5C(=O)CN6C(=O)CN7C(=O)CS[98Tc]567=O)cc4	Molecule	1
VCLNQQUCGTWUKD-UHFFFAOYSA-N	CS(=O)(=O)c1ccc(cc1)c2sc(nc2c3ccc(F)cc3)c4ccccc4Cl	Molecule	1
ZCZLIYWRGVQCHR-UHFFFAOYSA-N	Cc1ccc(NC(=S)NNC(=O)Nc2ccc(cc2)S(=O)(=O)C)cc1	Molecule	1
FXGCSOXVUKNZMD-UHFFFAOYSA-N	CS(=O)(=O)c1ccc(cc1)C(=O)n2ccc3ccccc23	Molecule	1
TZDYLQXXQBGTKM-UHFFFAOYSA-N	CS(=O)(=O)c1ccc(cc1)c2snnc2c3ccc(F)cc3	Molecule	1
JNYQMXYSYCLDHF-LVZFUZTISA-N	Cc1ccc(cc1)n2cc(\C=C\C3=C(C(=O)N4C=CC=CC4=N3)c5ccccc5)c(n2)c6cccc(C)c6C	Molecule	1
YHNIVIBBBLJCNF-UHFFFAOYSA-N	CC1(O)OC(=O)C(=C1c2ccc(cc2)S(=O)(=O)C)c3ccc(F)cc3	Molecule	1
LDGJKVNPVTZREL-UHFFFAOYSA-N	Brc1ccc(cc1)N2C(=Nc3ccccc3C2=O)SCC#C	Molecule	1
QPGXXGLZTQLNRT-JXMROGBWSA-N	Clc1cccc(\C=C/2\SC(=NC2=O)Nc3nccs3)c1	Molecule	1
ZFPJGWIYYKYLKG-UHFFFAOYSA-N	CCCOCCc1cc(c2ccc(cc2)S(=O)(=O)C)n(c1C)c3ccc(F)cc3	Molecule	1
QQGIACMPSDVFRS-KKFHFHRHSA-N	Cc1ccc(cc1)c2nn(cc2C3N[C@@H](CS3)C(=O)O)c4ccccc4	Molecule	1
CKMGIAVCGSOXAT-UHFFFAOYSA-N	COc1ccc2c(c1)c3C(=O)CC(C)(C)Cc3n2C(=O)c4ccc(Cl)cc4	Molecule	1
SXDDZTZBQZLAJJ-UHFFFAOYSA-N	COc1cc2CSc3c(nn(c4ccc(cc4)S(=O)(=O)N)c3c2cc1F)C(F)F	Molecule	1
STMDMLVEEZZZEO-UHFFFAOYSA-N	CC1(O)OC(=O)C(=C1c2ccc(cc2)S(=O)(=O)C)c3ccc(Cl)c(Cl)c3	Molecule	1
MLTSTGPEMAVOCV-UHFFFAOYSA-N	COc1ccc2c(c1)c(CC(=O)OCOC(=O)C(C)(C)C)c(C)n2C(=O)c3ccc(Cl)cc3	Molecule	1
LEMXFRKYZOTQHF-XDJHFCHBSA-N	Cc1ccc(cc1)n2cc(\C=C\C3=C(C(=O)N4C=CC=CC4=N3)c5ccccc5)c(n2)c6ccc(C)cc6C	Molecule	1
BYSRPHRKESMCPO-HMQYECKYSA-N	O[C@H]1Cc2c(O)cc(O)c([C@@H]3[C@@H](O)[C@H](Oc4c3c(O)cc5O[C@@]6(Oc7cc(O)cc(O)c7[C@@H]([C@H]6O)c45)c8ccc(O)c(O)c8)c9ccc(O)c(O)c9)c2O[C@@H]1c%10ccc(O)c(O)c%10	Molecule	1
KVVJDDVNYVCFDS-UHFFFAOYSA-N	CC(=O)c1cccn2c(c3ccc(F)cc3)c(nc12)c4ccc(cc4)S(=O)(=O)C	Molecule	1
PAXYGCMWELCMLD-UHFFFAOYSA-N	CS(=O)(=O)c1ccc(cc1)c2sc3C(=O)OCc3c2c4ccccc4	Molecule	1
MQZMOJGPULPIFR-UCFFOFKASA-N	NC(=O)[C@@H]1CSC(N1)c2cn(nc2c3ccccc3)c4ccccc4	Molecule	1
XKRBPLZNUMPEOG-UHFFFAOYSA-N	OC(=O)Cc1ccccc1C2=CC(=O)N(C=C2)C(F)F	Molecule	1
NYIVGWHWAOZHME-UHFFFAOYSA-N	COc1ccccc1C2CC(=NN2C(=O)C)C3=Cc4ccccc4OC3=O	Molecule	1
NKBRWXWNSUIHNI-UHFFFAOYSA-N	CS(=O)(=O)c1ccc(cc1)c2cc(nn2c3ccc(F)cc3)C#N	Molecule	1
MJIRHAUHJSGORB-UHFFFAOYSA-N	NS(=O)(=O)c1ccc(cc1)n2nc(cc2c3ccc(cc3)C(F)(F)F)C(=O)NCCCN4CCOCC4	Molecule	1
JINQUNXXILDVNV-UHFFFAOYSA-N	Cc1ccc(cc1)c2nn(cc2C#N)c3ccc(cc3)S(=O)(=O)N	Molecule	1
CDRPUGZCRXZLFL-OWOJBTEDSA-N	Oc1cc(O)cc(\C=C\c2ccc(O)c(O)c2)c1	Molecule	1
RAXNKYKXORWLNN-UHFFFAOYSA-N	CC(C)NS(=O)(=O)c1ccccc1C(=O)N2N=C(CC2=O)c3ccccc3	Molecule	1
PYBCHCVNKGZCOH-UHFFFAOYSA-N	CCCCCCCOC(=O)Cc1c(C)n(C(=O)c2ccc(Cl)cc2)c3ccc(OC)cc13	Molecule	1
FVSBLLBPZDBTEY-UHFFFAOYSA-N	CC(=O)OCCOC(=O)Cc1ccccc1Nc2c(Cl)cccc2Cl	Molecule	1
UESINUJQTYESFV-UHFFFAOYSA-N	CC1(O)OC(=O)C(=C1c2ccc(cc2)S(=O)(=O)C)c3ccccc3	Molecule	1
ZPGOVRVZJPRHSS-UHFFFAOYSA-N	Cc1cc(C)n(n1)C2=NN(Cc3ccccc3)C(=O)C=C2	Molecule	1
NJTWUFUHTLFLRP-VYIIXAMBSA-N	Cc1ccc(cc1)S(=O)(=O)N2CC(O)C[C@H]2C(=O)Nc3nc4ccccc4s3	Molecule	1
UQLBZXGRYLNZNG-UHFFFAOYSA-N	CCCN1N=C(Oc2ccccc2C)C=CC1=O	Molecule	1
VYMRHGYLWDUCCA-UHFFFAOYSA-N	CCCOCCc1cc(c2ccc(cc2)S(=O)(=O)C)n(c1C)c3ccccc3	Molecule	1
VOSCXHURCBXFON-UHFFFAOYSA-N	CCOCCc1cc(c2ccc(cc2)S(=O)(=O)C)n(c1C)c3ccccc3	Molecule	1
JIGBXIHKZXMRHS-FCXRPNKRSA-N	COc1cc(\C=C\C2=CC(=NC(=N)N2)\C=C\c3ccc(O)c(OC)c3)ccc1O	Molecule	1
FBSFWRHWHYMIOG-UHFFFAOYSA-N	COC(=O)c1cc(O)c(O)c(O)c1	Molecule	1
AKESEJHGGZZFDC-KNTRCKAVSA-N	CCOC(=O)c1c(C)n(c(c2ccccc2)c1C3C(=O)Nc4ccc(OC)cc34)c5c(C)noc5\C=C\c6ccccc6	Molecule	1
KHPKQFYUPIUARC-UHFFFAOYSA-N	Cc1ccc(Nc2c(F)cccc2Cl)c(CC(=O)O)c1	Molecule	1
OGIHLRJSKZUSKH-DIMJTDRSSA-N	Cc1ccc(cc1)c2nn(cc2C3N[C@@H](CS3)C(=O)N)c4ccccc4	Molecule	1
AXLIJRCKRUPBPQ-NSHDSACASA-N	Cc1cc(C)c2O[C@@H](C(=Cc2c1)C(=O)O)C(F)(F)F	Molecule	1
UTEGITLOZFTZDB-UHFFFAOYSA-N	COc1ccc(cc1)c2cc(CCCC(=O)N(C)O)sc2c3ccc(OC)cc3	Molecule	1
XELSTLMEHPDTSC-KNTRCKAVSA-N	Cc1ccc(cc1)n2cc(\C=C\C3=C(C(=O)N4C=CC=CC4=N3)c5ccccc5)c(n2)c6cc(C)ccc6C	Molecule	1
KAEZMLKXWKJOQP-MHZLTWQESA-N	[O-][N+](=O)c1ccc(cc1)S(=O)(=O)N([C@@H](Cc2c[nH]c3ccccc23)C(=O)Nc4nc5ccccc5s4)C(=O)c6ccccc6	Molecule	1
DNSZVRYSOQVHKS-NSHDSACASA-N	CCc1cc(OC(F)(F)F)cc2C=C([C@H](Oc12)C(F)(F)F)C(=O)O	Molecule	1
LANXVEISFSOCAG-UHFFFAOYSA-N	COc1ccc2c(c1)c(CC(=O)OCCOC(=O)C)c(C)n2C(=O)c3ccc(Cl)cc3	Molecule	1
BGPPOHONKKJRSX-LVZFUZTISA-N	Cc1ccc(cc1)n2cc(\C=C\C3=C(C(=O)N4C=CC=CC4=N3)c5ccccc5)c(n2)c6c(C)cccc6C	Molecule	1
BEIZIEZPGSIQGR-UHFFFAOYSA-N	CS(=O)(=O)Nc1ccc(Oc2ccc(F)cc2)s1	Molecule	1
UNEVTVWOSGJGLU-NSHDSACASA-N	Cc1cc2O[C@@H](C(=Cc2c(C)c1Cl)C(=O)O)C(F)(F)F	Molecule	1
PPBZRVMSMALZCX-UHFFFAOYSA-N	O=C1CCC(=NN1)CCc2ccc(cc2)c3ccccc3	Molecule	1
MITGKKFYIJJQGL-UHFFFAOYSA-N	CS(=O)(=O)c1ccc2c(c1)c3C(=O)CCCc3n2C(=O)c4ccc(Cl)cc4	Molecule	1
JJAPPCJXQFKMJL-UHFFFAOYSA-N	COc1ccc(cc1)n2nc(cc2c3ccc(cc3)S(=O)C)C(F)F	Molecule	1
PAZPMRMBHQPDTO-UHFFFAOYSA-J	CCc1cccc2c3CCOC(CC)(CC(=O)O[Pt](Cl)(Cl)OC(=O)CC4(CC)OCCc5c4[nH]c6c(CC)cccc56)c3[nH]c12	Molecule	1
NJUWUIVNANIRAU-UHFFFAOYSA-N	CS(=O)(=O)c1ccc(cc1)C#CC2=CN(C(F)F)C(=O)C=C2	Molecule	1
QREKGPHPIGGKCE-FLIBITNWSA-N	O=C1NC(=S)S/C/1=C\c2ccc(OCC#C)cc2	Molecule	1
YIFZKRGUGKLILR-NSCUHMNNSA-N	CC(=O)\C=C\c1ccc(O)c(O)c1	Molecule	1
PTYLBEWASJBLAM-UHFFFAOYSA-N	COC(=O)c1c(C)nn(c1OCCN2C(=O)c3ccccc3C2=O)c4ccccc4	Molecule	1
UOCHXCVPYZVORD-NVMNQCDNSA-N	Brc1ccc(Cn2cc(COc3ccc(\C=C\4/SC(=O)NC4=O)cc3)nn2)cc1	Molecule	1
VWODTBOQFNUCFF-BLLAWTBHSA-N	COc1ccc2c(c1)c(CC(=O)NCCCCNC(=O)CCC(=O)O[C@@H]3[C@H]4COC(=O)[C@@H]4[C@H](c5cc(OC)c(OC)c(OC)c5)c6cc7OCOc7cc36)c(C)n2C(=O)c8ccc(Cl)cc8	Molecule	1
NGMLZRLOVANOEB-UHFFFAOYSA-N	NS(=O)(=O)c1ccc(cc1)C#CC2=CN(C(F)F)C(=O)C=C2	Molecule	1
MZNSPBQAXMYNKW-VOTSOKGWSA-N	O=C(\C=C\c1ccccn1)c2occc2	Molecule	1
QREHBNWFOKFYBG-ZDLGFXPLSA-N	COc1ccc(cc1)n2cc(COc3ccc(\C=C\4/SC(=O)NC4=O)cc3)nn2	Molecule	1
PCIIJXPELZPHAW-UHFFFAOYSA-N	COc1ccc(cc1)C2CC(=NN2C(=O)C)C3=Cc4ccccc4OC3=O	Molecule	1
QRCQUEDVIMEIAY-UHFFFAOYSA-N	CS(=O)(=O)c1ccc(cc1)n2nc(cc2C3=CCN(CCCCO[N+](=O)[O-])CC3)C(F)(F)F	Molecule	1
GDHFOVCRYCPOTK-ACCUITESSA-N	Cc1cc(NC(=O)\C(=C(\O)/C2CC2)\C#N)ccc1C(F)(F)F	Molecule	1
HUUAUHIARRYJMD-UHFFFAOYSA-N	COc1cc(cc(OC)c1OC)C2CC(=NN2C(=O)C)C3=Cc4ccccc4OC3=O	Molecule	1
HDDIYOVPLWDDPY-UHFFFAOYSA-N	NS(=O)(=O)c1ccc(cc1)n2nc(cc2C3=CCN(CCCCO[N+](=O)[O-])CC3)C(F)(F)F	Molecule	1
UFDCMJCWKGSYHN-UHFFFAOYSA-N	CC(=O)N1N=C(CC1c2ccc(cc2)[N+](=O)[O-])C3=Cc4ccccc4OC3=O	Molecule	1
AKTXOQVMWSFEBQ-LCYFTJDESA-N	CC(C)(C)c1cc(\C=C\2/SC(=NC2=O)N)cc(c1O)C(C)(C)C	Molecule	1
YYHQERMVVNSDSL-UHFFFAOYSA-N	NS(=O)(=O)c1ccc(cc1)n2cc(C#N)c(n2)c3ccccc3	Molecule	1
ZLFLWZZZWALXMR-UHFFFAOYSA-N	CC(=O)N1N=C(CC1c2ccc(O)cc2)C3=Cc4ccccc4OC3=O	Molecule	1
BNYJDGUBOYPWRL-UHFFFAOYSA-N	CC1C(CC(=O)OC(CO[N+](=O)[O-])CO[N+](=O)[O-])c2ccccc2N1C(=O)c3ccc(Cl)cc3	Molecule	1
SJUZQYZLGOXQHA-UHFFFAOYSA-N	Clc1ccc(cc1)c2nnc(s2)N3C(SCC3=O)c4ccccc4Cl	Molecule	1
WYMPMNZWERFHGE-UHFFFAOYSA-N	FC(F)(F)S(=O)(=O)Nc1ccncc1Nc2cccc(Br)c2	Molecule	1
IHLULQPNWKSKNZ-UHFFFAOYSA-N	CC(C)NS(=O)(=O)c1ccccc1C(=O)n2nc(C)cc2c3ccccc3	Molecule	1
SWFXMFDHMPMWMA-UHFFFAOYSA-N	COc1ccc2c(c1)c(CC(=O)OCCSCC(=O)NCCCOc3cccc(CN4CCCCC4)c3)c(C)n2C(=O)c5ccc(Cl)cc5	Molecule	1
CQADCPOYZDVTID-UHFFFAOYSA-N	CSc1ccc(cc1)C2=C(C(=O)NC2=O)c3ccc(O)cc3	Molecule	1
YPJZQMOYJYCLDU-UHFFFAOYSA-N	COc1ccc2cc(ccc2c1)C(C)CN3CCCC3	Molecule	1
SETSXTRBUALZTE-UHFFFAOYSA-N	Cc1cc(c2ccccc2)n(n1)C(=O)C(N3C(=O)c4ccccc4S3(=O)=O)C(=O)n5nc(C)cc5c6ccccc6	Molecule	1
NSKWFLSZQYWUNI-UHFFFAOYSA-N	OC(=O)Cc1cscc1Nc2cccc(c2)C(F)(F)F	Molecule	1
KTDZCOWXCWUPEO-UHFFFAOYSA-N	CS(=O)(=O)Nc1ccc(cc1OC2CCCCC2)[N+](=O)[O-]	Molecule	1
WDCSJGAJZYETNP-UHFFFAOYSA-N	NS(=O)(=O)c1ccc(cc1)n2ncc(C#N)c2NC(=O)CCN3CCOCC3	Molecule	1
DBUKLJHVMCKPSH-UHFFFAOYSA-N	OC(=O)c1ccc(cc1O)C2=CC(=O)N(C=C2)C(F)F	Molecule	1
NHYPPBCIAHGQDU-UHFFFAOYSA-N	CC(=O)Nc1c(cnn1c2ccc(cc2)S(=O)(=O)NC(=O)C)C#N	Molecule	1
DIIYLGZNZGPXRR-UHFFFAOYSA-N	CC(=O)c1ccc(NS(=O)(=O)C)c(Oc2ccc(F)cc2F)c1	Molecule	1
KRRJBYIMYRNALK-UFFVCSGVSA-N	NS(=O)(=O)c1ccc(cc1)n2ncc(C#N)c2\N=C\c3ccc(F)cc3	Molecule	1
KILQIWKOCXSELP-UHFFFAOYSA-N	OC(=O)c1cc(ccc1O)C2=CC(=O)N(C=C2)C(F)F	Molecule	1
SFAPTSMWCKIVON-UHFFFAOYSA-N	Cc1cccc(Nc2cscc2CC(=O)O)c1Cl	Molecule	1
BYVMLUTZTHOPKN-SRZZPIQSSA-N	COc1ccc(\C=N\c2c(cnn2c3ccc(cc3)S(=O)(=O)N)C#N)cc1	Molecule	1
HEFNNWSXXWATRW-UHFFFAOYSA-N	CC(C)Cc1ccc(cc1)C(C)C(=O)O	Molecule	1
ACMPXMOACUQISZ-UHFFFAOYSA-N	CC(C)Cc1ccc(cc1)C(C)C(=O)Oc2ccc(cc2)C(=S)N	Molecule	1
QWGFBJWNBZWBPO-UHFFFAOYSA-N	CC(=O)NS(=O)(=O)c1ccc(cc1C(=O)O)C2=CC(=O)N(C=C2)C(F)F	Molecule	1
OPCYGCQJDWJEIA-LFIBNONCSA-N	CC(C)Cc1ccc(cc1)C2=C\C(=C/c3c(Cl)cccc3Cl)\C(=O)O2	Molecule	1
UAWXGRJVZSAUSZ-UHFFFAOYSA-N	CC1(C)Cc2c(c3ccccc3)c(c(CC(=O)O)n2C1)c4ccc(Cl)cc4	Molecule	1
KZORWXMUUZXVTA-UHFFFAOYSA-N	[O-][n+]1onc(c1COc2ccc3N=C4N(CCc5c4[nH]c6ccccc56)C(=O)c3c2)c7ccccc7	Molecule	1
YMGOOHXUOWZQOE-UHFFFAOYSA-N	O=C1OCc2cc3cc4OCOc4cc3c(c5ccc6OCOc6c5)c12	Molecule	1
UEJOQEYKEZDZDR-UFWORHAWSA-N	Cc1cc(C)c2c3N=NN(\N=C\c4ccc(Cl)cc4)C(=O)c3sc2n1	Molecule	1
ZKLAGEHVLPQVLD-LICLKQGHSA-N	CC(C)Cc1ccc(cc1)C2=C\C(=C/c3ccc(Cl)cc3Cl)\C(=O)O2	Molecule	1
NMGQLUJTRQLFMY-UHFFFAOYSA-N	Nc1ccc(O)c(c1)C(=O)Nc2nc3ccc(cc3[nH]2)[N+](=O)[O-]	Molecule	1
DHVSCTXXPREERV-UHFFFAOYSA-N	COc1ccc2c(c1)c(CC(=O)OCc3ccc(OC(=O)OCCC(C)(C)C)cc3)c(C)n2C(=O)c4ccc(Cl)cc4	Molecule	1
BQHUSCLVOWMCKW-UHFFFAOYSA-N	CCCC(=O)NS(=O)(=O)c1ccc(cc1)n2nc(cc2c3ccc(C)cc3)C(F)(F)F	Molecule	1
MCHHKMCZDVCVBP-UHFFFAOYSA-N	Nc1ccc(O)c(c1)c2nc3ccc(cc3[nH]2)C(=O)c4ccccc4	Molecule	1
ROOLOBPDQSZRCB-UHFFFAOYSA-N	CCOP(=O)(OCC)OCCc1ccc(OC(=O)Cc2c(C)n(C(=O)c3ccc(Cl)cc3)c4ccc(OC)cc24)cc1	Molecule	1
GMTQCEKMXRMKEV-UHFFFAOYSA-N	CC(C)Cc1ccc(cc1)C(C)c2nc3ccc(cc3[nH]2)C(=O)c4ccccc4	Molecule	1
CCVDPDRPPMKLTE-UHFFFAOYSA-N	FC(F)(F)S(=O)(=O)Nc1ccncc1Oc2ccccc2	Molecule	1
SOGGLHQFUVHVFT-UHFFFAOYSA-N	CC(C)Cc1ccc(cc1)C(C)c2nc3ccccc3[nH]2	Molecule	1
IPRRTLIZWFBGEI-WSDLNYQXSA-N	CS(=O)(=O)c1ccc(cc1)C2=C(CCC2)\C=N\OCc3ccc4OCOc4c3	Molecule	1
JKSYIKAAFVWVRO-UHFFFAOYSA-N	Nc1ccc(O)c(c1)c2nc3ccccc3[nH]2	Molecule	1
LDTKUCHYCAUAFT-UHFFFAOYSA-N	COc1ccc2c(c1)c(CC(=O)NCCCO[N+](=O)[O-])c(C)n2C(=O)c3ccc(Cl)cc3	Molecule	1
MIOVEVWMSUTQRW-UHFFFAOYSA-N	[O-][N+](=O)c1ccc(cc1)c2oc(Cn3c(CSc4ncccn4)nc5ccccc35)nn2	Molecule	1
IIFFGAKIUNZWTM-UHFFFAOYSA-N	Cc1c(CCOCCO[N+](=O)[O-])cc(c2ccc(cc2)S(=O)(=O)C)n1c3ccccc3	Molecule	1
PKYANAVEEIVCJF-UHFFFAOYSA-N	CC(NO)c1ccc(cc1)N2CCOCC2	Molecule	1
OILIHSBVKGKIBV-UHFFFAOYSA-N	NS(=O)(=O)c1ccc(cc1)c2c(CO[N+](=O)[O-])onc2c3ccccc3	Molecule	1
JNNGEAWILNVFFD-CDJYTOATSA-N	C[C@H]1[C@@H](O)C[C@H]2[C@@H]1[C@H](O[C@@H]3O[C@H](CO)[C@@H](O)[C@H](O)[C@H]3O)OC=C2C(=O)O	Molecule	1
WOCZLCAGLJMDAP-UHFFFAOYSA-N	COc1ccc(cc1)C2=NNC(C2)c3ccc4c(c3)c5ccccc5n4C	Molecule	1
NUUXNKLZACNVSR-UHFFFAOYSA-N	CS(=O)(=O)c1ccc(cc1)C2CC(=NN2c3ccc(F)cc3F)C(F)(F)F	Molecule	1
LCPYSDJBXZLZLO-UHFFFAOYSA-N	[O-][N+](=O)c1ccc(cc1)c2oc(CN3N=C(C(=NC3=O)c4ccccc4)c5ccccc5)nn2	Molecule	1
KKBWWVXRKULXHF-BJUDXGSMSA-N	[11CH3]S(=O)(=O)c1ccc(cc1)c2noc(c2c3ccccc3)C(F)(F)F	Molecule	1
PXLREINNKDOJGV-UHFFFAOYSA-N	CS(=O)(=O)c1ccc(cc1)C2Nc3ccccc3C(=O)N2c4ccc(Cl)cc4	Molecule	1
BLDMCAJCUTWQRV-UHFFFAOYSA-N	COc1ccc(cc1)c2oc(CN3N=C(C(=NC3=O)c4ccccc4)c5ccccc5)nn2	Molecule	1
FZBZHBRDXLXIOW-OTOKDRCRSA-N	CC(C)Cc1ccc(cc1)C(C)C(=O)SC[C@@H](NC(=O)C)C(=O)OCCCCO[N+](=O)[O-]	Molecule	1
UQOKFNYTJTZBRB-UHFFFAOYSA-N	Cc1noc2c(noc12)C(=O)c3ccccc3Cl	Molecule	1
FULAPETWGIGNMT-UHFFFAOYSA-N	CC1(C)OC(=O)C(=C1c2ccc(cc2)S(=O)(=O)C)OCC3CC3	Molecule	1
HWCADJGYKLRJLJ-VUWPPUDQSA-N	COc1ccc2cc(ccc2c1)[C@H](C)C(=O)OC(=O)OC(C)O[N+](=O)[O-]	Molecule	1
TYCSMGJLSZYOCY-UHFFFAOYSA-N	NS(=O)(=O)c1ccc(CN2C(=O)c3ccc(cc3C2=O)[N+](=O)[O-])cc1	Molecule	1
LZTSDGHXMYBOFS-UHFFFAOYSA-N	NS(=O)(=O)c1ccc2nc(sc2c1)N3N=C(CC3c4ccc(Cl)cc4)c5ccc(Br)cc5	Molecule	1
YBCIUXLJVVZGNX-UHFFFAOYSA-N	CC(N(OC(=O)C)C(=O)C)c1ccc(cc1)N2CCOCC2	Molecule	1
HWZZULRTBCKGRB-QPLCGJKRSA-N	CCCCCC\C(=C(/c1ccccc1)\c2ccc(cc2)N=[N+]=[N-])\c3ccccc3	Molecule	1
CQZCGQDVFFHSMR-UHFFFAOYSA-N	Cc1ccc(cc1)C2CC(=NN2c3nc4ccc(cc4s3)S(=O)(=O)N)c5ccc(Cl)cc5	Molecule	1
JNVXFQBYCCMGNM-UHFFFAOYSA-N	NS(=O)(=O)c1ccc2nc(sc2c1)N3N=C(CC3c4ccccc4)c5ccc(Cl)cc5	Molecule	1
BXSYZUIPCUONAQ-UHFFFAOYSA-N	CC(N(OC(=O)C)C(=O)C)c1ccc(cc1)N2CCCCC2	Molecule	1
KDIVDXIRWHFVLU-UHFFFAOYSA-N	COc1ccc2c(c1)c(CC(=O)O)c(n2C(=O)c3ccc(Cl)cc3)C(F)(F)F	Molecule	1
TYWFVBSTUDYWMB-UHFFFAOYSA-N	COc1ccc(cc1)C2CC(=NN2c3nc4ccc(cc4s3)S(=O)(=O)N)c5ccc(Cl)cc5	Molecule	1
ZUYRLXUNPGJIIF-RQZHXJHFSA-N	CCCCCC\C(=C(/c1ccccc1)\c2ccc(NS(=O)(=O)C)cc2)\c3ccccc3	Molecule	1
LONWWBCPDKATNG-UHFFFAOYSA-N	CC(NO)c1ccc(cc1)N2CCCCC2	Molecule	1
XFXHQMFXTQXSJC-SFTDATJTSA-N	N[C@@H](CCC(=O)N[C@@H](CS[Se]Cc1cc(c2ccccc2)n(n1)c3ccc(cc3)S(=O)(=O)N)C(=O)NCC(=O)O)C(=O)O	Molecule	1
WVSCJHNPJSMDST-JVVVGQRLSA-N	[11CH3]OCCc1cc(c2ccc(cc2)S(=O)(=O)C)n(c1C)c3ccc(F)cc3	Molecule	1
WJVQKILKSYLQOT-UHFFFAOYSA-N	CCN(CC)CN1N=C(N(C1=S)c2ccccc2)c3ccncc3	Molecule	1
KBPIAEVSGWRJLE-UHFFFAOYSA-N	CCCCOc1nc(cc(n1)C(F)(F)F)c2ccc(cc2)S(=O)(=O)C	Molecule	1
QNTMPOMWOURVRJ-UHFFFAOYSA-N	COc1ccc(cc1)c2cc(nn2CC(=O)Nc3ccc(cc3)S(=O)(=O)N)c4ccccc4	Molecule	1
MRBBFOWSPXHYQT-FCXRPNKRSA-N	COc1cc(\C=C\c2onc(\C=C\c3ccc(O)c(OC)c3)c2)ccc1O	Molecule	1
AXLIJRCKRUPBPQ-FMQCZQQZSA-N	[2H]C([2H])([2H])c1cc2C=C([C@H](Oc2c(c1)C([2H])([2H])[2H])C(F)(F)F)C(=O)O	Molecule	1
XBRFSAUQBGTLPG-UHFFFAOYSA-N	CCC(=O)NS(=O)(=O)c1ccc(cc1)n2nc(cc2c3ccc(C)cc3)C(F)(F)F	Molecule	1
QYEFQRPRWKTQGT-VMPITWQZSA-N	Brc1ccc2[nH]cc(\C=C\C(=O)c3ccc(cc3)C#N)c2c1	Molecule	1
MBWNANMMBXJHLH-UHFFFAOYSA-N	COc1ccc2c(c1)c(CC(=O)NCCC[Si](C)(C)C)c(C)n2C(=O)c3ccc(Cl)cc3	Molecule	1
CWXJMDOURWLMGJ-VIZOYTHASA-N	COc1cc(OC)cc(\C=C(\C(=O)O)/c2ccc(Cl)cc2Cl)c1	Molecule	1
VVJIORBNXTTZGD-FNNGWQQSSA-N	Cc1ccc(cc1)c2cc(nn2c3ccc(cc3)S(=O)(=O)NCc4ccc([18F])cc4)C(F)(F)F	Molecule	1
ZHUCGGQKFBVINI-RGEXLXHISA-N	O=C1N\C(=N/c2nc(c3ccccc3)c(s2)c4ccccc4)\S/C/1=C\c5cccnc5	Molecule	1
VPOVFCBNUOUZGG-VAKDEWRISA-N	C\C=C(\C=O)/[C@@H](CC=O)CC(=O)OCCc1ccc(O)cc1	Molecule	1
HXHNBFNQCMIBKR-UHFFFAOYSA-N	COc1cc(OC)c(c(O)c1C(=O)c2cccc(Br)c2)c3ccnn3C	Molecule	1
GCPCQGFKPFLVPN-UHFFFAOYSA-N	CC(C1=C(O)C(=O)c2ccccc2C1=O)C3=C(O)C(=O)c4ccccc4C3=O	Molecule	1
VVBZIBNQZQOXBF-MOHJPFBDSA-N	O=C1N\C(=N/c2nc(c3ccccc3)c(s2)c4ccccc4)\S/C/1=C\c5cccc6ccccc56	Molecule	1
PARCRXZDCBEXKK-UHFFFAOYSA-N	COc1cc(OC)c(c(O)c1C(=O)c2ccccc2F)c3ccnn3C	Molecule	1
KFYYGYCDEOJZQA-UHFFFAOYSA-N	[O-][N+](=O)c1cccc(C=C2SC(=Nc3nc(c4ccccc4)c(s3)c5ccccc5)NC2=O)c1	Molecule	1
HRGUSFBJBOKSML-UHFFFAOYSA-N	COc1cc(cc(OC)c1O)C2=CC(=O)c3c(O)cc(O)cc3O2	Molecule	1
WSCRVCJAJAXULJ-UHFFFAOYSA-N	COC1(CCOCC1)c2cc(F)cc(OCc3cc(c4ccccc4)n(n3)c5ccc(cc5)S(=O)(=O)C)c2	Molecule	1
ODXKAJXCUMFZAZ-PGMHBOJBSA-N	Cc1ccc(\C=C\2/S\C(=N\c3nc(c4ccccc4)c(s3)c5ccccc5)\NC2=O)cc1	Molecule	1
HZMBENUCUXIBJO-VXKWHMMOSA-N	Cc1ccc(cc1)S(=O)(=O)n2cc(C(=O)C(=O)N[C@@H](Cc3c[nH]cn3)C(=O)N[C@@H](CCC(=O)O)C(=O)O)c4ccccc24	Molecule	1
AVPQMMSFTYLSBE-GUYCJALGSA-N	CC[C@H](NC(=O)[C@@H](C)c1cccc(c1)C(=O)c2ccccc2)C(=O)N	Molecule	1
ZBKGVYYUEQPQPO-UHFFFAOYSA-N	CC(C)Cc1ccc(cc1)C(C)C(=O)Nc2ncccc2C	Molecule	1
UVNDWKYBZGLGEE-VWLOTQADSA-N	Cc1ccc(cc1)S(=O)(=O)n2cc(C(=O)C(=O)N[C@@H](Cc3c[nH]c4ccccc34)C(=O)NCC(=O)O)c5ccccc25	Molecule	1
GWMAMGOLMYWTBY-SJCJKPOMSA-N	CC[C@H](NC(=O)[C@@H](C)c1cccc(c1)C(=O)c2ccc(Cl)cc2)C(=O)N	Molecule	1
TTZNQDOUNXBMJV-UHFFFAOYSA-N	NS(=O)(=O)c1ccc(cc1)n2nc(cc2c3ccc(F)cc3)C(F)(F)F	Molecule	1
FTQFBTMLLBSGPV-UHFFFAOYSA-N	Cc1ccc(cc1)C(=O)n2nc(C)c3nnc4cc(Cl)c(F)cc4c23	Molecule	1
YQOULZIMUIZTEZ-DZKQDAASSA-N	[2H]C([2H])([18F])Oc1cc(NCc2cccs2)nc(n1)c3ccc(cc3)S(=O)(=O)C	Molecule	1
JGSDWSCOILSZCO-VMPITWQZSA-N	COc1ccc(cc1)N2CCN(CCCN3N=C(\C=C\c4ccc(Cl)cc4)C=CC3=O)CC2	Molecule	1
ZPCFBEWGOSBJAV-UHFFFAOYSA-N	COc1cccc(C2CC(=NN2)c3ccc(F)cc3O)c1OC	Molecule	1
QUBLCFFIKVKFME-UHFFFAOYSA-N	Clc1ccc(cc1)c2oc(CN3N=C(C(=NC3=O)c4ccccc4)c5ccccc5)nn2	Molecule	1
ITDSGUVCDWZQBV-UHFFFAOYSA-N	COc1ccc(cc1)C(=O)n2nc(C)c3nnc4cc(Cl)c(F)cc4c23	Molecule	1
NXUGNUNUQPRQIH-UHFFFAOYSA-N	Nc1ccc(cc1)c2oc(CN3N=C(C(=NC3=O)c4ccccc4)c5ccccc5)nn2	Molecule	1
SGZPDQDNNJQFNW-UHFFFAOYSA-N	CC1=CC(=O)C(=C(O1)c2ccc(cc2)S(=O)(=O)C)Oc3ccc(Br)cc3F	Molecule	1
ZMXKPCHQLHYTHY-PPHDHWNASA-N	COC(=O)[C@@]1(C)CCC2(CC[C@]3(C)C(=CCC4[C@@]5(C)C[C@H](O)[C@H](O[C@@H]6OC[C@@H](O[C@@H]7O[C@H](CO)[C@@H](O)[C@H](O)[C@H]7O)[C@H](O)[C@H]6O)[C@@](C)(CO)C5CC[C@@]34C)C2C1)C(=O)O	Molecule	1
WVNWXGUPFZZHDX-UHFFFAOYSA-N	Oc1ccc(c(O)c1)c2oc(CN3N=C(C(=NC3=O)c4ccccc4)c5ccccc5)nn2	Molecule	1
MUMQKVSTDHBSSU-UHFFFAOYSA-N	COc1ccc(cc1)c2nnc(s2)N3C(SCC3=O)c4ccccc4Cl	Molecule	1
XLFJASCUNQHKNH-UHFFFAOYSA-N	COc1ccc(cc1)C2CC(=NN2)c3ccc(F)cc3O	Molecule	1
ZUSAPGVYTQVHIQ-GOTSBHOMSA-N	CCCCCCC(C)(C)c1cc(O)c2[C@H]3CC(=CC[C@@H]3C(C)(C)Oc2c1)Cn4ccnc4	Molecule	1
OSLAUUGEAJFDHJ-UHFFFAOYSA-N	COc1cccc(c1)c2nc(N)nc3c4ccccc4C(=O)c23	Molecule	1
NXPDNUXBELMWGA-UHFFFAOYSA-N	COc1cc(OC)c(C2=NNC(C2)c3ccc4c(c3)c5ccccc5n4C)c(OC)c1	Molecule	1
HHIXRIVTLNCUEB-UHFFFAOYSA-N	Nc1nc(c2ccc(Br)cc2)c3C(=O)c4ccccc4c3n1	Molecule	1
ZOXGYHVSKBXTFZ-UHFFFAOYSA-N	Cc1cc(nn1C(=O)C2=NC3=C(C4CCCN4C(=O)N3c5ccccc5)C(=O)N2)c6ccccc6	Molecule	1
WHDGULRDPVFQTJ-UHFFFAOYSA-N	CC1N(C)OC(=C1c2ccccc2)c3ccc(cc3)S(=O)(=O)C	Molecule	1
VLEUZFDZJKSGMX-ONEGZZNKSA-N	COc1cc(OC)cc(\C=C\c2ccc(O)cc2)c1	Molecule	1
RNVTWWDCJHGABR-UHFFFAOYSA-N	Nc1nc(c2ccc(cc2)[N+](=O)[O-])c3C(=O)c4ccccc4c3n1	Molecule	1
JBJAUFUDLPEPQD-UHFFFAOYSA-N	COc1ccc2c(c1)c(CC(=O)Nc3ccc(F)cc3)c(C)n2C(=O)c4ccc(Cl)cc4	Molecule	1
CARDZWUJKAFXIX-UHFFFAOYSA-N	CC1N(C)OC(=C1c2ccc(F)cc2)c3ccc(cc3)S(=O)(=O)C	Molecule	1
YWSRVBJJMDAIHP-UHFFFAOYSA-N	COc1cccc(NC2=C(Cl)C(=O)N(C2=O)c3ccc(cc3)S(=O)(=O)N)c1	Molecule	1
SWAGNEWMUFBRKH-UHFFFAOYSA-N	NS(=O)(=O)c1ccc(cc1)N2C(=O)C(=C(Nc3cccc(Cl)c3)C2=O)Cl	Molecule	1
APCWFZNDCFEDOA-UHFFFAOYSA-N	[N-]=[N+]=Nc1ccc(cc1)C2=C(C(=O)OC2)c3ccccc3	Molecule	1
WPJQZSOSBHCSBT-UHFFFAOYSA-N	COc1ccc2cc(ccc2c1)S(=O)(=O)C	Molecule	1
IZNGMUSFPYKYDB-UHFFFAOYSA-N	NS(=O)(=O)c1ccc(cc1)N2C(=O)C(=C(Nc3cccc(F)c3)C2=O)Cl	Molecule	1
ORHBXUUXSCNDEV-UHFFFAOYSA-N	Oc1ccc2C=CC(=O)Oc2c1	Molecule	1
XLLDXYINDPHTJG-UHFFFAOYSA-N	CN(C)c1ccc(C=C(C)[N+](=O)[O-])cc1	Molecule	1
PJDKSPDBBFAYRC-WJTDDFOZSA-N	CO\N=[N+](\[O-])/c1ccc(cc1)c2cc(nn2c3ccc(cc3)S(=O)(=O)N)C(F)(F)F	Molecule	1
FIZIEQVDEPGNOZ-UHFFFAOYSA-N	NS(=O)(=O)c1ccc(cc1)n2nc(cc2C3=CC(=O)N(C=C3)C(F)F)C(F)(F)F	Molecule	1
GLACGTLACKLUJX-QNAXTHAFSA-N	OC[C@H]1O[C@@H](O[C@@H]2OC=C[C@H]3[C@H](O)C=C(COC(=O)c4ccc(O)cc4)[C@@H]23)[C@H](O)[C@@H](O)[C@@H]1O	Molecule	1
JHBIMJKLBUMNAU-UHFFFAOYSA-N	CS(=O)(=O)c1ccc(cc1)n2nc(cc2c3ccc(F)cc3)C(F)(F)F	Molecule	1
BICSVVFMOSJUCU-VAWYXSNFSA-N	CCC(C)C(=O)Oc1c(O)c(OC)c(O)c(C(=O)\C=C\c2ccccc2)c1OC	Molecule	1
TVBJDDOGYNSNLZ-LDADJPATSA-N	CC(C)Cc1ccc(cc1)C2=C\C(=C/c3ccccc3Cl)\C(=O)O2	Molecule	1
UUEXMARDVKBGNN-SGMHDLAFSA-N	COc1ccc2cc(ccc2c1)[C@H](C)C(=O)OCC[C@H](C)CC[C@H]3C(=C)CC[C@@H]4[C@]3(C)CCC[C@]4(C)C(=O)O	Molecule	1
HDUWKQUHMUSICC-UHFFFAOYSA-N	CS(=O)(=O)Nc1cc2CCC(=O)c2cc1Sc3ccc(F)cc3F	Molecule	1
GQVVZLVISZVVHX-UHFFFAOYSA-N	CS(=O)(=O)c1cccc(c1)C#CC2=CN(C(F)F)C(=O)C=C2	Molecule	1
PGMYSGGCLRFLGK-RPBOSRSISA-N	CC(C)Cc1ccc(cc1)[C@H](C)C(=O)O[C@H]2CC[C@@]3(C)[C@@H](CC[C@]4(C)[C@@H]3CC=C5[C@@H]6CC(C)(C)CC[C@@]6(CC[C@@]45C)C(=O)O)C2(C)C	Molecule	1
OWYQECTYMQVGEG-BJUDXGSMSA-N	[11CH3]OCc1onc(c2ccccc2)c1c3ccc(cc3)S(=O)(=O)N	Molecule	1
DIZPXIPTIAFZLP-UHFFFAOYSA-N	[O-][N+](=O)c1ccc(cc1)c2nn(cc2c3oc(nn3)c4ccccc4)c5ccccc5	Molecule	1
RZEKVGVHFLEQIL-UHFFFAOYSA-N	Cc1ccc(cc1)c2cc(nn2c3ccc(cc3)S(=O)(=O)N)C(F)(F)F	Molecule	1
BNSAVBGHRVFVNN-XSCLDSQRSA-N	COc1cc(\C=C\C(=O)CC(=O)\C=C\c2ccc(O[C@@H]3O[C@@H]([C@@H](O)[C@H](O)[C@H]3O)C(=O)O)c(OC)c2)ccc1O	Molecule	1
ULFFSZMVURLRPK-UHFFFAOYSA-N	CS(=O)(=O)c1ccc(cc1)C(=O)c2cocc2	Molecule	1
JSBOHMYHRMOLNZ-UHFFFAOYSA-N	CC(C(=O)O)c1ccc(CC2CCCC2=O)cc1c3ccc(O)cc3	Molecule	1
NSQNZEUFHPTJME-UHFFFAOYSA-N	NS(=O)(=O)c1ccc(cc1)n2nc(cc2c3ccc(Cl)cc3)C(F)(F)F	Molecule	1
PSDMBVHTCNVEBG-AWDFDDCISA-N	NS(=O)(=O)c1ccc(cc1)c2cc(nc(NCc3ccc([18F])cc3)n2)C(F)(F)F	Molecule	1
GMHRISMWIFWKRA-LRFGSCOBSA-N	CS(=O)(=O)c1ccc(cc1)c2cc(nc(OCc3ccc([18F])cc3)n2)C(F)(F)F	Molecule	1
MGAGJKNDSAFONJ-UHFFFAOYSA-N	CC(C(=O)O)c1ccc(CC2CCCC2=O)cc1Br	Molecule	1
WUJUBERMAKRECF-UHFFFAOYSA-N	COc1ccc2c(c1)c(CC(=O)O)c(C)n2C(=O)c3c(Cl)cc(Cl)cc3Cl	Molecule	1
UXYCXVOSKMVQHR-UHFFFAOYSA-N	Cc1cccnc1C#Cc2ccc(cc2)S(=O)(=O)N	Molecule	1
VTMBQGPUEYRWQH-UHFFFAOYSA-N	CN1N(C(=O)C(=C1C(Nc2cccnc2)C3C(=NN(C3=O)c4ccccc4)C)C)c5ccccc5	Molecule	1
KGYGSHCQSDKRMR-UHFFFAOYSA-N	CC1(C)OC(=O)C(=C1c2ccc(cc2)S(=O)(=O)C)c3ccc(F)cc3	Molecule	1
FNXWBQDDYCIBFS-UHFFFAOYSA-N	NS(=O)(=O)c1ccc(C=C2C(=O)Nc3ccc(cc23)[N+](=O)[O-])cc1	Molecule	1
IZWWWZKJUGNJCT-UHFFFAOYSA-N	CC1N(C(=O)C(=C1C)CN2CCC(CCCC3CCN(CC4=C(C)N(C)N(C4=O)c5ccccc5)CC3)CC2)c6ccccc6	Molecule	1
RSJLRTBSGYZBFB-UHFFFAOYSA-N	CN(C)CN1N=C(N(C1=S)c2ccccc2)c3ccncc3	Molecule	1
PJOBZMKBVWXAHD-RIYZIHGNSA-N	CS(=O)(=O)c1ccc(\C=C/2\C(=O)Nc3ccc(Br)cc23)cc1	Molecule	1
JGZJHEIVVDMVFN-UHFFFAOYSA-N	NS(=O)(=O)c1ccc(cc1)N2N=C(CC2c3cccs3)c4cccs4	Molecule	1
XFUHWXLDEBWWJK-UHFFFAOYSA-N	CC(NC(=O)C(=O)Nc1c(cnn1c2ccccc2)C#N)c3ccccc3	Molecule	1
REZHAXYLGBBBRV-UHFFFAOYSA-N	Clc1ccc(Nc2nc(Cl)nc(Nc3ccc(cc3)N4CCOCC4=O)n2)cc1	Molecule	1
VZCIAZMKVAJRCL-UHFFFAOYSA-N	CS(=O)(=O)c1ccc(cc1)C2=C(CC3(CC3)C2)c4ccc(F)cc4	Molecule	1
PPTRYJFBJYZPSW-UHFFFAOYSA-N	ClC1C(N(C1=O)c2nnc(CNc3nnc4c5ccccc5nc4s3)s2)c6ccccc6Cl	Molecule	1
PFGOSFLVSXYGQY-UHFFFAOYSA-N	NS(=O)(=O)c1ccc(cc1)n2nc(cc2[C]3[CH][CH][CH][CH]3)C(=O)OCCCO[N+](=O)[O-]	Molecule	1
XFUHWXLDEBWWJK-CQSZACIVSA-N	C[C@@H](NC(=O)C(=O)Nc1c(cnn1c2ccccc2)C#N)c3ccccc3	Molecule	1
BRZWESVSGQKLJP-UHFFFAOYSA-N	CSCCC(C(=O)O)n1c(C)c(cc1c2ccc(Cl)cc2)C(=O)C	Molecule	1
XFUHWXLDEBWWJK-AWEZNQCLSA-N	C[C@H](NC(=O)C(=O)Nc1c(cnn1c2ccccc2)C#N)c3ccccc3	Molecule	1
KOYUROFZGQHJJX-LRFGSCOBSA-N	NS(=O)(=O)c1ccc(cc1)n2nc3ccccc3c2c4ccc([18F])cc4	Molecule	1
XGVHKKOLBJMLLQ-UHFFFAOYSA-N	CC(=O)Nc1ccc2[nH]ncc2c1	Molecule	1
INRQTVDUZFESAO-UHFFFAOYSA-N	CS(=O)(=O)c1ccc(cc1)C2=C(C(=O)OC2)c3ccc(F)c(F)c3	Molecule	1
GAMVNGGEXGLJDG-UHFFFAOYSA-N	NS(=O)(=O)c1ccc(cc1)C2=COC(=O)N2c3ccccc3F	Molecule	1
BEFLZFMWSIYTNW-APSNUPSMSA-N	Brc1ccc2[nH]cc(\C=N/NC(=O)CC#N)c2c1	Molecule	1
DOGMVUCKEJGSSV-ZNTNEXAZSA-N	NS(=O)(=O)c1ccc(cc1)n2nc(cc2c3ccc(cc3)\[N+](=N/O)\[O-])C(F)(F)F	Molecule	1
NDKPKOACXIITRW-NVNXTCNLSA-N	O=C(CC#N)N\N=C/c1c[nH]c2ccccc12	Molecule	1
ZAEJFCCEYBSYJM-WFGJKAKNSA-N	[2H]C([2H])([2H])c1cc2OC(C(=Cc2c(c1Br)C([2H])([2H])[2H])C(=O)O)C(F)(F)F	Molecule	1
XBPVHANUCSNHKT-UHFFFAOYSA-N	CCOC(=O)Cc1cc(c2ccc(cc2)S(=O)(=O)N)n(c1C)c3ccc(F)cc3	Molecule	1
NONBXOPYDWLZGR-FIBGUPNXSA-N	[2H]C([2H])([2H])c1cc(Cl)cc2C=C(C(Oc12)C(F)(F)F)C(=O)O	Molecule	1
AIXYDGRTMBAPLW-UHFFFAOYSA-N	CC(=O)NS(=O)(=O)c1ccc(cc1)n2nc(cc2c3ccc(C)cc3)C(F)(F)F	Molecule	1
VMAMODBWXOFAPV-UHFFFAOYSA-N	CCOC(=O)Cc1cc(c2ccc(cc2)S(=O)(=O)N)n(c1C)c3cccc(F)c3	Molecule	1
AXRBUGMLYYRUEI-UHFFFAOYSA-N	CC(C)NC(=O)Cc1cc(c2ccc(cc2)S(=O)(=O)C)n(c1C)c3ccc(F)cc3	Molecule	1
AXEBTZCLYKIXII-XNTDXEJSSA-N	COc1cc(\C=C\2/CCN3C(=O)c4ccccc4N=C23)cc(OC)c1OC(=O)C	Molecule	1
WNGXJTGGDJXMAI-SDNWHVSQSA-N	CC(=CCC\C(=C\CNc1ccc(O)cc1)\C)C	Molecule	1
XVLQJDCWMUNWRE-UHFFFAOYSA-N	OC(=O)Cc1c([nH]c2ccc(F)cc12)C(=O)c3ccc(Cl)cc3	Molecule	1
HBQHAILOQMPYCD-RABLAQOOSA-N	CCCN1\C(=N/c2ccccc2)\S\C(=C/c3ccc(OC)cc3)\C1=O	Molecule	1
XEXSDOQOIIGUSB-UHFFFAOYSA-N	Cc1c(cnn1c2ccccc2)C3=C(Oc4cccnc4N3)N=O	Molecule	1
DGODVVMCAZOSRJ-UHFFFAOYSA-N	CS(=O)(=O)c1ccc(cc1)C2=C(C(=O)c3cc(F)ccc3O2)c4cccnc4	Molecule	1
YXTOWDUPLZXISK-VOTSOKGWSA-N	COc1cc(OC)c(c(O)c1C(=O)\C=C\c2occc2)c3ccnn3C	Molecule	1
DICZPKMTRZFBDL-UHFFFAOYSA-N	COc1cc(OC)c(c2OC(=CC(=O)c12)c3occc3)c4ccnn4C	Molecule	1
WXBMLLWGGYNIFE-FNORWQNLSA-N	COc1cc(OC)c(c(O)c1C(=O)\C=C\c2ccc(F)c(F)c2)c3ccnn3C	Molecule	1
JINPXZJMGFJFDX-UHFFFAOYSA-N	CS(=O)(=O)c1ccc(cc1)c2cc3OCOc3cc2C(=O)c4cccc(F)c4	Molecule	1
VZAOVPJLFIYOCR-UHFFFAOYSA-N	Cc1noc2c(noc12)C(=O)c3ccc(Br)cc3	Molecule	1
MSUCZAQRBMNZKQ-VWLOTQADSA-N	Cc1ccc(cc1)S(=O)(=O)n2cc(C(=O)C(=O)NCC(=O)N[C@@H](Cc3c[nH]c4ccccc34)C(=O)O)c5ccccc25	Molecule	1
PYQUGRHVGHUWSX-UHFFFAOYSA-N	Cc1noc2c(noc12)C(=O)c3ccc(Cl)cc3	Molecule	1
VQQVWGVXDIPORV-UHFFFAOYSA-N	O=C1N2C(=Nc3ccccc13)C(=O)c4ccccc24	Molecule	1
AVKOIRPKSWIMIP-RELWKKBWSA-N	CS(=O)(=O)c1ccc(cc1)c2cc(nn2C3CCCCC3)\C(=N\O)\CCCO[N+](=O)[O-]	Molecule	1
LTCRSNMRKXBAAZ-UHFFFAOYSA-N	Cc1noc2c(noc12)C(=O)c3ccccc3Br	Molecule	1
RWBGXQHQTOAZOQ-UHFFFAOYSA-N	COc1ccc(cc1OC)C2=CC(=O)c3c(OC)cc(OC)c(c3O2)c4ccnn4C	Molecule	1
NDSYTMKGLSDBIA-RQZCQDPDSA-N	CS(=O)(=O)Nc1cc2OCOc2cc1C(=O)N\N=C\c3ccccc3	Molecule	1
NDLRJFAOWCXXSS-UHFFFAOYSA-N	OC1=C(CNC(=S)N=C2C(=O)Nc3ccc(cc23)[N+](=O)[O-])C(=O)c4ccccc4C1=O	Molecule	1
GXHCRCVAASNWFP-ANYBSYGZSA-N	OC1=C(CNC(=O)\N=C\2/C(=O)N(c3ccc(Cl)cc3)c4ccccc24)C(=O)c5ccccc5C1=O	Molecule	1
ORDAZKGHSNRHTD-UXHICEINSA-N	COc1cc2OC[C@H]3Oc4c5C=CC(C)(C)Oc5ccc4C(=O)[C@H]3c2cc1OC	Molecule	1
YDEVCGCLYOHOIL-UHFFFAOYSA-N	CC(C(=O)O)c1ccc(CC2CCCC2=O)cc1F	Molecule	1
LHITTZKIGKUXMF-UHFFFAOYSA-N	[O-][N+](=O)c1ccccc1C2SCC(=O)N2c3ccc4[nH]c(S)nc4c3	Molecule	1
UJSFKTUZOASIPA-UHFFFAOYSA-N	NS(=O)(=O)c1ccc(cc1)c2c(CO)onc2c3ccccc3	Molecule	1
XQPALJPKMLBASC-UHFFFAOYSA-N	CS(=O)(=O)c1ccc(cc1)c2ccccc2c3ccccc3	Molecule	1
BTUMJTVAZKCRBC-UHFFFAOYSA-N	O=C(Nc1c(cnn1c2ccccc2)C#N)C(=O)Nc3c(cnn3c4ccccc4)C#N	Molecule	1
SPSZDUYTLWDUHY-UHFFFAOYSA-N	FC(F)(F)c1ccc(cc1)C2SCC(=O)N2c3ccc4[nH]c(S)nc4c3	Molecule	1
AKFJWRDCWYYTIG-ZDUSSCGKSA-N	COc1ccc2cc(ccc2c1)[C@H](C)C(=O)OCCCCO[N+](=O)[O-]	Molecule	1
XUCNQRWIELTSLI-UHFFFAOYSA-N	Clc1nc(Nc2ccc(cc2)N3CCOCC3=O)nc(n1)N4CCCC4	Molecule	1
CXJONBHNIJFARE-UHFFFAOYSA-N	CS(=O)(=O)Nc1cc2CCC(=O)c2cc1Oc3ccc(F)cc3F	Molecule	1
DVUZTDXPUQUBHJ-UHFFFAOYSA-N	COc1cc(OC)c(C2=CC(=O)c3c(OC)cc(OC)c(c3O2)c4ccnn4C)c(OC)c1	Molecule	1
QSRUHEHUTRHBDP-UHFFFAOYSA-N	COc1ccc(CN2C(=O)c3cc(Cl)c(Cl)cc3C2=O)cc1	Molecule	1
MMJRNEITZCOUML-JXKJCSFESA-N	CC[C@]1(C)OC2(OCC(COC(=O)CCC(=O)O)O2)C(=C1c3ccc(cc3)S(=O)(=O)C)OC(C)C	Molecule	1
MEIHFWBAEBWTRG-SZPZYZBQSA-N	COc1ccc(cc1)[C@@H]2SCC(=O)N2CCN3[C@H](SCC3=O)c4ccc(OC)cc4	Molecule	1
CIDSGDXZKDZTFH-UHFFFAOYSA-N	COc1cc(CN2C(=O)c3cc(Cl)c(Cl)cc3C2=O)cc(OC)c1OC	Molecule	1
GYEAQZHGHYVSGK-UHFFFAOYSA-N	COc1ccc(CN2C(=O)c3ccc(cc3C2=O)[N+](=O)[O-])cc1	Molecule	1
UNEVTVWOSGJGLU-WFGJKAKNSA-N	[2H]C([2H])([2H])c1cc2OC(C(=Cc2c(c1Cl)C([2H])([2H])[2H])C(=O)O)C(F)(F)F	Molecule	1
LKLASFRCXLTNMY-FCXRPNKRSA-N	COc1cc(\C=C\c2cc(\C=C\c3ccc(O)c(OC)c3)[nH]n2)ccc1O	Molecule	1
VFVWBGPGUDWLHU-UHFFFAOYSA-N	COc1cc(CN2C(=O)c3ccc(cc3C2=O)[N+](=O)[O-])cc(OC)c1OC	Molecule	1
UVOXUZNMXOWCGT-UHFFFAOYSA-N	CC(=O)NS(=O)(=O)c1ccc(cc1C(=O)O)c2ccc(F)cc2F	Molecule	1
QQERLQWDENETQT-JVVVGQRLSA-N	[11CH3]S(=O)(=O)c1ccc(cc1)C(=C(c2ccccc2)c3ccccc3)CCCC	Molecule	1
JGWSEWZGMBREDM-UHFFFAOYSA-N	CCC(=O)NS(=O)(=O)c1ccc(cc1CO)n2nc(cc2c3ccc(OC)cc3)C(F)(F)F	Molecule	1
WIABGRDVOBDKBC-UHFFFAOYSA-N	COc1cc(CNC(=O)CN2C(=O)NC(C2=O)(c3ccccc3)c4ccccc4)cc(OC)c1OC	Molecule	1
USQRZPGPLTUIHD-UHFFFAOYSA-N	ONS(=O)(=O)c1ccccc1C(=O)O	Molecule	1
XSDNATGFRFKUFM-IDUWFGFVSA-N	Clc1ccc(CN2C(=O)S\C(=C/c3c[nH]c4ccc(Br)cc34)\C2=O)cc1	Molecule	1
KNBVTHPKILKUNJ-UERULONYSA-N	C[C@@]1(CC=C2[C@@H](CC[C@@H]3[C@@](C)(CCC[C@@]23C)\C=C\C=C\C(=O)O)C1)C=C	Molecule	1
NGZCUAPCJNBUEU-UHFFFAOYSA-N	NS(=O)(=O)c1ccc(CNC(=O)CN2C(=O)NC(C2=O)(c3ccccc3)c4ccccc4)cc1	Molecule	1
FTLKWQORGOAXKP-UHFFFAOYSA-N	COc1ccc2c(c1)c(CCN3CCN(CC3)c4nccs4)c(C)n2Cc5ccc(Br)cc5	Molecule	1
ZFKBWSREWJOSSJ-UHFFFAOYSA-N	OC(=O)C1=Cc2cc(Cl)cc(Cl)c2OC1C(F)(F)F	Molecule	1
BWLSPMQJSCACLH-UHFFFAOYSA-N	FC(F)(F)c1cccc(c1)N2CCN(Cc3ccc4OCCOc4c3)CC2	Molecule	1
YNMXZGHQHZPKPB-UHFFFAOYSA-N	COc1cc(NC(=O)CSC2=Nc3ccccc3C(=O)N2CCc4ccccn4)cc(OC)c1OC	Molecule	1
UCMXEJCHULNGRF-UHFFFAOYSA-N	COc1ccc(cc1OC)c2oc3ccc(NC(=O)c4ccccc4Cl)cc3n2	Molecule	1
IUCPBPUFUKZLJX-UHFFFAOYSA-N	ONS(=O)(=O)c1ccc(cc1)C2=C(C(=O)OC2)c3ccc(Cl)cc3	Molecule	1
JPYUJUGHYYOMEA-UHFFFAOYSA-N	Cc1c(CCOCCCF)cc(c2ccc(cc2)S(=O)(=O)C)n1c3ccc(F)cc3	Molecule	1
XUSPOFJJCSIXIM-UHFFFAOYSA-N	COc1ccc(cc1)N2C(Nc3ccccc3C2=O)c4ccc(cc4)S(=O)(=O)C	Molecule	1
RHBMPLODTPIHHK-UHFFFAOYSA-N	Cc1nc(sc1c2cc(nn2c3ccc(cc3)S(=O)(=O)N)C(F)(F)F)c4ccccc4	Molecule	1
XSKSNTGYOUQKFX-UHFFFAOYSA-N	OC(=O)c1ccccc1S(=O)(=O)NOCc2ccccc2	Molecule	1
GDBVZLNSEFXMKW-UHFFFAOYSA-N	CCC(=O)NS(=O)(=O)c1ccc(cc1CO)n2nc(cc2c3ccc(Br)cc3)C(F)F	Molecule	1
LIUNJVOSPPFGRN-UHFFFAOYSA-N	COc1ccc(cc1C)c2cc(nn2c3ccc(c(CO)c3)S(=O)(=O)N)C(F)F	Molecule	1
NPNITAUBTSROKF-NSCUHMNNSA-N	COC(=O)c1cc(\C=C\c2cc(O)cc(O)c2)ccc1O	Molecule	1
WOBUKGPQDSRSPN-UHFFFAOYSA-N	CC1=CC(=O)C(=C(O1)c2ccc(cc2)S(=O)(=O)C)Oc3ccc(F)cc3F	Molecule	1
PJTFRIRBVFGSRR-UHFFFAOYSA-N	CCNC(=S)NNC(=O)CSC1=Nc2ccccc2C(=O)N1CCc3ccccn3	Molecule	1
ZQCPKBBRSSUBKV-UHFFFAOYSA-N	CCOC(=O)c1cnn(C(=O)COc2nc(C)nc3c2cnn3c4ccccc4)c1N	Molecule	1
AQWPREYWIRWXQH-UHFFFAOYSA-N	COc1cc(NC(=O)CCSC2=Nc3ccccc3C(=O)N2CCc4ccccn4)cc(OC)c1OC	Molecule	1
OGYWLHGCVBYJNK-UHFFFAOYSA-N	Cc1nc(OCC(=O)NNC(=O)Nc2ccc(Cl)cc2)c3cnn(c4ccccc4)c3n1	Molecule	1
ZACWGPMSIRFUMQ-SFGLVEFQSA-N	CC\C=C\C\C=C\C\C=C\C\C=C\C\C=C\C\C=C\CCC(=O)N1CC(O)CC1C(=O)O	Molecule	1
ZVLXLXFJTHOHIF-UHFFFAOYSA-N	CS(=O)(=O)c1ccc(cc1)N2N=C(c3ccc(cc3)c4ccccc4)c5ccccc5C2=O	Molecule	1
VQNSFIPZNLIAGC-UHFFFAOYSA-N	Cc1ccc(cc1)c2cc(nn2c3ccc(cc3)c4nnn[nH]4)C(F)(F)F	Molecule	1
CVMUUPNNEPVQCL-UHFFFAOYSA-N	COc1ccc2c(c1)c(CC(=O)Nc3ccc(NC(=O)C)cc3)c(C)n2C(=O)c4ccc(Cl)cc4	Molecule	1
LGQHDQJKEAWBIH-NTEUORMPSA-N	COc1ccc(\C=C\2/C(=NN=C2C(F)(F)F)c3ccc(Cl)cc3)cc1OC	Molecule	1
CSHFHJNMIMPJST-HOTGVXAUSA-N	COC(=O)[C@H](CC(C)C)NC(=O)[C@H](Cc1ccccc1)NC(=O)CNC(=O)CN	Molecule	1
CXULESWTJMNWGC-UHFFFAOYSA-N	Clc1ccc(cc1)n2cc(CSc3nc4ccccc4s3)nn2	Molecule	1
SEOLPERUYVBGEQ-UHFFFAOYSA-N	CCC(=O)NS(=O)(=O)c1ccc(cc1CO)n2nc(cc2c3ccc(OC)c(C)c3)C(F)(F)F	Molecule	1
HVUCORFBPMYYOL-IEOVAKBOSA-M	CN1C(=C(O[99Tc])c2ccccc2S1(=O)=O)C(=O)Nc3ncc(C)s3	Molecule	1
YIBBBUDMCSMNAO-UHFFFAOYSA-N	O=C1OCC(=C1c2ccccc2)c3ccc(cc3)c4nnn[nH]4	Molecule	1
IAQJJEKONQRALD-UHFFFAOYSA-N	NNC(=O)CSC1=Nc2ccccc2C(=O)N1CCc3ccccn3	Molecule	1
OEROYCLIMCWHCA-FIFHTESVSA-N	FC(F)(F)c1cc(cc(c1)C(F)(F)F)\N=C\c2c(c3ccc(Cl)cc3)n(nc2C(F)(F)F)c4ccccc4	Molecule	1
BYOVHLGRJGKKNQ-UHFFFAOYSA-N	Cc1ccc(cc1)c2oc(nn2)C3=Cc4ccccc4OC3=O	Molecule	1
COLGOADUHDTEQC-UHFFFAOYSA-N	Cc1nc(sc1c2cc(nn2c3ccc(cc3)S(=O)(=O)C)C(F)(F)F)c4ccccc4	Molecule	1
RBIMSEGCQFORTH-UHFFFAOYSA-N	Cc1oc(c2ccc(cc2)S(=O)(=O)N)c(n1)c3ccccc3	Molecule	1
FCBRYPXVFYFCAK-UHFFFAOYSA-N	OCN1N=C(N(C1=S)c2ccccc2)c3ccncc3	Molecule	1
RCUBPPPTKKAOCD-UHFFFAOYSA-N	CS(=O)(=O)c1ccc(cc1)C2Nc3ccccc3C(=O)N2c4ccc(F)cc4	Molecule	1
YLFBPUKBMRJHLM-UHFFFAOYSA-N	CS(=O)(=O)c1ccc(cc1)n2cc(nc2c3cccc(Cl)c3)C(F)(F)F	Molecule	1
VMSLCPKYRPDHLN-NRFANRHFSA-N	CC(C)CC(=O)C1=C(O)C(=C(O)[C@@](O)(CC=C(C)C)C1=O)CC=C(C)C	Molecule	1
PJJGQOOKFTZAPT-UHFFFAOYSA-N	NS(=O)(=O)c1ccc(cc1)n2nc(cc2C3=CC(=O)N(O)C=C3)C(F)(F)F	Molecule	1
SHBVTOCYOSZOQS-UHFFFAOYSA-N	Clc1ccc(c(Cl)c1)c2oc(nn2)C3=Cc4ccccc4OC3=O	Molecule	1
BRDUXOHVEZVAHI-UHFFFAOYSA-N	Clc1cccc(Cl)c1Nc2ccccc2CC(=O)Oc3ccc(cc3)C4=CC(=S)SS4	Molecule	1
GHHGHECKSJIOSV-UHFFFAOYSA-N	NS(=O)(=O)c1ccc(cc1)C2=COC(=O)N2c3ccc(F)cc3	Molecule	1
URWGMDYYACXDQE-UHFFFAOYSA-N	N=C1C=C(Nc2ccc(cc2)S(=O)(=O)Nc3nccs3)N4NC(=S)SC4=N1	Molecule	1
FRGVUXUFLCQOPD-UHFFFAOYSA-N	Cc1c(CCOCCO[N+](=O)[O-])cc(c2ccc(cc2)S(=O)(=O)C)n1c3ccc(F)cc3	Molecule	1
JTMITOKKUMVWRT-UHFFFAOYSA-N	CCOc1ccc(cc1)c2cc(C)cn2c3ccc(cc3)S(=O)(=O)N	Molecule	1
SZQLJRUPQGEKLC-UHFFFAOYSA-N	Cc1ccnc(c1)C(=O)c2[nH]c3cc(F)ccc3c2CC(=O)O	Molecule	1
JMINOWPCQJNKEG-UHFFFAOYSA-N	CC1=NN(C(=O)COc2nc(C)nc3c2cnn3c4ccccc4)C(=O)C1	Molecule	1
ABAIIOYUVSMSNI-UHFFFAOYSA-N	CC(=O)Nc1ccc(cc1)C2=NN(C(C2)c3ccc(cc3)[N+](=O)[O-])C(=O)C	Molecule	1
NEALVZNSYIAFJC-UHFFFAOYSA-N	CS(=O)(=O)c1ccc(cc1)N2N=C(c3ccc4CCCCc4c3)c5ccccc5C2=O	Molecule	1
IWYSIRLFOMZCSF-UHFFFAOYSA-N	NS(=O)(=O)c1ccc(NC(=O)CCN2C(=O)NC(C2=O)(c3ccccc3)c4ccccc4)cc1	Molecule	1
IDXCLYNESCMNJS-UHFFFAOYSA-N	CC(=O)c1ccc(NCC(=O)N2N=C(CC2c3ccc(cc3)[N+](=O)[O-])c4ccc(F)cc4)cc1	Molecule	1
XCYSQFHYFNWYFP-CEMXSPGASA-N	CC(=CCC\C(=C\Cc1c(O)cc2O[C@@H](CC(=O)c2c1O)c3ccc(O)c(O)c3)\C)C	Molecule	1
FNEDWPSYNFYGHZ-FKJORKFQSA-N	C[C@@]1(CC=C2[C@@H](CC[C@@H]3[C@@](C)(CCC[C@@]23C)\C=C\C(=O)O)C1)C=C	Molecule	1
RCXZCYBEONCORL-UHFFFAOYSA-N	CCCCNc1nc2ccccc2n1C3=NNC(=O)C3	Molecule	1
OVZGMOSTOWWQLS-UHFFFAOYSA-N	CCOC(=O)c1ccccc1S(=O)(=O)NO	Molecule	1
CZUQGOKULOSSJO-UHFFFAOYSA-N	Cc1nc(sc1c2ccnn2c3ccc(cc3)S(=O)(=O)N)c4ccccc4	Molecule	1
MFBCHBZOJNOKLL-UHFFFAOYSA-N	COc1ccc(cc1)C(=O)NNC(=O)CSC2=Nc3ccccc3C(=O)N2CCc4ccccn4	Molecule	1
IKOCQRADEXXKQB-VWLOTQADSA-N	COc1ccc(cc1)[C@@H]2CC(=NN2c3ccc(cc3)S(=O)(=O)C)c4sc(nc4C)c5ccccc5	Molecule	1
GUXMTLYEMORPHS-UHFFFAOYSA-N	N=C1C=C(Nc2ccc(cc2)S(=O)(=O)Nc3ccccn3)N4NC(=S)SC4=N1	Molecule	1
JPTYTZASFHUDCV-CZKYVTRISA-N	C[C@@]1(CC(=O)O)CCC[C@]2(C)[C@@H]1CC[C@H]3C[C@](C)(CC=C23)C=C	Molecule	1
AURNZDRKZMLHPN-MGFONVBGSA-N	C[C@@]1(CC=C2[C@@H](CC[C@@H]3[C@@](C)(CCC[C@@]23C)C(=O)NN)C1)C=C	Molecule	1
SPAJNWKSKFFRBI-POQZGBFASA-N	C[C@@]1(CC=C2[C@@H](CC[C@@H]3[C@](C)(C\C=C\C(=O)O)CCC[C@@]23C)C1)C=C	Molecule	1
UZLPGHLBOISUPH-UHFFFAOYSA-N	COc1ccc(cc1C)c2cc(nn2c3ccc(c(CO)c3)S(=O)(=O)N)C(F)(F)F	Molecule	1
OHCYDZDKQYLEHZ-UHFFFAOYSA-N	CCC(=O)NS(=O)(=O)c1ccc(cc1CO)n2nc(cc2c3ccc(OC)c(C)c3)C(F)F	Molecule	1
VYDBTNADENXYSN-UHFFFAOYSA-N	COc1ccc2c(c1)c(CC(=O)NCCc3ccccc3)c(C)n2C(=O)c4ccc(Cl)cc4	Molecule	1
UEHUAZSKQBFLTL-UHFFFAOYSA-N	Fc1ccc(NC(=O)CSC2=Nc3ccccc3C(=O)N2CCc4ccccn4)cc1	Molecule	1
OOUGHHLGZCZGEE-UHFFFAOYSA-N	CC1=CC(=O)C(=C(O1)c2ccc(cc2)S(=O)(=O)C)Oc3ccc(Cl)cc3	Molecule	1
VYSMZBGULGKBOF-VZUCSPMQSA-N	Brc1ccc(\C=N\C2=NNC(=S)S2)cc1	Molecule	1
ZZMJXWXXMAAPLI-UHFFFAOYSA-N	NS(=O)(=O)c1ccc(cc1)N2N=C(CC2c3ccc(F)cc3F)C(F)(F)F	Molecule	1
TVHVKSSKUINSRS-UHFFFAOYSA-N	Cc1ccnc(NS(=O)(=O)c2ccc(NCNC3=NNC(=S)S3)cc2)n1	Molecule	1
AEUZPURMUGHSJT-UHFFFAOYSA-N	Fc1ccc(cc1)n2cc(CSc3nc4ccccc4s3)nn2	Molecule	1
XUIJZBCRKSUREG-UHFFFAOYSA-N	COc1ccc(cc1)c2ccnn2c3cccc(C)c3	Augmented_Scaffold	2
YRVYLTAMAJHECK-UHFFFAOYSA-N	CCCc1ccc(cc1)C(C)c2nc3ccccc3[nH]2	Augmented_Scaffold	2
UPPVXKJSRFTPNF-UHFFFAOYSA-N	CCC(=O)NS(=O)(=O)c1ccc(cc1)n2nccc2c3ccc(OC)cc3	Augmented_Scaffold	2
XFGFMJDYTTWHOL-ATVHPVEESA-N	CC(=O)C(=Cc1ccccc1)c2ccc(cc2)S(=O)(=O)C	Augmented_Scaffold	2
CQEDUEBRINEBGP-UHFFFAOYSA-N	CS(=O)(=O)Nc1ccncc1Oc2ccccc2	Augmented_Scaffold	2
ZGIQAFAATBUUGQ-UHFFFAOYSA-N	CCCc1ccc(cc1)C(C)c2nc3ccc(cc3[nH]2)C(=O)c4ccccc4	Augmented_Scaffold	2
OJPITXJCKKXULY-UHFFFAOYSA-N	CCCCOc1nccc(n1)c2ccc(cc2)S(=O)(=O)C	Augmented_Scaffold	2
BJJFELDKAATARH-UHFFFAOYSA-N	CCCC(=O)NS(=O)(=O)c1ccc(cc1)n2nccc2c3ccc(C)cc3	Augmented_Scaffold	2
LYLQJTSHZYGWBO-UHFFFAOYSA-N	O=C(Nc1nc2ccccc2[nH]1)c3ccccc3	Augmented_Scaffold	2
JLDMZWPPTDNQSP-UHFFFAOYSA-N	Cc1ccc(cc1)n2nc(C)c3C(=O)Oc4ccccc4c23	Augmented_Scaffold	2
JOZQTFGDTLUYGC-UHFFFAOYSA-N	CCC(=O)NS(=O)(=O)c1ccc(cc1)n2nccc2c3ccc(C)cc3	Augmented_Scaffold	2
DFRILRPWLNNNDA-UHFFFAOYSA-N	Cc1cc(OCc2ccccc2)c3C(=O)c4c(OCc5ccccc5)cccc4C(=O)c3c1	Augmented_Scaffold	2
OBXQSNGVOOPBMI-UHFFFAOYSA-N	CCCCOC(=O)Oc1ccc(COC(=O)Cc2cn(C(=O)c3ccccc3)c4ccc(OC)cc24)cc1	Augmented_Scaffold	2
ATINCGYLUJPRSA-UHFFFAOYSA-N	COc1ccc(cc1)c2cc(nn2CC(=O)Nc3ccccc3)c4ccccc4	Augmented_Scaffold	2
BSPRFKMXKUJACJ-KQWNVCNZSA-N	CC(=O)Oc1ccc(cc1)C(=Cc2ccc(cc2)S(=O)(=O)C)c3ccccc3	Augmented_Scaffold	2
XXDZVSNRTUXNMP-UHFFFAOYSA-N	CNC(=O)CCCc1cc(c2ccc(OC)cc2)c(s1)c3ccccc3	Augmented_Scaffold	2
ZATMTKWUXSEKIN-UHFFFAOYSA-N	Cc1[nH]c2cc(ccc2c1Cc3ccccc3)S(=O)(=O)C	Augmented_Scaffold	2
AZHGZGKMHOSUQG-ZRDIBKRKSA-N	CS(=O)(=O)CCCO\N=C\c1ccccc1	Augmented_Scaffold	2
XBROCKGLAZJKJG-ZHACJKMWSA-N	Cc1ccc(cc1)C(=O)\C=C\c2c[nH]c3ccccc23	Augmented_Scaffold	2
XEOWTMCXRYARQJ-WGDLNXRISA-N	COc1cccc(\C=C\c2onc(\C=C\c3cccc(OC)c3)c2)c1	Augmented_Scaffold	2
SIOGASNAGPHUTG-SECBINFHSA-N	C[C@H]1Oc2ccc(C)cc2C=C1	Augmented_Scaffold	2
AQFYSXZXXHURAU-UHFFFAOYSA-N	CCOP(=O)Cc1ccccc1n2cc(nn2)c3ccccc3	Augmented_Scaffold	2
WXOIQCWATUTNBN-UHFFFAOYSA-N	CCCc1ccc(cc1)C(C)C(=O)NCCCC(=O)Nc2ccccc2	Augmented_Scaffold	2
NMLRGTQFLHORAE-UHFFFAOYSA-N	CCOP(=O)OCCc1ccc(OC(=O)Cc2cn(C(=O)c3ccccc3)c4ccc(OC)cc24)cc1	Augmented_Scaffold	2
NIBNIYBSUWLRRZ-UHFFFAOYSA-N	CCc1ccn(c1)c2ccccc2	Augmented_Scaffold	2
DNUHDWNRMMJORR-UHFFFAOYSA-N	CSc1ccc(cc1)C2=C(C(=O)NC2=O)c3ccccc3	Augmented_Scaffold	2
RHJPWUVAGJDYLX-UHFFFAOYSA-N	O=C(c1ccccc1)c2ccc3nc([nH]c3c2)c4ccccc4	Augmented_Scaffold	2
FYMUTVYMOHSGAF-CAPFRKAQSA-N	CCN1CCC(=O)\C(=C\c2c(C)nn(c3ccccc3)c2c4ccccc4)\C1	Augmented_Scaffold	2
ONMHHYVGIJATSU-UHFFFAOYSA-N	CCCCOC(=O)CCSC(=O)Cc1ccc(CCC)cc1	Augmented_Scaffold	2
DCYNZCSRFFGEDU-UHFFFAOYSA-N	O=C1N=C(C(=NN1Cc2oc(nn2)c3ccccc3)c4ccccc4)c5ccccc5	Augmented_Scaffold	2
XCWSXFUBKNIMTJ-UHFFFAOYSA-N	O=C1Oc2ccccc2C=C1c3oc(nn3)c4ccccc4	Augmented_Scaffold	2
KSGWAAKZLSCZLF-UHFFFAOYSA-N	COc1ccc(cc1)C(=O)n2nc(C)c3nnc4ccccc4c23	Augmented_Scaffold	2
CBEDRRXRNISABG-UHFFFAOYSA-N	CNCC1=C(C)NN(C1=O)c2ccccc2	Augmented_Scaffold	2
UGMHEXSOXSANSK-UHFFFAOYSA-N	Cc1c(cnn1c2ccccc2)C3=COc4cccnc4N3	Augmented_Scaffold	2
XRHLSOYDPVRXAE-UHFFFAOYSA-N	CC1=CC(=O)C(=C(O1)c2ccc(cc2)S(=O)(=O)C)Oc3ccccc3	Augmented_Scaffold	2
SJMVEJOKHMADRO-UHFFFAOYSA-N	CCOC1=C(COC1=O)c2ccc(cc2)S(=O)(=O)C	Augmented_Scaffold	2
NJWKRVOURSBVCO-WAIDCTCBSA-N	COC(=O)C1CCC2CCC3C4CCC5C[C@H](CCC5C4CC=C3C2C1)O[C@H]6CC[C@@H](CO6)O[C@H]7CCC[C@@H](C)O7	Augmented_Scaffold	2
VTACLQMYGNEHCO-UHFFFAOYSA-N	CCCCCCCOC(=O)Cc1cn(C(=O)c2ccccc2)c3ccc(OC)cc13	Augmented_Scaffold	2
VRAXEUOPAYYORT-UHFFFAOYSA-N	CS(=O)(=O)c1ccc(cc1)c2cc3OCOc3cc2Cc4ccccc4	Augmented_Scaffold	2
OMDNYDGYCNABPX-UHFFFAOYSA-N	COc1ccc(cc1)c2nnc(s2)N3C(SCC3=O)c4ccccc4	Augmented_Scaffold	2
ZDQPVBRSPZKVMX-UHFFFAOYSA-N	O=C(c1ccccc1)n2nc(Nc3ccccc3)cc2c4ccccc4	Augmented_Scaffold	2
VGMYDPXCGQJZSE-UHFFFAOYSA-N	CC1=C(CNc2ccccc2)C(=O)N(N1)c3ccccc3	Augmented_Scaffold	2
ACTGVSCLEPJUOA-UHFFFAOYSA-N	COc1ccc(cc1)C2CC(=NN2)c3ccccc3	Augmented_Scaffold	2
KGOHVTVGLLRZOS-OJJHJGFESA-N	CCCCCCCc1ccc2[C@H]3CC(=CC[C@@H]3C(C)Oc2c1)Cn4ccnc4	Augmented_Scaffold	2
WLAQNRPOJULDLH-BJUDXGSMSA-N	[11CH3]c1ccc(cc1)c2cc(C)nn2c3ccccc3	Augmented_Scaffold	2
IVFNORKRWLVPMZ-UHFFFAOYSA-N	COc1cccc(c1)c2ncnc3c4ccccc4C(=O)c23	Augmented_Scaffold	2
YONBCOASKQWAJJ-UHFFFAOYSA-N	CCc1cccn1c2ccc3OCCOc3c2	Augmented_Scaffold	2
XQVHTRBZHCYIDD-UHFFFAOYSA-N	Cc1nn(c2ccccc2)c3c4ccccc4OC(=O)c13	Augmented_Scaffold	2
QSNNGOUNLVCFPU-UHFFFAOYSA-N	CCc1ccc2OCCOc2c1	Augmented_Scaffold	2
DWYHDSLIWMUSOO-UHFFFAOYSA-N	c1ccc(cc1)c2nc3ccccc3[nH]2	Augmented_Scaffold	2
ZHAUDOCALGTHQZ-UHFFFAOYSA-N	CCCNC(=O)Cc1cn(C(=O)c2ccccc2)c3ccc(OC)cc13	Augmented_Scaffold	2
KNMYPJKXBMPHEN-UHFFFAOYSA-N	COc1ccc2c(c1)c(CC(=O)OCCSCC(=O)NCCCOc3cccc(CN4CCCCC4)c3)c(C)n2C(=O)c5ccccc5	Augmented_Scaffold	2
JWTBKWZGFRMINI-WGDLNXRISA-N	COc1cccc(\C=C\C2=CC(=NC(=N)N2)\C=C\c3cccc(OC)c3)c1	Augmented_Scaffold	2
QJBUUEBJNDPKTR-UHFFFAOYSA-N	C(Sc1ncccn1)c2nc3ccccc3n2Cc4oc(nn4)c5ccccc5	Augmented_Scaffold	2
MOLSKZQYOUBCDR-UHFFFAOYSA-N	COc1ccc(cc1)C2CC(=NN2c3ccc(cc3)S(=O)(=O)C)c4ccc(cc4)n5cnnn5	Augmented_Scaffold	2
UQHXNBFOZZEZTJ-UHFFFAOYSA-N	Cc1csc(Cc2c(C)c(C(=O)c3ccccc3)c4cccccc24)c1	Augmented_Scaffold	2
BZOFVJVLNJVTIC-UHFFFAOYSA-N	CCOCCc1cc(c2ccc(cc2)S(=O)(=O)C)n(c1)c3ccccc3	Augmented_Scaffold	2
DBNRBEJKPXCZCT-UHFFFAOYSA-N	CCc1ccc(cc1)N2CCOCC2	Augmented_Scaffold	2
ZXIRUKJWLADSJS-UHFFFAOYSA-N	Cc1onc(c2ccccc2)c1c3ccccc3	Augmented_Scaffold	2
VCTRVEZCNSMAMP-UHFFFAOYSA-N	CCCOCCc1cc(c2ccc(cc2)S(=O)(=O)C)n(c1)c3ccccc3	Augmented_Scaffold	2
JZFFRHVNWMXHMD-ZSAUSMIDSA-N	C[C@@H]1CCC[C@H](O[C@@H]2OC=C(C)[C@H]3CCC[C@@H]23)O1	Augmented_Scaffold	2
PTVIHKBOITZJAA-UHFFFAOYSA-N	CC1OC(=O)C(=C1c2ccc(cc2)S(=O)(=O)C)c3ccccc3	Augmented_Scaffold	2
VMRBITBSIDDKSD-UHFFFAOYSA-N	CC1=NN(C(C1)c2ccc(cc2)S(=O)(=O)C)c3ccccc3	Augmented_Scaffold	2
KROUGDLXJMNHCE-JVVVGQRLSA-N	[11CH3]S(=O)(=O)c1ccc(cc1)c2noc(C)c2c3ccccc3	Augmented_Scaffold	2
FAFSZXGQECDRBU-UHFFFAOYSA-N	COc1cc(OC)cc(c1)C2CC(=NN2c3ccccc3)c4ccc(cc4)n5cnnn5	Augmented_Scaffold	2
RHDHKYBHAMPYJF-UHFFFAOYSA-N	CCNS(=O)(=O)c1ccccc1C(=O)n2nc(C)cc2c3ccccc3	Augmented_Scaffold	2
BDAZOZSTYHYPBO-UHFFFAOYSA-N	CS(=O)(=O)c1ccc(cc1)C2Nc3ccccc3C(=O)N2c4ccccc4	Augmented_Scaffold	2
UNSRMDRNXYJHAJ-UHFFFAOYSA-N	CC1=Cc2cccc(C)c2OC1	Augmented_Scaffold	2
RXQJBDWHVDREDR-UHFFFAOYSA-N	CC(=O)NS(=O)(=O)c1ccc(cc1)n2nccc2c3ccc(C)cc3	Augmented_Scaffold	2
PHFJENGRVPVKTP-UHFFFAOYSA-N	CCc1ccc(cc1)C(=O)C#Cc2ccc(cc2)S(=O)(=O)C	Augmented_Scaffold	2
GFYLZGUOKYJAMZ-UHFFFAOYSA-N	CCOC(=O)Cc1cc(c2ccccc2)n(c1C)c3ccccc3	Augmented_Scaffold	2
NOTXWMJDZWKNDH-UHFFFAOYSA-N	Cc1ccccc1S(=O)(=O)NOCc2ccccc2	Augmented_Scaffold	2
XAMRAGHVMRXTLZ-UHFFFAOYSA-N	CCNC(=O)Cc1cc(c2ccc(cc2)S(=O)(=O)C)n(c1)c3ccccc3	Augmented_Scaffold	2
QNBHSIPKWYEJOF-UHFFFAOYSA-N	CN1C=CN(C=C1)c2nc(C)cn2c3ccccc3	Augmented_Scaffold	2
BQJAZKXIIDSRSG-NTEUORMPSA-N	COc1cc(OC)cc(\C=C\2/CCN3C(=O)c4ccccc4N=C23)c1	Augmented_Scaffold	2
GFFYSHVJNHUFFU-UHFFFAOYSA-N	Cc1cccc(c1)N2CCN(Cc3ccc4OCCOc4c3)CC2	Augmented_Scaffold	2
XUYNXWVQGWQIDH-DEOSSOPVSA-N	COc1cccc(c1)[C@@H]2CC(=NN2c3ccccc3)c4sc(nc4C)c5ccccc5	Augmented_Scaffold	2
PRUNGTCKDLESFV-BWFNYKPYSA-N	CC=CCCC=CCNc1ccccc1	Augmented_Scaffold	2
XWVJAQZWNYGIPD-UHFFFAOYSA-N	CCc1c([nH]c2ccccc12)C(=O)c3ccccc3	Augmented_Scaffold	2
AVCIYRNTRWLRHY-UHFFFAOYSA-N	CCOC(=O)c1coc2ccc(Oc3ccc(C)cc3)cc12	Augmented_Scaffold	2
FTNKNXBGGMCJHS-UHFFFAOYSA-N	Cc1cc(c2ccccc2)n(n1)c3ccc(cn3)S(=O)(=O)C	Augmented_Scaffold	2
MCATUBGGCOBLCU-UHFFFAOYSA-N	CC1OC(=C(C1=O)c2ccccc2)c3ccc(cc3)S(=O)(=O)C	Augmented_Scaffold	2
UWEARNKVLYOLGY-UHFFFAOYSA-N	CS(=O)(=O)c1ccc(cc1)C2=C(C(=O)c3ccccc3O2)c4cccnc4	Augmented_Scaffold	2
KROLNBGYBFZZRZ-UHFFFAOYSA-N	CS(=O)(=O)Nc1ccccc1OC2CCCCC2	Augmented_Scaffold	2
KBJGFZIIFDCMRF-VOTSOKGWSA-N	COc1ccc(cc1C(=O)\C=C\c2occc2)c3ccnn3C	Augmented_Scaffold	2
ADFWKUQHVCGINV-UHFFFAOYSA-N	Cc1ccc(cc1)n2nc(C)cc2c3ccccc3	Augmented_Scaffold	2
OFHZPVSBWWVFAQ-UHFFFAOYSA-N	COc1ccc(c2OC(=CC(=O)c12)c3occc3)c4ccnn4C	Augmented_Scaffold	2
VIKFAYFAMVDGPV-UHFFFAOYSA-N	CS(=O)(=O)c1ccc(cc1)n2cccc2c3ccccc3	Augmented_Scaffold	2
BVHIYTXPYJIWHF-CSKARUKUSA-N	COc1ccc(cc1C(=O)\C=C\c2ccccc2)c3ccnn3C	Augmented_Scaffold	2
DRUJLWYYXNIYJD-UHFFFAOYSA-N	CCOP(=O)Cc1ccccc1n2cc(CC)nn2	Augmented_Scaffold	2
DARJMZDUNQDMDW-UHFFFAOYSA-N	Cc1cc(c2sc(nc2C)c3ccccc3)n(n1)c4ccccc4	Augmented_Scaffold	2
CSGWKJQRSKSOBM-UHFFFAOYSA-N	CS(=O)(=O)c1ccc(cc1)c2cc3OCOc3cc2C(=O)c4ccccc4	Augmented_Scaffold	2
MXHLOTDXYOFKLC-UHFFFAOYSA-N	COc1ccc(cc1)C2=CC(=O)c3c(OC)ccc(c3O2)c4ccn[nH]4	Augmented_Scaffold	2
KBSAUETWMISGCC-UHFFFAOYSA-N	COc1ccc(CN2C(=O)c3ccccc3C2=O)cc1	Augmented_Scaffold	2
UJNMXPWHXQKSJS-UHFFFAOYSA-N	Cc1cc(c2ccc3ccccc3c2)n(n1)c4ccccc4	Augmented_Scaffold	2
HUVOJOLWZLVDHL-UHFFFAOYSA-N	CCCC(=O)OCC1COC2(OCC(=C2)c3ccc(cc3)S(=O)(=O)C)O1	Augmented_Scaffold	2
JASWAZNMEKPDLP-UHFFFAOYSA-N	CN1C=CC(=CC1=O)c2ccc(C)cc2	Augmented_Scaffold	2
HXHAORASBJPZEG-UHFFFAOYSA-N	C(Sc1oc2ccccc2n1)c3cn(nn3)c4ccccc4	Augmented_Scaffold	2
OPJRXKAFSAVDQW-UHFFFAOYSA-N	COc1cc(CN2C(=O)c3ccccc3C2=O)cc(OC)c1	Augmented_Scaffold	2
PYEJUOMXKRWHRG-UHFFFAOYSA-N	CCCc1cn(nn1)c2ccccc2C	Augmented_Scaffold	2
VSSDKMHBSXWAKP-UHFFFAOYSA-N	CC1=Cc2ccc(C)cc2OC1	Augmented_Scaffold	2
VCNWTJZNWICFOB-UHFFFAOYSA-N	COc1ccc(cc1)c2cc(C)nn2c3ccccc3	Augmented_Scaffold	2
ZCZWSSPTUVFYJG-WGDLNXRISA-N	COc1cccc(\C=C\c2cc(\C=C\c3cccc(OC)c3)[nH]n2)c1	Augmented_Scaffold	2
VBPHKZNPZPDCMP-UHFFFAOYSA-N	CC(=O)Nc1ccc(cc1)C2=NN(C(C2)c3ccccc3)C(=O)C	Augmented_Scaffold	2
WFGQNUAZWWURND-UHFFFAOYSA-N	Cc1ccc(NC(=O)NCCCc2cc(c3ccccc3)n(n2)c4ccccc4)cc1	Augmented_Scaffold	2
NQTMKHUWXOYDOY-UXBLZVDNSA-N	S=C1NN=C(S1)\N=C\c2ccccc2	Augmented_Scaffold	2
YHOUQKMCHITDCT-UHFFFAOYSA-N	CC(=O)NS(=O)(=O)c1ccc(cc1C)c2ccccc2	Augmented_Scaffold	2
ONOFDKRJWBKSRU-DEOSSOPVSA-N	COc1cccc(c1)[C@@H]2CC(=NN2c3ccc(cc3)S(=O)(=O)C)c4cnc(s4)c5ccccc5	Augmented_Scaffold	2
BNCLLHWCIQDYHN-UHFFFAOYSA-N	Cc1cnn(c1NC(=O)CCN2CCOCC2)c3ccccc3	Augmented_Scaffold	2
UKAVKUHTIJNYEZ-UHFFFAOYSA-N	COc1ccc(cc1OC)C2=NN(C(=O)c3ccccc23)c4ccccc4	Augmented_Scaffold	2
AAGUECOKGZRLFQ-UHFFFAOYSA-N	CC(=O)ONCc1ccc(cc1)N2CCOCC2	Augmented_Scaffold	2
YAFFBUZNBBUJFN-UHFFFAOYSA-N	CCCCCCC(=C(c1ccccc1)c2ccccc2)c3ccccc3	Augmented_Scaffold	2
QOPKLNXBEHXLFJ-UHFFFAOYSA-N	Cc1ccc(cc1)C2CC(=NN2c3nc4ccccc4s3)c5ccccc5	Augmented_Scaffold	2
CFLKUCVVCZYITR-UHFFFAOYSA-N	CCCCOC(=O)Cc1ccc(CCC)cc1	Augmented_Scaffold	2
DDMCEGSOTOSBAN-UHFFFAOYSA-N	Cc1ccccc1n2cc(nn2)c3ccccc3	Augmented_Scaffold	2
USJXZZZMUUXSBK-UHFFFAOYSA-N	C1C(N(N=C1c2ccccc2)c3nc4ccccc4s3)c5ccccc5	Augmented_Scaffold	2
NVWXOYYRUAFAJS-UHFFFAOYSA-N	CC(=O)ONCc1ccc(cc1)N2CCCCC2	Augmented_Scaffold	2
YSJQREKMAOJAEH-UHFFFAOYSA-N	COc1ccc2c(c1)c(CC(=O)NCCc3ccccc3)c(C)n2C(=O)c4ccccc4	Augmented_Scaffold	2
HOFZUERFOZSEKA-UHFFFAOYSA-N	CCc1cn(C(=O)c2ccccc2)c3ccc(OC)cc13	Augmented_Scaffold	2
JVNZYHQXSXCECI-UHFFFAOYSA-N	COc1ccc(cc1)C2CC(=NN2c3nc4ccccc4s3)c5ccccc5	Augmented_Scaffold	2
YQNVIRCBQJBFPS-UHFFFAOYSA-N	COCOc1cccc2cc(C)ccc12	Augmented_Scaffold	2
LXOMDVMGHKHETH-CZGYZKDMSA-N	CC1C(=O)CC[C@H]2C3[C@@H](CC=C12)C4CC[C@H](CC(=O)CCCOC(=O)C)C4CC3=O	Augmented_Scaffold	2
RGTQRTJBPMZYTC-UHFFFAOYSA-N	CCc1ccc(cc1)N2CCCCC2	Augmented_Scaffold	2
XTOHOZPSUKMETC-UHFFFAOYSA-N	CCCCC(=O)NCCS[Se]Cc1cc(c2ccccc2)n(n1)c3ccccc3	Augmented_Scaffold	2
GLRFUGRWFIDPQQ-UHFFFAOYSA-N	CC(=O)c1cc2c(OCc3ccccc3)cccc2cc1C	Augmented_Scaffold	2
CSAJFIMEECYZPH-UHFFFAOYSA-N	CNCN1N=C(N(C1=S)c2ccccc2)c3ccncc3	Augmented_Scaffold	2
YDZMLASUZPYRQF-BJUDXGSMSA-N	[11CH3]OCCc1cc(c2ccc(cc2)S(=O)(=O)C)n(c1)c3ccccc3	Augmented_Scaffold	2
NPNQRTNAFCLHCV-UHFFFAOYSA-N	CCNCN1N=C(N(C1=S)c2ccccc2)c3ccncc3	Augmented_Scaffold	2
MEFREHLVGWIZPE-CSKARUKUSA-N	O=C1N=C(Nc2nccs2)S/C/1=C/c3ccccc3	Augmented_Scaffold	2
HGWMMEBXWPPKST-UHFFFAOYSA-N	C=CCOc1cccc2C(=O)c3cccc(OCC=C)c3C(=O)c12	Augmented_Scaffold	2
QIUCQGAULVTKHY-UHFFFAOYSA-N	Cc1noc2c(noc12)C(=O)c3ccccc3	Augmented_Scaffold	2
HJQOWEABSWDNKJ-HXUWFJFHSA-N	C[C@H](Cc1c[nH]c2ccccc12)NC(=O)CNC(=O)C(=O)c3cn(c4ccccc34)S(=O)(=O)c5ccc(C)cc5	Augmented_Scaffold	2
LNOQPGRRAALADO-DEOSSOPVSA-N	COc1ccc(cc1)[C@@H]2CC(=NN2c3ccccc3)c4sc(nc4C)c5ccccc5	Augmented_Scaffold	2
DNSCLWJDGOJUHA-UHFFFAOYSA-N	O=C1N(C(=Nc2ccccc12)SCC#C)c3ccccc3	Augmented_Scaffold	2
ALYRXCQPAMPKJP-UHFFFAOYSA-N	Cc1ccc(cc1)c2ccnn2c3ccc(C)cc3	Augmented_Scaffold	2
CIBHYXOIDMJEHH-UHFFFAOYSA-N	O=C(CN1C(=O)NC(C1=O)(c2ccccc2)c3ccccc3)NCc4ccccc4	Augmented_Scaffold	2
VLJPMLDQRMYSRP-UHFFFAOYSA-N	CCCC(=N)c1cc(c2ccc(cc2)S(=O)(=O)C)n(n1)C3CCCCC3	Augmented_Scaffold	2
JBROPDSGIQTCAC-UHFFFAOYSA-N	CCc1cscc1Nc2cccc(C)c2	Augmented_Scaffold	2
NBKMUKKECAQSQK-NVMPUMLXSA-N	CC1=NN(C(=O)/C/1=C\c2cn(CCCCOc3ccc4C(=O)C=C(Oc4c3)c5ccccc5)c6ccccc26)c7ccccc7	Augmented_Scaffold	2
RPNWWLKDYPWPDL-UHFFFAOYSA-N	COc1ccc(cc1)c2ccccc2c3oc4ccccc4n3	Augmented_Scaffold	2
SEKUTSMQSIHJKN-UHFFFAOYSA-N	CN1C=CC(C=C1)c2nc(C)cn2c3ccccc3	Augmented_Scaffold	2
QLQIWRCWPJRJJA-UHFFFAOYSA-N	Cc1oc(c2ccccc2)c(n1)c3ccccc3	Augmented_Scaffold	2
LCDZUDSOLUXQLL-UHFFFAOYSA-N	CC1OC(=O)C(=C1c2ccc(cc2)S(=O)(=O)C)OCC3CC3	Augmented_Scaffold	2
IGMHECZPCRHBKQ-UHFFFAOYSA-N	CCOC(=O)OC(=O)Cc1ccc2cc(OC)ccc2c1	Augmented_Scaffold	2
WITXFYCLPDFRNM-UHFFFAOYSA-N	O=C1N(Cc2ccccc2)C(=O)c3ccccc13	Augmented_Scaffold	2
AINBXHSUDDGAAY-UHFFFAOYSA-N	COC(=O)CNC(=O)CCc1ccccc1	Augmented_Scaffold	2
JCMZXHDHZGEWAY-UHFFFAOYSA-N	Cc1[nH]c2cc(ccc2c1Oc3ccccc3)S(=O)(=O)C	Augmented_Scaffold	2
CHWBECXKQIZKAO-JPUYLNEOSA-O	CC(=O)OCON=[NH+]N1CCC[C@H]1C(=O)OCc2ccc(cc2)C3=C(COC3=O)c4ccc(cc4)S(=O)(=O)C	Augmented_Scaffold	2
SSKHBPMYPRPQCV-UHFFFAOYSA-N	O=C1CC(=NN1)Nc2ccccc2Nc3ccc(Nc4ccccc4)nn3	Augmented_Scaffold	2
NFMPFTFZJXMSRI-UHFFFAOYSA-N	CCOC(=O)c1cnn(c1)C(=O)COc2nc(C)nc3c2cnn3c4ccccc4	Augmented_Scaffold	2
MLHPAZIFSGSIQJ-UHFFFAOYSA-N	COc1ccc(cc1)c2cncn2c3ccccc3	Augmented_Scaffold	2
DVTUKJGWXIQCDD-BMRADRMJSA-N	CCOC(=O)c1cn(c2cnoc2\C=C\c3ccccc3)c(c4ccccc4)c1C5C(=O)Nc6ccc(C)cc56	Augmented_Scaffold	2
DPLSLYAXECCAKX-UHFFFAOYSA-K	COc1c(OCCCOC(=O)CCC(=O)O[Pt]2OC(=O)C3(CC(=O)C3)C(=O)O2)ccc4C(=O)C=C(Oc14)c5ccccc5	Augmented_Scaffold	2
ARHGQVRJFJFGQI-UHFFFAOYSA-N	CCOC(=O)Cc1cn(C(=O)c2ccccc2)c3ccc(OC)cc13	Augmented_Scaffold	2
PJANXHGTPQOBST-VAWYXSNFSA-N	C(=C\c1ccccc1)/c2ccccc2	Augmented_Scaffold	2
VBGHVVAKLXPLMD-UHFFFAOYSA-N	CCCNc1nccc(n1)c2ccc(cc2)S(=O)(=O)C	Augmented_Scaffold	2
MNORDLDCTBAFLE-UHFFFAOYSA-N	CCOC(=O)c1coc2ccc(Oc3ccccc3C)cc12	Augmented_Scaffold	2
QUVHDJSZHHKWSL-UHFFFAOYSA-N	Cc1ccc(Nc2cnccc2NS(=O)(=O)C)cc1	Augmented_Scaffold	2
HENBVGAVRDHGBK-UHFFFAOYSA-N	Cc1nn(c2ccccc2)c3c4ccccc4NC(=O)c13	Augmented_Scaffold	2
UGVVRMPIIUGXII-UHFFFAOYSA-N	Cc1ccc(cc1)n2nc(C)cc2c3occc3	Augmented_Scaffold	2
ZFVCOFKRSBODIE-UHFFFAOYSA-N	COc1cc2occc2cc1c3cc(c4ccc(C)cc4)n(n3)c5ccccc5	Augmented_Scaffold	2
CEFIDCFMTGIGDU-UHFFFAOYSA-N	CC(=O)N1N=C(CC1c2cn(nc2c3cccs3)c4ccccc4)c5ccc(C)cc5	Augmented_Scaffold	2
NQDOAOZWTBEOHY-UHFFFAOYSA-N	COc1cc2occc2c(OC)c1c3cc(c4ccccc4)n(n3)c5ccccc5	Augmented_Scaffold	2
SRQOBNUBCLPPPH-UHFFFAOYSA-N	CCc1ccc(cc1)c2ccccc2	Augmented_Scaffold	2
MDBPJULYZMPDAD-UHFFFAOYSA-N	CC(=O)Oc1ccc(cc1C)c2ccccc2	Augmented_Scaffold	2
YXFVVABEGXRONW-UHFFFAOYSA-N	Cc1ccccc1	Augmented_Scaffold	2
XKBZFRXVEINSPB-QXPFVDMISA-N	CC1=NN(C(=O)/C/1=C\c2cn(CCCOc3ccc4C(=O)C=C(Oc4c3)c5ccccc5)c6ccccc26)c7ccccc7	Augmented_Scaffold	2
KTGOYNWJJKTCKT-UHFFFAOYSA-N	O=C1C=C(Nc2ccccc2)C(=O)N1c3ccccc3	Augmented_Scaffold	2
KAVZJFAOPZHESW-FLIBITNWSA-N	CCc1cccc(\C=C\2/SC(=NC2=O)NOC)c1	Augmented_Scaffold	2
KBMAJCVBGCARRX-UHFFFAOYSA-N	S=C1OC(=NN1CNc2ccccc2)Cc3ccccc3Nc4ccccc4	Augmented_Scaffold	2
GYGKJNGSQQORRG-UHFFFAOYSA-N	c1ccc(cc1)c2[nH]c3ccccc3c2c4ccccc4	Augmented_Scaffold	2
GREHYUONJQJUSJ-UHFFFAOYSA-N	Cc1ccc(cc1)C2=C(CNC2=O)c3ccc(cc3)S(=O)(=O)C	Augmented_Scaffold	2
ZSBWLMRFZDYBMY-UHFFFAOYSA-N	CCc1ccccc1C2=CC(=O)N(C)C=C2	Augmented_Scaffold	2
WAQNVLMXTBROBH-UHFFFAOYSA-N	CCN1CCN(CN2N=C(Cc3ccccc3Nc4ccccc4)OC2=S)CC1	Augmented_Scaffold	2
LAYSEACHARJGBV-UHFFFAOYSA-N	Cc1cc(c2cn(nc2C)c3ccccc3)n(n1)c4ccccc4	Augmented_Scaffold	2
GDEDNTAWALZMGR-UHFFFAOYSA-N	C1CN(C(=N1)c2ccccc2)c3ccccc3	Augmented_Scaffold	2
UJZPFHBDMTVPHO-LFVJCYFKSA-N	COc1ccc(cc1)c2nn(cc2\C=N\c3ccccc3)c4ccccc4	Augmented_Scaffold	2
NCURFTSOUPVXFU-UHFFFAOYSA-N	CC1OC(=C(C1=O)c2ccccc2)c3ccc(cc3)S(=O)C	Augmented_Scaffold	2
UHIACMFUHRGKRR-UHFFFAOYSA-N	S=C1OC(=NN1CN2CCOCC2)Cc3ccccc3Nc4ccccc4	Augmented_Scaffold	2
SOFPKQGCSZEBKH-UHFFFAOYSA-N	COc1ccc(OC)c(c1)C2CC(=NN2c3ccccc3)c4cccs4	Augmented_Scaffold	2
DJQFDIJHIDCKJV-UHFFFAOYSA-N	Cc1ccc(cn1)c2ncccc2c3ccc(cc3)S(=O)(=O)C	Augmented_Scaffold	2
IUISSVBMEXRVKW-UHFFFAOYSA-N	CCCOC(=O)Cc1ccc2cc(OC)ccc2c1	Augmented_Scaffold	2
AOGJARBGBWFQTG-UHFFFAOYSA-N	Cc1ccccc1OCC(=O)n2nc(C)c3C(C4=C(Oc23)N=CNC4=O)c5ccccc5	Augmented_Scaffold	2
KQUIGALZSFITKU-FVEHJURPSA-N	C[C@H]1CCC[C@H](O[C@H]2C[C@H](OCCc3ccccc3)O[C@H](CO[C@H]4CCCCO4)[C@@H]2OC(=O)\C=C\c5ccccc5)O1	Augmented_Scaffold	2
OQLRIEURVVHKBO-UHFFFAOYSA-N	Cc1ccc(cc1)c2nn(cc2c3cc([nH]c3c4ccccc4)c5ccccc5)c6ccccc6	Augmented_Scaffold	2
CRFJLFXKAHGPQH-UHFFFAOYSA-N	CCCCCCC(=N)c1cc(OC)c2C(=O)C=CC(=O)c2c1	Augmented_Scaffold	2
ALEQKJOHODTDTC-UHFFFAOYSA-N	CC1Oc2ccccc2C=C1C	Augmented_Scaffold	2
FPGZDAFGFYDWAL-UHFFFAOYSA-N	Cc1ccc(cc1)c2cc(c3cn(nc3c4cccs4)c5ccccc5)n(n2)c6ccccc6	Augmented_Scaffold	2
NZVREVZMRBFHKJ-MDAYZVFASA-N	CCCc1ccc(CC(=O)OCCC(=CNCC(=O)OCC(OC(=O)Cc2ccc(CCC)cc2)C3OC(=O)C=C3)SSCc4ccccc4)cc1	Augmented_Scaffold	2
VZYGZJOVZMHABY-MJTSIZKDSA-N	C[C@@H]1CSC(N1)c2cn(nc2c3ccccc3)c4ccccc4	Augmented_Scaffold	2
ZMHLJPACRWQYKS-UHFFFAOYSA-N	Cc1nc(OCC(=O)NNC(=O)Nc2ccccc2)c3cnn(c4ccccc4)c3n1	Augmented_Scaffold	2
PEVWIBOQVJMVSQ-UHFFFAOYSA-N	COc1ccc2c(c1)c(CC(=O)NCCCCNC(=O)c3ccc(C4=C5C=C6CCC[N]7=C6C(=C5Oc8c9CCCN%10CCCc(cc48)c9%10)CCC7)c(C)c3)cn2C(=O)c%11ccccc%11	Augmented_Scaffold	2
YVQQVGNXXRLWKQ-UHFFFAOYSA-N	CCSc1nnc(s1)c2cccc(CC)c2	Augmented_Scaffold	2
FIMDXEQKRBQGGX-UHFFFAOYSA-N	COc1ccc(cc1)c2cc(ncc2C)c3ccc(cc3)n4cnnn4	Augmented_Scaffold	2
WBCSNUHVJNMTJV-UHFFFAOYSA-N	CN1CCOC(C1)c2ccc3Sc4ccccc4Nc3c2	Augmented_Scaffold	2
PTZIVVDMBCVSMR-UHFFFAOYSA-N	c1ccc(cc1)c2nccnc2c3ccccc3	Augmented_Scaffold	2
OMTODLFSYQMBQI-UHFFFAOYSA-N	CCC(=O)OCOC(=O)Cc1cn(C(=O)c2ccccc2)c3ccc(OC)cc13	Augmented_Scaffold	2
UNGBMWSRCVTZEP-OBGWFSINSA-N	Cc1nn(c2ccccc2)c(c1\C=C\3/CCCC3=O)c4ccccc4	Augmented_Scaffold	2
QSGBDUPAELGPPX-UHFFFAOYSA-N	CNc1ccc(cc1)C2NC(=O)NC(=C2c3ccccc3)c4ccc(cc4)S(=O)(=O)C	Augmented_Scaffold	2
JSEAQMGUOMHBLG-UHFFFAOYSA-N	Cc1ccc2OC(=O)N(Cc3cn(nn3)c4ccccc4)c2c1	Augmented_Scaffold	2
QIVZEELXJYKIQI-UHFFFAOYSA-N	Cc1nc(sc1c2ccnn2c3ccccc3)c4ccccc4	Augmented_Scaffold	2
ISHBLZKPTXSTIY-CJLVFECKSA-N	COc1ccc(\C=C/2\N=C(N(C2=O)c3ccccc3)c4ccc(OC)cc4)cc1	Augmented_Scaffold	2
YCJMZANFTGJJGA-BODMPHMZSA-N	COC(=O)c1ccccc1O[C@H]2CC[C@@H](CO2)O[C@H]3CCC[C@@H](C)O3	Augmented_Scaffold	2
KOCUSZDTAFOOQM-LVZFUZTISA-N	Cc1ccc(cc1)c2nn(cc2\C=C\C3=C(C(=O)N4C=CC=CC4=N3)c5ccccc5)c6ccc(C)cc6	Augmented_Scaffold	2
BBTYLLKCHFAWIF-UHFFFAOYSA-N	CSc1nnc(c2ccc(cc2)S(=O)(=O)C)c(n1)c3ccccc3	Augmented_Scaffold	2
CHBUDQXLNVURRY-VBOZULGZSA-N	CC1CCCC2[C@@H]1CC[C@@]34C[C@@H](CC[C@@H]23)C(=C)C4	Augmented_Scaffold	2
ZWZJREJTPQCQPP-UHFFFAOYSA-N	CS(=O)(=O)c1ccc(cc1)C2=C(C(=O)C=CO2)c3ccccc3	Augmented_Scaffold	2
IHKLISYMTOJPQQ-IWPPFLRJSA-N	C[C@@H]1CSC(N1)c2cn(nc2c3ccc(C)cc3)c4ccccc4	Augmented_Scaffold	2
YLOQDSXRVOIODP-UHFFFAOYSA-N	CCCc1ccc(CC(=O)OCCS(=O)(=O)NOC)cc1	Augmented_Scaffold	2
BFTXEYBRUZFOGJ-UHFFFAOYSA-N	Cc1ccc2N(Cc3cn(nn3)c4ccccc4)C(=O)Oc2c1	Augmented_Scaffold	2
RUCBFRHBRVATSH-UHFFFAOYSA-N	CCCCCCNC(=O)Oc1cccc(c1)c2ccc(CC)cc2	Augmented_Scaffold	2
IXUXJKBCGOMBOL-UHFFFAOYSA-N	Cc1cnc(cc1c2ccccc2)c3ccc(cc3)n4cnnn4	Augmented_Scaffold	2
QOJPQADRTOBBQV-UHFFFAOYSA-N	CS(=O)(=O)Nc1ccncc1Nc2ccccc2	Augmented_Scaffold	2
QDDMQBWHGPIWQH-UHFFFAOYSA-N	COc1cc(c(OC)c2ccoc12)c3cc(nn3c4ccccc4)c5cccnc5	Augmented_Scaffold	2
FIDUUCDVCUVNMO-UHFFFAOYSA-N	CC1=CC(=O)C(=C(O1)c2ccc(cc2)S(=O)C)Oc3ccccc3	Augmented_Scaffold	2
YWFFZZIDSQSJDE-UHFFFAOYSA-N	CC(=O)c1cccn2c(c3ccccc3)c(nc12)c4ccc(cc4)S(=O)(=O)C	Augmented_Scaffold	2
DMPZHSWIJRJLBF-MNDPQUGUSA-N	CC(=O)\C(=N\Nc1cccc(C)c1)\C(=O)c2ccccc2	Augmented_Scaffold	2
QAOLDAGXNHEXSD-UHFFFAOYSA-N	COc1cc(cc2ccoc12)c3cc(C)nn3c4ccccc4	Augmented_Scaffold	2
RDUCQFXNDURCDE-UHFFFAOYSA-N	CCC(=O)NS(=O)(=O)c1ccc(cc1)c2nccnc2c3ccccc3	Augmented_Scaffold	2
IFJLNOXFRRHOQD-KPKJPENVSA-N	COc1ccc(\C=C\C(=O)c2ccc(C)cc2)cc1	Augmented_Scaffold	2
QFJKABPUYUQQSG-UHFFFAOYSA-N	COc1c(ccc2occc12)c3cc(nn3c4ccccc4)c5cccnc5	Augmented_Scaffold	2
VOCRIQJWTGRBBP-UHFFFAOYSA-N	Cc1ccc(cc1)n2nccc2c3ccc(cc3)S(=O)(=O)C	Augmented_Scaffold	2
CSEQPLONABSDKY-PCLIKHOPSA-N	COc1ccc(cc1)\N=C\c2cn(nc2c3ccc(OC)cc3)c4ccccc4	Augmented_Scaffold	2
GLXBXYBYCQPRQG-UHFFFAOYSA-N	Cc1cnc(C(=O)c2ccccc2)c(c1)c3ccc(cc3)S(=O)(=O)C	Augmented_Scaffold	2
ADRSVUHNTQCBDP-DEOSSOPVSA-N	COc1ccc(cc1)[C@@H]2CC(=NN2c3ccc(cc3)S(=O)(=O)C)c4cnc(s4)c5ccccc5	Augmented_Scaffold	2
MPUUTBQEFVDVRQ-KLCVKJMQSA-N	COc1ccc(\C=C\C(=O)c2cn(nc2C(=O)\C=C\c3ccc(OC)cc3)c4ccccc4)cc1	Augmented_Scaffold	2
QNVKDAFBRJRRJD-UMNSQJDPSA-N	CC1O[C@H]2OC(Cn3cc(CSc4nc5ccccc5s4)nn3)[C@@H]6OC(C)O[C@@H]6[C@@H]2O1	Augmented_Scaffold	2
MGXQIEWJJSLXDE-BGDIREAQSA-N	O=C1C=C(Oc2cc(OCCCn3cc(\C=C\4/C(=O)N(c5ccccc5)c6ccccc46)c7ccccc37)ccc12)c8ccccc8	Augmented_Scaffold	2
GZHQOSOHMLQQBS-WENYZVDWSA-N	CCC1CCCC2[C@@H]1CC[C@H]3CC(CC=C23)C=C	Augmented_Scaffold	2
XNRWFBFYYVCWEQ-UHFFFAOYSA-N	CN1CC(Sc2ccccc12)c3ccc4Sc5ccccc5Nc4c3	Augmented_Scaffold	2
XGOACEXUXLKAFR-UHFFFAOYSA-N	CNc1ccc(C=C)cc1	Augmented_Scaffold	2
BPOREYRPOHVIHB-UHFFFAOYSA-N	CCOc1ccc(cc1)c2ncnn2c3ccc(cc3)S(=O)(=O)C	Augmented_Scaffold	2
DUMGGXFABBEYBW-UTUYOAQUSA-N	C1Cc2cccc([C@@H]3C[C@H](Oc4c3ccc5O[C@]6(C[C@H](c7ccccc7O6)c45)c8ccccc8)c9ccccc9)c2O[C@@H]1c%10ccccc%10	Augmented_Scaffold	2
DTQUYPJIIXIAGN-UHFFFAOYSA-N	O=C(Cc1ccccc1Nc2ccccc2)Oc3ccc(cc3)C4=CC(=S)SS4	Augmented_Scaffold	2
HSEHHVYSJWSDOB-UHFFFAOYSA-N	COc1ccc2c(c1)c(CC(=O)NCCC[SiH2]C)cn2C(=O)c3ccccc3	Augmented_Scaffold	2
FDZINUGHENCVMB-UHFFFAOYSA-N	Cc1c(c2ccccc2)c(C)n3ccccc13	Augmented_Scaffold	2
CPBAHTZRJQATEJ-UHFFFAOYSA-N	O=C1OCC(=C1c2ccccc2)c3ccccc3	Augmented_Scaffold	2
NHQXEJXYWWSOAN-QBFSEMIESA-N	COc1cccc(\C=C(\C)/c2ccccc2)c1	Augmented_Scaffold	2
FGWPFZRWXAVHNW-UHFFFAOYSA-N	Cc1[nH]c2cc(ccc2c1Sc3ccccc3)S(=O)(=O)C	Augmented_Scaffold	2
LNQKZKBAACMAKE-UHFFFAOYSA-N	Cc1ccc(cc1)c2cc(C)nn2c3ccc(cc3)S(=O)(=O)NCc4ccccc4	Augmented_Scaffold	2
QODYFOVBGNRAMN-IHWYPQMZSA-N	CC=CCCC(=O)OCCc1ccccc1	Augmented_Scaffold	2
OYDKQXBVVNUQJF-UHFFFAOYSA-N	Cc1cc(c2ccc3OCOc3c2)n(n1)c4ccccc4	Augmented_Scaffold	2
RNZVSHRXXKXIDE-UHFFFAOYSA-N	O=C(Nc1ccccc1)c2nc(c3ccccc3)n(n2)c4ccccc4	Augmented_Scaffold	2
PZAJYGFZSFNFEA-UHFFFAOYSA-N	COc1ccc(cc1C(=O)c2ccccc2)c3ccnn3C	Augmented_Scaffold	2
LRGLUGGLXFKISK-UHFFFAOYSA-N	CS(=O)(=O)Nc1ccccc1Sc2ccccc2	Augmented_Scaffold	2
YLNRAHNZTCHPCH-UHFFFAOYSA-N	CC(C1=CC(=O)c2ccccc2C1=O)C3=CC(=O)c4ccccc4C3=O	Augmented_Scaffold	2
BTOBSALOALEJQY-UHFFFAOYSA-N	N(C1=Nc2ccccc2n3c(nn4nc5ccccc5c34)N1c6ccccc6)c7ccccc7	Augmented_Scaffold	2
IYLHMKRFVFTKFR-UHFFFAOYSA-N	Cc1ccc(cc1)c2ccnn2c3ccc(cc3)S(=O)(=O)C	Augmented_Scaffold	2
BWYWLNBRTILNRE-UHFFFAOYSA-N	Cc1ccc(cc1)c2nn(cc2C)c3ccccc3	Augmented_Scaffold	2
PXNJDGXUQDDCNK-UHFFFAOYSA-N	O=C1NC(=Nc2nc(c3ccccc3)c(s2)c4ccccc4)SC1=Cc5ccccc5	Augmented_Scaffold	2
LGJLUDDDICAJLH-UHFFFAOYSA-N	O=C(Nc1nc2ccccc2s1)c3nc(c4ccccc4)n(n3)c5ccccc5	Augmented_Scaffold	2
KXKCAWTVONUDBH-UHFFFAOYSA-N	COc1cc(OC)cc(c1)C2=CC(=O)c3ccccc3O2	Augmented_Scaffold	2
BOHZDJAUZOGAPO-UHFFFAOYSA-N	COC1(CCOCC1)c2cccc(OCc3cc(c4ccccc4)n(n3)c5ccc(cc5)S(=O)(=O)C)c2	Augmented_Scaffold	2
GTJRSGTWVNICEI-UHFFFAOYSA-N	CCS(=O)(=O)C1=CN(Cc2ccccc2)C(=O)c3ccccc13	Augmented_Scaffold	2
OOMRFNKRJGMNJY-UHFFFAOYSA-N	COc1ccc2c(c1)c3C(=O)CC(C)Cc3n2C(=O)c4ccccc4	Augmented_Scaffold	2
VKXXAEDUKIIITF-UHFFFAOYSA-N	Cc1ccc(c2ccc(cc2)S(=O)(=O)C)n1c3ccccc3	Augmented_Scaffold	2
QKCHBWUHKALNSM-QHCPKHFHSA-N	CCCCNC(=O)[C@H](Cc1c[nH]cn1)NC(=O)C(=O)c2cn(c3ccccc23)S(=O)(=O)c4ccc(C)cc4	Augmented_Scaffold	2
GBUKRYYCAUWQQX-UHFFFAOYSA-N	CCOC(=O)OCOC(=O)Cc1ccccc1Nc2ccccc2	Augmented_Scaffold	2
UNTDCABJEUFVOR-UHFFFAOYSA-N	O=C1c2ccccc2c3ncnc(c4ccccc4)c13	Augmented_Scaffold	2
YUHFWFPGPYOFKQ-UHFFFAOYSA-N	CC1NOC(=C1c2ccccc2)c3ccc(cc3)S(=O)(=O)C	Augmented_Scaffold	2
QPJVMBTYPHYUOC-UHFFFAOYSA-N	COC(=O)c1ccccc1	Augmented_Scaffold	2
XLPPAZGBZDBHPL-UHFFFAOYSA-N	CCOC(=O)C1=CN2N(C1c3ccccc3)C(=O)c4cccnc4C2=O	Augmented_Scaffold	2
BIYGTLDPTJMNET-CMDGGOBGSA-N	COc1cc(OC)cc(\C=C\c2ccccc2)c1	Augmented_Scaffold	2
ZOAVFARJKITLOC-UHFFFAOYSA-N	CCNS(=O)(=O)c1ccccc1C(=O)N2N=C(CC2=O)c3ccccc3	Augmented_Scaffold	2
UBYLBAYVXYFXBY-MAUKXSAKSA-N	C[C@H]1C[C@@H]1CN2N=CC(=C(C2=O)c3ccccc3)c4ccc(cc4)S(=O)(=O)C	Augmented_Scaffold	2
LRZFMEWBQUMONC-UHFFFAOYSA-N	COc1ccc2c(c1)c(CC(=O)Nc3ccccc3)c(C)n2C(=O)c4ccccc4	Augmented_Scaffold	2
JALUBTOISKHNLC-LFIBNONCSA-N	O=C(CN\N=C\c1ccccc1)Nc2ccccc2	Augmented_Scaffold	2
CDWHNFNKRJORKM-UHFFFAOYSA-N	O=C1OC=C(N1c2ccccc2)c3ccccc3	Augmented_Scaffold	2
KXRSUUXUHOXAHY-UHFFFAOYSA-N	COc1cccc(NC2=CC(=O)N(C2=O)c3ccccc3)c1	Augmented_Scaffold	2
NGEXIKUOPVOBNM-UHFFFAOYSA-N	COc1ccc2c(c1)c(CC(=O)NCC(=O)c3ccccc3)c(C)n2C(=O)c4ccccc4	Augmented_Scaffold	2
IYQBBPZGSNHUDK-UHFFFAOYSA-N	Cc1cc(c2ccccc2)n(n1)c3ccc(cc3)S(=O)(=O)C	Augmented_Scaffold	2
CBTVLLOUYLFHAI-UHFFFAOYSA-N	Cc1ccc(cc1)C2=NN(C(=O)c3ccccc23)c4ccccc4	Augmented_Scaffold	2
FIJMDXVBELULLE-UHFFFAOYSA-N	Cc1cc(c2ccc(cc2)S(=O)(=O)C)n(n1)c3ccccc3	Augmented_Scaffold	2
CXFWNCNJNGMYQT-UHFFFAOYSA-N	CCOC1=CC(=C(C(=O)O1)c2ccc(cc2)S(=O)(=O)C)c3ccccc3	Augmented_Scaffold	2
AEVAEIQLDHWQEH-UHFFFAOYSA-N	CCc1ccc2C=C(C)COc2c1	Augmented_Scaffold	2
OOPNSFMCDWOOEX-VAWYXSNFSA-N	O=C1C=CC(=NN1CN2CCN(CC2)c3ccccc3)\C=C\c4ccccc4	Augmented_Scaffold	2
AKOGNYJNGMLDOA-UHFFFAOYSA-N	CC(=O)Oc1ccc(OC(=O)C)cc1	Augmented_Scaffold	2
ATXZBFOCOKOEHK-UHFFFAOYSA-N	CCOC(=O)c1cc2c(cc(nc2s1)c3cccnc3)c4cccs4	Augmented_Scaffold	2
ZATFSQUHINVOTD-UHFFFAOYSA-N	CCCOC(=O)Cc1cc(c2ccc(cc2)S(=O)(=O)C)n(c1)c3ccccc3	Augmented_Scaffold	2
DZDLDMMSEJFZLK-UHFFFAOYSA-N	CCc1cc(CC)cc(c1)C2=Nc3ccccc3S(=O)(=O)N2	Augmented_Scaffold	2
NMQWERVGIPOJSL-UHFFFAOYSA-N	CCC(=O)OCOC(=O)Cc1ccccc1Nc2ccccc2	Augmented_Scaffold	2
RREUSFFMDFBMNG-QUCAAPHMSA-N	COc1ccc2c(c1)c(CC(=O)O[C@@H]3CCC4[C@@H](CCC5[C@@H]4CC=C6C5CCC7CC[C@@H](C)C[C@@H]67)C3)cn2C(=O)c8ccccc8	Augmented_Scaffold	2
BTPZIPOFLPHCFV-UHFFFAOYSA-N	CC(=O)Nc1cccc(c1)c2cc(C)nn2c3ccccc3	Augmented_Scaffold	2
UPTZRLSLMSCEJR-JDBSMPOLSA-N	C\C=C\C1CCCC2[C@@H]1CC[C@H]3CC(CC=C23)C=C	Augmented_Scaffold	2
VOEDLEKSIMTWTH-UHFFFAOYSA-N	CCCCOC(=O)Cc1cc(c2ccc(cc2)S(=O)(=O)C)n(c1)c3ccccc3	Augmented_Scaffold	2
USDQCMZOHAHJSJ-OEAKJJBVSA-N	O=C1N(C(=S)S/C/1=C/c2cn(nc2c3ccc4OCOc4c3)c5ccccc5)c6ccccc6	Augmented_Scaffold	2
ZQGHOGVICQTBJA-XUBVWVCZSA-N	COc1ccc2cc(CC(=O)O[C@@H]3CCC4[C@@H](CCC5[C@@H]4CC=C6C5CCC7CC[C@@H](C)C[C@@H]67)C3)ccc2c1	Augmented_Scaffold	2
VJIGJCSDRNYSEG-SDNVJOIRSA-N	CCCc1ccc(CC(=O)O[C@@H]2CCC3[C@@H](CCC4[C@@H]3CC=C5C4CCC6CC[C@@H](C)C[C@@H]56)C2)cc1	Augmented_Scaffold	2
CVBXSEMGADSHNT-UHFFFAOYSA-N	COc1ccc2c(CSc3c(C)nn(c4ccccc4)c23)c1	Augmented_Scaffold	2
FUBBJYALYRDCFB-UHFFFAOYSA-N	COc1ccc(cc1)C(=O)c2ccc(OC)c(c2)c3ccn[nH]3	Augmented_Scaffold	2
QCNZCOQKCCKINP-UHFFFAOYSA-N	CCOC(=O)CSc1nc(cc(c1C)c2cccs2)c3cccnc3	Augmented_Scaffold	2
BLBVOPKWOIXAFD-UHFFFAOYSA-N	Cc1ccc(cc1)C2=C(COC2=O)c3ccc(cc3)S(=O)(=O)C	Augmented_Scaffold	2
YPCMMXZJSVNIAU-UHFFFAOYSA-N	Cc1c(cnn1c2ccccc2)c3cnc4ncccn34	Augmented_Scaffold	2
PNDKABNWCWPGOM-UHFFFAOYSA-N	CCCNC(=O)Cc1cccc(c1)C(=O)c2ccccc2	Augmented_Scaffold	2
KHWHAAKIJAFJBW-UHFFFAOYSA-N	Cc1ccc(cc1)c2cc(C)nn2c3ccc(cc3)c4nnn[nH]4	Augmented_Scaffold	2
GWVWPFCPFMGXBE-RIDKPBTDSA-N	C\C=C\C=C\C1CCCC2[C@@H]1CC[C@H]3CC(CC=C23)C=C	Augmented_Scaffold	2
ZPEWFFHYJPPXGB-UHFFFAOYSA-N	COc1ccc2c(c1)c(CC(=O)NCCCCNC(=O)c3ccc(C)c(c3)C4=C5C=C6CCC[N]7=C6C(=C5Oc8c9CCCN%10CCCc(cc48)c9%10)CCC7)cn2C(=O)c%11ccccc%11	Augmented_Scaffold	2
RSLFMUJLAPYJGE-UHFFFAOYSA-N	CCCc1ccc(CC(=O)Nc2ncccc2C)cc1	Augmented_Scaffold	2
CWGFCMHLMRNDRV-UHFFFAOYSA-N	C(Sc1nc2ccccc2s1)c3cn(nn3)c4ccccc4	Augmented_Scaffold	2
QKNOSFMVCZHRDQ-UHFFFAOYSA-N	CCSc1nc(cc(c1C)c2cccs2)c3cccnc3	Augmented_Scaffold	2
WFYVMTKTFYWOAG-SANMLTNESA-N	CCNC(=O)[C@H](Cc1c[nH]c2ccccc12)NC(=O)C(=O)c3cn(c4ccccc34)S(=O)(=O)c5ccc(C)cc5	Augmented_Scaffold	2
RTFPLZJMAPDVOS-UHFFFAOYSA-N	Cc1ccc(cc1)c2cc(nn2c3ccccc3)C(=O)NCCCN4CCOCC4	Augmented_Scaffold	2
YHKSOEKUCNSKLN-UHFFFAOYSA-N	Cc1cc(c2ccccc2)n(n1)c3ccccc3	Augmented_Scaffold	2
NVXWIPSOLQRVLH-UHFFFAOYSA-N	O=C(c1ccccc1)c2cc3c(cc(nc3s2)c4cccnc4)c5cccs5	Augmented_Scaffold	2
MCRAOAOXYVHLBZ-UHFFFAOYSA-N	Cc1ccc(cc1)C(=O)n2nc(C)c3nnc4ccccc4c23	Augmented_Scaffold	2
LWZBBNWYOITRHC-UHFFFAOYSA-N	COc1cc(NCc2cccs2)nc(n1)c3ccc(cc3)S(=O)(=O)C	Augmented_Scaffold	2
WKECYKIEHWDNOK-CMDGGOBGSA-N	COc1ccc(cc1)N2CCN(CCCN3N=C(\C=C\c4ccccc4)C=CC3=O)CC2	Augmented_Scaffold	2
WFCRNDMYTYPADH-LHEHQIKBSA-N	C\C=C\CC1CCCC2[C@@H]1CC[C@H]3CC(CC=C23)C=C	Augmented_Scaffold	2
KLJZADRANIXLRJ-UHFFFAOYSA-N	CCc1cc(CC)cc(CNc2ccccc2)c1	Augmented_Scaffold	2
GTGQSSAGJILSCY-UHFFFAOYSA-N	COc1cccc(C2CC(=NN2)c3ccccc3)c1OC	Augmented_Scaffold	2
WLAQNRPOJULDLH-UHFFFAOYSA-N	Cc1ccc(cc1)c2cc(C)nn2c3ccccc3	Augmented_Scaffold	2
LYQBZDTUMQFMRX-SAPNQHFASA-N	CCOC(=O)c1cn(c2cnoc2\C=C\c3ccccc3)c(c4ccccc4)c1C5C(=O)Nc6ccc(OC)cc56	Augmented_Scaffold	2
TVMXRTOZKWSTBQ-QFOIDUMCSA-N	CC=NNC(=O)c1cc(c2ccc3OCOc3c2)n(n1)c4ccccc4	Augmented_Scaffold	2
QAJOGINYUSEZNK-UHFFFAOYSA-N	O=C1NC(=O)C(=Cc2cn(CCCOc3ccc4C(=O)C=C(Oc4c3)c5ccccc5)c6ccccc26)C(=O)N1	Augmented_Scaffold	2
KRNPVTJFFPHLCD-UHFFFAOYSA-N	CCCNC(=O)C(CCC(=O)OCCCN1CCN(CCOC(=O)Cc2cn(C(=O)c3ccccc3)c4ccc(OC)cc24)CC1)NC(=O)c5ccccc5	Augmented_Scaffold	2
YSQYEGVPEKAVFZ-UHFFFAOYSA-N	CS(=O)(=O)Nc1ccc(Oc2ccccc2)s1	Augmented_Scaffold	2
HTNFZFBCAOZBRK-UHFFFAOYSA-N	CCc1ccc2cc(OC)ccc2c1	Augmented_Scaffold	2
NSTVFEQZBIEFLA-UHFFFAOYSA-N	Cc1ccc(OC(=O)c2c3CCCCc3sc2c4ccccc4)cc1	Augmented_Scaffold	2
HHVZVZROMKWNAA-UHFFFAOYSA-N	Cc1cccc(Nc2cnccc2NS(=O)(=O)C)c1	Augmented_Scaffold	2
LJBWJZBGFOJNBN-UHFFFAOYSA-N	COc1ccc(cc1)C2CC(=NN2c3ccc(cc3)S(=O)(=O)C)c4ccccc4	Augmented_Scaffold	2
KAFYOJQIAKRPMY-UHFFFAOYSA-N	O=C1CSC(N1c2nnc(s2)c3ccccc3)c4ccccc4	Augmented_Scaffold	2
JNEGONFJNUNZPS-UHFFFAOYSA-N	C1C(N(N=C1c2ccccc2)c3ccccc3)c4cccs4	Augmented_Scaffold	2
FMGARTICTDCLNG-UHFFFAOYSA-N	Cc1cc(CC2=NNC(=O)C=C2)n(C)c1C(=O)c3ccccc3	Augmented_Scaffold	2
FFFDQFKUFUGBTJ-DMGWNJAXSA-N	CC\C=C\C\C=C\C\C=C\C\C=C\C\C=C\C\C=C\CCC(=O)N1CCCC1C	Augmented_Scaffold	2
JLROYHWJEFEGOR-UHFFFAOYSA-N	CS(=O)(=O)c1ccc(cc1)C2=C(C(=O)N(CC3CC3)N=C2)c4ccccc4	Augmented_Scaffold	2
XRMPZCRDCHHBDG-UBLBMGLWSA-N	COc1ccc2cc(ccc2c1)[C@H](C)C(=O)OC[C@H](OC(=O)CCC(=O)OC[C@@H]3CCCCO3)[C@H]4OC(=O)C=C4	Augmented_Scaffold	2
HFIKVIRWNWXAME-UHFFFAOYSA-N	Cc1c(Nc2ccccc2)nc(SCC(=O)NN3C(=Nc4ccccc4C3=O)COc5ccccc5)nc1c6ccccc6	Augmented_Scaffold	2
HWBSROREOJKBSM-UHFFFAOYSA-N	CS(=O)(=O)c1ccc(cc1)N2C(=O)c3ccccc3N=C2c4ccccc4	Augmented_Scaffold	2
SWCGXFIBLKLICK-ZPZFQOGTSA-N	C[C@@H]1CC[C@@H](OC(=O)c2ccccc2)[C@H](O[C@H]3[C@H](Oc4ccccc4C3=O)c5ccccc5)O1	Augmented_Scaffold	2
DCPCTRDONZLVJK-UHFFFAOYSA-N	CCc1c(c2ccccc2)c(c3ccccc3)c4CC(C)Cn14	Augmented_Scaffold	2
JMRAZHZTXVNTAP-AZUAARDMSA-N	CCCCCCCc1ccc2[C@@H]3CC(=CC[C@H]3COc2c1)C	Augmented_Scaffold	2
ZXDQVZSNOIBJFL-GIJQJNRQSA-N	COc1ccc(\C=N\N2N=Nc3c(sc4nc(C)ccc34)C2=O)cc1	Augmented_Scaffold	2
PEIBMHWNHVIUNY-UHFFFAOYSA-N	O=C1OCC(=C1)c2cc3ccccc3s2	Augmented_Scaffold	2
ITWQJZRFLNBCJG-UHFFFAOYSA-N	CCCc1ccc(cc1)C2=NN(C(C2)c3ccc(C)cc3)c4ccccc4	Augmented_Scaffold	2
JRTBMMDYCMPGOT-XFFZJAGNSA-N	CN1C=NC(=O)/C/1=C/c2ccc(cc2)S(=O)(=O)C	Augmented_Scaffold	2
SMPHZIYYJVLUGK-UHFFFAOYSA-N	CCOC(=O)Cc1cc(c2ccc(cc2)S(=O)(=O)C)n(c1)c3ccccc3	Augmented_Scaffold	2
XQLGWABTCBQCRG-UHFFFAOYSA-N	CCc1cc(cc2C(C)COc12)C(=O)CCCC3CC3	Augmented_Scaffold	2
RTHJEUBJEAYSTA-UHFFFAOYSA-N	CCc1cn(Cc2ccccc2)c3ccc(OC)cc13	Augmented_Scaffold	2
GMZASHSKZUFXGX-UHFFFAOYSA-N	CS(=O)(=O)c1ccc(cc1)c2nccc(NCc3cccs3)n2	Augmented_Scaffold	2
NAUZHOSMDUCHBU-UHFFFAOYSA-N	Cc1cc(n2cc(nn2)c3ccccc3)n(n1)c4ccc(cc4)S(=O)(=O)C	Augmented_Scaffold	2
MCYNMRBDNYHRMD-VCHYOVAHSA-N	O=C(CN1C(=O)S\C(=C\c2c[nH]c3ccccc23)\C1=O)c4ccccc4	Augmented_Scaffold	2
KUOGHPXFVWEGQI-VYAJWWKZSA-N	COC(=O)[C@@H]1CCCN1P(=O)(Oc2ccc(NC(=O)c3ccccc3)cc2)Oc4ccc(\C=C\c5cccc(OC)c5)cc4	Augmented_Scaffold	2
WSFHNGGYRUTXFN-UHFFFAOYSA-N	CS(=O)(=O)Nc1ccccc1Oc2ccccc2	Augmented_Scaffold	2
OOBUMGXGIDIWFF-UHFFFAOYSA-N	O=C(CSC1=Nc2ccccc2C(=O)N1CCc3ccccn3)Nc4ccccc4	Augmented_Scaffold	2
KIOUNLIOAKEISF-UHFFFAOYSA-N	CCc1cscc1Nc2ccccc2	Augmented_Scaffold	2
QACXYHVJLXFBFO-ZHACJKMWSA-N	COC(=O)c1cccc(\C=C\c2ccccc2)c1	Augmented_Scaffold	2
OVZXISBUYCEVEV-SEYXRHQNSA-N	C\C(=C\c1ccccc1)\c2ccccc2	Augmented_Scaffold	2
HNIATEHRMJJGKM-JTQLQIEISA-N	CCC(=O)NCC(=O)N1CCC[C@H]1C(=O)NCC(=O)NCC(=O)OC	Augmented_Scaffold	2
YTXBHUSORJZCJY-UHFFFAOYSA-N	CNc1ccc(cc1)C2CC(=NN2c3ccc(cc3)S(=O)(=O)C)c4ccccc4	Augmented_Scaffold	2
SGKDQJSXKQUIEL-UHFFFAOYSA-N	C1C(N(N=C1c2ccccc2)c3ccccc3)c4occc4	Augmented_Scaffold	2
LNMUBFOHPNPHAY-UHFFFAOYSA-N	CN1C(=Cc2ccccc2S1(=O)=O)C(=O)Nc3ncc(C)s3	Augmented_Scaffold	2
DSLUIBBKXHVEQM-UHFFFAOYSA-N	CCSC1=Nc2ccccc2C(=O)N1CCc3ccccn3	Augmented_Scaffold	2
HLFXBCGNSJWSLW-JVVVGQRLSA-N	[11CH3]Oc1ccc2c(c1)c(CC(=O)NCCCCC)cn2C(=O)c3ccccc3	Augmented_Scaffold	2
HKIUOUDAMHEMRQ-MKSIGINJSA-O	CCCc1ccc(CC(=O)OC[C@@H]2CCCN2[NH+]=NOCOC(=O)C)cc1	Augmented_Scaffold	2
HCCYZYBKTCNQFY-UHFFFAOYSA-O	O=C1N2CCc3c([nH]c4ccccc34)C2=Nc5ccc(OCc6[nH+]onc6c7ccccc7)cc15	Augmented_Scaffold	2
ZGFLZRVXWXBLNT-UHFFFAOYSA-N	CN1C=CC(=CC1=O)c2ccc(cc2)S(=O)(=O)NC(=O)C	Augmented_Scaffold	2
FQKDHDCPLFFTOI-UHFFFAOYSA-N	CC1C(=O)C(=C1c2ccc(cc2)S(=O)(=O)C)c3ccccc3	Augmented_Scaffold	2
DZHIMJIQICLECS-UHFFFAOYSA-N	COc1ccc(cc1)C2CC(=NN2c3ccccc3)c4ccc(cc4)S(=O)(=O)C	Augmented_Scaffold	2
PMJSUEBRNSVNGE-WOJGMQOQSA-N	CC1=C(Sc2ccccc2N1)C(=O)N\N=C\c3ccccc3	Augmented_Scaffold	2
AUVWCPCEPJBZAG-UHFFFAOYSA-N	C1CC(=C(C1)c2ccccc2)c3ccccc3	Augmented_Scaffold	2
WWPAAWGENHSXLU-SVIJTADQSA-N	COc1cc(OC)cc(c1)[C@H]2[C@@H]3[C@H](COC3=O)Cc4cc5OCOc5cc24	Augmented_Scaffold	2
BKQHFWRWUNOUCR-UHFFFAOYSA-N	CS(=O)(=O)c1ccc(Nc2ccccc2)cc1	Augmented_Scaffold	2
JPYFRUZHCJGFIE-UHFFFAOYSA-N	Cc1ccc(cc1)n2cc(CSC3=Nc4ccccc4C(=O)N3c5ccccc5)nn2	Augmented_Scaffold	2
XSQIFOBXHQHFTI-UHFFFAOYSA-N	C1CC2CCC1c3c2c([nH]c3c4ccccc4)c5ccccc5	Augmented_Scaffold	2
ALEQKJOHODTDTC-SECBINFHSA-N	C[C@H]1Oc2ccccc2C=C1C	Augmented_Scaffold	2
LUEBUYOZFXVUAI-UHFFFAOYSA-N	O=C1N(C(=Nc2ccccc12)SCc3cn(nn3)c4ccccc4)c5ccccc5	Augmented_Scaffold	2
HWSMIKBIMTXWSO-UHFFFAOYSA-N	Cc1cccc(Nc2ccccc2C(=O)Nc3ccccc3)c1C	Augmented_Scaffold	2
DLPMXTPOYUXIOU-UHFFFAOYSA-N	CS(=O)(=O)c1ccc(cc1)C2=NN(C(C2)c3ccccc3)c4ccccc4	Augmented_Scaffold	2
KQDSTCGQKCRSIM-UHFFFAOYSA-N	CCOc1ccc(cc1)c2cc(C)cn2c3ccccc3	Augmented_Scaffold	2
VRAVNQWHAGIIQX-UHFFFAOYSA-N	CCCc1ccc(CC(=O)Oc2ccc(C)cc2)cc1	Augmented_Scaffold	2
UFNSVQPSINCJSC-UHFFFAOYSA-N	COc1ccc(cc1OC)c2oc3ccc(NC(=O)c4ccccc4)cc3n2	Augmented_Scaffold	2
BDVJZCIMLCLLLQ-UHFFFAOYSA-N	CCC1OC(=O)C(=C1c2ccc(cc2)S(=O)(=O)C)Oc3ccccc3	Augmented_Scaffold	2
AVLBWZUOJHSTDS-UHFFFAOYSA-N	CCCC(=O)NS(=O)(=O)c1ccc(cc1)n2nc(C)cc2c3ccc4ccccc4c3	Augmented_Scaffold	2
UIMIKAMLPAXJFZ-UHFFFAOYSA-N	COc1ccc(cc1)c2oc3ccc(NC(=O)c4cccc(OC)c4)cc3n2	Augmented_Scaffold	2
GVIIYCYVTBTPET-UHFFFAOYSA-N	Cc1cccc(c1)C(=O)NNC(=O)c2cc(c3ccccc3)n(n2)c4ccccc4	Augmented_Scaffold	2
LIDAZOHADHDNSF-UHFFFAOYSA-N	Cc1cnc2c(c3ccccc3)c(nn2c1)c4ccc(cc4)S(=O)(=O)C	Augmented_Scaffold	2
FIEYXSDJWLGBPU-UHFFFAOYSA-N	O=C(NNC(=O)c1cc(c2ccccc2)n(n1)c3ccccc3)c4ccccc4	Augmented_Scaffold	2
PRPGUCHRZXFYDI-UHFFFAOYSA-N	COc1cc(NC(=O)CSC2=Nc3ccccc3C(=O)N2CCc4ccccn4)cc(OC)c1	Augmented_Scaffold	2
OIAQMFOKAXHPNH-UHFFFAOYSA-N	c1ccc(cc1)c2ccccc2c3ccccc3	Augmented_Scaffold	2
YHTOXPNPLKXXFL-UHFFFAOYSA-N	COc1cccc(NC2=CC(=O)C(=CC2=O)Nc3cccc(OC)c3)c1	Augmented_Scaffold	2
XASLXROKDWMVOL-QGOAFFKASA-N	CCCc1ccc(cc1)C2=C\C(=C/c3ccccc3)\C(=O)O2	Augmented_Scaffold	2
MVEXLQMDJOVCFZ-UHFFFAOYSA-N	Cc1ccc(cc1)C(=O)C#Cc2ccc(cc2)S(=O)(=O)C	Augmented_Scaffold	2
ZWIKZRNUEFVOAU-UHFFFAOYSA-N	CCNC(=O)c1cc(c2ccccc2)n(CCCSC)c1	Augmented_Scaffold	2
KRJZHPGCSCWMSR-UHFFFAOYSA-N	CC(=O)c1ccc(NCC(=O)N2N=C(CC2c3ccccc3)c4ccccc4)cc1	Augmented_Scaffold	2
IZHMABFKKKDZRB-MHZLTWQESA-N	O=C(Nc1nc2ccccc2s1)[C@H](Cc3c[nH]c4ccccc34)N(C(=O)c5ccccc5)S(=O)(=O)c6ccccc6	Augmented_Scaffold	2
VIIPIQZBNAWMMY-QMVMUTFZSA-J	COc1ccc(cc1)c2cc(COc3ccc(CCNC(=O)CN4C(=O)CN5C(=O)CN6C(=O)CS[98Tc]456)cc3)nn2c7ccccc7	Augmented_Scaffold	2
PDQWYZZKIXBKLT-UHFFFAOYSA-N	CCCc1ccc(cc1)C2=NN(C(C2)c3ccccc3)c4ccccc4	Augmented_Scaffold	2
SEBRCODONKPGSK-UHFFFAOYSA-N	CS(=O)(=O)c1ccc(cc1)c2sc(nc2c3ccccc3)c4ccccc4	Augmented_Scaffold	2
IZZUEGDXRJVQTQ-CWJRYGDLSA-N	CC=CCCC=CCc1ccc2O[C@@H](CC(=O)c2c1)c3ccccc3	Augmented_Scaffold	2
GCBCMWXBKVEQBV-UHFFFAOYSA-N	CS(=O)(=O)c1ccc(cc1)c2snnc2c3ccccc3	Augmented_Scaffold	2
JXJDPSFHUKWRQM-JYRVWZFOSA-N	CCc1cc(CC)cc(\C=C\2/SC=NC2=O)c1	Augmented_Scaffold	2
VTVJEBBLBMYVBC-CXUHLZMHSA-N	Cc1ccc(cc1)S(=O)(=O)NC(=O)Nc2ccc(cc2)C(=O)\C=C\c3ccccc3	Augmented_Scaffold	2
IYVQBSDYUYLTER-UHFFFAOYSA-N	CC1(C)OC(=C(C1=O)c2ccccc2)c3ccccc3	Augmented_Scaffold	2
IGVQRNJCEKVPTI-UHFFFAOYSA-N	Cc1cn(nc1c2ccccc2)c3ccccc3	Augmented_Scaffold	2
STFHOSGUWJJTBC-UHFFFAOYSA-N	CC(=O)N1N=C(CC1c2ccccc2)C3=Cc4ccccc4OC3=O	Augmented_Scaffold	2
DCLLMQOORPZMBM-UHFFFAOYSA-N	COc1cc(CNC(=O)CN2C(=O)NC(C2=O)(c3ccccc3)c4ccccc4)cc(OC)c1	Augmented_Scaffold	2
MYVHPJLUWYLBPB-UHFFFAOYSA-L	CCc1cccc2c3CCOC(CC(=O)O[Pt]OC(=O)CC4OCCc5c4[nH]c6c(CC)cccc56)c3[nH]c12	Augmented_Scaffold	2
LVVNTXWCNKJQGM-UHFFFAOYSA-N	COc1ccc2c(c1)c(CC(=O)OCCOC(=O)C)cn2C(=O)c3ccccc3	Augmented_Scaffold	2
IJLPJXRNWJRYNU-UHFFFAOYSA-N	CCOC(=O)CC1C(C)N(C(=O)c2ccccc2)c3ccccc13	Augmented_Scaffold	2
JAWRJMRPGLMYNG-UHFFFAOYSA-N	CCSc1ncccc1c2ccc(cc2)S(=O)(=O)C	Augmented_Scaffold	2
GHWAIUYRDBPLGV-UHFFFAOYSA-N	COc1ccc(CC2=NN(CC3=NNC(=S)N3C)C(=O)c4cnoc24)cc1	Augmented_Scaffold	2
SGAUCBCJXVTLOJ-UHFFFAOYSA-N	Cc1ccc(cc1)n2nc3CCCCc3c2c4ccccc4	Augmented_Scaffold	2
XIXXSPKVXLPDRT-MRVPVSSYSA-N	COc1ccc2O[C@H](C)C=Cc2c1	Augmented_Scaffold	2
KAMDZOWWIQUAHA-VXLYETTFSA-N	CCOC(=O)C1=CN\C(=N/N=C(\C)/C2=Cc3ccccc3OC2=O)\S1	Augmented_Scaffold	2
CBNXCPVEROOBDT-UHFFFAOYSA-N	CCCSCCc1cc(c2ccc(cc2)S(=O)(=O)C)n(c1)c3ccccc3	Augmented_Scaffold	2
IORLXIFNWNHMHF-UHFFFAOYSA-N	CCCc1ccc(cc1)C(C)C(=O)OCc2ccccn2	Augmented_Scaffold	2
QKGKUDZVMOKWKB-UHFFFAOYSA-N	CCCc1ccc(CC(=O)Oc2ccc(CC)cc2)cc1	Augmented_Scaffold	2
BLBFJVOVQUSXEP-UHFFFAOYSA-N	CCSSCCOC(=O)Cc1ccccc1Nc2ccccc2	Augmented_Scaffold	2
RNAHVKFTHXBJFX-UHFFFAOYSA-N	CN1N=C(N(C1=S)c2ccccc2)c3ccncc3	Augmented_Scaffold	2
DCCAJIJWLAGGQC-OVCLIPMQSA-N	CCNC(=S)NN=CC1=Cc2ccccc2OC1=O	Augmented_Scaffold	2
HGFPGRHPQAARNW-NFOKUVPFSA-O	CC(=O)OCON=[NH+]N1CCC[C@H]1COC(=O)Cc2ccc(cc2)c3cc(C)nn3c4ccccc4	Augmented_Scaffold	2
NIMMNJAMHUIITO-UHFFFAOYSA-N	CCc1ccc(cc1)S2=NS(=O)(=O)c3ccccc23	Augmented_Scaffold	2
BWHOZHOGCMHOBV-BQYQJAHWSA-N	CC(=O)\C=C\c1ccccc1	Augmented_Scaffold	2
UXMAGUBZQGDWLV-UHFFFAOYSA-N	COc1ccc(cc1)c2nc(NCC(=O)N3CCN(C)CC3)sc2c4ccccc4	Augmented_Scaffold	2
GBIPKCKGILNKEW-ZDLGFXPLSA-N	O=C1NC(=O)\C(=C\c2ccc(OCc3cn(Cc4ccccc4)nn3)cc2)\S1	Augmented_Scaffold	2
ZGKMBCHFWZYNAG-XXPKQSAHSA-N	COc1ccc(cc1)[C@H]2[C@@H]3[C@H](COC3=O)[C@@H](OC(=O)CCC(=O)NCCCCNC(=O)Cc4cn(C(=O)c5ccccc5)c6ccc(OC)cc46)c7cc8OCOc8cc27	Augmented_Scaffold	2
NDLBEYUDFRNDLU-CAOOACKPSA-N	CC1S\C(=N/N=C(\C)/C2=Cc3ccccc3OC2=O)\NC1=O	Augmented_Scaffold	2
UYUDOPVWAWPYGO-UHFFFAOYSA-N	Cc1nc(c2ccc(cc2)S(=O)(=O)C)c([nH]1)c3ccccc3	Augmented_Scaffold	2
UWEUNEKBOYKBPN-UHFFFAOYSA-N	CN1C=C(C=CC1=O)C#Cc2ccccc2	Augmented_Scaffold	2
RGFHUTFDNWXQDU-UHFFFAOYSA-N	COc1ccc(cc1)c2ncn(CC(=O)N3CCN(C)CC3)c2c4ccccc4	Augmented_Scaffold	2
MGPWGKUSWMKLCA-UHFFFAOYSA-N	CN1C=C(C=CC1=O)C#Cc2ccc(cc2)S(=O)(=O)C	Augmented_Scaffold	2
LRPXSQXHCBZVJE-UHFFFAOYSA-N	CCc1c([nH]c2ccccc12)C(=O)c3cc(C)ccn3	Augmented_Scaffold	2
JZQJKNXQMFKDKL-UHFFFAOYSA-N	CC(=O)Oc1ccccc1c2cc(C)nn2c3ccccc3	Augmented_Scaffold	2
NBKXAVCBGKJAIN-UHFFFAOYSA-N	CCCCN1CCC(=CC1)c2ccnn2c3ccc(cc3)S(=O)(=O)C	Augmented_Scaffold	2
KOFKURYIROHVNV-UHFFFAOYSA-N	CCc1cc(C)ccc1Nc2ccccc2	Augmented_Scaffold	2
NEWDRVCWKGTJID-LUAWRHEFSA-N	CC(=CC1CC1)C(=O)Nc2ccc(C)cc2	Augmented_Scaffold	2
ATCGJGWISYZHIW-UHFFFAOYSA-N	CCCCN1CCC(=CC1)c2cc(C)nn2c3ccccc3	Augmented_Scaffold	2
JRPFZDVQOZWTNL-UHFFFAOYSA-N	O=C(N1CCN(CC1)c2ccccc2)c3cc4ccccc4n3Cc5ccccc5	Augmented_Scaffold	2
KYEHEFFQOLRQST-UHFFFAOYSA-N	CCC1OCCc2c1[nH]c3c(CC)cccc23	Augmented_Scaffold	2
SGASWQFBVQHFPT-UHFFFAOYSA-O	CC(=O)OCON=[NH+]NCCOC(=O)Cc1ccc(cc1)c2cc(C)nn2c3ccccc3	Augmented_Scaffold	2
HFTQQSCEXQTGNI-UHFFFAOYSA-N	Cc1cn(c2ccc(cc2)S(=O)(=O)C)c(n1)c3ccccc3	Augmented_Scaffold	2
AKJPCYNMXYQWAT-UHFFFAOYSA-N	Cc1cccc(c1)C2=C(OCC2=O)c3ccc(cc3)S(=O)(=O)C	Augmented_Scaffold	2
JDYVBLKLNUFKBD-UHFFFAOYSA-N	COc1ccc2C(=O)N3CCc4c([nH]c5ccccc45)C3=Nc2c1	Augmented_Scaffold	2
GRAXKTUTTAGVNC-UHFFFAOYSA-N	CC(CN1CCCC1)c2ccc(cc2)c3ccccc3	Augmented_Scaffold	2
LPHPSWIQDSUSQW-UHFFFAOYSA-N	CS(=O)(=O)c1ccc(cc1)N2N=C(CC2c3ccccc3)c4ccccc4	Augmented_Scaffold	2
PQIUQNONUCMZMH-UHFFFAOYSA-N	CS(=O)(=O)c1ccc(cc1)c2cnc(Cc3ccccc3)nc2c4ccccc4	Augmented_Scaffold	2
LOUICDSTGQRCGA-LVZFUZTISA-N	Cc1ccc(cc1)n2cc(\C=C\C3=C(C(=O)N4C=CC=CC4=N3)c5ccccc5)c(n2)c6ccccc6C	Augmented_Scaffold	2
FMXOAYIDZYXWFZ-ZRDIBKRKSA-N	O=C(\C=C\C1=Cc2c(OC1)ccc3ccccc23)c4ccccc4	Augmented_Scaffold	2
NYNJGJOFSOTWCH-UHFFFAOYSA-N	CSc1ncc(c2ccc(cc2)S(=O)(=O)C)n1c3ccccc3	Augmented_Scaffold	2
PRFXABLUTRTXCY-HUPSZDOPSA-N	CC=CC(=O)O[C@@H]1C(C)Oc2ccc3C=CC(=O)Oc3c2C1=O	Augmented_Scaffold	2
FVSYHKJWZIKKDM-UHFFFAOYSA-N	CCc1cccc(c1)C(=O)c2ccccc2	Augmented_Scaffold	2
KBCVKMMTGMRCBE-GIJQJNRQSA-N	Cc1cc(C)c2c3N=NN(\N=C\c4ccccc4)C(=O)c3sc2n1	Augmented_Scaffold	2
ZQAWNHUAXVHSCY-UHFFFAOYSA-N	CN1C=CC(=CC1=O)c2cccc(c2)S(=O)(=O)NC(=O)C	Augmented_Scaffold	2
RPBAPBVRPNDURB-UHFFFAOYSA-N	CCc1cscc1Nc2ccccc2C	Augmented_Scaffold	2
DOKFQCOOPOYEAS-XIEYBQDHSA-N	CSc1cc(NC(=O)C=C(NC2=CN(C)N(C2=O)c3ccccc3)Nc4ccccc4)n(n1)c5ccccc5	Augmented_Scaffold	2
HHGQXDVXUKRQPN-XYOKQWHBSA-N	Cc1ccc(cc1)C(=O)\C=C\C2=Cc3c(OC2)ccc4ccccc34	Augmented_Scaffold	2
SWEMBDXQSNKQBP-UHFFFAOYSA-N	CC(=O)OCc1cn(nn1)c2ccccc2C	Augmented_Scaffold	2
MSBASIVDVWMLRO-UHFFFAOYSA-N	CS(=O)(=O)c1ccc(cc1)c2ccsc2c3ccccc3	Augmented_Scaffold	2
ZFYWCVZNRMSXBT-UHFFFAOYSA-N	Cc1nc(c2ccccc2)c(s1)c3ccccc3	Augmented_Scaffold	2
FMXOAYIDZYXWFZ-UHFFFAOYSA-N	O=C(C=CC1=Cc2c(OC1)ccc3ccccc23)c4ccccc4	Augmented_Scaffold	2
FZTOIOYDPXSQDM-UHFFFAOYSA-N	CC1=NN(C(C1)c2ccccc2)c3ccccc3	Augmented_Scaffold	2
AIDXVYZQRNGRMP-JSMKSKOISA-N	CCCCCC1CCCC2[C@@H]1CC[C@H]3CC(CC=C23)C=C	Augmented_Scaffold	2
CDWXQQCOZHDTJF-JLHYYAGUSA-N	COc1ccc(\C=C\C(=O)c2sc(nc2C)c3ccccc3)cc1	Augmented_Scaffold	2
RDNYSJVCAWXZFE-UHFFFAOYSA-N	CSc1cc(NC(=O)c2c[nH]nc2SC)n(n1)c3ccccc3	Augmented_Scaffold	2
VOHRKXHNXGJRIE-UHFFFAOYSA-N	COc1ccc(cc1)n2nccc2c3ccc(cc3)S(=O)C	Augmented_Scaffold	2
KLPFBGALDBCDPY-UHFFFAOYSA-N	CCCS(=O)CCc1cc(c2ccc(cc2)S(=O)(=O)C)n(c1)c3ccccc3	Augmented_Scaffold	2
FAKKUMCRDVTXER-UHFFFAOYSA-N	CC(=O)OCCOC(=O)Cc1ccccc1Nc2ccccc2	Augmented_Scaffold	2
ZYYJXAHNQZTWJP-UHFFFAOYSA-N	CS(=O)(=O)c1ccc(cc1)n2nccc2c3ccccc3	Augmented_Scaffold	2
FLWJWDTWDWKBGV-UHFFFAOYSA-N	CCSSCCOC(=O)COC(=O)Cc1ccccc1Nc2ccccc2	Augmented_Scaffold	2
UNHXJQNYRJHGEJ-UHFFFAOYSA-N	CS(=O)(=O)c1ccc(cc1)C2=C(C(=O)CC2)c3ccccc3	Augmented_Scaffold	2
DTDBNMFFYMVUCD-UHFFFAOYSA-N	CCCc1ccc(CC(=O)Oc2ccccc2OC)cc1	Augmented_Scaffold	2
FBCKMXDOQYOGCN-UHFFFAOYSA-N	CCc1cn(nn1)c2ccccc2C	Augmented_Scaffold	2
GYWDQAIIDHAFSZ-UHFFFAOYSA-N	C1CC2CC1c3c2c([nH]c3c4ccccc4)c5ccccc5	Augmented_Scaffold	2
ZSZQLKPUJJLOEV-UHFFFAOYSA-N	Cc1cnc(C)c(CN2CCN(CC2)C(=O)c3cc4ccccc4n3Cc5ccccc5)n1	Augmented_Scaffold	2
AHMRTAVXVIGTMC-UHFFFAOYSA-N	CCc1ccc(cc1)c2cc(C)nn2c3ccccc3	Augmented_Scaffold	2
HREWHWUFEILUJX-CQSZACIVSA-N	COc1ccc2cc(CCN3CCC[C@H]3C)ccc2c1	Augmented_Scaffold	2
UDNMYDZHPMNIEQ-RIYZIHGNSA-N	O=C(CCc1ccccc1)\C=C\CCc2ccccc2	Augmented_Scaffold	2
JLMZMDCCCITVSF-UHFFFAOYSA-N	COc1ccc2[nH]cc(CCNC(=O)c3cc4ccccc4n3Cc5ccccc5)c2c1	Augmented_Scaffold	2
UHFDOJVNRMJGAG-DYWGDJMRSA-N	CC=CCCC=CCc1cccc(c1)C(=O)C	Augmented_Scaffold	2
PJFCEMHYTVCHLT-HQACSOKYSA-N	COc1ccc2c(c1)c(CC(=O)OCC=CCCC=CCCC=CC)cn2C(=O)c3ccccc3	Augmented_Scaffold	2
SPIQOKZSPASBRN-UHFFFAOYSA-N	Cc1nc(sc1c2ccnn2c3ccc(cc3)S(=O)(=O)C)c4ccccc4	Augmented_Scaffold	2
AWWQOXGXJZIOBW-UHFFFAOYSA-N	COc1ccc(cc1)N2CCN(CC2)C(=O)c3cc4ccccc4n3Cc5ccccc5	Augmented_Scaffold	2
KDRHRQRRUUVVOQ-UHFFFAOYSA-N	Cc1ccc(cc1)C2CC(=NN2c3ccccc3)c4cccs4	Augmented_Scaffold	2
BDDQEVOYURBLTF-UHFFFAOYSA-N	COc1ccc2c(c1)c(CCN3CCN(CC3)c4nccs4)c(C)n2Cc5ccccc5	Augmented_Scaffold	2
SNPONFOVWJPMQU-UHFFFAOYSA-N	Cc1cc2ccccc2nc1C(=O)NCc3nc4ccccc4[nH]3	Augmented_Scaffold	2
SQVXUJMJRZMLTB-UHFFFAOYSA-N	CN1C=CC(=CC1=O)c2cc(C)nn2c3ccccc3	Augmented_Scaffold	2
PMQYSTOXVHPPIR-XDKROSLMSA-N	C[C@@H]1CCC[C@H](O[C@@H]2OC=C[C@H]3CC=C(COC(=O)c4ccccc4)[C@@H]23)O1	Augmented_Scaffold	2
MTQNDYMZZMZXMV-RCCKNPSSSA-N	O=C(N\N=C\c1ccccc1)c2ccc(CN3CCCCC3)cc2	Augmented_Scaffold	2
PUJVZFQZUANNCB-UHFFFAOYSA-N	COc1ccc(NC(=O)NCCCc2cc(c3ccccc3)n(n2)c4ccccc4)cc1	Augmented_Scaffold	2
IITPYPSYSNNWJF-ZHACJKMWSA-N	CCCC(=O)Oc1cc(OC)cc(c1)C(=O)\C=C\c2ccccc2	Augmented_Scaffold	2
KQOVZFKVSCAGBL-LOESLRSJSA-N	COc1ccc2c(c1)c(CC(=O)O[C@@H]3CCC4[C@@H](CCC5C6CCC7CC[C@@H](C)C[C@H]7C6=CC(=O)[C@H]45)C3)cn2C(=O)c8ccccc8	Augmented_Scaffold	2
CCIXISCECCEGGJ-BSQXTDNHSA-N	COc1ccc2cc(CC(=O)OCCCCC[C@@H]3C4CCCC(C)[C@@H]4CCC3=C)ccc2c1	Augmented_Scaffold	2
OJCPXBCLWGFQLL-LXXHRJRASA-N	COc1ccc2cc(CC(=O)OCCC(=CN(C)CC(=O)OC[C@@H]3CCCCO3)SSCc4ccccc4)ccc2c1	Augmented_Scaffold	2
ZMHRTFYLGBPOIE-UHFFFAOYSA-N	COc1ccc2c(c1)c(CC(=O)OCC(=O)N3CCOCC3)c(C)n2C(=O)c4ccccc4	Augmented_Scaffold	2
FDRXWRDSMBDEJY-UHFFFAOYSA-N	CS(=O)(=O)Nc1cc2CCC(=O)c2cc1Sc3ccccc3	Augmented_Scaffold	2
DLPZOLANCOVGBZ-UHFFFAOYSA-N	CN1C=C(C=CC1=O)C#Cc2cccc(c2)S(=O)(=O)C	Augmented_Scaffold	2
VJIGJCSDRNYSEG-PWUQUNMOSA-N	CCCc1ccc(CC(=O)O[C@H]2CCC3[C@@H](CCC4[C@@H]3CC=C5C4CCC6CCC(C)C[C@@H]56)C2)cc1	Augmented_Scaffold	2
DOQIHQPZAFXBLY-QGOAFFKASA-N	Cc1cnn(c2ccccc2)c1\N=C\c3ccccc3	Augmented_Scaffold	2
MCMXSXQNBKHHQK-UHFFFAOYSA-N	Cc1cc2ccccc2nc1C(=O)N3CCN(CC3)c4ccccc4	Augmented_Scaffold	2
PFTPHWIFXMJTSI-BJUDXGSMSA-N	[11CH3]OCc1onc(c2ccccc2)c1c3ccccc3	Augmented_Scaffold	2
AGRQYEVBCNOVSV-UHFFFAOYSA-N	o1c(nnc1c2cn(nc2c3ccccc3)c4ccccc4)c5ccccc5	Augmented_Scaffold	2
GTIYFRCIKWNMMN-ATVHPVEESA-N	COc1ccc(\C=C/2\C(=NN=C2c3ccccc3)C)cc1	Augmented_Scaffold	2
KSMSVAHIRFZHQS-UHFFFAOYSA-N	CCOC1=C(C=NN(Cc2ccccc2)C1=O)c3ccc(cc3)S(=O)(=O)C	Augmented_Scaffold	2
ODBPNVFIXWTRQX-OAHLLOKOSA-N	C[C@@H](NC(=O)C(=O)Nc1c(C)cnn1c2ccccc2)c3ccccc3	Augmented_Scaffold	2
PBXGLNGBENLKRV-UHFFFAOYSA-N	CNCCOC(=O)Cc1ccc2cc(OC)ccc2c1	Augmented_Scaffold	2
KMCXWBPGUSCVQF-UHFFFAOYSA-N	COc1ccc(cc1)C2CC(=NN2C(=O)C)c3ccc(Nc4nc(nc(n4)N5CCCCC5)N6CCCCC6)cc3	Augmented_Scaffold	2
AANZWXHNRFASPY-UHFFFAOYSA-N	CSCCCn1cc(cc1c2ccccc2)C(=O)C	Augmented_Scaffold	2
ODBPNVFIXWTRQX-HNNXBMFYSA-N	C[C@H](NC(=O)C(=O)Nc1c(C)cnn1c2ccccc2)c3ccccc3	Augmented_Scaffold	2
DOXABIHYYPFFKL-UHFFFAOYSA-N	CC1OC(=O)C(=C1c2ccc(cc2)S(=O)(=O)C)Oc3ccccn3	Augmented_Scaffold	2
DXFUKGOIQHQVRL-UHFFFAOYSA-N	c1ccc(cc1)c2c3ccccc3nn2c4ccccc4	Augmented_Scaffold	2
VUHIABASYGJEFP-WGDLNXRISA-N	COc1cccc(\C=C\c2cc(\C=C\c3cccc(OC)c3)n(n2)C(=O)c4ccncc4)c1	Augmented_Scaffold	2
QDXZZGOSLUIIIM-IOCYEQIYSA-N	CCSSC(=CNCC(=O)OC[C@@H]1CCCCO1)CCOC(=O)Cc2ccc3cc(OC)ccc3c2	Augmented_Scaffold	2
DKGQPQLERGDIEP-ZSOIEALJSA-N	CCC(=O)N\N=C/c1c[nH]c2ccccc12	Augmented_Scaffold	2
HTNYHFZDYPHMSR-UHFFFAOYSA-N	CN1C=CN(C=C1)C2OC(=CN2c3ccccc3)C	Augmented_Scaffold	2
IMQZLWYLEXQCQY-FPYGCLRLSA-N	COc1cc(OC)cc(\C=C\C(=O)c2ccc(Nc3nc(nc(n3)N4CCOCC4)N5CCOCC5)cc2)c1	Augmented_Scaffold	2
ZYGHJZDHTFUPRJ-UHFFFAOYSA-N	O=C1Oc2ccccc2C=C1	Augmented_Scaffold	2
BZLODYCQEXRDGZ-UHFFFAOYSA-N	CS(=O)(=O)c1ccc2c(c1)c3C(=O)CCCc3n2C(=O)c4ccccc4	Augmented_Scaffold	2
KJJDBVRTBKXDIV-ARJAWSKDSA-N	CNc1ccc(C=CC)cc1	Augmented_Scaffold	2
RXJKELSNVKPDDS-UHFFFAOYSA-N	CN1C=CC(=CC1=O)c2cccc(C)c2	Augmented_Scaffold	2
JNELGWHKGNBSMD-UHFFFAOYSA-N	O=C1c2ccccc2Oc3ccccc13	Augmented_Scaffold	2
ZYXWMWLZYSHGKA-ZZEZOPTASA-O	CON=[NH+]c1ccc(cc1)c2cc(C)nn2c3ccccc3	Augmented_Scaffold	2
SCCJNHOWUNHAMO-VEQZCADJSA-N	COc1ccc2[C@H]3[C@@H](COc2c1)Oc4c5C=CC(C)Oc5ccc4C3=O	Augmented_Scaffold	2
MOVWQCRGEWQKMU-UHFFFAOYSA-N	CCc1ccc(CC2CCCC2=O)cc1	Augmented_Scaffold	2
RTCKSAFCQAVYNF-UHFFFAOYSA-N	O=C1CSC(N1c2ccc3[nH]cnc3c2)c4ccccc4	Augmented_Scaffold	2
NNQBUEDOIYKWPT-XDHOZWIPSA-N	CCCCOC(=O)\C=C\c1ccc(OC(=O)C(C)c2ccc(cc2)c3ccccc3)cc1	Augmented_Scaffold	2
QSLIUFXKJVFEII-UHFFFAOYSA-N	CC(=O)Nc1ccnn1c2ccc(cc2)S(=O)(=O)NC(=O)C	Augmented_Scaffold	2
YJIILXZHOLKFOX-UHFFFAOYSA-N	CN1C=CC(C=C1)C2OC(=CN2c3ccccc3)C	Augmented_Scaffold	2
PWZKIZAHIAGUMK-UHFFFAOYSA-N	CC1CCN(Cc2ccccc2)CC1	Augmented_Scaffold	2
KHWLANUPXGTULP-UHFFFAOYSA-N	Cc1cc(C2=CC(=O)NC=C2)n(n1)c3ccccc3	Augmented_Scaffold	2
XPUGGBHOCSUPGU-UHFFFAOYSA-N	Cc1cnn(c1NC(=O)C(=O)Nc2c(C)cnn2c3ccccc3)c4ccccc4	Augmented_Scaffold	2
CGBQHNAQJGEJNQ-AXDSSHIGSA-N	C[C@H]1COC2=C1C(=O)C(=O)c3c4CCCC(C)c4ccc23	Augmented_Scaffold	2
VQLUOSPAQPGCMH-UHFFFAOYSA-N	Cc1ccc(cc1)C2SCC(=O)N2c3ccc4[nH]cnc4c3	Augmented_Scaffold	2
BFEPUKJCAKZRRC-UHFFFAOYSA-N	CCCCOC(=O)Cc1ccc2cc(OC)ccc2c1	Augmented_Scaffold	2
CGQLTFMUXHCTFB-UHFFFAOYSA-N	Cc1cccc(c1)n2nc(C)cc2c3ccccc3	Augmented_Scaffold	2
PJAVQISQJCPRDG-UHFFFAOYSA-N	CCNC(=O)COC(=O)Cc1ccc2cc(OC)ccc2c1	Augmented_Scaffold	2
TWBQDQOTZQHCME-UHFFFAOYSA-N	O=C1COCCN1c2ccc(Nc3ncnc(n3)N4CCCC4)cc2	Augmented_Scaffold	2
BVWQEBWCUCGHHZ-UHFFFAOYSA-N	CS(=O)(=O)Nc1cc2CCC(=O)c2cc1Oc3ccccc3	Augmented_Scaffold	2
LKVQMQONYXCIDE-UHFFFAOYSA-N	Cc1nn2c(c3ccccc3)c(nc2s1)c4ccc(cc4)S(=O)(=O)C	Augmented_Scaffold	2
QWTISYOQTBELIN-UHFFFAOYSA-N	CN1C=CN(C=C1)C2SC(=CN2c3ccccc3)C	Augmented_Scaffold	2
TXRKIWPXTODYOB-JENHXBFOSA-N	COc1cccc(\C=C\C(=O)CC(=O)\C=C\c2ccc(O[C@H]3CCC[C@@H](C)O3)cc2)c1	Augmented_Scaffold	2
NBJIAYJFFJOHIG-UHFFFAOYSA-N	COc1ccccc1C2SCC(=O)N2NCC(=O)CC3=Nc4ccccc4C(=O)N3c5c[nH]c6ccccc56	Augmented_Scaffold	2
FJLBLSMFKZCTSU-UHFFFAOYSA-N	CCc1ccc(CC2CCCC2=O)cc1c3ccccc3	Augmented_Scaffold	2
BNGIMQUNLVTFCI-UHFFFAOYSA-N	CCc1ccc(NC2CCCC2)cc1	Augmented_Scaffold	2
TWFBUYAHGQJCLR-UHFFFAOYSA-N	Cc1cc(nc(NCc2ccccc2)n1)c3ccccc3	Augmented_Scaffold	2
ZMVPHFSLFGRDGO-UHFFFAOYSA-N	o1c(nnc1c2cn(nc2c3ccccc3)c4ccccc4)c5ccncc5	Augmented_Scaffold	2
HACVDPOQBWZTLG-UHFFFAOYSA-N	Cc1cc(nc(OCc2ccccc2)n1)c3ccc(cc3)S(=O)(=O)C	Augmented_Scaffold	2
GRHWSFKXOMTFHO-UHFFFAOYSA-N	CC(=O)c1ccc(NS(=O)(=O)C)c(Oc2ccccc2)c1	Augmented_Scaffold	2
LJSFGOWLPAWNDJ-KNTRCKAVSA-N	Cc1ccc(cc1)n2cc(\C=C\C3=C(C(=O)N4C=CC=CC4=N3)c5ccccc5)c(n2)c6cccc(C)c6	Augmented_Scaffold	2
FHBLXQDXWNINFN-UHFFFAOYSA-N	CC1OC(=O)C(=C1c2ccc(cc2)S(=O)(=O)C)Oc3ccccc3	Augmented_Scaffold	2
BHTDXRJQNKLQCB-SCTLLLDMSA-N	CC1CCCC2[C@@H]1CC[C@H]3CC(CC=C23)C=C	Augmented_Scaffold	2
FEBMUGBPJHYFEZ-LFIBNONCSA-N	COc1cccc(\C=C\C(=O)OCCSc2nc(c3ccc(cc3)S(=O)(=O)C)n(n2)c4ccccc4)c1	Augmented_Scaffold	2
MRMAFGQUVSWYBD-UHFFFAOYSA-N	CCC(=O)NS(=O)(=O)c1ccc(cc1)n2nc(C)cc2c3ccccc3	Augmented_Scaffold	2
VPVBRJQKONULLV-UHFFFAOYSA-N	O=C1Nc2ccccc2C1=NC(=S)NCC3=CC(=O)c4ccccc4C3=O	Augmented_Scaffold	2
NZVZVGPYTICZBZ-UHFFFAOYSA-N	C(N1CCCCC1)c2ccccc2	Augmented_Scaffold	2
GBDHWPWRXADGHI-NFFVHWSESA-N	O=C(NCC1=CC(=O)c2ccccc2C1=O)\N=C\3/C(=O)N(c4ccccc4)c5ccccc35	Augmented_Scaffold	2
JGMHUAXLARATIL-UHFFFAOYSA-N	COc1cc(NC(=O)CCSC2=Nc3ccccc3C(=O)N2CCc4ccccn4)cc(OC)c1	Augmented_Scaffold	2
KEKSJWYNZNCANZ-UHFFFAOYSA-N	Cc1cccnc1C#Cc2ccccc2	Augmented_Scaffold	2
JQCVLVSOWCGSAT-HTXNQAPBSA-N	O=C(COc1ccccc1)N\N=C/2\SCC(=O)N2c3ccccc3	Augmented_Scaffold	2
FBYQBFCMHMIPEC-UHFFFAOYSA-N	CN1N(C(=O)C=C1C(Nc2cccnc2)C3C(=NN(C3=O)c4ccccc4)C)c5ccccc5	Augmented_Scaffold	2
SXJAAQOVTDUZPS-UHFFFAOYSA-N	O=C1Nc2ccccc2C1=Cc3ccccc3	Augmented_Scaffold	2
CXCLAWBRYZEURO-UHFFFAOYSA-N	CCOC(=O)Cc1ccc2cc(OC)ccc2c1	Augmented_Scaffold	2
HAUCHZAKJHSWIL-UHFFFAOYSA-N	CC1C=C(CN2CCC(CCCC3CCN(CC4=CN(C)N(C4=O)c5ccccc5)CC3)CC2)C(=O)N1c6ccccc6	Augmented_Scaffold	2
LZOFNHXJEIGPDT-CPNJWEJPSA-N	COc1ccc(\C=N\c2c(C)cnn2c3ccccc3)cc1	Augmented_Scaffold	2
GBKQDFGJZRECHB-YVLHZVERSA-N	O=C1S\C(=C/c2c[nH]c3ccccc23)\C(=O)N1Cc4ccccc4	Augmented_Scaffold	2
CAUDPCMLJQNFAE-GXDHUFHOSA-N	CS(=O)(=O)c1ccc(\C=C/2\C(=O)Nc3ccccc23)cc1	Augmented_Scaffold	2
CFWJQORJYNEVFA-KOEQRZSOSA-N	Cc1cccc(c1)\N=C\c2c(C)nn(c3ccccc3)c2c4ccccc4	Augmented_Scaffold	2
ODTHKFKUXFFOPT-INIZCTEOSA-N	Cc1ccc(cc1)S(=O)(=O)N2CCC[C@H]2C(=O)Nc3nc4ccccc4s3	Augmented_Scaffold	2
OYMVHCUQPWVGKM-UHFFFAOYSA-N	CCCCOC1=C(C=NN(C1=O)c2ccccc2)c3ccc(cc3)S(=O)(=O)C	Augmented_Scaffold	2
DDHWPUWVZRZAHQ-UHFFFAOYSA-N	C1C(N(N=C1c2cccs2)c3ccccc3)c4cccs4	Augmented_Scaffold	2
ODBPNVFIXWTRQX-UHFFFAOYSA-N	CC(NC(=O)C(=O)Nc1c(C)cnn1c2ccccc2)c3ccccc3	Augmented_Scaffold	2
AZQDBBAOPBKFDW-XUTLUUPISA-N	CCc1ccc(cc1)N2C(=O)CS/C/2=N/NC(=O)COc3ccccc3	Augmented_Scaffold	2
AOQMUIWDHPZPTM-UHFFFAOYSA-N	CC(=O)NS(=O)(=O)c1ccccc1C	Augmented_Scaffold	2
SXJAAQOVTDUZPS-JLHYYAGUSA-N	O=C1Nc2ccccc2/C/1=C\c3ccccc3	Augmented_Scaffold	2
WJGMZHSEXLTRPY-BAQGIRSFSA-N	CC=CC1(C)CC2=C(O1)C(=O)c3ccccc3C2=O	Augmented_Scaffold	2
KUNBIQIBMTVRAB-UHFFFAOYSA-N	COc1ccc(cc1)c2c(nc3scnn23)c4ccc(cc4)S(=O)(=O)C	Augmented_Scaffold	2
SJOYKPHEJAAHGW-UHFFFAOYSA-N	COc1ccc2c(c1)c(CC(=O)Nc3ccc(NC(=O)C)cc3)cn2C(=O)c4ccccc4	Augmented_Scaffold	2
ADQDTIAWIXUACV-UHFFFAOYSA-N	CCCc1ccc(CC)cc1	Augmented_Scaffold	2
HVBJXSCLOYBFBN-HWKANZROSA-N	CCCC(=O)C1=CC=CC(CC=CC)C1=O	Augmented_Scaffold	2
RWZYZTHTWBIYFW-CZIZESTLSA-N	O=C(COc1ccccc1)N\N=C/2\SCC(=O)N2Cc3ccccc3	Augmented_Scaffold	2
FYDNAESVNQFJSQ-UHFFFAOYSA-N	O=C(CCN1C(=O)NC(C1=O)(c2ccccc2)c3ccccc3)Nc4ccccc4	Augmented_Scaffold	2
HBRLYCJEALUYTL-UHFFFAOYSA-N	COc1ccc(cc1)c2nn3ccccc3c2c4ccccc4	Augmented_Scaffold	2
MSZIFHJZHDLYCE-UHFFFAOYSA-N	CCCC(=O)Oc1ccccc1C	Augmented_Scaffold	2
HDCAHLQQKXAMKK-UHFFFAOYSA-N	CS(=O)(=O)c1ccc(cc1)C2=C(CC3(CC3)C2)c4ccccc4	Augmented_Scaffold	2
RPHANEDFVWXDFA-UHFFFAOYSA-N	O=C1CC(N1c2nnc(CNc3nnc4c5ccccc5nc4s3)s2)c6ccccc6	Augmented_Scaffold	2
YZOSDCCSQCNUED-UHFFFAOYSA-N	CCCc1ccc(CC(=O)NCCCC(=O)Nc2ccc(CC)cc2)cc1	Augmented_Scaffold	2
MTZQAGJQAFMTAQ-UHFFFAOYSA-N	CCOC(=O)c1ccccc1	Augmented_Scaffold	2
XQAQJUDGGLXFEU-NTUHNPAUSA-N	CCc1cc(\C=C\2/CCOC2=O)cc3C(C)COc13	Augmented_Scaffold	2
WDYODCKTYRXFPP-UHFFFAOYSA-N	CCCOC(=O)c1cc([C]2[CH][CH][CH][CH]2)n(n1)c3ccccc3	Augmented_Scaffold	2
QCIMCEQVGOTXHP-UHFFFAOYSA-N	O=C1COCCN1c2ccc(Nc3ncnc(Nc4ccccc4)n3)cc2	Augmented_Scaffold	2
JNYYORRROUFDBG-UHFFFAOYSA-N	N(c1ccccc1)c2cccnc2	Decorated_Scaffold	3
FCEYJZUAYRXKOS-UHFFFAOYSA-N	O=C1Oc2ccccc2c3c1cnn3c4ccccc4	Decorated_Scaffold	3
IDCXLYCLPHRSAZ-UHFFFAOYSA-N	c1ccc(cc1)c2ccnn2c3ccccc3	Decorated_Scaffold	3
ITVLOMCLRWBMAI-VHSSKADRSA-N	O=C1OC[C@@H]2Cc3cc4OCOc4cc3[C@H]([C@@H]12)c5ccccc5	Decorated_Scaffold	3
ZDDMUQNBZSUXID-UHFFFAOYSA-N	O=C(Cc1cn(C(=O)c2ccccc2)c3ccccc13)Nc4ccccc4	Decorated_Scaffold	3
HJKGBRPNSJADMB-UHFFFAOYSA-N	c1ccc(cc1)c2cccnc2	Decorated_Scaffold	3
QYBMSBMVCTZAHK-UHFFFAOYSA-N	O=C1N(NC=C1CNc2ccccc2)c3ccccc3	Decorated_Scaffold	3
SEMJODDJJQASLF-UHFFFAOYSA-N	O=C1N(N=C(c2ccccc2)c3ccccc13)c4ccccc4	Decorated_Scaffold	3
ZZDIPNSMKJPHTR-UHFFFAOYSA-N	c1ccc(cc1)c2cccn2c3ccccc3	Decorated_Scaffold	3
DRZAAOWSHSAMMX-UHFFFAOYSA-N	O=C1OC(=CC(=C1c2ccccc2)c3ccccc3)c4ccccc4	Decorated_Scaffold	3
PVNDAMXDNXKFDX-BFZKSOEOSA-N	C=C1C[C@@]23CC[C@@H]4CCCCC4[C@@H]2CC[C@@H]1C3	Decorated_Scaffold	3
RSKPIJGOGQGETI-UHFFFAOYSA-N	O=C1N(C(=Nc2ccccc12)c3ccccc3)c4ccccc4	Decorated_Scaffold	3
WBLTVCWTAOUQQW-UHFFFAOYSA-N	C(c1ccccc1)c2cc3OCOc3cc2c4ccccc4	Decorated_Scaffold	3
VHEGBLPHXSCODD-UHFFFAOYSA-N	S(c1ccccc1)c2c[nH]c3ccccc23	Decorated_Scaffold	3
YHOUKVCFAZXPTC-UHFFFAOYSA-N	O=C1N(NC=C1CNC(=S)Nc2ccccc2)c3ccccc3	Decorated_Scaffold	3
FANWRBCDDXMKRD-CAPFRKAQSA-N	O=C1N(C(=N/C/1=C/c2ccccc2)c3ccccc3)c4ccccc4	Decorated_Scaffold	3
AAIXHGSTYUAFSZ-UHFFFAOYSA-N	O(c1ccccc1)c2ccc3occc3c2	Decorated_Scaffold	3
PONDPQAAAJMTKC-UHFFFAOYSA-N	O=C1OCC(=C1Oc2ccccn2)c3ccccc3	Decorated_Scaffold	3
FGCZQOHSWGMVPN-UHFFFAOYSA-N	C1C(N(N=C1c2ccccc2)c3ccccc3)c4ccccc4	Decorated_Scaffold	3
PGSBKZSNWNXAEI-UHFFFAOYSA-N	C1C(NN=C1c2ccccc2)c3cn(nc3c4cccs4)c5ccccc5	Decorated_Scaffold	3
JAZMBJNVJIAIRA-UHFFFAOYSA-N	O=C(c1ccccc1)c2cc(Cc3cccs3)c4cccccc24	Decorated_Scaffold	3
YMIKIMDHXWTQOO-UHFFFAOYSA-N	c1cncc(c1)c2cc(ccn2)c3cccs3	Decorated_Scaffold	3
BLUBVCFWEKSHTG-UHFFFAOYSA-N	O=C(NCCN1CCNCC1)c2ccccc2Nc3ccccc3	Decorated_Scaffold	3
ZDNCLVYKRZHQFS-UHFFFAOYSA-N	C1CSC(N1)c2cn(nc2c3ccccc3)c4ccccc4	Decorated_Scaffold	3
USVNNHYNCCJCCP-UHFFFAOYSA-N	O=C(Cc1ccccc1)Oc2ccccc2	Decorated_Scaffold	3
BUADCIKELLNMPL-UHFFFAOYSA-N	O=C(c1ccccc1)n2c3CCCC(=O)c3c4ccccc24	Decorated_Scaffold	3
IUIDTRBPXITZGR-UHFFFAOYSA-N	O=S(=O)(Nc1ncccn1)c2ccc(NCNC3=NNC(=S)S3)cc2	Decorated_Scaffold	3
CCJDPQXMHOEBJW-QOMWVZHYSA-N	O=C1C=C(Oc2cc(OCCCn3cc(\C=C/4\C=NN(C4=O)c5ccccc5)c6ccccc36)ccc12)c7ccccc7	Decorated_Scaffold	3
UHOVQNZJYSORNB-UHFFFAOYSA-N	c1ccccc1	Decorated_Scaffold	3
MKYQPGPNVYRMHI-UHFFFAOYSA-N	C(=C(c1ccccc1)c2ccccc2)c3ccccc3	Decorated_Scaffold	3
FNCCDFFNYMSDMX-UHFFFAOYSA-N	O=C(Cn1cnc(c2ccccc2)c1c3ccccc3)N4CCNCC4	Decorated_Scaffold	3
GAUNKWLCKXIEBX-UHFFFAOYSA-N	O=C1C(=O)c2c3CCCCc3ccc2C4=C1CCO4	Decorated_Scaffold	3
ZTDMSJZIQOUYBC-UHFFFAOYSA-N	O=C(Cc1cn(C(=O)c2ccccc2)c3ccccc13)NCCc4ccccc4	Decorated_Scaffold	3
CPHGOBGXZQKCKI-UHFFFAOYSA-N	c1ccc(cc1)c2nc[nH]c2c3ccccc3	Decorated_Scaffold	3
MZUSMOVWWUBQRX-UHFFFAOYSA-N	O=C1OCC(=C1Oc2ccccc2)c3ccccc3	Decorated_Scaffold	3
BPJOYAZISDOADT-UHFFFAOYSA-N	O=C1N(CC2CC2)N=CC(=C1c3ccccc3)c4ccccc4	Decorated_Scaffold	3
VEQXFYVFJYPIAG-JYJNAYRXSA-N	C1CC[C@H](O[C@H]2CC[C@H](Oc3ccccc3)OC2)OC1	Decorated_Scaffold	3
UFWIBTONFRDIAS-UHFFFAOYSA-N	c1ccc2ccccc2c1	Decorated_Scaffold	3
MNHNSTADMJNXPI-UHFFFAOYSA-N	O=C(CNc1nc(c2ccccc2)c(s1)c3ccccc3)N4CCNCC4	Decorated_Scaffold	3
RWAPOXZSIMBBKU-UHFFFAOYSA-N	c1ccc(cc1)n2nccc2c3ccc4ccccc4c3	Decorated_Scaffold	3
WOWYIZIZGLKYAT-LFIBNONCSA-N	O=C(Nc1ccc(cc1)C(=O)\C=C\c2ccccc2)NS(=O)(=O)c3ccccc3	Decorated_Scaffold	3
CIAQBEXMDFZRTL-YWNVXTCZSA-N	O=C(\C=C\c1ccccc1)c2cn(nc2C(=O)\C=C\c3ccccc3)c4ccccc4	Decorated_Scaffold	3
ZFZUNQHNLWAQDD-UHFFFAOYSA-N	O=S1(=O)N=S(c2ccccc2)c3ccccc13	Decorated_Scaffold	3
YJTHQNSUSFCKDA-UHFFFAOYSA-N	O=C1OC=CC(=C1c2ccccc2)c3ccccc3	Decorated_Scaffold	3
VFRSJUVUDYAWSM-UHFFFAOYSA-N	O=C(Nc1ccccc1)c2ccccc2Nc3ccccc3	Decorated_Scaffold	3
DIQDUFVJZPNLJQ-UHFFFAOYSA-N	O=C(c1ccccc1)n2ccc3ccccc23	Decorated_Scaffold	3
CXPVRAWALFCUSX-UHFFFAOYSA-N	O=C(CCSC1=Nc2ccccc2C(=O)N1CCc3ccccn3)Nc4ccccc4	Decorated_Scaffold	3
JPMNWPVKVGHTSV-UHFFFAOYSA-N	C1C(NN=C1c2ccccc2)c3ccc4[nH]c5ccccc5c4c3	Decorated_Scaffold	3
RZVHIXYEVGDQDX-UHFFFAOYSA-N	O=C1c2ccccc2C(=O)c3ccccc13	Decorated_Scaffold	3
ILPGQKHPPSSCBS-UHFFFAOYSA-N	O=C1C=CNN1c2ccccc2	Decorated_Scaffold	3
HNUYRDWMYRCVNO-UHFFFAOYSA-N	C(c1ccccc1)c2c[nH]c3ccccc23	Decorated_Scaffold	3
AFFBBQSZVQHCGL-UHFFFAOYSA-N	C1Sc2cnn(c3ccccc3)c2c4ccccc14	Decorated_Scaffold	3
FPEVZVHNOVKJEA-UHFFFAOYSA-N	O=C(c1ccccc1)c2cc(Cc3nccs3)c4cccccc24	Decorated_Scaffold	3
KYNSBQPICQTCGU-UHFFFAOYSA-N	C1Oc2ccccc2C=C1	Decorated_Scaffold	3
GKFMETILFBRVEY-UHFFFAOYSA-N	O=C(Nc1ccnn1c2ccccc2)C=C(NC3=CNN(C3=O)c4ccccc4)Nc5ccccc5	Decorated_Scaffold	3
ZONYXWQDUYMKFB-HNNXBMFYSA-N	O=C1C[C@H](Oc2ccccc12)c3ccccc3	Decorated_Scaffold	3
ATHSFASZCXCQNX-UHFFFAOYSA-N	O=C1CCC(=C1c2ccccc2)c3ccccc3	Decorated_Scaffold	3
JBLLBGIUSCXVSG-UHFFFAOYSA-N	c1ccc(cc1)c2cncn2c3ccccc3	Decorated_Scaffold	3
QJBHXEUCZKPVEY-UHFFFAOYSA-N	O(c1ccccc1)c2cccs2	Decorated_Scaffold	3
BPKRUANIHQGWMO-UHFFFAOYSA-N	o1c(nc2ccccc12)c3ccccc3c4ccccc4	Decorated_Scaffold	3
JVTQKUMUWAWKHU-UHFFFAOYSA-N	O=C(Cc1cn(C(=O)c2ccccc2)c3ccccc13)NCC(=O)c4ccccc4	Decorated_Scaffold	3
CMXYWHNIHFCQLX-IZZDOVSWSA-N	O=C(\C=C\c1ccccc1)c2ccc(Nc3nc(nc(n3)N4CCOCC4)N5CCOCC5)cc2	Decorated_Scaffold	3
KNSAKZNPHHYWBM-UHFFFAOYSA-N	O=C1N(CCc2ccccn2)C=Nc3ccccc13	Decorated_Scaffold	3
RWCCWEUUXYIKHB-UHFFFAOYSA-N	O=C(c1ccccc1)c2ccccc2	Decorated_Scaffold	3
LCBBXNGAXHAZGD-UHFFFAOYSA-N	c1cncc(c1)c2cc(c3cccs3)c4ccsc4n2	Decorated_Scaffold	3
YJXBKDUZFKVERI-QFIPXVFZSA-N	O=C(CNC=CCCOC(=O)Cc1ccc2ccccc2c1)OC[C@@H]3CCCCO3	Decorated_Scaffold	3
OSYCIWIIHGRADS-UHFFFAOYSA-N	O=C(NCc1nc2ccccc2[nH]1)c3ccc4ccccc4n3	Decorated_Scaffold	3
UZQBXAKFSGLWRC-UHFFFAOYSA-N	O=C(Nc1ccnn1c2ccccc2)c3cn[nH]c3	Decorated_Scaffold	3
SBOYJRIJHBIYJZ-UHFFFAOYSA-N	O=C1c2cccc(OCc3ccccc3)c2C(=O)c4c(OCc5ccccc5)cccc14	Decorated_Scaffold	3
RWDHLNIGJBRRBQ-UHFFFAOYSA-N	O(c1ccccc1)c2c[nH]c3ccccc23	Decorated_Scaffold	3
BGTVICKPWACXLR-UHFFFAOYSA-N	c1ccc(cc1)c2ncsc2c3ccccc3	Decorated_Scaffold	3
BUFGWZZSSJWXIJ-UHFFFAOYSA-N	C(Cc1ccc2ccccc2c1)N3CCCC3	Decorated_Scaffold	3
WAIHFZPSLVDBRV-UHFFFAOYSA-N	O=C1N(C=Nc2ccccc12)c3ccccc3	Decorated_Scaffold	3
OHEYWYUMZYDVDN-UHFFFAOYSA-N	O=C(Cc1cn(C(=O)c2ccccc2)c3ccccc13)NCCCCNC(=O)c4ccc(cc4)C5=C6C=C7CCC[N]8=C7C(=C6Oc9c%10CCCN%11CCCc(cc59)c%10%11)CCC8	Decorated_Scaffold	3
BCSYIFBIZNCPSU-UHFFFAOYSA-N	O=C1C=C(C=NN1Cc2ccccc2)c3ccccc3	Decorated_Scaffold	3
JWSWULLEVAMIJK-UHFFFAOYSA-N	C(Oc1cccc2ccccc12)c3ccccc3	Decorated_Scaffold	3
MEFCXWPPTMCJBH-UHFFFAOYSA-N	O=C(CNN1C(SCC1=O)c2ccccc2)CC3=Nc4ccccc4C(=O)N3c5c[nH]c6ccccc56	Decorated_Scaffold	3
PJWKYGDGDHWBSI-UHFFFAOYSA-N	c1ccc(cc1)c2ccnn2c3ccccn3	Decorated_Scaffold	3
KTKILLXVIJXQIU-FMQUCBEESA-N	O=C1N2C=CC=CC2=NC(=C1c3ccccc3)\C=C\c4cn(nc4c5ccccc5)c6ccccc6	Decorated_Scaffold	3
WMWPRBUTWOMIIX-NDEPHWFRSA-N	O=C(CNC=C(CCOC(=O)Cc1ccc2ccccc2c1)SSCc3ccccc3)OC[C@@H]4CCCCO4	Decorated_Scaffold	3
CFLKFYMJEJGVAB-UHFFFAOYSA-N	C(Cc1ccc(cc1)c2ccccc2)N3CCCC3	Decorated_Scaffold	3
MEFAFJGOOIRFOV-UHFFFAOYSA-N	O=C1COC(=C1c2ccccc2)c3ccccc3	Decorated_Scaffold	3
ODKHOKLXMBWVOQ-UHFFFAOYSA-N	o1cnc(c2ccccc2)c1c3ccccc3	Decorated_Scaffold	3
JMYRRXROZQWBCB-UHFFFAOYSA-N	C1C(N(N=C1c2cccs2)c3ccccc3)c4ccccc4	Decorated_Scaffold	3
URSASPMIBYZSLV-UHFFFAOYSA-N	O=C(COc1ccccc1)n2ncc3C(C4=C(Oc23)N=CNC4=O)c5ccccc5	Decorated_Scaffold	3
QAYJMTSNAMWTSE-UHFFFAOYSA-N	O=C(COc1ncnc2c1cnn2c3ccccc3)NNC(=O)Nc4ccccc4	Decorated_Scaffold	3
KUMHMHLISUKREM-UHFFFAOYSA-N	O=C(N1CCN(CC1)c2ccccc2)c3ccc4ccccc4n3	Decorated_Scaffold	3
PJANXHGTPQOBST-UHFFFAOYSA-N	C(=Cc1ccccc1)c2ccccc2	Decorated_Scaffold	3
UIXYUQXWIFEYBN-UHFFFAOYSA-N	c1ccc(cc1)c2cn(nn2)c3ccccc3	Decorated_Scaffold	3
BGJATTYXSVEOOK-UHFFFAOYSA-N	c1ccc(cc1)c2cc(c3cn(nc3c4cccs4)c5ccccc5)n(n2)c6ccccc6	Decorated_Scaffold	3
JIKNZPZIOKMKFU-UHFFFAOYSA-N	C(Cc1cn(Cc2ccccc2)c3ccccc13)N4CCN(CC4)c5nccs5	Decorated_Scaffold	3
QAPIXJVQVRSHTE-UHFFFAOYSA-N	O=C1N(CC=C1CN2CCC(CCCC3CCN(CC4=CNN(C4=O)c5ccccc5)CC3)CC2)c6ccccc6	Decorated_Scaffold	3
MYOJWKMBZBETTD-GHRIWEEISA-N	C(=N\c1ccnn1c2ccccc2)/c3ccccc3	Decorated_Scaffold	3
USQWTLRYGFXESA-XQNSMLJCSA-N	C(=N\c1ccccc1)/c2cnn(c3ccccc3)c2c4ccccc4	Decorated_Scaffold	3
OCTIAWXXAWFJHH-UHFFFAOYSA-N	O=C(NCc1ccccc1)C(=O)Nc2ccnn2c3ccccc3	Decorated_Scaffold	3
QVGVWLHVMVQIQI-UHFFFAOYSA-N	c1ccc(cc1)c2nnsc2c3ccccc3	Decorated_Scaffold	3
QKLQGXVFEPYQMQ-UHFFFAOYSA-N	C1CC12CC(=C(C2)c3ccccc3)c4ccccc4	Decorated_Scaffold	3
DFNJVKMQYGSBDA-UHFFFAOYSA-N	[CH]1[CH][CH][C]([CH]1)c2ccnn2c3ccccc3	Decorated_Scaffold	3
IRTLROCMFSDSNF-UHFFFAOYSA-N	c1ccc(cc1)c2ccc[nH]2	Decorated_Scaffold	3
AACVIJSESUHQOI-UHFFFAOYSA-N	N(c1ccccc1)c2ccsc2	Decorated_Scaffold	3
BAXOFTOLAUCFNW-UHFFFAOYSA-N	c1ccc2[nH]ncc2c1	Decorated_Scaffold	3
ZCXYLJSHXLJRFF-UHFFFAOYSA-N	O=C1CC(=NN1)n2cnc3ccccc23	Decorated_Scaffold	3
SIKJAQJRHWYJAI-UHFFFAOYSA-N	c1ccc2[nH]ccc2c1	Decorated_Scaffold	3
PASJGFWLEYDPPD-VCHYOVAHSA-N	O=C(N\N=C\c1ccccc1)C2=CNc3ccccc3S2	Decorated_Scaffold	3
DMBHHRLKUKUOEG-UHFFFAOYSA-N	N(c1ccccc1)c2ccccc2	Decorated_Scaffold	3
MPAKCCWIFYUZTI-UHFFFAOYSA-N	c1ccc(cc1)c2sc3ncnn3c2c4ccccc4	Decorated_Scaffold	3
FDVPIOYDRRNLPY-UHFFFAOYSA-N	O=C(Nc1ccc2oc(nc2c1)c3ccccc3)c4ccccc4	Decorated_Scaffold	3
KPJBNFINSPXEGF-UHFFFAOYSA-N	S=C1NN=C(N1c2ccccc2)c3ccncc3	Decorated_Scaffold	3
VNGIRJADKNXXQS-UHFFFAOYSA-N	O=C1OCc2ccc(Sc3nccs3)cc12	Decorated_Scaffold	3
ZAYWHQXMBBGCCA-UHFFFAOYSA-N	O=C1C(C=NN1c2ccccc2)C(N3CCCCC3)c4ccc5OCOc5c4	Decorated_Scaffold	3
WQPDQJCBHQPNCZ-UHFFFAOYSA-N	O=C1CC=CC=C1	Decorated_Scaffold	3
JDRWCMWXVZSTCN-UHFFFAOYSA-N	O=C1C(C=NN1c2ccccc2)C(N3CCN(CC3)c4ccccc4)c5ccc6OCOc6c5	Decorated_Scaffold	3
RODTWUBQTXSTLJ-UHFFFAOYSA-N	c1ccc(cc1)C#Cc2ccccn2	Decorated_Scaffold	3
ZZLIGLHSBDSUNG-UHFFFAOYSA-N	O=C1C=C(NN1c2ccccc2)C(Nc3cccnc3)C4C=NN(C4=O)c5ccccc5	Decorated_Scaffold	3
MPKYXDWIBUYZIA-SJORKVTESA-N	O=C1[C@@H]2[C@@H](COc3ccccc23)Oc4c5C=CCOc5ccc14	Decorated_Scaffold	3
TVKMRMXVNWHKTF-UHFFFAOYSA-N	O=C1CCCC1Cc2ccccc2	Decorated_Scaffold	3
UAVZKRLWYOSHHP-UHFFFAOYSA-N	o1cc(c2ccccc2)c(n1)c3ccccc3	Decorated_Scaffold	3
WITMXBRCQWOZPX-UHFFFAOYSA-N	c1ccc(cc1)n2cccn2	Decorated_Scaffold	3
RROPCVFBUAGLAP-UHFFFAOYSA-N	O=C1NC=CC(=C1)c2ccnn2c3ccccc3	Decorated_Scaffold	3
UDRXZKJLWGNNBV-UHFFFAOYSA-N	O=C1C=COC(=C1Oc2ccccc2)c3ccccc3	Decorated_Scaffold	3
RYGBXXWNZSNEOA-UHFFFAOYSA-N	O=C(Nc1ccnn1c2ccccc2)C(=O)Nc3ccnn3c4ccccc4	Decorated_Scaffold	3
QJSRBTLNBXBBGZ-UHFFFAOYSA-N	O=C(CNc1ccccc1)N2N=C(CC2c3ccccc3)c4ccccc4	Decorated_Scaffold	3
NUGVJWUPWVQGJL-UHFFFAOYSA-N	O=C1CCc2ccc(Oc3ccccc3)cc12	Decorated_Scaffold	3
ZAFLAHXNEJIQCH-UHFFFAOYSA-N	O=C1C=C(Oc2c1cccc2c3ccn[nH]3)c4ccccc4	Decorated_Scaffold	3
DXRDAWXSGRATJQ-UHFFFAOYSA-N	C1COC2(O1)OCC(=C2)c3ccccc3	Decorated_Scaffold	3
GKCVOKBUBFKIKO-QFIPXVFZSA-N	C1[C@H](N(N=C1c2cnc(s2)c3ccccc3)c4ccccc4)c5ccccc5	Decorated_Scaffold	3
JDXXRAJDMGVZCQ-BGYRXZFFSA-N	O=C1CS[C@H](N1CCN2[C@H](SCC2=O)c3ccccc3)c4ccccc4	Decorated_Scaffold	3
DNUDULSSNHKPHP-UHFFFAOYSA-N	O=C1NC=CC(=C1)c2ccccc2	Decorated_Scaffold	3
BKUWNRPQGVLQRY-PHEQNACWSA-N	C(=C\c1cc(\C=C\c2ccccc2)[nH]n1)/c3ccccc3	Decorated_Scaffold	3
KTMNAJGBFHWKCI-CCMRYFRJSA-N	O=C(OCC1=CC[C@@H]2C=CO[C@@H](O[C@H]3CCCCO3)[C@H]12)c4ccccc4	Decorated_Scaffold	3
DQFBYFPFKXHELB-VAWYXSNFSA-N	O=C(\C=C\c1ccccc1)c2ccccc2	Decorated_Scaffold	3
LISLDGCWYOIVSJ-RVDMUPIBSA-N	O=C1OC(=C/C/1=C\c2ccccc2)c3ccccc3	Decorated_Scaffold	3
IJNTZYCMZOKPTN-MFHGLKJTSA-N	C=C1CC[C@H]2CCCCC2[C@H]1CCCCCOC(=O)Cc3ccc4ccccc4c3	Decorated_Scaffold	3
OWNCYXGTDZOYOC-UHFFFAOYSA-N	O=C1CCc2ccc(Sc3ccccc3)cc12	Decorated_Scaffold	3
PDXQJRKAACSZRN-UHFFFAOYSA-N	O=C1NC=C(C=C1)C#Cc2ccccc2	Decorated_Scaffold	3
QFCKKAUJCHUKTH-NCIDKUHTSA-N	O=C(Cc1ccccc1)O[C@H]2CCC3[C@@H](CCC4[C@@H]3CC=C5[C@@H]6CCCCC6CCC45)C2	Decorated_Scaffold	3
XDZNSQKCIRSUST-PTNGSMBKSA-N	C(=C/1\C=NN=C1c2ccccc2)/c3ccccc3	Decorated_Scaffold	3
ZAIQTNJGILGODG-DNSKPBRQSA-N	O=C(CC(=O)\C=C\c1ccc(O[C@H]2CCCCO2)cc1)\C=C\c3ccccc3	Decorated_Scaffold	3
SEIJUEFSMOQNKS-UHFFFAOYSA-N	O=C(c1cocc1)c2ccccc2	Decorated_Scaffold	3
DOEXYMPJPFJZJA-UHFFFAOYSA-N	O=C1CCCC1Cc2cccc(c2)c3ccccc3	Decorated_Scaffold	3
NHDMEBBZKBRRGV-UHFFFAOYSA-N	C(Nc1nccc(n1)c2ccccc2)c3ccccc3	Decorated_Scaffold	3
DTCJENIFOWALTE-UHFFFAOYSA-N	C(Oc1nccc(n1)c2ccccc2)c3ccccc3	Decorated_Scaffold	3
USIUVYZYUHIAEV-UHFFFAOYSA-N	O(c1ccccc1)c2ccccc2	Decorated_Scaffold	3
HRIRAUIMKLPPRU-CXUHLZMHSA-N	O=C(N\N=C\c1ccccc1)c2ccc3OCOc3c2	Decorated_Scaffold	3
QJNZYNVWSRCZAV-IBGZPJMESA-N	O=C(Cc1ccc(cc1)c2ccnn2c3ccccc3)OC[C@@H]4CCCN4	Decorated_Scaffold	3
HBWLGWXFNUEXBE-UHFFFAOYSA-N	O=C(N1CCN(Cc2cnccn2)CC1)c3cc4ccccc4n3Cc5ccccc5	Decorated_Scaffold	3
APLYXBGBLPACES-UHFFFAOYSA-N	O=C(Nc1nccs1)C2=Cc3ccccc3S(=O)(=O)N2	Decorated_Scaffold	3
HHFUGHMAMCWSRG-UHFFFAOYSA-N	O=C(CCc1oc(nn1)c2ccccc2)c3ccc(cc3)c4ccccc4	Decorated_Scaffold	3
LWDAZTGEZPHFAR-UHFFFAOYSA-N	O=C(NCCc1c[nH]c2ccccc12)c3cc4ccccc4n3Cc5ccccc5	Decorated_Scaffold	3
BJJRXQKRTYZXDU-UHFFFAOYSA-N	C1Cc2c(CO1)[nH]c3ccccc23	Decorated_Scaffold	3
JNZXFLAEEPPCSN-UHFFFAOYSA-N	c1ccc(cc1)c2nccn2c3ccccc3	Decorated_Scaffold	3
GTBQDBAKWWZIQM-UHFFFAOYSA-N	C(c1ccccc1)c2ncc(c3ccccc3)c(n2)c4ccccc4	Decorated_Scaffold	3
OONWCXLYKDWKOU-VURMDHGXSA-N	O=C1NC(=S)S/C/1=C\c2ccccc2	Decorated_Scaffold	3
KQJGRBYAFKTTEU-UHFFFAOYSA-N	O=C1N(CCOc2ccnn2c3ccccc3)C(=O)c4ccccc14	Decorated_Scaffold	3
VPHXWXGMEDHPGJ-CIOBREKKSA-N	O=C(CCC(=O)O[C@@H]1[C@H]2COC(=O)[C@@H]2[C@H](c3ccccc3)c4cc5OCOc5cc14)NCCCCNC(=O)Cc6cn(C(=O)c7ccccc7)c8ccccc68	Decorated_Scaffold	3
RNPWGOXUYNQYBW-YVLHZVERSA-N	O=C1NC(=O)\C(=C\c2ccc(OCc3cn(nn3)c4ccccc4)cc2)\S1	Decorated_Scaffold	3
DHQXVLDUFOTNFV-UHFFFAOYSA-N	O=C1Oc2ccccc2C=C1C3=NNC(C3)c4ccccc4	Decorated_Scaffold	3
IKTHVOCZKZGCEN-UHFFFAOYSA-N	C1CC(=CCN1)c2ccnn2c3ccccc3	Decorated_Scaffold	3
INXMOYLZSTUBBF-UHFFFAOYSA-N	O=C(c1ccccn1)c2cc3ccccc3[nH]2	Decorated_Scaffold	3
LDIMKVMOFLCGKH-UHFFFAOYSA-N	O=C(Nc1ccccc1)C=CC2CC2	Decorated_Scaffold	3
AVTFXBBFIRVUOI-TWGQIWQCSA-N	O=C1N=CS/C/1=C\c2ccccc2	Decorated_Scaffold	3
LQUBXCVRJZGBLM-UHFFFAOYSA-N	c1ccc(cc1)c2ccn(n2)c3ccccc3	Decorated_Scaffold	3
NJZYEXUZNJGGPH-UHFFFAOYSA-N	O=C(N1CCc2ccccc12)c3ccccc3	Decorated_Scaffold	3
NBXBNVCIPNLHRS-UHFFFAOYSA-L	O=C(CC1OCCc2c1[nH]c3ccccc23)O[Pt]OC(=O)CC4OCCc5c4[nH]c6ccccc56	Decorated_Scaffold	3
JPZQDGXNTQURKC-UHFFFAOYSA-N	O=C(Cc1ccccc1)OCc2ccccn2	Decorated_Scaffold	3
FXPKBJZWMRROFY-UHFFFAOYSA-N	O=C(c1ccccc1)c2ccc(CC3=NNC(=O)C=C3)[nH]2	Decorated_Scaffold	3
RWRDLPDLKQPQOW-UHFFFAOYSA-N	C1CCNC1	Decorated_Scaffold	3
ZZBBWPIGOZHUKG-HJOGWXRNSA-N	O=C(CCC(=O)O[C@@H](COC(=O)Cc1ccc2ccccc2c1)[C@H]3OC(=O)C=C3)OC[C@@H]4CCCCO4	Decorated_Scaffold	3
RCBOAPKNJYRSEZ-YUHKXCSQSA-N	O=C(O[C@@H]1CCCO[C@H]1O[C@H]2[C@H](Oc3ccccc3C2=O)c4ccccc4)c5ccccc5	Decorated_Scaffold	3
BNVQMCWMIRARKH-WDEREUQCSA-N	C1Oc2ccccc2[C@@H]3CC=CC[C@@H]13	Decorated_Scaffold	3
KTNZDKBUNJCAGR-UHFFFAOYSA-N	C1Cc2c(c3ccccc3)c(cn2C1)c4ccccc4	Decorated_Scaffold	3
QHUXKVULWUXUJL-RQZCQDPDSA-N	O=C1N(\N=C\c2ccccc2)N=Nc3c1sc4ncccc34	Decorated_Scaffold	3
CQGIJPFYWRPMRO-TWGQIWQCSA-N	O=C1N=CN/C/1=C\c2ccccc2	Decorated_Scaffold	3
WSIZFTULXCTIHZ-UHFFFAOYSA-N	O=C(CCCC1CC1)c2ccc3OCCc3c2	Decorated_Scaffold	3
ZLYFXWKSLUXFMU-UHFFFAOYSA-N	c1ccc(cc1)C#Cc2cccnc2	Decorated_Scaffold	3
GETDOINCEIMJDH-UHFFFAOYSA-N	O=C1C=C(Nc2ccccc2)C(=O)C=C1Nc3ccccc3	Decorated_Scaffold	3
VQGHOUODWALEFC-UHFFFAOYSA-N	c1ccc(cc1)c2ccccn2	Decorated_Scaffold	3
VZQVEQRKNZJMMI-OUMJLSBWSA-J	O=C(CN1C(=O)CN2C(=O)CN3C(=O)CS[98Tc]123=O)NCCc4ccc(OCc5cc(c6ccccc6)n(n5)c7ccccc7)cc4	Decorated_Scaffold	3
IGMDHDLFALHDPA-UHFFFAOYSA-N	c1ccc(cc1)c2nc(c3ccccc3)c(s2)c4ccccc4	Decorated_Scaffold	3
MUDYJQGNHGRZBW-UHFFFAOYSA-N	O=C(NNC(=S)Nc1ccccc1)Nc2ccccc2	Decorated_Scaffold	3
ILAXRAVUQIJKLV-UHFFFAOYSA-N	S=C1SSC(=C1c2ccccc2)c3ccccc3	Decorated_Scaffold	3
RZFOAVRHEGQZRV-UHFFFAOYSA-N	c1ccc(cc1)c2ccsc2c3ccccc3	Decorated_Scaffold	3
RHZLFNIPVYCDSB-RJTITELWSA-N	C1CCC2[C@@H](C1)CC[C@H]3CCCC=C23	Decorated_Scaffold	3
OQYNUZDJQMOTFA-UHFFFAOYSA-N	C1C=NN(C1c2ccccc2)c3ccccc3	Decorated_Scaffold	3
NJZQOCCEDXRQJM-UHFFFAOYSA-N	C(c1ccccc1)n2ccc3ccccc23	Decorated_Scaffold	3
ORGLOBLMKFEHGG-UHFFFAOYSA-N	C(Nc1ccnc(n1)c2ccccc2)c3cccs3	Decorated_Scaffold	3
NJMNIZJVBNOBDG-UHFFFAOYSA-N	c1ccc(cc1)c2cn(nn2)c3ccnn3c4ccccc4	Decorated_Scaffold	3
OFMRIRMYHURZEB-BUHFOSPRSA-N	O=C(Nc1ccc(OP(=O)(Oc2ccc(\C=C\c3ccccc3)cc2)N4CCCC4)cc1)c5ccccc5	Decorated_Scaffold	3
YAIGFDDEKWTPKD-LBPRGKRZSA-N	O=C(Cc1ccccc1)OC[C@@H]2CCCN2	Decorated_Scaffold	3
ICMHQCLNBVNFDV-UHFFFAOYSA-N	O=S1(=O)NC(=Nc2ccccc12)c3ccccc3	Decorated_Scaffold	3
OLSNFTMOWPUEQQ-NHRXGLKCSA-N	O=C(Cc1cn(C(=O)c2ccccc2)c3ccccc13)O[C@@H]4CCC5[C@@H](CCC6C7CCC8CCCC[C@H]8C7=CC(=O)[C@H]56)C4	Decorated_Scaffold	3
GOGJUGAMNGDQHL-VOTBDPAGSA-N	O=C(Cc1cn(C(=O)c2ccccc2)c3ccccc13)O[C@@H]4CCC5[C@@H](CCC6[C@@H]5CC=C7[C@@H]8CCCCC8CCC67)C4	Decorated_Scaffold	3
WVWMGZYJBWCTAQ-CGFSNPEZSA-N	O=C(Cc1ccc2ccccc2c1)O[C@@H]3CCC4[C@@H](CCC5[C@@H]4CC=C6[C@@H]7CCCCC7CCC56)C3	Decorated_Scaffold	3
FNZCFHRQXHTHNF-UHFFFAOYSA-N	O=C(c1ccccc1)c2cccc(c2)c3ccn[nH]3	Decorated_Scaffold	3
QFCKKAUJCHUKTH-VEPZCWHGSA-N	O=C(Cc1ccccc1)O[C@@H]2CCC3[C@@H](CCC4[C@@H]3CC=C5[C@@H]6CCCCC6CCC45)C2	Decorated_Scaffold	3
YOAUYKVJWWZEKN-UHFFFAOYSA-N	O=C1OCC(=C1c2ccc(nc2)N3CCCC3)c4ccccc4	Decorated_Scaffold	3
GNWOFDWOUZXQPD-UHFFFAOYSA-N	O=C1NCC(=C1c2ccccc2)c3ccccc3	Decorated_Scaffold	3
WWMLZRJNMLLXGO-UHFFFAOYSA-N	S=C1OC(=NN1CN2CCNCC2)Cc3ccccc3Nc4ccccc4	Decorated_Scaffold	3
SJXWWYIQRJACGK-XQNSMLJCSA-N	C(=N\c1ccccc1)/c2cn(nc2c3ccccc3)c4ccccc4	Decorated_Scaffold	3
VQVLJQFQBMMOCS-UHFFFAOYSA-N	O=S(=O)(NOCc1ccccc1)c2ccccc2	Decorated_Scaffold	3
BYKNOYFMYONQKB-UHFFFAOYSA-N	O=S(=O)(NCc1ccccc1)c2ccc(cc2)n3nccc3c4ccccc4	Decorated_Scaffold	3
UKBFEXYNDUYSJV-UHFFFAOYSA-N	O=C1C=C(CC2=CC(=O)c3ccccc3C2=O)C(=O)c4ccccc14	Decorated_Scaffold	3
VHBFFQKBGNRLFZ-UHFFFAOYSA-N	O=C1C=C(Oc2ccccc12)c3ccccc3	Decorated_Scaffold	3
JMQCXKUACKEJAV-UHFFFAOYSA-N	C(Oc1cccc(c1)C2CCOCC2)c3cc(c4ccccc4)n(n3)c5ccccc5	Decorated_Scaffold	3
PXNJDGXUQDDCNK-SILNSSARSA-N	O=C1N\C(=N/c2nc(c3ccccc3)c(s2)c4ccccc4)\S/C/1=C\c5ccccc5	Decorated_Scaffold	3
WNFSHPQYWDAQPD-UHFFFAOYSA-N	O=C(NCCc1c[nH]cn1)C(=O)c2cn(c3ccccc23)S(=O)(=O)c4ccccc4	Decorated_Scaffold	3
IDHXNKFHHLBOJE-UHFFFAOYSA-N	O=C(Cc1ccccc1)Nc2ccccn2	Decorated_Scaffold	3
KUAJNFHODJBUSV-UHFFFAOYSA-N	c1ccc(cc1)c2ccnn2c3ccc(cc3)c4nnn[nH]4	Decorated_Scaffold	3
SOVQVMUCHPPVST-UHFFFAOYSA-N	O=C(NCCc1c[nH]c2ccccc12)C(=O)c3cn(c4ccccc34)S(=O)(=O)c5ccccc5	Decorated_Scaffold	3
XCWTXPMMPKJPRR-UHFFFAOYSA-N	O=C(NCCCN1CCOCC1)c2cc(c3ccccc3)n(n2)c4ccccc4	Decorated_Scaffold	3
LPAIMHQXJKPUCI-UHFFFAOYSA-N	O=C(c1ccccc1)n2ncc3nnc4ccccc4c23	Decorated_Scaffold	3
GPYRZANTWBKHOF-OUKQBFOZSA-N	O=C1C=CC(=NN1CCCN2CCN(CC2)c3ccccc3)\C=C\c4ccccc4	Decorated_Scaffold	3
VJFQJTFADLQQNS-UHFFFAOYSA-N	C1C(NN=C1c2ccccc2)c3ccccc3	Decorated_Scaffold	3
POFIDBQBUSOODV-UHFFFAOYSA-N	c1ccc(cc1)c2nc3ccccn3c2c4ccccc4	Decorated_Scaffold	3
VFEDZGUXRDGXTH-UHFFFAOYSA-N	o1ccc2cc(ccc12)c3cc(nn3c4ccccc4)c5cccnc5	Decorated_Scaffold	3
LBJKIQVBJZASRF-UHFFFAOYSA-N	O=C(c1ccccc1)c2ncccc2c3ccccc3	Decorated_Scaffold	3
YXAOIWYPPVLFBV-UVUQOUOTSA-N	C(Sc1nc2ccccc2s1)c3cn(CC4O[C@@H]5OCO[C@H]5[C@H]6OCO[C@@H]46)nn3	Decorated_Scaffold	3
RMABPAKDIXUMGH-UHFFFAOYSA-N	C1Nc2ccccc2SC1c3ccc4Sc5ccccc5Nc4c3	Decorated_Scaffold	3
UWVIKPAJVSOFLA-UHFFFAOYSA-N	c1ccc(cc1)c2ncnn2c3ccccc3	Decorated_Scaffold	3
QREMHZNLCPBMBH-UHFFFAOYSA-N	C1COC(CN1)c2ccc3Sc4ccccc4Nc3c2	Decorated_Scaffold	3
KSGUBCLGRHZNMQ-UHFFFAOYSA-N	S=C1NC(C(=C(N1)c2ccccc2)c3ccccc3)c4ccccc4	Decorated_Scaffold	3
VVEOSFWNNAXUFD-UHFFFAOYSA-N	O=C1NC(C(=C(N1)c2ccccc2)c3ccccc3)c4ccccc4	Decorated_Scaffold	3
LPYCNPLWSXVDGS-UHFFFAOYSA-N	O=C1Oc2ccccc2N1Cc3cn(nn3)c4ccccc4	Decorated_Scaffold	3
WWGAURITPPCOCK-UHFFFAOYSA-N	O=C(COc1ncnc2c1cnn2c3ccccc3)N4N=CCC4=O	Decorated_Scaffold	3
YPDRKSCNHYYJCO-UHFFFAOYSA-N	c1ccc(cc1)c2ncnnc2c3ccccc3	Decorated_Scaffold	3
YCOWPOFGOWGGPI-UHFFFAOYSA-N	O=C1C=COC(=C1c2ccccc2)c3ccccc3	Decorated_Scaffold	3
ZUOUZKKEUPVFJK-UHFFFAOYSA-N	c1ccc(cc1)c2ccccc2	Decorated_Scaffold	3
BHEKKBXJGPAYLF-DTBXXSEXSA-N	O=C(O[C@@H]1[C@H](C[C@H](OCCc2ccccc2)O[C@@H]1CO[C@H]3CCCCO3)O[C@H]4CCCCO4)\C=C\c5ccccc5	Decorated_Scaffold	3
WZHQVZILVQXXRB-UHFFFAOYSA-N	c1ccc(cc1)c2cc(c3cn(nc3c4ccccc4)c5ccccc5)c([nH]2)c6ccccc6	Decorated_Scaffold	3
FRASJONUBLZVQX-UHFFFAOYSA-N	O=C1C=CC(=O)c2ccccc12	Decorated_Scaffold	3
MTNVABUKHNKSAV-UHFFFAOYSA-N	O=C(CNC=C(CCOC(=O)Cc1ccccc1)SSCc2ccccc2)OCC(OC(=O)Cc3ccccc3)C4OC(=O)C=C4	Decorated_Scaffold	3
VOSVHGGIJMXNOC-UHFFFAOYSA-N	O=C(COc1ncnc2c1cnn2c3ccccc3)n4cccn4	Decorated_Scaffold	3
PIBNVKQOKVBPBU-UHFFFAOYSA-N	C1CCN(CC1)c2nc(Nc3ccc(cc3)C4=NNC(C4)c5ccccc5)nc(n2)N6CCCCC6	Decorated_Scaffold	3
MKLQPIYLZMLAER-UHFFFAOYSA-N	c1ccc(cc1)c2ccncn2	Decorated_Scaffold	3
QCFFVSKBKMDKLO-UHFFFAOYSA-N	O=C1Nc2ccccc2c3c1cnn3c4ccccc4	Decorated_Scaffold	3
VWFWKGKWNYIUEZ-UHFFFAOYSA-N	o1cccc1c2ccnn2c3ccccc3	Decorated_Scaffold	3
ZIOXNEYOFFOCNG-UHFFFAOYSA-N	o1ccc2cc(ccc12)c3cc(c4ccccc4)n(n3)c5ccccc5	Decorated_Scaffold	3
DLGYIQRLBRDDBU-UHFFFAOYSA-N	O=C1OCc2c1sc(c3ccccc3)c2c4ccccc4	Decorated_Scaffold	3
BWDAREXKUMUGCR-UHFFFAOYSA-N	o1ccc2cc(ccc12)c3ccnn3c4ccccc4	Decorated_Scaffold	3
UDJSMTOQOHJFDE-UHFFFAOYSA-N	O=C(c1ccccc1)c2noc3cnoc23	Decorated_Scaffold	3
ZBPQMKPKIZMTPD-UHFFFAOYSA-N	O=C1OCC(=C1OCC2CC2)c3ccccc3	Decorated_Scaffold	3
FHQRDEDZJIFJAL-UHFFFAOYSA-N	C1CN(CCO1)c2ccccc2	Decorated_Scaffold	3
TWIBZWNRVHTPPS-UHFFFAOYSA-N	O=C(C(N1C(=O)c2ccccc2S1(=O)=O)C(=O)n3nccc3c4ccccc4)n5nccc5c6ccccc6	Decorated_Scaffold	3
LLSKXGRDUPMXLC-UHFFFAOYSA-N	C1CCN(CC1)c2ccccc2	Decorated_Scaffold	3
YWSSWZLPZZKZFD-UHFFFAOYSA-N	O=C(Cn1nc(cc1c2ccccc2)c3ccccc3)Nc4ccccc4	Decorated_Scaffold	3
ZHJGWSNJLOHKAP-PHEQNACWSA-N	o1nc(\C=C\c2ccccc2)cc1\C=C\c3ccccc3	Decorated_Scaffold	3
AHNMSFFNUVLGKE-UHFFFAOYSA-N	O=C(CCN1CCOCC1)Nc2ccnn2c3ccccc3	Decorated_Scaffold	3
SMIVDYUWPSDRLK-WYMLVPIESA-N	O=C1N2CC\C(=C/c3ccccc3)\C2=Nc4ccccc14	Decorated_Scaffold	3
RLGAYEJPGHIHIB-UHFFFAOYSA-N	O=C(c1ccccc1)c2cc3ccccc3[nH]2	Decorated_Scaffold	3
AXMGOWZVQOLCDR-KAMYIIQDSA-N	O=C1N\C(=N/c2ccccc2)\S/C/1=C\c3ccccc3	Decorated_Scaffold	3
RSWHPQXCLMCRTG-UHFFFAOYSA-N	O=C1C(=C(Oc2ccccc12)c3ccccc3)c4cccnc4	Decorated_Scaffold	3
NKWIJDZXZHEPTG-VOTSOKGWSA-N	O=C(\C=C\c1occc1)c2cccc(c2)c3ccn[nH]3	Decorated_Scaffold	3
OSAOIDIGMBDXED-UHFFFAOYSA-N	C1CCC(CC1)Oc2ccccc2	Decorated_Scaffold	3
WPTWTAQWWILDPM-UHFFFAOYSA-N	O=C1C=C(Oc2c1cccc2c3ccn[nH]3)c4occc4	Decorated_Scaffold	3
VDOSOECTCKMCFE-MDZDMXLPSA-N	O=C(\C=C\c1ccccc1)c2cccc(c2)c3ccn[nH]3	Decorated_Scaffold	3
XLLNDJGIBFGXCP-UHFFFAOYSA-N	O=C(c1ccccc1)c2cc3OCOc3cc2c4ccccc4	Decorated_Scaffold	3
LNUCWKXWJMHFSS-UHFFFAOYSA-N	O=C(CNC(=O)C(=O)c1cn(c2ccccc12)S(=O)(=O)c3ccccc3)NCCc4c[nH]c5ccccc45	Decorated_Scaffold	3
ZWCLIAUJIDVIDD-UHFFFAOYSA-N	O=C1N(C(Nc2ccccc12)c3ccccc3)c4ccccc4	Decorated_Scaffold	3
SSVYOXKXLWBDFY-UHFFFAOYSA-N	C1CCC(CC1)n2nccc2c3ccccc3	Decorated_Scaffold	3
CZSKENOXOSOJHA-QVBDALTFSA-N	C1CC[C@H](O[C@H]2CC[C@H](O[C@H]3CCC4C(CCC5C4CC=C6C7CCCCC7CCC56)C3)OC2)OC1	Decorated_Scaffold	3
RRLMAOIFQYFVQE-ZBFHGGJFSA-N	C(C1=CC[C@@H]2COc3ccccc3[C@H]2C1)n4ccnc4	Decorated_Scaffold	3
HHHIHZJYJNNULF-UHFFFAOYSA-N	O=C1N(N=C(c2ccc3CCCCc3c2)c4ccccc14)c5ccccc5	Decorated_Scaffold	3
KXTIOTKPFOJGOU-UHFFFAOYSA-N	O=C(C1=NC2=C(C3CCCN3C(=O)N2c4ccccc4)C(=O)N1)n5ccc(n5)c6ccccc6	Decorated_Scaffold	3
NBTWQTROXYAZID-UHFFFAOYSA-N	C1NOC(=C1c2ccccc2)c3ccccc3	Decorated_Scaffold	3
RYLVXCZZIIOVSG-UHFFFAOYSA-N	O=C(N1N=C(CC1=O)c2ccccc2)c3ccccc3	Decorated_Scaffold	3
ANDBSRNGCWCWEJ-UHFFFAOYSA-N	O=C(NC1=CNN(C1=O)c2ccccc2)C3=NC4=C(C5CCCN5C(=O)N4c6ccccc6)C(=O)N3	Decorated_Scaffold	3
XVTDCPBGCCPEBA-ZHACJKMWSA-N	O=C(\C=C\c1c[nH]c2ccccc12)c3ccccc3	Decorated_Scaffold	3
WTYUVQPJAXFAGY-UHFFFAOYSA-N	O=C(Cc1cn(C(=O)c2ccccc2)c3ccccc13)OCc4ccccc4	Decorated_Scaffold	3
WADCPEMKIBAJHH-UHFFFAOYSA-N	O=C1NC(=O)C(=C1c2ccccc2)c3ccccc3	Decorated_Scaffold	3
HKYNGMKXSOFHHZ-UHFFFAOYSA-N	O=C(Cc1cn(C(=O)c2ccccc2)c3ccccc13)Oc4ccccc4	Decorated_Scaffold	3
RAADBMGCFGLPBA-UHFFFAOYSA-N	O=C(c1ccccc1)c2ccc3nc(Cc4ccccc4)[nH]c3c2	Decorated_Scaffold	3
KDGUIKPOZGYLQJ-UHFFFAOYSA-N	O(c1ccccc1)c2cccnc2	Decorated_Scaffold	3
YTLQFZVCLXFFRK-UHFFFAOYSA-N	C(c1ccccc1)c2nc3ccccc3[nH]2	Decorated_Scaffold	3
DIERUXAYTHNXMV-CIAFOILYSA-N	C(O\N=C\C1=C(CCC1)c2ccccc2)c3ccc4OCOc4c3	Decorated_Scaffold	3
LWNBBRIHXNYQQL-UHFFFAOYSA-N	O=C1N(N=C(c2ccc(cc2)c3ccccc3)c4ccccc14)c5ccccc5	Decorated_Scaffold	3
BRMALNDIEVZSHE-UHFFFAOYSA-N	O=C(CSCCOC(=O)Cc1cn(C(=O)c2ccccc2)c3ccccc13)NCCCOc4cccc(CN5CCCCC5)c4	Decorated_Scaffold	3
HRYKYSJNCLNTAT-NDBYEHHHSA-N	C1CC[C@H](O[C@@H]2OC=C[C@H]3CCC[C@@H]23)OC1	Decorated_Scaffold	3
KIRSPDFMAQDNAE-UHFFFAOYSA-N	O=C(c1ccccc1)n2nccc2c3ccccc3	Decorated_Scaffold	3
HMBOUQKESIRNCW-UHFFFAOYSA-N	C1COc2cc(ccc2O1)n3cccc3	Decorated_Scaffold	3
NWDIBPKBLDBKKZ-UHFFFAOYSA-N	O=C(CSc1nc(Nc2ccccc2)cc(n1)c3ccccc3)NN4C(=Nc5ccccc5C4=O)COc6ccccc6	Decorated_Scaffold	3
LTYMSROWYAPPGB-UHFFFAOYSA-N	S(c1ccccc1)c2ccccc2	Decorated_Scaffold	3
HZJFDSWMLCPFOL-UHFFFAOYSA-N	O=C1N2C(C=CN2C(=O)c3ncccc13)c4ccccc4	Decorated_Scaffold	3
BLKZBFLPSXLLJU-UHFFFAOYSA-N	c1ccc(cc1)n2cc(cn2)c3cnc4ncccn34	Decorated_Scaffold	3
XMQCOCFYGOQCRT-UHFFFAOYSA-N	O=C(CCCNC(=O)c1ccccc1)OCCCN2CCN(CCOC(=O)Cc3cn(C(=O)c4ccccc4)c5ccccc35)CC2	Decorated_Scaffold	3
IQHPHKTVLALHPN-UHFFFAOYSA-N	O=C(Cc1ccccc1)NCCCC(=O)Nc2ccccc2	Decorated_Scaffold	3
NHVRFKZMNQDRCY-UHFFFAOYSA-N	O=C(CSC1=Nc2ccccc2C(=O)N1CCc3ccccn3)NNC(=O)c4ccccc4	Decorated_Scaffold	3
UDBSLNOGRHMQOW-PHEQNACWSA-N	N=C1NC(=CC(=N1)\C=C\c2ccccc2)\C=C\c3ccccc3	Decorated_Scaffold	3
BNBQRQQYDMDJAH-UHFFFAOYSA-N	C1COc2ccccc2O1	Decorated_Scaffold	3
OMMLMSXZLJWOFU-UHFFFAOYSA-N	N1C(=COc2cccnc12)c3cnn(c3)c4ccccc4	Decorated_Scaffold	3
LJRHGLCAUHQAGX-UHFFFAOYSA-N	C1C(N(N=C1c2ccc(cc2)n3cnnn3)c4ccccc4)c5ccccc5	Decorated_Scaffold	3
MXDSNIYHFPAOEW-UHFFFAOYSA-N	O=C1CC(=C1c2ccccc2)c3ccccc3	Decorated_Scaffold	3
DFEUGMGWAMITBX-UHFFFAOYSA-N	O=C1C=CC(=NN1Cc2ccccc2)n3cccn3	Decorated_Scaffold	3
FTTZXIFIXYPXJJ-UHFFFAOYSA-N	O=C1CCC(=C1c2cccnc2)c3ccccc3	Decorated_Scaffold	3
YECVQOULKHBGEN-UHFFFAOYSA-N	O=C(C#Cc1ccccc1)c2ccccc2	Decorated_Scaffold	3
LQYKDQSMETUFSL-GHRIWEEISA-N	O=C1CCNC/C/1=C\c2cnn(c3ccccc3)c2c4ccccc4	Decorated_Scaffold	3
UTMJCSNCYLKOLD-UHFFFAOYSA-N	c1ccc(cc1)c2nn3cccnc3c2c4ccccc4	Decorated_Scaffold	3
HJJHMYDTEVUBHZ-UHFFFAOYSA-N	O=C1OCC(=C1)c2ccccc2	Decorated_Scaffold	3
MHPQLYGTVYTLQF-UHFFFAOYSA-N	c1ccc(cc1)c2nn3ncccc3c2c4ccccc4	Decorated_Scaffold	3
HVVLMGBPYMSBMW-UHFFFAOYSA-N	O=C1Oc2c(C=C1)ccc3OCCC(=O)c23	Decorated_Scaffold	3
ZZVFUWKGGLHHFT-FOCLMDBBSA-N	O=C1Nc2ccccc2C1c3ccn(c4cnoc4\C=C\c5ccccc5)c3c6ccccc6	Decorated_Scaffold	3
HGOHQESAWOVVER-UHFFFAOYSA-N	C1Oc2ccc(cc2O1)c3ccnn3c4ccccc4	Decorated_Scaffold	3
IQZKWOOJVSQWIM-UHFFFAOYSA-N	c1ccc(cc1)c2ncc(s2)c3ccnn3c4ccccc4	Decorated_Scaffold	3
JMCYJDYOEWQZDE-UHFFFAOYSA-N	c1ccc(cc1)c2cc3ccccn3c2	Decorated_Scaffold	3
GTWJETSWSUWSEJ-UHFFFAOYSA-N	C(Nc1ccccc1)c2ccccc2	Decorated_Scaffold	3
CXJUASWMPXLZMD-VAWYXSNFSA-N	O=C(\C=C\c1ccccc1)c2cnc(s2)c3ccccc3	Decorated_Scaffold	3
OKPSATHLOHKORM-UHFFFAOYSA-N	O=C1N(Cc2ccccc2)C=Cc3ccccc13	Decorated_Scaffold	3
UIAPSMKJNCDSFF-UHFFFAOYSA-N	O=C(Cc1cn(C(=O)c2ccccc2)c3ccccc13)NCCCCNC(=O)c4cccc(c4)C5=C6C=C7CCC[N]8=C7C(=C6Oc9c%10CCCN%11CCCc(cc59)c%10%11)CCC8	Decorated_Scaffold	3
KINVSCCCUSCXTA-UHFFFAOYSA-N	c1ccc(cc1)n2ccnn2	Decorated_Scaffold	3
DLARQTWSXSWAKG-UHFFFAOYSA-N	N1C=CN(C=C1)c2nccn2c3ccccc3	Decorated_Scaffold	3
TXPZLDYPYGYDPX-UHFFFAOYSA-N	O=C(NCCCc1cc(c2ccccc2)n(n1)c3ccccc3)Nc4ccccc4	Decorated_Scaffold	3
APVGLSXDWILGDK-PHEQNACWSA-N	O=C(c1ccncc1)n2nc(\C=C\c3ccccc3)cc2\C=C\c4ccccc4	Decorated_Scaffold	3
MAAHIAWCZMBRKC-UHFFFAOYSA-N	C(N1CCN(CC1)c2ccccc2)c3ccc4OCCOc4c3	Decorated_Scaffold	3
QFPHTTHQTFGJKI-UHFFFAOYSA-N	N1C=CN(C=C1)C2OC=CN2c3ccccc3	Decorated_Scaffold	3
RMQCYVYRHBWUAG-UHFFFAOYSA-N	N1C=CC(C=C1)C2OC=CN2c3ccccc3	Decorated_Scaffold	3
WEULTTCXSOUGPM-UHFFFAOYSA-N	C1CCC(C1)Nc2ccccc2	Decorated_Scaffold	3
BFLOFIQZRAABMP-WUKNDPDISA-N	O=C(OCCSc1nc(c2ccccc2)n(n1)c3ccccc3)\C=C\c4ccccc4	Decorated_Scaffold	3
KHTZJZTUOROSFN-UHFFFAOYSA-N	O=C1NN=C(Oc2ccccc2)C=C1	Decorated_Scaffold	3
VKNYIHVNVGNTJV-UHFFFAOYSA-N	c1ccc(cc1)c2nc3scnn3c2c4ccccc4	Decorated_Scaffold	3
FVOOICOEUAJJRF-UHFFFAOYSA-N	O=C(Cc1cn(C(=O)c2ccccc2)c3ccccc13)OCC(=O)N4CCOCC4	Decorated_Scaffold	3
MMUHQKRATYRFPF-UHFFFAOYSA-N	O=C(Cc1ccc(cc1)c2ccccc2)Oc3ccccc3	Decorated_Scaffold	3
YXRVFCDNGZICOF-UHFFFAOYSA-N	O=C1N(N=C(c2ccc(Oc3ccccc3)cc2)c4ccccc14)c5ccccc5	Decorated_Scaffold	3
CQTYQAKVRVZSJW-UHFFFAOYSA-N	N1C=CN(C=C1)C2SC=CN2c3ccccc3	Decorated_Scaffold	3
JPXSZZLSOYKPTA-UHFFFAOYSA-N	O=C1C2=C(OCC2)C(=O)c3ccccc13	Decorated_Scaffold	3
GEZGAZKEOUKLBR-UHFFFAOYSA-N	c1ccc(cc1)n2cccc2	Decorated_Scaffold	3
URGKGMXTSFHLRC-FARJAALESA-N	O=C1CC[C@H]2C3[C@@H](CC=C2C1)C4CCCC4CC3=O	Decorated_Scaffold	3
NTEREHKLCGIVKK-UHFFFAOYSA-N	C(c1ccccc1)n2c(cc3ccccc23)c4ccccc4	Decorated_Scaffold	3
ZQAPWAWLZFPSQA-UHFFFAOYSA-N	o1cc2c(nnc(c3cnn(c3)c4ccccc4)c2n1)c5ccccc5	Decorated_Scaffold	3
UKOGCJMDGNDYFS-UHFFFAOYSA-N	O=C(c1ccccc1)n2c(cc3ccccc23)c4ccccc4	Decorated_Scaffold	3
AETNULKYHUEEGT-UHFFFAOYSA-N	N1C=CC(C=C1)c2nccn2c3ccccc3	Decorated_Scaffold	3
NZKKREVBWDLVFX-UHFFFAOYSA-N	O=C1C=C(C=NN1c2ccccc2)c3ccccc3	Decorated_Scaffold	3
NFBDSOIUUSCAJT-HNNXBMFYSA-N	O=C(Nc1nc2ccccc2s1)[C@@H]3CCCN3S(=O)(=O)c4ccccc4	Decorated_Scaffold	3
UKFPGYWBGLNLOJ-DHZHZOJOSA-N	O=C1OCC/C/1=C\c2ccc3OCCc3c2	Decorated_Scaffold	3
HUJPJVIYFYIAFK-UHFFFAOYSA-N	c1ccc(cc1)c2nn3ccccc3c2c4ccccc4	Decorated_Scaffold	3
HDMVRUDHQJVAAR-MEFGMAGPSA-N	O=C1C=C(Oc2cc(OCCCCn3cc(\C=C/4\C=NN(C4=O)c5ccccc5)c6ccccc36)ccc12)c7ccccc7	Decorated_Scaffold	3
NITODLOJDYHOSI-UHFFFAOYSA-N	O=C1N(CC2=NNC(=S)N2)N=C(Cc3ccccc3)c4oncc14	Decorated_Scaffold	3
OSWRAMZIDOQZSP-UHFFFAOYSA-N	C1CCc2c(C1)nn(c3ccccc3)c2c4ccccc4	Decorated_Scaffold	3
ZMJRUUBDMPKHJS-UHFFFAOYSA-N	c1ccc(cc1)c2nncs2	Decorated_Scaffold	3
KTJYRNOBWPIIAD-UHFFFAOYSA-K	O=C(CCC(=O)O[Pt]1OC(=O)C2(CC(=O)C2)C(=O)O1)OCCCOc3ccc4C(=O)C=C(Oc4c3)c5ccccc5	Decorated_Scaffold	3
NBQBGTBXKCJWAB-UHFFFAOYSA-N	O=C1Oc2ccccc2C=C1C=N\N=C\3/NC=CS3	Decorated_Scaffold	3
PXILHPZZOBORDR-IBGZPJMESA-N	O=C(OCc1ccc(cc1)C2=C(COC2=O)c3ccccc3)[C@@H]4CCCN4	Decorated_Scaffold	3
CAIABANCFFKLNY-UHFFFAOYSA-N	c1ccc(cc1)c2cccnc2c3cccnc3	Decorated_Scaffold	3
DTIHBKAOERBXGV-UHFFFAOYSA-N	c1ccc(cc1)n2cc(cn2)c3ccnn3c4ccccc4	Decorated_Scaffold	3
MTFTYGPRZHXWNX-SAPNQHFASA-N	O=C1CCC/C/1=C\c2cnn(c3ccccc3)c2c4ccccc4	Decorated_Scaffold	3
RHTSKZHXFBJECE-UHFFFAOYSA-N	c1ccc(cc1)c2ccnc(c2)c3ccc(cc3)n4cnnn4	Decorated_Scaffold	3
ONBDEZJHPVXUHF-UHFFFAOYSA-N	O=C1CS\C(=N/N=CC2=Cc3ccccc3OC2=O)\N1	Decorated_Scaffold	3
SGKHPUBVXODEAR-UHFFFAOYSA-N	O=C(C=NNc1ccccc1)c2ccccc2	Decorated_Scaffold	3
FDTVPJJPRVAQMG-UHFFFAOYSA-N	C(c1ccccc1)c2ccc3OCOc3c2	Decorated_Scaffold	3
URLVZZLKVFINCS-UHFFFAOYSA-N	C1C=COC(=C1Oc2ccccc2)c3ccccc3	Basic_Scaffold	4
UYDGFOSAXOWTDL-UHFFFAOYSA-N	C(c1ccccc1)c2noc3cnoc23	Basic_Scaffold	4
IXFJXBGAGPHJTF-UHFFFAOYSA-N	C(CNCCc1cn(Sc2ccccc2)c3ccccc13)NCCc4c[nH]c5ccccc45	Basic_Scaffold	4
NJSYIBMIYGRJEN-UHFFFAOYSA-N	C1OCC(=C1c2ccccc2)c3ccccc3	Basic_Scaffold	4
AIMDYNJRXHEXEL-KPKJPENVSA-N	C(\C=C\c1ccccc1)c2ccccc2	Basic_Scaffold	4
DUHYMAHVVOSLQY-UHFFFAOYSA-N	C(C=NNc1ccccc1)c2ccccc2	Basic_Scaffold	4
WCSUAJLKMWYHIV-UHFFFAOYSA-N	C1N(C(Nc2ccccc12)c3ccccc3)c4ccccc4	Basic_Scaffold	4
NKCXQOVRHNCIKS-UHFFFAOYSA-N	C1N2C(=Nc3ccccc13)Cc4ccccc24	Basic_Scaffold	4
PQYIXRHVASJRJX-UHFFFAOYSA-N	C(Cc1ccccc1)NCCc2cn(Cc3ccccc3)c4ccccc24	Basic_Scaffold	4
XKYLTAXOSIBMRJ-UHFFFAOYSA-N	C(CCNCc1ccc(cc1)C2=C3C=C4CCC[N]5=C4C(=C3Oc6c7CCCN8CCCc(cc26)c78)CCC5)CNCCc9cn(Cc%10ccccc%10)c%11ccccc9%11	Basic_Scaffold	4
CHGOYRYJVGZXOF-NFFVHWSESA-N	C(CCn1cc(\C=C\2/CN(N=C2)c3ccccc3)c4ccccc14)COc5ccc6CC=C(Oc6c5)c7ccccc7	Basic_Scaffold	4
YWUHPASNQPXKHA-UHFFFAOYSA-N	C1C=C(Oc2c1cccc2c3ccn[nH]3)c4ccccc4	Basic_Scaffold	4
LIUJPBMCMDDUBK-DHZHZOJOSA-N	C1N=C(Nc2nccs2)S/C/1=C/c3ccccc3	Basic_Scaffold	4
BEPCFSMZLKUTHW-UHFFFAOYSA-N	C(Cc1ccccc1)Nc2ccccn2	Basic_Scaffold	4
OYWWNXJFQSGJNZ-UHFFFAOYSA-N	C(C#Cc1ccccc1)c2ccccc2	Basic_Scaffold	4
ASEMIRGLJYVACA-MHTZHOPKSA-N	C(COc1ccc2CC=C(Oc2c1)c3ccccc3)Cn4cc(\C=C\5/CN(c6ccccc6)c7ccccc57)c8ccccc48	Basic_Scaffold	4
RUVSVBBUBBRJSK-NTCAYCPXSA-N	C1C\C(=C/c2ccccc2)\C3=Nc4ccccc4CN13	Basic_Scaffold	4
MLLAEYJZFAIALX-UHFFFAOYSA-N	C(N1COc2ccccc12)c3cn(nn3)c4ccccc4	Basic_Scaffold	4
UZOBCRQUEAWJQH-UHFFFAOYSA-N	C(c1ccccc1)c2cc3ccccc3[nH]2	Basic_Scaffold	4
LCORSFBCJVAZHX-PTNGSMBKSA-N	C1N\C(=N/c2ccccc2)\S/C/1=C\c3ccccc3	Basic_Scaffold	4
XETQMXJRZALPCI-UHFFFAOYSA-N	C(CC1OCCc2c1[nH]c3ccccc23)O[Pt]OCCC4OCCc5c4[nH]c6ccccc56	Basic_Scaffold	4
MJIGXZCWNCMHMZ-UHFFFAOYSA-N	C1CC(=C(O1)c2ccccc2)c3ccccc3	Basic_Scaffold	4
JXYCDXVKFCTRGH-FARCUNLSSA-N	C(\C=C\c1occc1)c2cccc(c2)c3ccn[nH]3	Basic_Scaffold	4
OEVXLBRVUXDZNF-UHFFFAOYSA-N	C1C=C(Oc2c1cccc2c3ccn[nH]3)c4occc4	Basic_Scaffold	4
DIPJCUZWLZMVIW-XBXARRHUSA-N	C(\C=C\c1ccccc1)c2cccc(c2)c3ccn[nH]3	Basic_Scaffold	4
VAXDNHLGUWFZSI-UHFFFAOYSA-N	C(c1ccccc1)c2ncccc2c3ccccc3	Basic_Scaffold	4
JRFICBYGQOGIRO-PYXZPKTASA-N	C1CCC2[C@@H](C1)CC[C@]34CC[C@H](CC[C@@H]23)C4	Basic_Scaffold	4
VBHYCVDJGHFXFX-UHFFFAOYSA-N	C1C=C(CN1c2ccccc2)Nc3ccccc3	Basic_Scaffold	4
CBKAHYBYIWZZPP-CQUJLFGMSA-N	C1CCC2=CC[C@H]3C4CCCC4CCC3[C@@H]2C1	Basic_Scaffold	4
YAFFAGCMGHOWRN-UHFFFAOYSA-N	C1Oc2ccccc2c3c1cnn3c4ccccc4	Basic_Scaffold	4
SQODPXHVKQPJBK-UHFFFAOYSA-N	C1NN=C(N1c2ccccc2)c3ccncc3	Basic_Scaffold	4
URXTUTDZZIQZKQ-UHFFFAOYSA-N	N1Sc2ccccc2N=C1c3ccccc3	Basic_Scaffold	4
CEVBJPQJOLGITG-UHFFFAOYSA-N	C1Nc2ccccc2c3c1cnn3c4ccccc4	Basic_Scaffold	4
WDAQVXITAIPVGB-UHFFFAOYSA-N	C(Cn1nc(cc1c2ccccc2)c3ccccc3)Nc4ccccc4	Basic_Scaffold	4
MONLTIRFDLVKOU-UHFFFAOYSA-N	C(OC1=C(COC1)c2ccccc2)C3CC3	Basic_Scaffold	4
JKZVVKMXKPASKL-QFIPXVFZSA-N	C(Nc1ccccc1)N2CCc3ccccc3[C@@H]2c4ccccc4	Basic_Scaffold	4
WPDAVTSOEQEGMS-UHFFFAOYSA-N	C1c2ccccc2Cc3ccccc13	Basic_Scaffold	4
DLRAQVBYOAKOCP-UHFFFAOYSA-N	C1OCC(=C1)c2ccccc2	Basic_Scaffold	4
SPLLDHFHSHUTBD-UHFFFAOYSA-N	C(C(Cn1nccc1c2ccccc2)N3Cc4ccccc4S3)n5nccc5c6ccccc6	Basic_Scaffold	4
BEHMJZNKFCQCMA-UHFFFAOYSA-N	C(Oc1cccc2Cc3cccc(OCc4ccccc4)c3Cc12)c5ccccc5	Basic_Scaffold	4
YWVLCLAMEJPECW-MAUKXSAKSA-N	C1Oc2ccc3C[C@@H]4[C@@H](COc5ccccc45)Oc3c2C=C1	Basic_Scaffold	4
WAAUXNSLVPBVRA-UHFFFAOYSA-N	C(C1CCCC1)c2ccccc2	Basic_Scaffold	4
TVOJTMABNQTRRL-UHFFFAOYSA-N	C1CN(C(S1)c2ccccc2)c3ccc4[nH]cnc4c3	Basic_Scaffold	4
MOWLLVHNJVYZHL-UHFFFAOYSA-N	C1OC(=CC(=C1c2ccccc2)c3ccccc3)c4ccccc4	Basic_Scaffold	4
PVQRTNASFAVMMV-UHFFFAOYSA-N	C(Nc1ccccc1)C=CC2CC2	Basic_Scaffold	4
XZHPMXWZFLLTIY-UHFFFAOYSA-N	C(Cc1ccc(cc1)c2ccccc2)Oc3ccccc3	Basic_Scaffold	4
CNTMAQFYZIYRIY-FMQUCBEESA-N	C1N2C=CC=CC2=NC(=C1c3ccccc3)\C=C\c4cn(nc4c5ccccc5)c6ccccc6	Basic_Scaffold	4
GQLXSCRRUYJFMX-UHFFFAOYSA-N	C1NC=CC(=C1)c2ccnn2c3ccccc3	Basic_Scaffold	4
TUCGRJJZSDVDDT-UXBLZVDNSA-N	C1NN=C(S1)\N=C\c2ccccc2	Basic_Scaffold	4
IWIVRLYYQPVTEI-UHFFFAOYSA-N	C(CNc1ccnn1c2ccccc2)Nc3ccnn3c4ccccc4	Basic_Scaffold	4
APUVXXWQXULODC-UHFFFAOYSA-N	C1N(N=C(c2ccc(Oc3ccccc3)cc2)c4ccccc14)c5ccccc5	Basic_Scaffold	4
RMFAAKFYELBWOS-UHFFFAOYSA-N	C(CNCNc1ccccc1)Cc2cc(c3ccccc3)n(n2)c4ccccc4	Basic_Scaffold	4
NMVGZPQMYFUGHY-UHFFFAOYSA-N	C1CCN(C1)c2ccc(cn2)C3=C(COC3)c4ccccc4	Basic_Scaffold	4
YSNOHGINGSOHLU-UHFFFAOYSA-N	C1OC=CC(=C1c2ccccc2)c3ccccc3	Basic_Scaffold	4
MQSAFAXNKWHTMN-UHFFFAOYSA-N	C(C1CCCC1)c2cccc(c2)c3ccccc3	Basic_Scaffold	4
BQFOHRHBRHVDBN-UHFFFAOYSA-N	C1NC(C(=C(N1)c2ccccc2)c3ccccc3)c4ccccc4	Basic_Scaffold	4
UBPHWIHMEMGYNE-ZNVAMHMCSA-N	C(Cc1ccccc1)O[C@@H]2CCC3[C@@H](CCC4[C@@H]3CC=C5[C@@H]6CCCCC6CCC45)C2	Basic_Scaffold	4
HCIVTRPFHCVHOO-UHFFFAOYSA-N	C1CCC(=Cc2cnn(c3ccccc3)c2c4ccccc4)C1	Basic_Scaffold	4
AKVLDZRCXOQBSU-UHFFFAOYSA-N	C1Oc2ccccc2C=C1C3=NNC(C3)c4ccccc4	Basic_Scaffold	4
YOKZIYHLROWVOT-JLHYYAGUSA-N	C(CSc1nc(c2ccccc2)n(n1)c3ccccc3)OC\C=C\c4ccccc4	Basic_Scaffold	4
RDDOZPGHTWRUJO-CXUHLZMHSA-N	C(N\N=C\c1ccccc1)c2ccc3OCOc3c2	Basic_Scaffold	4
HAPFDXWAFJHVIY-UHFFFAOYSA-N	C1CCc2c(C1)ccc3C4=C(CCO4)CCc23	Basic_Scaffold	4
ZDCDMORSMNWYQR-UHFFFAOYSA-N	C(NCC1=CCc2ccccc2C1)N=C3CNc4ccccc34	Basic_Scaffold	4
FJCTYRSFSFXGJU-AZPGRJICSA-N	C(NCC1=CCc2ccccc2C1)\N=C\3/CN(c4ccccc4)c5ccccc35	Basic_Scaffold	4
FGTWRFGVFTTZOI-UHFFFAOYSA-N	C(N1Cc2ccccc2C1)c3ccccc3	Basic_Scaffold	4
HFTSMDCLUKZGKT-UHFFFAOYSA-N	C(CN1CNC(C1)(c2ccccc2)c3ccccc3)NCc4ccccc4	Basic_Scaffold	4
SDCMHPPKMQZPPJ-UHFFFAOYSA-N	C1N(C=Nc2ccccc12)c3ccccc3	Basic_Scaffold	4
VEGJTUMQUWAHGR-UHFFFAOYSA-N	C1C=COC(=C1c2ccccc2)c3ccccc3	Basic_Scaffold	4
BHWMAILDIUIJSK-UHFFFAOYSA-N	C(CNc1ccnn1c2ccccc2)CN3CCOCC3	Basic_Scaffold	4
HFKBVXNSLRHZFQ-XNTDXEJSSA-N	C1Nc2ccccc2/C/1=C/C3=COc4ccccc4C3	Basic_Scaffold	4
BHPWOFOKKQMMMR-UHFFFAOYSA-N	C1CCN(C1)c2ncnc(Nc3ccc(cc3)N4CCOCC4)n2	Basic_Scaffold	4
FMSCHGMTOHJHFL-YDZHTSKRSA-N	C1Oc2ccc(cc2O1)c3nn(cc3\C=C\4/CN(CS4)c5ccccc5)c6ccccc6	Basic_Scaffold	4
ABBXLIATSQBDNG-UHFFFAOYSA-N	C1Cc2ccc(Oc3ccccc3)cc2C1	Basic_Scaffold	4
ZHRRRUWTXNLYPO-UHFFFAOYSA-N	C(CN1N=C(CC1c2ccccc2)c3ccccc3)Nc4ccccc4	Basic_Scaffold	4
NGLSEBITPLKNMS-UHFFFAOYSA-N	C1N(N=C(c2ccccc2)c3ccccc13)c4ccccc4	Basic_Scaffold	4
MWYZBGILCTVTRA-CAPFRKAQSA-N	C1N(C(=N/C/1=C/c2ccccc2)c3ccccc3)c4ccccc4	Basic_Scaffold	4
DWFXVNLVUUOUIM-UHFFFAOYSA-N	C(NC1CCCCC1)Nc2ccccc2NC3=NNCC3	Basic_Scaffold	4
GIXZVWOYSNIMFA-BGYRXZFFSA-N	C(CN1CCS[C@@H]1c2ccccc2)N3CCS[C@H]3c4ccccc4	Basic_Scaffold	4
GGWUOTOJGSLHRG-LLMHGDJBSA-N	C(Cc1ccc2ccccc2c1)O[C@@H]3CCC4[C@@H](CCC5[C@@H]4CC=C6[C@@H]7CCCCC7CCC56)C3	Basic_Scaffold	4
DRYJNDPYAFADSD-UHFFFAOYSA-N	C1NC=CC(=C1)c2ccccc2	Basic_Scaffold	4
WAODTAHHIDCUOY-UHFFFAOYSA-N	C(COCC(OCCc1ccccc1)C2OCC=C2)NC=C(CCOCCc3ccccc3)SSCc4ccccc4	Basic_Scaffold	4
DOVNFBKVEHWILG-UHFFFAOYSA-N	C(Nc1ccccc1)N2COC(=N2)Cc3ccccc3Nc4ccccc4	Basic_Scaffold	4
WXUUOBVPQBCROV-UHFFFAOYSA-N	C(NSc1ccc(cc1)n2nccc2c3ccccc3)c4ccccc4	Basic_Scaffold	4
XWZYZIDLARFHSN-ZHZULCJRSA-N	C1N\C(=N/c2nc(c3ccccc3)c(s2)c4ccccc4)\S/C/1=C\c5cccnc5	Basic_Scaffold	4
QNLUNIILEVRPSX-UHFFFAOYSA-N	C(c1ccccc1)c2cc3c(cc(nc3s2)c4cccnc4)c5cccs5	Basic_Scaffold	4
YUAVYAMDPPXLQV-UHFFFAOYSA-N	C1NCC(=C1c2ccccc2)c3ccccc3	Basic_Scaffold	4
JCNPYVXSPIRLFY-UHFFFAOYSA-N	C1CC(=NN1)Nc2ccccc2Nc3ccc(Nc4ccccc4)nn3	Basic_Scaffold	4
LLMYPIHBFPJUSP-UHFFFAOYSA-N	C(c1ccccc1)c2cccc(c2)c3ccn[nH]3	Basic_Scaffold	4
SNKGRHYAXGQMMB-UHFFFAOYSA-N	C1NN2C(=CCN=C2S1)Nc3ccc(SNc4ccccn4)cc3	Basic_Scaffold	4
UDMRLKNQXJSFFL-UHFFFAOYSA-N	C1OCC(=C1c2ccccc2)c3ccc(cc3)c4nnn[nH]4	Basic_Scaffold	4
GKOXDJBHFOMLAW-UHFFFAOYSA-N	C(C1=CCc2ccccc2C1)C3=CCc4ccccc4C3	Basic_Scaffold	4
UQBUEKOGZUVLLM-FOCLMDBBSA-N	C1Nc2ccccc2C1c3ccn(c4cnoc4\C=C\c5ccccc5)c3c6ccccc6	Basic_Scaffold	4
NHZNPBKKOVDVPA-MOHJPFBDSA-N	C1N\C(=N/c2nc(c3ccccc3)c(s2)c4ccccc4)\S/C/1=C\c5cccc6ccccc56	Basic_Scaffold	4
PDHJGHIEHUVOQM-UHFFFAOYSA-N	C(Nc1ccccc1)c2nc(c3ccccc3)n(n2)c4ccccc4	Basic_Scaffold	4
ODGXMLJVASWACF-UHFFFAOYSA-N	C1N2C=CC(N2Cc3cccnc13)c4ccccc4	Basic_Scaffold	4
FEIGHGFDTSXQEG-UHFFFAOYSA-N	C(Cn1ncc2C(C3=C(Oc12)N=CNC3)c4ccccc4)Oc5ccccc5	Basic_Scaffold	4
JWUGABHFERCMFZ-UHFFFAOYSA-N	C(c1ccccc1)n2c3CCCCc3c4ccccc24	Basic_Scaffold	4
IOAYYZTUGLZKJK-UHFFFAOYSA-N	C1c2ccccc2c3ncnc(c13)c4ccccc4	Basic_Scaffold	4
IZRALTIUHRTSRU-UHFFFAOYSA-N	C(N1CCC(=N1)c2ccccc2)c3ccccc3	Basic_Scaffold	4
ACXCRVBPPZEWJE-UHFFFAOYSA-N	C(Cc1cn(Cc2ccccc2)c3ccccc13)Nc4ccccc4	Basic_Scaffold	4
MYAVGBRVNMVVAG-UHFFFAOYSA-N	C1OC=C(N1c2ccccc2)c3ccccc3	Basic_Scaffold	4
YECDQHRGGKSERV-UHFFFAOYSA-N	C(Nc1nc2ccccc2s1)c3nc(c4ccccc4)n(n3)c5ccccc5	Basic_Scaffold	4
AEMMACHFBOYGJH-UHFFFAOYSA-N	C(NC1=CNN(C1)c2ccccc2)C3=NC4=C(CN3)C5CCCN5CN4c6ccccc6	Basic_Scaffold	4
YUJCNKVJLXWMBI-UHFFFAOYSA-N	C(COc1ncnc2c1cnn2c3ccccc3)NNCNc4ccccc4	Basic_Scaffold	4
CUPZPRPOFRJUQJ-UHFFFAOYSA-N	C(Cc1c[nH]c2ccccc12)NCCc3cn(Sc4ccccc4)c5ccccc35	Basic_Scaffold	4
VTTGAYONGJUUEN-POHAHGRESA-N	C1N=CS/C/1=C\c2ccccc2	Basic_Scaffold	4
NXNKBHHIDOCLEH-UHFFFAOYSA-N	C(N1CCOCC1)N2COC(=N2)Cc3ccccc3Nc4ccccc4	Basic_Scaffold	4
CZZYITDELCSZES-UHFFFAOYSA-N	C(c1ccccc1)c2ccccc2	Basic_Scaffold	4
UGJOXDOOHWENST-UHFFFAOYSA-N	C(CNCc1cc(c2ccccc2)n(n1)c3ccccc3)CN4CCOCC4	Basic_Scaffold	4
IMJBBRGJGKJNMH-UHFFFAOYSA-N	C(c1ccccc1)n2ncc3nnc4ccccc4c23	Basic_Scaffold	4
UKRITGQPJRGTBF-CCEZHUSRSA-N	C(CN1CCN(CC1)c2ccccc2)CN3CC=CC(=N3)\C=C\c4ccccc4	Basic_Scaffold	4
QSVXHXBMOSABQD-QYQHSDTDSA-N	C(COc1ccc2CC=C(Oc2c1)c3ccccc3)Cn4cc(\C=C\5/CN(N=C5)c6ccccc6)c7ccccc47	Basic_Scaffold	4
XWBCNHHRSVWSLM-UHFFFAOYSA-N	C(N1CCNCC1)N2COC(=N2)Cc3ccccc3Nc4ccccc4	Basic_Scaffold	4
JTZMYMYDWYZVHN-UHFFFAOYSA-N	C(COc1ccc2CC=C(Oc2c1)c3ccccc3)Cn4cc(C=C5CNCNC5)c6ccccc46	Basic_Scaffold	4
DKLIKUIJMHNIRJ-UHFFFAOYSA-N	C(Cc1ccccn1)N2Cc3ccccc3N=C2	Basic_Scaffold	4
FUPIVZHYVSCYLX-UHFFFAOYSA-N	C1C=CCc2ccccc12	Basic_Scaffold	4
SEXJTYHAHHEOLC-OZMWCCLGSA-N	C(Cc1ccccc1)O[C@H]2C[C@H](O[C@H]3CCCCO3)[C@@H](OC\C=C\c4ccccc4)[C@@H](CO[C@H]5CCCCO5)O2	Basic_Scaffold	4
DQQQPMVRXLHENB-UHFFFAOYSA-N	C1NC(=Nc2nc(c3ccccc3)c(s2)c4ccccc4)SC1=Cc5ccccc5	Basic_Scaffold	4
OJXOWGJHAMWLIZ-UHFFFAOYSA-N	C1C=C(Oc2ccccc12)c3ccccc3	Basic_Scaffold	4
DQQQPMVRXLHENB-PGMHBOJBSA-N	C1N\C(=N/c2nc(c3ccccc3)c(s2)c4ccccc4)\S/C/1=C\c5ccccc5	Basic_Scaffold	4
QGXBEKRFTMPCKM-UHFFFAOYSA-N	C(ONSc1ccccc1)c2ccccc2	Basic_Scaffold	4
LXFHNIHKNVFGAD-BUHFOSPRSA-N	C(N1CCN(CC1)c2ccccc2)N3CC=CC(=N3)\C=C\c4ccccc4	Basic_Scaffold	4
MPWKDYLNPVYUCY-UHFFFAOYSA-N	C(N1Cc2ccccc2C=C1)c3ccccc3	Basic_Scaffold	4
QPIWSWCADUYHRZ-UHFFFAOYSA-N	C(Cc1c[nH]cn1)NCCc2cn(Sc3ccccc3)c4ccccc24	Basic_Scaffold	4
IXHCCVGBGKTSHX-UHFFFAOYSA-N	C(CCNCc1cccc(c1)C2=C3C=C4CCC[N]5=C4C(=C3Oc6c7CCCN8CCCc(cc26)c78)CCC5)CNCCc9cn(Cc%10ccccc%10)c%11ccccc9%11	Basic_Scaffold	4
HCXHXNIYMFVDQC-UHFFFAOYSA-N	C1C(=C(Oc2ccccc12)c3ccccc3)c4cccnc4	Basic_Scaffold	4
FXVMSKNCNFVBBG-UHFFFAOYSA-N	C(c1ccccc1)c2ccc3nc(Cc4ccccc4)[nH]c3c2	Basic_Scaffold	4
DMCPXMYLZDQHOT-UHFFFAOYSA-N	C(CCNc1ccccc1)CNCCc2ccccc2	Basic_Scaffold	4
HGSSPXMYOVPYLB-LIMFEMGVSA-N	C(Cc1cn(Cc2ccccc2)c3ccccc13)O[C@@H]4CCC5[C@@H](CCC6[C@@H]5CC=C7[C@@H]8CCCCC8CCC67)C4	Basic_Scaffold	4
JFJWVJAVVIQZRT-UHFFFAOYSA-N	C1C=CNN1c2ccccc2	Basic_Scaffold	4
PFRFBHYAHCXKER-UHFFFAOYSA-N	C(Cn1cccn1)Oc2ncnc3c2cnn3c4ccccc4	Basic_Scaffold	4
TYVZCDNNHSWWED-UHFFFAOYSA-N	C1N(N=C(c2ccc(cc2)c3ccccc3)c4ccccc14)c5ccccc5	Basic_Scaffold	4
QWFXAJJMCRBCPV-UHFFFAOYSA-N	C(CNCCSCCOCCc1cn(Cc2ccccc2)c3ccccc13)COc4cccc(CN5CCCCC5)c4	Basic_Scaffold	4
CAAGEHPFIFQSLE-UHFFFAOYSA-N	C(c1ccccc1)c2cc(Cc3cccs3)c4cccccc24	Basic_Scaffold	4
QFQHDUHYVBARGL-UHFFFAOYSA-N	C1OCc2c1sc(c3ccccc3)c2c4ccccc4	Basic_Scaffold	4
BKOFLNGGBOMFJW-UXBLZVDNSA-N	C(\C=C\c1c[nH]c2ccccc12)c3ccccc3	Basic_Scaffold	4
FXMPPQGQNSTUGE-UHFFFAOYSA-N	C(Nc1nc2ccccc2[nH]1)c3ccccc3	Basic_Scaffold	4
SBJXYJZKAQQQDQ-UHFFFAOYSA-N	C(Cc1cn(Cc2ccccc2)c3ccccc13)OCc4ccccc4	Basic_Scaffold	4
JLMPFZUSFATSSA-UHFFFAOYSA-N	C1CCN(CC1)c2ccc(Nc3ccccc3NC4=NNCC4)nn2	Basic_Scaffold	4
HBSWOCVWRTVZRM-UHFFFAOYSA-N	C(c1ccccc1)c2ccc3nc([nH]c3c2)c4ccccc4	Basic_Scaffold	4
HOMHRCRRHOGDST-UHFFFAOYSA-N	C(Cc1cn(Cc2ccccc2)c3ccccc13)Oc4ccccc4	Basic_Scaffold	4
DAUNXPRYFLOFPE-PHEQNACWSA-N	C1NC(=CC(=N1)\C=C\c2ccccc2)\C=C\c3ccccc3	Basic_Scaffold	4
WKQDMFGIIUZLKW-UHFFFAOYSA-N	C1Oc2ccccc2C=C1c3oc(nn3)c4ccccc4	Basic_Scaffold	4
XOOVXDWRBWXSOG-UHFFFAOYSA-N	C(NCC1=CNN(C1)c2ccccc2)Nc3ccccc3	Basic_Scaffold	4
SLGOBPIDHLJBMQ-UHFFFAOYSA-N	C(N1CN=C(C(=N1)c2ccccc2)c3ccccc3)c4oc(nn4)c5ccccc5	Basic_Scaffold	4
CPBLNKNIEYYHND-UHFFFAOYSA-N	C1CC(=NN1)Nc2ccccc2Nc3ccc(nn3)N4CCOCC4	Basic_Scaffold	4
WGQYOBADIMLBJT-UHFFFAOYSA-N	C1CN(C(S1)c2ccccc2)c3nnc(s3)c4ccccc4	Basic_Scaffold	4
PIOOPJLGTOOHLJ-FQEVSTJZSA-N	C(OCc1ccc(cc1)C2=C(COC2)c3ccccc3)[C@@H]4CCCN4	Basic_Scaffold	4
DHSVGRJUZJPTAO-UHFFFAOYSA-N	C(c1ccccc1)n2nc(Nc3ccccc3)cc2c4ccccc4	Basic_Scaffold	4
WTWRBHLBYRPICA-OTYYAQKOSA-N	C(\C=C\c1ccccc1)c2cn(nc2C\C=C\c3ccccc3)c4ccccc4	Basic_Scaffold	4
NHNSNTBFSHVHQA-UHFFFAOYSA-N	C1CCc2cc(ccc2C1)C3=NN(Cc4ccccc34)c5ccccc5	Basic_Scaffold	4
GMUAAOYBGGSMDP-UHFFFAOYSA-N	C(Cc1ccccc1Nc2ccccc2)Oc3ccc(cc3)C4=CCSS4	Basic_Scaffold	4
LVUOMRUBVRBYIC-UHFFFAOYSA-N	C(C1=NC2=C(CN1)C3CCCN3CN2c4ccccc4)n5ccc(n5)c6ccccc6	Basic_Scaffold	4
MKOXZQONPICEGF-UHFFFAOYSA-N	C(Nc1ccccc1)C2=CNN(C2)c3ccccc3	Basic_Scaffold	4
KOOUOEKISQNETC-UHFFFAOYSA-N	C1CC(=C(C1)c2cccnc2)c3ccccc3	Basic_Scaffold	4
WIQLEJUNTSKNFT-UHFFFAOYSA-N	C(CCO[Pt]1OCC2(CCC2)CO1)COCCCOc3ccc4CC=C(Oc4c3)c5ccccc5	Basic_Scaffold	4
PQOFFHYKJNXCNH-UHFFFAOYSA-N	C(c1ccccc1)n2nccc2c3ccccc3	Basic_Scaffold	4
SIOAJBDPLDKBAP-UHFFFAOYSA-N	C(C1CC1)N2CC(=C(C=N2)c3ccccc3)c4ccccc4	Basic_Scaffold	4
RTDOPTCHOXFCIZ-VKAVYKQESA-N	C1CNC\C(=C/c2cnn(c3ccccc3)c2c4ccccc4)\C1	Basic_Scaffold	4
ITGXYMOLYPHAJS-QGOAFFKASA-N	C(CNc1ccccc1)N\N=C\c2ccccc2	Basic_Scaffold	4
XZDNTONTRWAQMQ-UHFFFAOYSA-N	C(SC1=Nc2ccccc2CN1c3ccccc3)c4cn(nn4)c5ccccc5	Basic_Scaffold	4
YHKIUGZCIGGOEB-UHFFFAOYSA-N	C(Cc1c[nH]c2ccccc12)NCc3cc4ccccc4n3Cc5ccccc5	Basic_Scaffold	4
IKQPGIVGQVWTEM-VWLOTQADSA-N	C(Nc1nc2ccccc2s1)[C@H](Cc3c[nH]c4ccccc34)N(Cc5ccccc5)Sc6ccccc6	Basic_Scaffold	4
YCLVLLKVNKBGCT-UHFFFAOYSA-N	C1OCC(=C1Oc2ccccc2)c3ccccc3	Basic_Scaffold	4
RIEGYHPZJDUTFJ-UHFFFAOYSA-N	C(Cc1ccc(cc1)c2ccccc2)C3=NNCCC3	Basic_Scaffold	4
FLZKTHGXZQJKDZ-UHFFFAOYSA-N	C1N(C(=Nc2ccccc12)c3ccccc3)c4ccccc4	Basic_Scaffold	4
SSPJZDAGDSPDMP-UHFFFAOYSA-N	C(Nc1ccc2oc(nc2c1)c3ccccc3)c4ccccc4	Basic_Scaffold	4
IZNQCLXCNKAUBA-UHFFFAOYSA-N	C(Nc1nccs1)C2=Cc3ccccc3SN2	Basic_Scaffold	4
JKSGBCQEHZWHHL-UHFFFAOYSA-N	C(Cc1ccccc1)Oc2ccccc2	Basic_Scaffold	4
VXXWUFTTXOZMTH-UHFFFAOYSA-N	C(CNc1ccccc1)CSC2=Nc3ccccc3CN2CCc4ccccn4	Basic_Scaffold	4
OTPBDKCVEXFCKT-UHFFFAOYSA-N	C(Cc1ccc(cc1)c2ccccc2)Cc3oc(nn3)c4ccccc4	Basic_Scaffold	4
QOTIRGZBRVOEQC-URLQWDBASA-N	C1Oc2cc3C[C@H]4COC[C@@H]4[C@H](c5ccccc5)c3cc2O1	Basic_Scaffold	4
RDOWQOVWAKBXER-RVDMUPIBSA-N	C1OC(=C/C/1=C\c2ccccc2)c3ccccc3	Basic_Scaffold	4
GLXBSDPIAUUELR-VCHYOVAHSA-N	C(N\N=C\c1ccccc1)C2=CNc3ccccc3S2	Basic_Scaffold	4
PBKXKBHFBYRDCN-UHFFFAOYSA-N	C(CSc1nc(Nc2ccccc2)cc(n1)c3ccccc3)NN4Cc5ccccc5N=C4COc6ccccc6	Basic_Scaffold	4
VEDUXTAXRAJWBS-UHFFFAOYSA-N	C1SSC(=C1c2ccccc2)c3ccccc3	Basic_Scaffold	4
AKTLPLUHXZLNGZ-UHFFFAOYSA-N	C1NN2C(=CCN=C2S1)Nc3ccc(SNc4nccs4)cc3	Basic_Scaffold	4
BBNALMCQHGIUQK-UHFFFAOYSA-N	C(N1CCN(CC1)c2ccccc2)c3cc4ccccc4n3Cc5ccccc5	Basic_Scaffold	4
MGGSCXDDWPYCDW-UHFFFAOYSA-N	C(Nc1ccccc1)c2ccccc2Nc3ccccc3	Basic_Scaffold	4
APKPCVFVRZZOJC-UHFFFAOYSA-N	C(Cc1ccc2OCCOc2c1)C3=NNCCC3	Basic_Scaffold	4
BXYPREGYYRTTRL-OWOJBTEDSA-N	C(C\C=C\CCc1ccccc1)Cc2ccccc2	Basic_Scaffold	4
OHKABMPGPPWDHJ-RAXLEYEMSA-N	C1Nc2ccccc2/C/1=C\c3ccccc3	Basic_Scaffold	4
MGNZXYYWBUKAII-UHFFFAOYSA-N	C1CC=CC=C1	Basic_Scaffold	4
KGVXMHDNBGTQLQ-UHFFFAOYSA-N	C1Oc2ccc(cc2O1)C(C3CN(N=C3)c4ccccc4)N5CCN(CC5)c6ccccc6	Basic_Scaffold	4
CGNQTQNITGNCII-AWEZNQCLSA-N	C(Nc1nc2ccccc2s1)[C@@H]3CCCN3Sc4ccccc4	Basic_Scaffold	4
GETWSWURHZMMTR-HTXNQAPBSA-N	C(COc1ccccc1)N\N=C/2\SCCN2c3ccccc3	Basic_Scaffold	4
MDYZPBBOYMQWLZ-FQEVSTJZSA-N	C(Cc1ccc(cc1)c2ccnn2c3ccccc3)OC[C@@H]4CCCN4	Basic_Scaffold	4
GMZYXFZVRQVEIN-YRNVUSSQSA-N	C1C\C(=C/c2ccc3OCCc3c2)\CO1	Basic_Scaffold	4
JTHWQZAWQNGKLN-UHFFFAOYSA-N	C1C=C(NN1c2ccccc2)C(Nc3cccnc3)C4CN(N=C4)c5ccccc5	Basic_Scaffold	4
OHKABMPGPPWDHJ-UHFFFAOYSA-N	C1Nc2ccccc2C1=Cc3ccccc3	Basic_Scaffold	4
RKJRJDFGQJEQSU-UHFFFAOYSA-N	C1Oc2ccccc2C=C1C=N\N=C\3/NC=CS3	Basic_Scaffold	4
TZGQRNCWGBGNCJ-UHFFFAOYSA-N	C1Cc2c([nH]c3ccccc23)C4=Nc5ccccc5CN14	Basic_Scaffold	4
PDXWZVCSMACOHD-UHFFFAOYSA-N	C(N1CCCC1)N2CN(C(=N2)c3ccncc3)c4ccccc4	Basic_Scaffold	4
PPECHWOSZNAKGS-UHFFFAOYSA-N	C(N1CCN(Cc2cc3ccccc3n2Cc4ccccc4)CC1)c5cnccn5	Basic_Scaffold	4
DQAUMPFWYRHZFD-CZIZESTLSA-N	C(COc1ccccc1)N\N=C/2\SCCN2Cc3ccccc3	Basic_Scaffold	4
YHQQYYLVBIWWFR-UHFFFAOYSA-N	C1CC2=C(Cc3ccccc3C2)O1	Basic_Scaffold	4
ZEFQFGQQPCXPSQ-UHFFFAOYSA-N	C1OCc2cc(Sc3nccs3)ccc12	Basic_Scaffold	4
VUYWLTYPCABQHB-UHFFFAOYSA-N	C1CCN(CC1)C(C2CN(N=C2)c3ccccc3)c4ccc5OCOc5c4	Basic_Scaffold	4
YEBFRQXYAQWFOP-DEOSSOPVSA-N	C(COC[C@@H]1CCCCO1)NC=CCCOCCc2ccc3ccccc3c2	Basic_Scaffold	4
AWUBDBIMZIWRRN-UHFFFAOYSA-N	C(C1=NNCC=C1)c2ccc(Cc3ccccc3)[nH]2	Basic_Scaffold	4
XVYRCRARKMRATB-JXMROGBWSA-N	C(\C=C\c1ccccc1)c2cnc(s2)c3ccccc3	Basic_Scaffold	4
GOGFOHQTYMKLEA-KCHLEUMXSA-N	C(CCO[C@@H](COCCc1ccc2ccccc2c1)[C@H]3OCC=C3)COC[C@@H]4CCCCO4	Basic_Scaffold	4
DMNZPTSMMMFQSX-UHFFFAOYSA-N	C(Nc1ccnn1c2ccccc2)c3cn[nH]c3	Basic_Scaffold	4
LVKWLEWJSUVNMA-CWTOASCOSA-N	C(O[C@@H]1CCCO[C@H]1O[C@@H]2Cc3ccccc3O[C@@H]2c4ccccc4)c5ccccc5	Basic_Scaffold	4
IBNOJXLFNMWWBZ-UHFFFAOYSA-N	C(C=CC1=Cc2c(OC1)ccc3ccccc23)c4ccccc4	Basic_Scaffold	4
QTZOZOXTFKTAFR-UHFFFAOYSA-N	C1OCC(=C1)c2cc3ccccc3s2	Basic_Scaffold	4
NUMJLSKGHXYIQG-UHFFFAOYSA-N	C(Oc1ccccc1)c2c3CCCCc3sc2c4ccccc4	Basic_Scaffold	4
RVESBMPBNBEODJ-UHFFFAOYSA-N	C(CN1CCC=N1)Oc2ncnc3c2cnn3c4ccccc4	Basic_Scaffold	4
DVTAIHCIFKJDDS-UHFFFAOYSA-N	C1Oc2ccc(cc2O1)c3c4COCc4cc5cc6OCOc6cc35	Basic_Scaffold	4
RYKTUHDADUZJHT-UHFFFAOYSA-N	C(CSC1=Nc2ccccc2CN1CCc3ccccn3)Nc4ccccc4	Basic_Scaffold	4
HHRYAYQHJWPGAL-BUHFOSPRSA-N	C(Nc1ccc(OP(Oc2ccc(\C=C\c3ccccc3)cc2)N4CCCC4)cc1)c5ccccc5	Basic_Scaffold	4
VPSQQUJHJAGFIF-ZDUSSCGKSA-N	C(Cc1ccccc1)OC[C@@H]2CCCN2	Basic_Scaffold	4
OGRNRZSKSLVJGW-LDADJPATSA-N	C(Cc1ccccc1)N2CS\C(=C\c3c[nH]c4ccccc34)\C2	Basic_Scaffold	4
WWDDYTQGTTVMPM-UHFFFAOYSA-N	C(CCOCCCN1CCN(CCOCCc2cn(Cc3ccccc3)c4ccccc24)CC1)CNCc5ccccc5	Basic_Scaffold	4
PYQUUWYPBIVXDB-UHFFFAOYSA-O	C(Oc1ccc2N=C3N(CCc4c3[nH]c5ccccc45)Cc2c1)c6[nH+]onc6c7ccccc7	Basic_Scaffold	4
WRQNDUKBOLEXSV-UHFFFAOYSA-N	C(N1CC=CC(=N1)n2cccn2)c3ccccc3	Basic_Scaffold	4
IBNOJXLFNMWWBZ-UXBLZVDNSA-N	C(\C=C\C1=Cc2c(OC1)ccc3ccccc23)c4ccccc4	Basic_Scaffold	4
VBAATRZZDUTPOI-QMVMUTFZSA-M	C(CN1CCN2CCN3CCS[98Tc]123)NCCc4ccc(OCc5cc(c6ccccc6)n(n5)c7ccccc7)cc4	Basic_Scaffold	4
YGVYHUGLHHFGNN-UHFFFAOYSA-N	C1CC(=C1c2ccccc2)c3ccccc3	Basic_Scaffold	4
JHMDHUVUYXFCSD-UHFFFAOYSA-N	C(CN1CCNCC1)NCc2ccccc2Nc3ccccc3	Basic_Scaffold	4
HRDRGGPMXIUAQM-UHFFFAOYSA-N	C(CSC1=Nc2ccccc2CN1CCc3ccccn3)NNCc4ccccc4	Basic_Scaffold	4
AAHVARUCJJERCH-UHFFFAOYSA-N	C(NNCNc1ccccc1)Nc2ccccc2	Basic_Scaffold	4
ZKBKILFVHASSQH-RQZCQDPDSA-N	C1N(\N=C\c2ccccc2)N=Nc3c1sc4ncccc34	Basic_Scaffold	4
FZTDHMONBBIRLF-POHAHGRESA-N	C1N=CN/C/1=C\c2ccccc2	Basic_Scaffold	4
BRAIRACINOYQDH-UHFFFAOYSA-N	C(CCc1ccc2OCCc2c1)CC3CC3	Basic_Scaffold	4
HYQYUTGSPYVHAH-UHFFFAOYSA-N	C(NNCc1cc(c2ccccc2)n(n1)c3ccccc3)c4ccccc4	Basic_Scaffold	4
RCWFKWXWKFQTRN-UHFFFAOYSA-N	C(Nc1ccnn1c2ccccc2)C=C(NC3=CNN(C3)c4ccccc4)Nc5ccccc5	Basic_Scaffold	4
QOLIPNRNLBQTAU-HNNXBMFYSA-N	C1Cc2ccccc2O[C@@H]1c3ccccc3	Basic_Scaffold	4
XWXWNSJURWNUAE-UHFFFAOYSA-N	C(c1ccccc1)c2cc(Cc3nccs3)c4cccccc24	Basic_Scaffold	4
FORCYVPYVURDEJ-UHFFFAOYSA-N	C1COc2ccc3C=CCOc3c2C1	Basic_Scaffold	4
UUUXBZSYSZXYFB-UHFFFAOYSA-N	C1C=C(CC=C1Nc2ccccc2)Nc3ccccc3	Basic_Scaffold	4
GJCOSYZMQJWQCA-UHFFFAOYSA-N	C1c2ccccc2Oc3ccccc13	Basic_Scaffold	4
FJESFADGAPORIH-UHFFFAOYSA-N	C1CS\C(=N/N=CC2=Cc3ccccc3OC2)\N1	Basic_Scaffold	4
AYYGDHAILGUSIQ-UHFFFAOYSA-N	C(N1CCN(CC1)c2ccccc2)c3ccc4ccccc4n3	Basic_Scaffold	4
UVPQWWJBFBXCKT-HZEGPAAWSA-N	C(OCc1ccccc1)C2=CC[C@@H]3C=CO[C@@H](O[C@H]4CCCCO4)[C@H]23	Basic_Scaffold	4
SRSYFQGKNNEFPH-UHFFFAOYSA-N	C(Cn1cnc(c2ccccc2)c1c3ccccc3)N4CCNCC4	Basic_Scaffold	4
ANVQGHPFUNSAPE-UHFFFAOYSA-N	C(c1ccccn1)c2cc3ccccc3[nH]2	Basic_Scaffold	4
FOJRAQYVANBIQG-UHFFFAOYSA-N	C1NC=C(C=C1)C#Cc2ccccc2	Basic_Scaffold	4
SLZIEOCKYMPBMQ-UHFFFAOYSA-N	C(N1CC=C(C=N1)c2ccccc2)c3ccccc3	Basic_Scaffold	4
WAVLNVJDOHPUOU-JXMROGBWSA-N	C(NSc1ccccc1)Nc2ccc(C\C=C\c3ccccc3)cc2	Basic_Scaffold	4
KUQRRKPZTVGSFK-UHFFFAOYSA-N	C(NCc1nc2ccccc2[nH]1)c3ccc4ccccc4n3	Basic_Scaffold	4
FXRUGKWUKFCSFT-UHFFFAOYSA-N	C(CNc1ccnn1c2ccccc2)NCc3ccccc3	Basic_Scaffold	4
LVVKMPICJBZUHT-PHEQNACWSA-N	C(c1ccncc1)n2nc(\C=C\c3ccccc3)cc2\C=C\c4ccccc4	Basic_Scaffold	4
YACKFIJLEUWKIL-UHFFFAOYSA-N	C1CC(=NN1)n2cnc3ccccc23	Basic_Scaffold	4
LQGYBSQVCGIZRJ-PMERELPUSA-N	C(COC[C@@H]1CCCCO1)NC=C(CCOCCc2ccc3ccccc3c2)SSCc4ccccc4	Basic_Scaffold	4
ZBMBSDUVGUTGSO-KFAXLCQOSA-N	C(CCNCCc1cn(Cc2ccccc2)c3ccccc13)CNCCCCO[C@@H]4[C@H]5COC[C@@H]5[C@H](c6ccccc6)c7cc8OCOc8cc47	Basic_Scaffold	4
VNKDDNZYKUDQEO-JMIUGGIZSA-N	C(Oc1ccc(\C=C/2\CNCS2)cc1)c3cn(Cc4ccccc4)nn3	Basic_Scaffold	4
WPIDEBDZPDHWQL-UHFFFAOYSA-N	C(CN1Cc2ccccc2C1)Oc3ccnn3c4ccccc4	Basic_Scaffold	4
OGVQOJJABMNOIY-RCCKNPSSSA-N	C(N\N=C\c1ccccc1)c2ccc(CN3CCCCC3)cc2	Basic_Scaffold	4
JMTGSEUXBQAVPH-UHFFFAOYSA-N	c1ccc(cc1)s2nsc3ccccc23	Basic_Scaffold	4
NMHMXZFBPUOFDP-UHFFFAOYSA-N	C(CNc1ccccc1)CN2CNC(C2)(c3ccccc3)c4ccccc4	Basic_Scaffold	4
KIJMUUOBYJYEIU-UHFFFAOYSA-N	C(CN1CCNCC1)Nc2nc(c3ccccc3)c(s2)c4ccccc4	Basic_Scaffold	4
KOIKSAFNQLAGHS-PSLOPHFOSA-N	C(C\C=C\c1ccccc1)C\C=C\c2ccc(O[C@H]3CCCCO3)cc2	Basic_Scaffold	4
UQPWXXQKNGAOJI-RHYQMDGZSA-N	C1C[C@@H]2CCC[C@@H]2[C@H]3OCC[C@@H]3C1	Basic_Scaffold	4
BJAKSUWSXYMOIX-POHAHGRESA-N	C1NC\C(=C\c2ccccc2)\S1	Basic_Scaffold	4
XEVDSPQSOZLKEZ-UHFFFAOYSA-N	C(c1cocc1)c2ccccc2	Basic_Scaffold	4
DVMHQPCTETXKMZ-GRSHGNNSSA-N	C(Oc1ccc(\C=C/2\CNCS2)cc1)c3cn(nn3)c4ccccc4	Basic_Scaffold	4
[truncated: 2,211 more rows]
