# Supplementary material for: “Molecular Anatomy”: a new multi-dimensional hierarchical scaffold analysis tool
Source: J Cheminform. 2021 Jul 23;13:54. doi: 10.1186/s13321-021-00526-y (PMC8299179; doi:10.1186/s13321-021-00526-y)
Supplement: Supplementary file 5 — Additional file 5: Table S4. List of parent–child relationships between the nine molecular frameworks of molecules listed in Table S2. [file 13321_2021_526_MOESM5_ESM.txt]

Parent	Child	Edge_Att
CXULESWTJMNWGC-UHFFFAOYSA-N	CWGFCMHLMRNDRV-UHFFFAOYSA-N	MOL > AS
CWGFCMHLMRNDRV-UHFFFAOYSA-N	MZXZEMVDWNCXCU-UHFFFAOYSA-N	AS > AF
MZXZEMVDWNCXCU-UHFFFAOYSA-N	CIQOUQXIQUYWIC-UHFFFAOYSA-N	AF > AW
CWGFCMHLMRNDRV-UHFFFAOYSA-N	CWGFCMHLMRNDRV-UHFFFAOYSA-N	AS > DS
MZXZEMVDWNCXCU-UHFFFAOYSA-N	MZXZEMVDWNCXCU-UHFFFAOYSA-N	AF > DF
CIQOUQXIQUYWIC-UHFFFAOYSA-N	CIQOUQXIQUYWIC-UHFFFAOYSA-N	AW > DW
SEOLPERUYVBGEQ-UHFFFAOYSA-N	UPPVXKJSRFTPNF-UHFFFAOYSA-N	MOL > AS
UPPVXKJSRFTPNF-UHFFFAOYSA-N	YAIAPSYPRXRZLO-UHFFFAOYSA-N	AS > AF
YAIAPSYPRXRZLO-UHFFFAOYSA-N	ROTODRQKYXKAAE-UHFFFAOYSA-N	AF > AW
IDCXLYCLPHRSAZ-UHFFFAOYSA-N	XBINOVBNAGGKHM-UHFFFAOYSA-N	DS > DF
XBINOVBNAGGKHM-UHFFFAOYSA-N	XDDVPYUEAYKJAG-UHFFFAOYSA-N	DF > DW
UPPVXKJSRFTPNF-UHFFFAOYSA-N	IDCXLYCLPHRSAZ-UHFFFAOYSA-N	AS > DS
IDCXLYCLPHRSAZ-UHFFFAOYSA-N	IDCXLYCLPHRSAZ-UHFFFAOYSA-N	DS > BS
YAIAPSYPRXRZLO-UHFFFAOYSA-N	XBINOVBNAGGKHM-UHFFFAOYSA-N	AF > DF
XBINOVBNAGGKHM-UHFFFAOYSA-N	XBINOVBNAGGKHM-UHFFFAOYSA-N	DF > BF
ROTODRQKYXKAAE-UHFFFAOYSA-N	XDDVPYUEAYKJAG-UHFFFAOYSA-N	AW > DW
XDDVPYUEAYKJAG-UHFFFAOYSA-N	XDDVPYUEAYKJAG-UHFFFAOYSA-N	DW >BW
IWYSIRLFOMZCSF-UHFFFAOYSA-N	FYDNAESVNQFJSQ-UHFFFAOYSA-N	MOL > AS
FYDNAESVNQFJSQ-UHFFFAOYSA-N	QSSHVTMCVPPCDR-UHFFFAOYSA-N	AS > AF
QSSHVTMCVPPCDR-UHFFFAOYSA-N	RRPXJELMWKAFMN-UHFFFAOYSA-N	AF > AW
NMHMXZFBPUOFDP-UHFFFAOYSA-N	QJZRUTBGXWHIFM-UHFFFAOYSA-N	BS > BF
QJZRUTBGXWHIFM-UHFFFAOYSA-N	HZSUWJDKGHJTBF-UHFFFAOYSA-N	BF > BW
FYDNAESVNQFJSQ-UHFFFAOYSA-N	FYDNAESVNQFJSQ-UHFFFAOYSA-N	AS > DS
FYDNAESVNQFJSQ-UHFFFAOYSA-N	NMHMXZFBPUOFDP-UHFFFAOYSA-N	DS > BS
QSSHVTMCVPPCDR-UHFFFAOYSA-N	QSSHVTMCVPPCDR-UHFFFAOYSA-N	AF > DF
QSSHVTMCVPPCDR-UHFFFAOYSA-N	QJZRUTBGXWHIFM-UHFFFAOYSA-N	DF > BF
RRPXJELMWKAFMN-UHFFFAOYSA-N	RRPXJELMWKAFMN-UHFFFAOYSA-N	AW > DW
RRPXJELMWKAFMN-UHFFFAOYSA-N	HZSUWJDKGHJTBF-UHFFFAOYSA-N	DW >BW
VYDBTNADENXYSN-UHFFFAOYSA-N	YSJQREKMAOJAEH-UHFFFAOYSA-N	MOL > AS
YSJQREKMAOJAEH-UHFFFAOYSA-N	MMOBYMZJWCDTRF-UHFFFAOYSA-N	AS > AF
MMOBYMZJWCDTRF-UHFFFAOYSA-N	URVHMSAKYNLIAI-UHFFFAOYSA-N	AF > AW
ZTDMSJZIQOUYBC-UHFFFAOYSA-N	YZZPEIKFDIIYFC-UHFFFAOYSA-N	DS > DF
YZZPEIKFDIIYFC-UHFFFAOYSA-N	JISXAQMLAMDCBH-UHFFFAOYSA-N	DF > DW
PQYIXRHVASJRJX-UHFFFAOYSA-N	NRSWUWPXPGXPIY-UHFFFAOYSA-N	BS > BF
NRSWUWPXPGXPIY-UHFFFAOYSA-N	RDJSMZIQIGBCCT-UHFFFAOYSA-N	BF > BW
YSJQREKMAOJAEH-UHFFFAOYSA-N	ZTDMSJZIQOUYBC-UHFFFAOYSA-N	AS > DS
ZTDMSJZIQOUYBC-UHFFFAOYSA-N	PQYIXRHVASJRJX-UHFFFAOYSA-N	DS > BS
MMOBYMZJWCDTRF-UHFFFAOYSA-N	YZZPEIKFDIIYFC-UHFFFAOYSA-N	AF > DF
YZZPEIKFDIIYFC-UHFFFAOYSA-N	NRSWUWPXPGXPIY-UHFFFAOYSA-N	DF > BF
URVHMSAKYNLIAI-UHFFFAOYSA-N	JISXAQMLAMDCBH-UHFFFAOYSA-N	AW > DW
JISXAQMLAMDCBH-UHFFFAOYSA-N	RDJSMZIQIGBCCT-UHFFFAOYSA-N	DW >BW
AEUZPURMUGHSJT-UHFFFAOYSA-N	CWGFCMHLMRNDRV-UHFFFAOYSA-N	MOL > AS
NGZCUAPCJNBUEU-UHFFFAOYSA-N	CIBHYXOIDMJEHH-UHFFFAOYSA-N	MOL > AS
CIBHYXOIDMJEHH-UHFFFAOYSA-N	QTJUFZXOCLQOTH-UHFFFAOYSA-N	AS > AF
QTJUFZXOCLQOTH-UHFFFAOYSA-N	YWCGGILQEYDJLQ-UHFFFAOYSA-N	AF > AW
HFTSMDCLUKZGKT-UHFFFAOYSA-N	QJZRUTBGXWHIFM-UHFFFAOYSA-N	BS > BF
CIBHYXOIDMJEHH-UHFFFAOYSA-N	CIBHYXOIDMJEHH-UHFFFAOYSA-N	AS > DS
CIBHYXOIDMJEHH-UHFFFAOYSA-N	HFTSMDCLUKZGKT-UHFFFAOYSA-N	DS > BS
QTJUFZXOCLQOTH-UHFFFAOYSA-N	QTJUFZXOCLQOTH-UHFFFAOYSA-N	AF > DF
QTJUFZXOCLQOTH-UHFFFAOYSA-N	QJZRUTBGXWHIFM-UHFFFAOYSA-N	DF > BF
YWCGGILQEYDJLQ-UHFFFAOYSA-N	YWCGGILQEYDJLQ-UHFFFAOYSA-N	AW > DW
YWCGGILQEYDJLQ-UHFFFAOYSA-N	HZSUWJDKGHJTBF-UHFFFAOYSA-N	DW >BW
CVMUUPNNEPVQCL-UHFFFAOYSA-N	SJOYKPHEJAAHGW-UHFFFAOYSA-N	MOL > AS
SJOYKPHEJAAHGW-UHFFFAOYSA-N	XJBFGPYRRFMKGE-UHFFFAOYSA-N	AS > AF
XJBFGPYRRFMKGE-UHFFFAOYSA-N	AHDBFOWTDUBZJM-UHFFFAOYSA-N	AF > AW
ZDDMUQNBZSUXID-UHFFFAOYSA-N	LYPBLYTZDWBADB-UHFFFAOYSA-N	DS > DF
LYPBLYTZDWBADB-UHFFFAOYSA-N	JQXCJNLLYVYADG-UHFFFAOYSA-N	DF > DW
ACXCRVBPPZEWJE-UHFFFAOYSA-N	VBOMXPURCSNBIQ-UHFFFAOYSA-N	BS > BF
VBOMXPURCSNBIQ-UHFFFAOYSA-N	PBDCMJIIKWPFFY-UHFFFAOYSA-N	BF > BW
SJOYKPHEJAAHGW-UHFFFAOYSA-N	ZDDMUQNBZSUXID-UHFFFAOYSA-N	AS > DS
ZDDMUQNBZSUXID-UHFFFAOYSA-N	ACXCRVBPPZEWJE-UHFFFAOYSA-N	DS > BS
XJBFGPYRRFMKGE-UHFFFAOYSA-N	LYPBLYTZDWBADB-UHFFFAOYSA-N	AF > DF
LYPBLYTZDWBADB-UHFFFAOYSA-N	VBOMXPURCSNBIQ-UHFFFAOYSA-N	DF > BF
AHDBFOWTDUBZJM-UHFFFAOYSA-N	JQXCJNLLYVYADG-UHFFFAOYSA-N	AW > DW
JQXCJNLLYVYADG-UHFFFAOYSA-N	PBDCMJIIKWPFFY-UHFFFAOYSA-N	DW >BW
WIABGRDVOBDKBC-UHFFFAOYSA-N	DCLLMQOORPZMBM-UHFFFAOYSA-N	MOL > AS
DCLLMQOORPZMBM-UHFFFAOYSA-N	ZDCYRRNVFZZQLA-UHFFFAOYSA-N	AS > AF
ZDCYRRNVFZZQLA-UHFFFAOYSA-N	IJFUUAQHALIOHT-UHFFFAOYSA-N	AF > AW
DCLLMQOORPZMBM-UHFFFAOYSA-N	CIBHYXOIDMJEHH-UHFFFAOYSA-N	AS > DS
ZDCYRRNVFZZQLA-UHFFFAOYSA-N	QTJUFZXOCLQOTH-UHFFFAOYSA-N	AF > DF
IJFUUAQHALIOHT-UHFFFAOYSA-N	YWCGGILQEYDJLQ-UHFFFAOYSA-N	AW > DW
SZQLJRUPQGEKLC-UHFFFAOYSA-N	LRPXSQXHCBZVJE-UHFFFAOYSA-N	MOL > AS
LRPXSQXHCBZVJE-UHFFFAOYSA-N	UXBQWLWEMKXMCO-UHFFFAOYSA-N	AS > AF
UXBQWLWEMKXMCO-UHFFFAOYSA-N	GLPCPVIHQKXCQU-UHFFFAOYSA-N	AF > AW
INXMOYLZSTUBBF-UHFFFAOYSA-N	RAQMQRROXUZNQZ-UHFFFAOYSA-N	DS > DF
RAQMQRROXUZNQZ-UHFFFAOYSA-N	OFEXKFLZBGKZPR-UHFFFAOYSA-N	DF > DW
ANVQGHPFUNSAPE-UHFFFAOYSA-N	QAUQHTFRJMMRFK-UHFFFAOYSA-N	BS > BF
QAUQHTFRJMMRFK-UHFFFAOYSA-N	XZBRWXZCNFGWHM-UHFFFAOYSA-N	BF > BW
LRPXSQXHCBZVJE-UHFFFAOYSA-N	INXMOYLZSTUBBF-UHFFFAOYSA-N	AS > DS
INXMOYLZSTUBBF-UHFFFAOYSA-N	ANVQGHPFUNSAPE-UHFFFAOYSA-N	DS > BS
UXBQWLWEMKXMCO-UHFFFAOYSA-N	RAQMQRROXUZNQZ-UHFFFAOYSA-N	AF > DF
RAQMQRROXUZNQZ-UHFFFAOYSA-N	QAUQHTFRJMMRFK-UHFFFAOYSA-N	DF > BF
GLPCPVIHQKXCQU-UHFFFAOYSA-N	OFEXKFLZBGKZPR-UHFFFAOYSA-N	AW > DW
OFEXKFLZBGKZPR-UHFFFAOYSA-N	XZBRWXZCNFGWHM-UHFFFAOYSA-N	DW >BW
LIUNJVOSPPFGRN-UHFFFAOYSA-N	XUIJZBCRKSUREG-UHFFFAOYSA-N	MOL > AS
XUIJZBCRKSUREG-UHFFFAOYSA-N	BATVNZQAYKULNG-UHFFFAOYSA-N	AS > AF
BATVNZQAYKULNG-UHFFFAOYSA-N	LUUKASHRPHGFSJ-UHFFFAOYSA-N	AF > AW
XUIJZBCRKSUREG-UHFFFAOYSA-N	IDCXLYCLPHRSAZ-UHFFFAOYSA-N	AS > DS
BATVNZQAYKULNG-UHFFFAOYSA-N	XBINOVBNAGGKHM-UHFFFAOYSA-N	AF > DF
LUUKASHRPHGFSJ-UHFFFAOYSA-N	XDDVPYUEAYKJAG-UHFFFAOYSA-N	AW > DW
HVUCORFBPMYYOL-IEOVAKBOSA-M	LNMUBFOHPNPHAY-UHFFFAOYSA-N	MOL > AS
LNMUBFOHPNPHAY-UHFFFAOYSA-N	PSUMKEMMVGAYIC-UHFFFAOYSA-N	AS > AF
PSUMKEMMVGAYIC-UHFFFAOYSA-N	BNCSJSGEMMOJAM-UHFFFAOYSA-N	AF > AW
APLYXBGBLPACES-UHFFFAOYSA-N	ZSDIWUJMQPZWQT-UHFFFAOYSA-N	DS > DF
ZSDIWUJMQPZWQT-UHFFFAOYSA-N	WLPVXVFHJADZSE-UHFFFAOYSA-N	DF > DW
IZNQCLXCNKAUBA-UHFFFAOYSA-N	GWRSHCASULVZGB-UHFFFAOYSA-N	BS > BF
GWRSHCASULVZGB-UHFFFAOYSA-N	RRWRVNAZMSRQMV-UHFFFAOYSA-N	BF > BW
LNMUBFOHPNPHAY-UHFFFAOYSA-N	APLYXBGBLPACES-UHFFFAOYSA-N	AS > DS
APLYXBGBLPACES-UHFFFAOYSA-N	IZNQCLXCNKAUBA-UHFFFAOYSA-N	DS > BS
PSUMKEMMVGAYIC-UHFFFAOYSA-N	ZSDIWUJMQPZWQT-UHFFFAOYSA-N	AF > DF
ZSDIWUJMQPZWQT-UHFFFAOYSA-N	GWRSHCASULVZGB-UHFFFAOYSA-N	DF > BF
BNCSJSGEMMOJAM-UHFFFAOYSA-N	WLPVXVFHJADZSE-UHFFFAOYSA-N	AW > DW
WLPVXVFHJADZSE-UHFFFAOYSA-N	RRWRVNAZMSRQMV-UHFFFAOYSA-N	DW >BW
YLFBPUKBMRJHLM-UHFFFAOYSA-N	HFTQQSCEXQTGNI-UHFFFAOYSA-N	MOL > AS
HFTQQSCEXQTGNI-UHFFFAOYSA-N	TVVMMWHELHZBDT-UHFFFAOYSA-N	AS > AF
TVVMMWHELHZBDT-UHFFFAOYSA-N	XFTBKNXYSSNWEK-UHFFFAOYSA-N	AF > AW
JNZXFLAEEPPCSN-UHFFFAOYSA-N	XBINOVBNAGGKHM-UHFFFAOYSA-N	DS > DF
HFTQQSCEXQTGNI-UHFFFAOYSA-N	JNZXFLAEEPPCSN-UHFFFAOYSA-N	AS > DS
JNZXFLAEEPPCSN-UHFFFAOYSA-N	JNZXFLAEEPPCSN-UHFFFAOYSA-N	DS > BS
TVVMMWHELHZBDT-UHFFFAOYSA-N	XBINOVBNAGGKHM-UHFFFAOYSA-N	AF > DF
XFTBKNXYSSNWEK-UHFFFAOYSA-N	XDDVPYUEAYKJAG-UHFFFAOYSA-N	AW > DW
ZZMJXWXXMAAPLI-UHFFFAOYSA-N	FZTOIOYDPXSQDM-UHFFFAOYSA-N	MOL > AS
FZTOIOYDPXSQDM-UHFFFAOYSA-N	JPKJTLYVSMFMLP-UHFFFAOYSA-N	AS > AF
JPKJTLYVSMFMLP-UHFFFAOYSA-N	DWJLFZJGQUHKKP-UHFFFAOYSA-N	AF > AW
OQYNUZDJQMOTFA-UHFFFAOYSA-N	RTBDRLYNZOJMMV-UHFFFAOYSA-N	DS > DF
RTBDRLYNZOJMMV-UHFFFAOYSA-N	XDDVPYUEAYKJAG-UHFFFAOYSA-N	DF > DW
FZTOIOYDPXSQDM-UHFFFAOYSA-N	OQYNUZDJQMOTFA-UHFFFAOYSA-N	AS > DS
OQYNUZDJQMOTFA-UHFFFAOYSA-N	OQYNUZDJQMOTFA-UHFFFAOYSA-N	DS > BS
JPKJTLYVSMFMLP-UHFFFAOYSA-N	RTBDRLYNZOJMMV-UHFFFAOYSA-N	AF > DF
RTBDRLYNZOJMMV-UHFFFAOYSA-N	RTBDRLYNZOJMMV-UHFFFAOYSA-N	DF > BF
DWJLFZJGQUHKKP-UHFFFAOYSA-N	XDDVPYUEAYKJAG-UHFFFAOYSA-N	AW > DW
UEHUAZSKQBFLTL-UHFFFAOYSA-N	OOBUMGXGIDIWFF-UHFFFAOYSA-N	MOL > AS
OOBUMGXGIDIWFF-UHFFFAOYSA-N	ZUPNALWWHBINJL-UHFFFAOYSA-N	AS > AF
ZUPNALWWHBINJL-UHFFFAOYSA-N	BNBIIRFJPODYEX-UHFFFAOYSA-N	AF > AW
RYKTUHDADUZJHT-UHFFFAOYSA-N	DRGUOWULRVKCQA-UHFFFAOYSA-N	BS > BF
DRGUOWULRVKCQA-UHFFFAOYSA-N	YOUUAGLMIDJAAJ-UHFFFAOYSA-N	BF > BW
OOBUMGXGIDIWFF-UHFFFAOYSA-N	OOBUMGXGIDIWFF-UHFFFAOYSA-N	AS > DS
OOBUMGXGIDIWFF-UHFFFAOYSA-N	RYKTUHDADUZJHT-UHFFFAOYSA-N	DS > BS
ZUPNALWWHBINJL-UHFFFAOYSA-N	ZUPNALWWHBINJL-UHFFFAOYSA-N	AF > DF
ZUPNALWWHBINJL-UHFFFAOYSA-N	DRGUOWULRVKCQA-UHFFFAOYSA-N	DF > BF
BNBIIRFJPODYEX-UHFFFAOYSA-N	BNBIIRFJPODYEX-UHFFFAOYSA-N	AW > DW
BNBIIRFJPODYEX-UHFFFAOYSA-N	YOUUAGLMIDJAAJ-UHFFFAOYSA-N	DW >BW
ZACWGPMSIRFUMQ-SFGLVEFQSA-N	FFFDQFKUFUGBTJ-DMGWNJAXSA-N	MOL > AS
FFFDQFKUFUGBTJ-DMGWNJAXSA-N	PSYGJWDKIGJBHU-YATCGRJWSA-N	AS > AF
PSYGJWDKIGJBHU-YATCGRJWSA-N	OTNPUFHVIGUCTC-UHFFFAOYSA-N	AF > AW
RWRDLPDLKQPQOW-UHFFFAOYSA-N	RGSFGYAAUTVSQA-UHFFFAOYSA-N	DS > DF
RGSFGYAAUTVSQA-UHFFFAOYSA-N	RGSFGYAAUTVSQA-UHFFFAOYSA-N	DF > DW
FFFDQFKUFUGBTJ-DMGWNJAXSA-N	RWRDLPDLKQPQOW-UHFFFAOYSA-N	AS > DS
RWRDLPDLKQPQOW-UHFFFAOYSA-N	RWRDLPDLKQPQOW-UHFFFAOYSA-N	DS > BS
PSYGJWDKIGJBHU-YATCGRJWSA-N	RGSFGYAAUTVSQA-UHFFFAOYSA-N	AF > DF
OTNPUFHVIGUCTC-UHFFFAOYSA-N	RGSFGYAAUTVSQA-UHFFFAOYSA-N	AW > DW
YNMXZGHQHZPKPB-UHFFFAOYSA-N	PRPGUCHRZXFYDI-UHFFFAOYSA-N	MOL > AS
PRPGUCHRZXFYDI-UHFFFAOYSA-N	SADBRATXTRCYQG-UHFFFAOYSA-N	AS > AF
SADBRATXTRCYQG-UHFFFAOYSA-N	WWYHEJCZANXLLH-UHFFFAOYSA-N	AF > AW
PRPGUCHRZXFYDI-UHFFFAOYSA-N	OOBUMGXGIDIWFF-UHFFFAOYSA-N	AS > DS
SADBRATXTRCYQG-UHFFFAOYSA-N	ZUPNALWWHBINJL-UHFFFAOYSA-N	AF > DF
WWYHEJCZANXLLH-UHFFFAOYSA-N	BNBIIRFJPODYEX-UHFFFAOYSA-N	AW > DW
URWGMDYYACXDQE-UHFFFAOYSA-N	URWGMDYYACXDQE-UHFFFAOYSA-N	MOL > AS
URWGMDYYACXDQE-UHFFFAOYSA-N	AJJVITUWOHIDFI-UHFFFAOYSA-N	AS > AF
AJJVITUWOHIDFI-UHFFFAOYSA-N	XHSHYDOBFQONAF-UHFFFAOYSA-N	AF > AW
AKTLPLUHXZLNGZ-UHFFFAOYSA-N	MHSJJQLROIKQLT-UHFFFAOYSA-N	BS > BF
MHSJJQLROIKQLT-UHFFFAOYSA-N	SGJAOUNXCDVROD-UHFFFAOYSA-N	BF > BW
URWGMDYYACXDQE-UHFFFAOYSA-N	AKTLPLUHXZLNGZ-UHFFFAOYSA-N	DS > BS
AJJVITUWOHIDFI-UHFFFAOYSA-N	AJJVITUWOHIDFI-UHFFFAOYSA-N	AF > DF
AJJVITUWOHIDFI-UHFFFAOYSA-N	MHSJJQLROIKQLT-UHFFFAOYSA-N	DF > BF
XHSHYDOBFQONAF-UHFFFAOYSA-N	XHSHYDOBFQONAF-UHFFFAOYSA-N	AW > DW
XHSHYDOBFQONAF-UHFFFAOYSA-N	SGJAOUNXCDVROD-UHFFFAOYSA-N	DW >BW
JTMITOKKUMVWRT-UHFFFAOYSA-N	KQDSTCGQKCRSIM-UHFFFAOYSA-N	MOL > AS
KQDSTCGQKCRSIM-UHFFFAOYSA-N	MPQMPICVYBCNFL-UHFFFAOYSA-N	AS > AF
MPQMPICVYBCNFL-UHFFFAOYSA-N	DQOCSELIZMATRX-UHFFFAOYSA-N	AF > AW
ZZDIPNSMKJPHTR-UHFFFAOYSA-N	XBINOVBNAGGKHM-UHFFFAOYSA-N	DS > DF
KQDSTCGQKCRSIM-UHFFFAOYSA-N	ZZDIPNSMKJPHTR-UHFFFAOYSA-N	AS > DS
ZZDIPNSMKJPHTR-UHFFFAOYSA-N	ZZDIPNSMKJPHTR-UHFFFAOYSA-N	DS > BS
MPQMPICVYBCNFL-UHFFFAOYSA-N	XBINOVBNAGGKHM-UHFFFAOYSA-N	AF > DF
DQOCSELIZMATRX-UHFFFAOYSA-N	XDDVPYUEAYKJAG-UHFFFAOYSA-N	AW > DW
VMSLCPKYRPDHLN-NRFANRHFSA-N	HVBJXSCLOYBFBN-HWKANZROSA-N	MOL > AS
HVBJXSCLOYBFBN-HWKANZROSA-N	FOSJDUGROXOEDJ-FNORWQNLSA-N	AS > AF
FOSJDUGROXOEDJ-FNORWQNLSA-N	CWZXJFIQSYZWCC-UHFFFAOYSA-N	AF > AW
WQPDQJCBHQPNCZ-UHFFFAOYSA-N	OSBSXTGABLIDRX-UHFFFAOYSA-N	DS > DF
OSBSXTGABLIDRX-UHFFFAOYSA-N	UAEPNZWRGJTJPN-UHFFFAOYSA-N	DF > DW
MGNZXYYWBUKAII-UHFFFAOYSA-N	MGNZXYYWBUKAII-UHFFFAOYSA-N	BS > BF
MGNZXYYWBUKAII-UHFFFAOYSA-N	XDTMQSROBMDMFD-UHFFFAOYSA-N	BF > BW
HVBJXSCLOYBFBN-HWKANZROSA-N	WQPDQJCBHQPNCZ-UHFFFAOYSA-N	AS > DS
WQPDQJCBHQPNCZ-UHFFFAOYSA-N	MGNZXYYWBUKAII-UHFFFAOYSA-N	DS > BS
FOSJDUGROXOEDJ-FNORWQNLSA-N	OSBSXTGABLIDRX-UHFFFAOYSA-N	AF > DF
OSBSXTGABLIDRX-UHFFFAOYSA-N	MGNZXYYWBUKAII-UHFFFAOYSA-N	DF > BF
CWZXJFIQSYZWCC-UHFFFAOYSA-N	UAEPNZWRGJTJPN-UHFFFAOYSA-N	AW > DW
UAEPNZWRGJTJPN-UHFFFAOYSA-N	XDTMQSROBMDMFD-UHFFFAOYSA-N	DW >BW
OEROYCLIMCWHCA-FIFHTESVSA-N	CFWJQORJYNEVFA-KOEQRZSOSA-N	MOL > AS
CFWJQORJYNEVFA-KOEQRZSOSA-N	HOKRFKPCXXRXPZ-WUKNDPDISA-N	AS > AF
HOKRFKPCXXRXPZ-WUKNDPDISA-N	JFVQCLDQSKFHBX-UHFFFAOYSA-N	AF > AW
USQWTLRYGFXESA-XQNSMLJCSA-N	NHOBUCSVZYONPW-WUKNDPDISA-N	DS > DF
NHOBUCSVZYONPW-WUKNDPDISA-N	QMPQIUAQDKWXKF-UHFFFAOYSA-N	DF > DW
CFWJQORJYNEVFA-KOEQRZSOSA-N	USQWTLRYGFXESA-XQNSMLJCSA-N	AS > DS
USQWTLRYGFXESA-XQNSMLJCSA-N	USQWTLRYGFXESA-XQNSMLJCSA-N	DS > BS
HOKRFKPCXXRXPZ-WUKNDPDISA-N	NHOBUCSVZYONPW-WUKNDPDISA-N	AF > DF
NHOBUCSVZYONPW-WUKNDPDISA-N	NHOBUCSVZYONPW-WUKNDPDISA-N	DF > BF
JFVQCLDQSKFHBX-UHFFFAOYSA-N	QMPQIUAQDKWXKF-UHFFFAOYSA-N	AW > DW
QMPQIUAQDKWXKF-UHFFFAOYSA-N	QMPQIUAQDKWXKF-UHFFFAOYSA-N	DW >BW
RCXZCYBEONCORL-UHFFFAOYSA-N	RCXZCYBEONCORL-UHFFFAOYSA-N	MOL > AS
RCXZCYBEONCORL-UHFFFAOYSA-N	SNDMUUBQXBHZLR-UHFFFAOYSA-N	AS > AF
SNDMUUBQXBHZLR-UHFFFAOYSA-N	RKLYAVACWSXQDQ-UHFFFAOYSA-N	AF > AW
ZCXYLJSHXLJRFF-UHFFFAOYSA-N	SIDHPHQUVMJDRI-UHFFFAOYSA-N	DS > DF
SIDHPHQUVMJDRI-UHFFFAOYSA-N	KNYOWXWIXWNQRH-UHFFFAOYSA-N	DF > DW
YACKFIJLEUWKIL-UHFFFAOYSA-N	JKWYGQMPYAXTFW-UHFFFAOYSA-N	BS > BF
JKWYGQMPYAXTFW-UHFFFAOYSA-N	NZVHAKMSHHXXQI-UHFFFAOYSA-N	BF > BW
RCXZCYBEONCORL-UHFFFAOYSA-N	ZCXYLJSHXLJRFF-UHFFFAOYSA-N	AS > DS
ZCXYLJSHXLJRFF-UHFFFAOYSA-N	YACKFIJLEUWKIL-UHFFFAOYSA-N	DS > BS
SNDMUUBQXBHZLR-UHFFFAOYSA-N	SIDHPHQUVMJDRI-UHFFFAOYSA-N	AF > DF
SIDHPHQUVMJDRI-UHFFFAOYSA-N	JKWYGQMPYAXTFW-UHFFFAOYSA-N	DF > BF
RKLYAVACWSXQDQ-UHFFFAOYSA-N	KNYOWXWIXWNQRH-UHFFFAOYSA-N	AW > DW
KNYOWXWIXWNQRH-UHFFFAOYSA-N	NZVHAKMSHHXXQI-UHFFFAOYSA-N	DW >BW
ZFKBWSREWJOSSJ-UHFFFAOYSA-N	ALEQKJOHODTDTC-UHFFFAOYSA-N	MOL > AS
ALEQKJOHODTDTC-UHFFFAOYSA-N	BHOPRMHWYPVJPL-UHFFFAOYSA-N	AS > AF
BHOPRMHWYPVJPL-UHFFFAOYSA-N	UBGLIVPMNDOOTE-UHFFFAOYSA-N	AF > AW
KYNSBQPICQTCGU-UHFFFAOYSA-N	KEIFWROAQVVDBN-UHFFFAOYSA-N	DS > DF
KEIFWROAQVVDBN-UHFFFAOYSA-N	NNBZCPXTIHJBJL-UHFFFAOYSA-N	DF > DW
ALEQKJOHODTDTC-UHFFFAOYSA-N	KYNSBQPICQTCGU-UHFFFAOYSA-N	AS > DS
KYNSBQPICQTCGU-UHFFFAOYSA-N	KYNSBQPICQTCGU-UHFFFAOYSA-N	DS > BS
BHOPRMHWYPVJPL-UHFFFAOYSA-N	KEIFWROAQVVDBN-UHFFFAOYSA-N	AF > DF
KEIFWROAQVVDBN-UHFFFAOYSA-N	KEIFWROAQVVDBN-UHFFFAOYSA-N	DF > BF
UBGLIVPMNDOOTE-UHFFFAOYSA-N	NNBZCPXTIHJBJL-UHFFFAOYSA-N	AW > DW
NNBZCPXTIHJBJL-UHFFFAOYSA-N	NNBZCPXTIHJBJL-UHFFFAOYSA-N	DW >BW
LGQHDQJKEAWBIH-NTEUORMPSA-N	GTIYFRCIKWNMMN-ATVHPVEESA-N	MOL > AS
GTIYFRCIKWNMMN-ATVHPVEESA-N	SQSHTTSHVIYONO-QNGOZBTKSA-N	AS > AF
SQSHTTSHVIYONO-QNGOZBTKSA-N	AUOZOIODTVRAFM-UHFFFAOYSA-N	AF > AW
XDZNSQKCIRSUST-PTNGSMBKSA-N	PYGFRRRFGCGKTR-VKAVYKQESA-N	DS > DF
PYGFRRRFGCGKTR-VKAVYKQESA-N	MZBIJWZIJOEBCD-UHFFFAOYSA-N	DF > DW
GTIYFRCIKWNMMN-ATVHPVEESA-N	XDZNSQKCIRSUST-PTNGSMBKSA-N	AS > DS
XDZNSQKCIRSUST-PTNGSMBKSA-N	XDZNSQKCIRSUST-PTNGSMBKSA-N	DS > BS
SQSHTTSHVIYONO-QNGOZBTKSA-N	PYGFRRRFGCGKTR-VKAVYKQESA-N	AF > DF
PYGFRRRFGCGKTR-VKAVYKQESA-N	PYGFRRRFGCGKTR-VKAVYKQESA-N	DF > BF
AUOZOIODTVRAFM-UHFFFAOYSA-N	MZBIJWZIJOEBCD-UHFFFAOYSA-N	AW > DW
MZBIJWZIJOEBCD-UHFFFAOYSA-N	MZBIJWZIJOEBCD-UHFFFAOYSA-N	DW >BW
GDBVZLNSEFXMKW-UHFFFAOYSA-N	MRMAFGQUVSWYBD-UHFFFAOYSA-N	MOL > AS
MRMAFGQUVSWYBD-UHFFFAOYSA-N	LQCXZFJYYZFVJG-UHFFFAOYSA-N	AS > AF
LQCXZFJYYZFVJG-UHFFFAOYSA-N	JHGPBGDOIQVOSF-UHFFFAOYSA-N	AF > AW
MRMAFGQUVSWYBD-UHFFFAOYSA-N	IDCXLYCLPHRSAZ-UHFFFAOYSA-N	AS > DS
LQCXZFJYYZFVJG-UHFFFAOYSA-N	XBINOVBNAGGKHM-UHFFFAOYSA-N	AF > DF
JHGPBGDOIQVOSF-UHFFFAOYSA-N	XDDVPYUEAYKJAG-UHFFFAOYSA-N	AW > DW
IDXCLYNESCMNJS-UHFFFAOYSA-N	KRJZHPGCSCWMSR-UHFFFAOYSA-N	MOL > AS
KRJZHPGCSCWMSR-UHFFFAOYSA-N	KZZZGKADGTYRNV-UHFFFAOYSA-N	AS > AF
KZZZGKADGTYRNV-UHFFFAOYSA-N	RNJPZFAYMYDFTG-UHFFFAOYSA-N	AF > AW
QJSRBTLNBXBBGZ-UHFFFAOYSA-N	XHSJHEGZIKLXOM-UHFFFAOYSA-N	DS > DF
XHSJHEGZIKLXOM-UHFFFAOYSA-N	BUKBIHVGHAKTQA-UHFFFAOYSA-N	DF > DW
ZHRRRUWTXNLYPO-UHFFFAOYSA-N	XCVLVPPCNPEDLD-UHFFFAOYSA-N	BS > BF
XCVLVPPCNPEDLD-UHFFFAOYSA-N	SNPRYGLUUYHHCL-UHFFFAOYSA-N	BF > BW
KRJZHPGCSCWMSR-UHFFFAOYSA-N	QJSRBTLNBXBBGZ-UHFFFAOYSA-N	AS > DS
QJSRBTLNBXBBGZ-UHFFFAOYSA-N	ZHRRRUWTXNLYPO-UHFFFAOYSA-N	DS > BS
KZZZGKADGTYRNV-UHFFFAOYSA-N	XHSJHEGZIKLXOM-UHFFFAOYSA-N	AF > DF
XHSJHEGZIKLXOM-UHFFFAOYSA-N	XCVLVPPCNPEDLD-UHFFFAOYSA-N	DF > BF
RNJPZFAYMYDFTG-UHFFFAOYSA-N	BUKBIHVGHAKTQA-UHFFFAOYSA-N	AW > DW
BUKBIHVGHAKTQA-UHFFFAOYSA-N	SNPRYGLUUYHHCL-UHFFFAOYSA-N	DW >BW
ABAIIOYUVSMSNI-UHFFFAOYSA-N	VBPHKZNPZPDCMP-UHFFFAOYSA-N	MOL > AS
VBPHKZNPZPDCMP-UHFFFAOYSA-N	MNADOUCNMCFMLU-UHFFFAOYSA-N	AS > AF
MNADOUCNMCFMLU-UHFFFAOYSA-N	RRXJSKZSGXCQPQ-UHFFFAOYSA-N	AF > AW
VJFQJTFADLQQNS-UHFFFAOYSA-N	ZWASYSDWMIORLD-UHFFFAOYSA-N	DS > DF
ZWASYSDWMIORLD-UHFFFAOYSA-N	UEPGKEXXIQJJIP-UHFFFAOYSA-N	DF > DW
VBPHKZNPZPDCMP-UHFFFAOYSA-N	VJFQJTFADLQQNS-UHFFFAOYSA-N	AS > DS
VJFQJTFADLQQNS-UHFFFAOYSA-N	VJFQJTFADLQQNS-UHFFFAOYSA-N	DS > BS
MNADOUCNMCFMLU-UHFFFAOYSA-N	ZWASYSDWMIORLD-UHFFFAOYSA-N	AF > DF
ZWASYSDWMIORLD-UHFFFAOYSA-N	ZWASYSDWMIORLD-UHFFFAOYSA-N	DF > BF
RRXJSKZSGXCQPQ-UHFFFAOYSA-N	UEPGKEXXIQJJIP-UHFFFAOYSA-N	AW > DW
UEPGKEXXIQJJIP-UHFFFAOYSA-N	UEPGKEXXIQJJIP-UHFFFAOYSA-N	DW >BW
WOBUKGPQDSRSPN-UHFFFAOYSA-N	XRHLSOYDPVRXAE-UHFFFAOYSA-N	MOL > AS
XRHLSOYDPVRXAE-UHFFFAOYSA-N	KHPSJGVWEKXJKG-UHFFFAOYSA-N	AS > AF
KHPSJGVWEKXJKG-UHFFFAOYSA-N	IMAFWFBNFKWQPW-UHFFFAOYSA-N	AF > AW
UDRXZKJLWGNNBV-UHFFFAOYSA-N	HIVOJZQEOCQASC-UHFFFAOYSA-N	DS > DF
HIVOJZQEOCQASC-UHFFFAOYSA-N	YNPCZOPNYXBRCV-UHFFFAOYSA-N	DF > DW
URLVZZLKVFINCS-UHFFFAOYSA-N	JIALSFMDAMDCTF-UHFFFAOYSA-N	BS > BF
JIALSFMDAMDCTF-UHFFFAOYSA-N	WZOYGQMEDBYZEW-UHFFFAOYSA-N	BF > BW
XRHLSOYDPVRXAE-UHFFFAOYSA-N	UDRXZKJLWGNNBV-UHFFFAOYSA-N	AS > DS
UDRXZKJLWGNNBV-UHFFFAOYSA-N	URLVZZLKVFINCS-UHFFFAOYSA-N	DS > BS
KHPSJGVWEKXJKG-UHFFFAOYSA-N	HIVOJZQEOCQASC-UHFFFAOYSA-N	AF > DF
HIVOJZQEOCQASC-UHFFFAOYSA-N	JIALSFMDAMDCTF-UHFFFAOYSA-N	DF > BF
IMAFWFBNFKWQPW-UHFFFAOYSA-N	YNPCZOPNYXBRCV-UHFFFAOYSA-N	AW > DW
YNPCZOPNYXBRCV-UHFFFAOYSA-N	WZOYGQMEDBYZEW-UHFFFAOYSA-N	DW >BW
RCUBPPPTKKAOCD-UHFFFAOYSA-N	BDAZOZSTYHYPBO-UHFFFAOYSA-N	MOL > AS
BDAZOZSTYHYPBO-UHFFFAOYSA-N	MPGNILFVTMZOGS-UHFFFAOYSA-N	AS > AF
MPGNILFVTMZOGS-UHFFFAOYSA-N	QRZSCDDTUMIBRD-UHFFFAOYSA-N	AF > AW
ZWCLIAUJIDVIDD-UHFFFAOYSA-N	LBEHEIWTKPPCFY-UHFFFAOYSA-N	DS > DF
LBEHEIWTKPPCFY-UHFFFAOYSA-N	LFWIOYJGZMAFKD-UHFFFAOYSA-N	DF > DW
WCSUAJLKMWYHIV-UHFFFAOYSA-N	IBWJMJTYJRZECS-UHFFFAOYSA-N	BS > BF
IBWJMJTYJRZECS-UHFFFAOYSA-N	ZSPLAXJBIFTUGP-UHFFFAOYSA-N	BF > BW
BDAZOZSTYHYPBO-UHFFFAOYSA-N	ZWCLIAUJIDVIDD-UHFFFAOYSA-N	AS > DS
ZWCLIAUJIDVIDD-UHFFFAOYSA-N	WCSUAJLKMWYHIV-UHFFFAOYSA-N	DS > BS
MPGNILFVTMZOGS-UHFFFAOYSA-N	LBEHEIWTKPPCFY-UHFFFAOYSA-N	AF > DF
LBEHEIWTKPPCFY-UHFFFAOYSA-N	IBWJMJTYJRZECS-UHFFFAOYSA-N	DF > BF
QRZSCDDTUMIBRD-UHFFFAOYSA-N	LFWIOYJGZMAFKD-UHFFFAOYSA-N	AW > DW
LFWIOYJGZMAFKD-UHFFFAOYSA-N	ZSPLAXJBIFTUGP-UHFFFAOYSA-N	DW >BW
CSHFHJNMIMPJST-HOTGVXAUSA-N	AINBXHSUDDGAAY-UHFFFAOYSA-N	MOL > AS
AINBXHSUDDGAAY-UHFFFAOYSA-N	DMUVYTXBMDVOGN-UHFFFAOYSA-N	AS > AF
DMUVYTXBMDVOGN-UHFFFAOYSA-N	AZQRLQMVHFYIQX-UHFFFAOYSA-N	AF > AW
UHOVQNZJYSORNB-UHFFFAOYSA-N	UHOVQNZJYSORNB-UHFFFAOYSA-N	DS > DF
UHOVQNZJYSORNB-UHFFFAOYSA-N	XDTMQSROBMDMFD-UHFFFAOYSA-N	DF > DW
AINBXHSUDDGAAY-UHFFFAOYSA-N	UHOVQNZJYSORNB-UHFFFAOYSA-N	AS > DS
DMUVYTXBMDVOGN-UHFFFAOYSA-N	UHOVQNZJYSORNB-UHFFFAOYSA-N	AF > DF
AZQRLQMVHFYIQX-UHFFFAOYSA-N	XDTMQSROBMDMFD-UHFFFAOYSA-N	AW > DW
XDTMQSROBMDMFD-UHFFFAOYSA-N	XDTMQSROBMDMFD-UHFFFAOYSA-N	DW >BW
OOUGHHLGZCZGEE-UHFFFAOYSA-N	XRHLSOYDPVRXAE-UHFFFAOYSA-N	MOL > AS
UZLPGHLBOISUPH-UHFFFAOYSA-N	XUIJZBCRKSUREG-UHFFFAOYSA-N	MOL > AS
ZVLXLXFJTHOHIF-UHFFFAOYSA-N	ZVLXLXFJTHOHIF-UHFFFAOYSA-N	MOL > AS
ZVLXLXFJTHOHIF-UHFFFAOYSA-N	CIZPTDPOTJQJOZ-UHFFFAOYSA-N	AS > AF
CIZPTDPOTJQJOZ-UHFFFAOYSA-N	PCBGUAOAXYDWNA-UHFFFAOYSA-N	AF > AW
LWNBBRIHXNYQQL-UHFFFAOYSA-N	GZBSSPJMKZAPRJ-UHFFFAOYSA-N	DS > DF
GZBSSPJMKZAPRJ-UHFFFAOYSA-N	AULCCXRETWBKTF-UHFFFAOYSA-N	DF > DW
TYVZCDNNHSWWED-UHFFFAOYSA-N	RHPCFTYTALXYBJ-UHFFFAOYSA-N	BS > BF
RHPCFTYTALXYBJ-UHFFFAOYSA-N	ISQJGCXROVJOMS-UHFFFAOYSA-N	BF > BW
ZVLXLXFJTHOHIF-UHFFFAOYSA-N	LWNBBRIHXNYQQL-UHFFFAOYSA-N	AS > DS
LWNBBRIHXNYQQL-UHFFFAOYSA-N	TYVZCDNNHSWWED-UHFFFAOYSA-N	DS > BS
CIZPTDPOTJQJOZ-UHFFFAOYSA-N	GZBSSPJMKZAPRJ-UHFFFAOYSA-N	AF > DF
GZBSSPJMKZAPRJ-UHFFFAOYSA-N	RHPCFTYTALXYBJ-UHFFFAOYSA-N	DF > BF
PCBGUAOAXYDWNA-UHFFFAOYSA-N	AULCCXRETWBKTF-UHFFFAOYSA-N	AW > DW
AULCCXRETWBKTF-UHFFFAOYSA-N	ISQJGCXROVJOMS-UHFFFAOYSA-N	DW >BW
XUSPOFJJCSIXIM-UHFFFAOYSA-N	XUSPOFJJCSIXIM-UHFFFAOYSA-N	MOL > AS
XUSPOFJJCSIXIM-UHFFFAOYSA-N	ZHIXRTCJFKPEIX-UHFFFAOYSA-N	AS > AF
ZHIXRTCJFKPEIX-UHFFFAOYSA-N	SAWDUOBMAUBLKA-UHFFFAOYSA-N	AF > AW
XUSPOFJJCSIXIM-UHFFFAOYSA-N	ZWCLIAUJIDVIDD-UHFFFAOYSA-N	AS > DS
ZHIXRTCJFKPEIX-UHFFFAOYSA-N	LBEHEIWTKPPCFY-UHFFFAOYSA-N	AF > DF
SAWDUOBMAUBLKA-UHFFFAOYSA-N	LFWIOYJGZMAFKD-UHFFFAOYSA-N	AW > DW
NEALVZNSYIAFJC-UHFFFAOYSA-N	NEALVZNSYIAFJC-UHFFFAOYSA-N	MOL > AS
NEALVZNSYIAFJC-UHFFFAOYSA-N	NHNSHHHIAUNLHL-UHFFFAOYSA-N	AS > AF
NHNSHHHIAUNLHL-UHFFFAOYSA-N	HSNBLWHESOOWGY-UHFFFAOYSA-N	AF > AW
HHHIHZJYJNNULF-UHFFFAOYSA-N	SRAMSSDRXUBJLI-UHFFFAOYSA-N	DS > DF
SRAMSSDRXUBJLI-UHFFFAOYSA-N	PUHYPPMBLLVGTH-UHFFFAOYSA-N	DF > DW
NHNSNTBFSHVHQA-UHFFFAOYSA-N	PWHMPPNLARQSOO-UHFFFAOYSA-N	BS > BF
PWHMPPNLARQSOO-UHFFFAOYSA-N	DPCHFRBLAKUELA-UHFFFAOYSA-N	BF > BW
NEALVZNSYIAFJC-UHFFFAOYSA-N	HHHIHZJYJNNULF-UHFFFAOYSA-N	AS > DS
HHHIHZJYJNNULF-UHFFFAOYSA-N	NHNSNTBFSHVHQA-UHFFFAOYSA-N	DS > BS
NHNSHHHIAUNLHL-UHFFFAOYSA-N	SRAMSSDRXUBJLI-UHFFFAOYSA-N	AF > DF
SRAMSSDRXUBJLI-UHFFFAOYSA-N	PWHMPPNLARQSOO-UHFFFAOYSA-N	DF > BF
HSNBLWHESOOWGY-UHFFFAOYSA-N	PUHYPPMBLLVGTH-UHFFFAOYSA-N	AW > DW
PUHYPPMBLLVGTH-UHFFFAOYSA-N	DPCHFRBLAKUELA-UHFFFAOYSA-N	DW >BW
GHHGHECKSJIOSV-UHFFFAOYSA-N	CDWHNFNKRJORKM-UHFFFAOYSA-N	MOL > AS
CDWHNFNKRJORKM-UHFFFAOYSA-N	RLAFFOZHRUMDIN-UHFFFAOYSA-N	AS > AF
RLAFFOZHRUMDIN-UHFFFAOYSA-N	FGISMPWADDIBOF-UHFFFAOYSA-N	AF > AW
MYAVGBRVNMVVAG-UHFFFAOYSA-N	BLSGDOIUCWPGSC-UHFFFAOYSA-N	BS > BF
BLSGDOIUCWPGSC-UHFFFAOYSA-N	XDDVPYUEAYKJAG-UHFFFAOYSA-N	BF > BW
CDWHNFNKRJORKM-UHFFFAOYSA-N	CDWHNFNKRJORKM-UHFFFAOYSA-N	AS > DS
CDWHNFNKRJORKM-UHFFFAOYSA-N	MYAVGBRVNMVVAG-UHFFFAOYSA-N	DS > BS
RLAFFOZHRUMDIN-UHFFFAOYSA-N	RLAFFOZHRUMDIN-UHFFFAOYSA-N	AF > DF
RLAFFOZHRUMDIN-UHFFFAOYSA-N	BLSGDOIUCWPGSC-UHFFFAOYSA-N	DF > BF
FGISMPWADDIBOF-UHFFFAOYSA-N	FGISMPWADDIBOF-UHFFFAOYSA-N	AW > DW
FGISMPWADDIBOF-UHFFFAOYSA-N	XDDVPYUEAYKJAG-UHFFFAOYSA-N	DW >BW
JPYUJUGHYYOMEA-UHFFFAOYSA-N	VCTRVEZCNSMAMP-UHFFFAOYSA-N	MOL > AS
VCTRVEZCNSMAMP-UHFFFAOYSA-N	NKJGTTAFRXFUIY-UHFFFAOYSA-N	AS > AF
NKJGTTAFRXFUIY-UHFFFAOYSA-N	FKCCWLPICIPJDD-UHFFFAOYSA-N	AF > AW
VCTRVEZCNSMAMP-UHFFFAOYSA-N	ZZDIPNSMKJPHTR-UHFFFAOYSA-N	AS > DS
NKJGTTAFRXFUIY-UHFFFAOYSA-N	XBINOVBNAGGKHM-UHFFFAOYSA-N	AF > DF
FKCCWLPICIPJDD-UHFFFAOYSA-N	XDDVPYUEAYKJAG-UHFFFAOYSA-N	AW > DW
VQNSFIPZNLIAGC-UHFFFAOYSA-N	KHWHAAKIJAFJBW-UHFFFAOYSA-N	MOL > AS
KHWHAAKIJAFJBW-UHFFFAOYSA-N	PYGMKEARCSJTEF-UHFFFAOYSA-N	AS > AF
PYGMKEARCSJTEF-UHFFFAOYSA-N	AIAGCZCTMMTKOV-UHFFFAOYSA-N	AF > AW
KUAJNFHODJBUSV-UHFFFAOYSA-N	JKAUIGDJQRNQKK-UHFFFAOYSA-N	DS > DF
JKAUIGDJQRNQKK-UHFFFAOYSA-N	DAMRJOPCYYEOMW-UHFFFAOYSA-N	DF > DW
KHWHAAKIJAFJBW-UHFFFAOYSA-N	KUAJNFHODJBUSV-UHFFFAOYSA-N	AS > DS
KUAJNFHODJBUSV-UHFFFAOYSA-N	KUAJNFHODJBUSV-UHFFFAOYSA-N	DS > BS
PYGMKEARCSJTEF-UHFFFAOYSA-N	JKAUIGDJQRNQKK-UHFFFAOYSA-N	AF > DF
JKAUIGDJQRNQKK-UHFFFAOYSA-N	JKAUIGDJQRNQKK-UHFFFAOYSA-N	DF > BF
AIAGCZCTMMTKOV-UHFFFAOYSA-N	DAMRJOPCYYEOMW-UHFFFAOYSA-N	AW > DW
DAMRJOPCYYEOMW-UHFFFAOYSA-N	DAMRJOPCYYEOMW-UHFFFAOYSA-N	DW >BW
PJTFRIRBVFGSRR-UHFFFAOYSA-N	PJTFRIRBVFGSRR-UHFFFAOYSA-N	MOL > AS
PJTFRIRBVFGSRR-UHFFFAOYSA-N	BSPJSFTUZBYZNP-UHFFFAOYSA-N	AS > AF
BSPJSFTUZBYZNP-UHFFFAOYSA-N	DSZCKTPQOYHIFL-UHFFFAOYSA-N	AF > AW
KNSAKZNPHHYWBM-UHFFFAOYSA-N	ALVPKCKLDKESRX-UHFFFAOYSA-N	DS > DF
ALVPKCKLDKESRX-UHFFFAOYSA-N	FONOILYOGORHRH-UHFFFAOYSA-N	DF > DW
DKLIKUIJMHNIRJ-UHFFFAOYSA-N	ZYJXDHCGIAKIDS-UHFFFAOYSA-N	BS > BF
ZYJXDHCGIAKIDS-UHFFFAOYSA-N	BMNUVASVDAPKBA-UHFFFAOYSA-N	BF > BW
PJTFRIRBVFGSRR-UHFFFAOYSA-N	KNSAKZNPHHYWBM-UHFFFAOYSA-N	AS > DS
KNSAKZNPHHYWBM-UHFFFAOYSA-N	DKLIKUIJMHNIRJ-UHFFFAOYSA-N	DS > BS
BSPJSFTUZBYZNP-UHFFFAOYSA-N	ALVPKCKLDKESRX-UHFFFAOYSA-N	AF > DF
ALVPKCKLDKESRX-UHFFFAOYSA-N	ZYJXDHCGIAKIDS-UHFFFAOYSA-N	DF > BF
DSZCKTPQOYHIFL-UHFFFAOYSA-N	FONOILYOGORHRH-UHFFFAOYSA-N	AW > DW
FONOILYOGORHRH-UHFFFAOYSA-N	BMNUVASVDAPKBA-UHFFFAOYSA-N	DW >BW
FNEDWPSYNFYGHZ-FKJORKFQSA-N	UPTZRLSLMSCEJR-JDBSMPOLSA-N	MOL > AS
UPTZRLSLMSCEJR-JDBSMPOLSA-N	UPTZRLSLMSCEJR-JDBSMPOLSA-N	AS > AF
UPTZRLSLMSCEJR-JDBSMPOLSA-N	ITDCPVORIBLRFE-UHFFFAOYSA-N	AF > AW
RHZLFNIPVYCDSB-RJTITELWSA-N	RHZLFNIPVYCDSB-UHFFFAOYSA-N	DS > DF
RHZLFNIPVYCDSB-UHFFFAOYSA-N	GNMCGMFNBARSIY-UHFFFAOYSA-N	DF > DW
UPTZRLSLMSCEJR-JDBSMPOLSA-N	RHZLFNIPVYCDSB-RJTITELWSA-N	AS > DS
RHZLFNIPVYCDSB-RJTITELWSA-N	RHZLFNIPVYCDSB-RJTITELWSA-N	DS > BS
UPTZRLSLMSCEJR-JDBSMPOLSA-N	RHZLFNIPVYCDSB-UHFFFAOYSA-N	AF > DF
RHZLFNIPVYCDSB-UHFFFAOYSA-N	RHZLFNIPVYCDSB-UHFFFAOYSA-N	DF > BF
ITDCPVORIBLRFE-UHFFFAOYSA-N	GNMCGMFNBARSIY-UHFFFAOYSA-N	AW > DW
GNMCGMFNBARSIY-UHFFFAOYSA-N	GNMCGMFNBARSIY-UHFFFAOYSA-N	DW >BW
XSKSNTGYOUQKFX-UHFFFAOYSA-N	NOTXWMJDZWKNDH-UHFFFAOYSA-N	MOL > AS
NOTXWMJDZWKNDH-UHFFFAOYSA-N	QTQXHDXAEBEOOI-UHFFFAOYSA-N	AS > AF
QTQXHDXAEBEOOI-UHFFFAOYSA-N	PITSPZRHZXGGLG-UHFFFAOYSA-N	AF > AW
VQVLJQFQBMMOCS-UHFFFAOYSA-N	DGJOQJNKFLEJAG-UHFFFAOYSA-N	DS > DF
DGJOQJNKFLEJAG-UHFFFAOYSA-N	JYLUTVURLNVOBF-UHFFFAOYSA-N	DF > DW
QGXBEKRFTMPCKM-UHFFFAOYSA-N	GLJFYGFBITUZOE-UHFFFAOYSA-N	BS > BF
GLJFYGFBITUZOE-UHFFFAOYSA-N	UWSSRUCETFDRMI-UHFFFAOYSA-N	BF > BW
NOTXWMJDZWKNDH-UHFFFAOYSA-N	VQVLJQFQBMMOCS-UHFFFAOYSA-N	AS > DS
VQVLJQFQBMMOCS-UHFFFAOYSA-N	QGXBEKRFTMPCKM-UHFFFAOYSA-N	DS > BS
QTQXHDXAEBEOOI-UHFFFAOYSA-N	DGJOQJNKFLEJAG-UHFFFAOYSA-N	AF > DF
DGJOQJNKFLEJAG-UHFFFAOYSA-N	GLJFYGFBITUZOE-UHFFFAOYSA-N	DF > BF
PITSPZRHZXGGLG-UHFFFAOYSA-N	JYLUTVURLNVOBF-UHFFFAOYSA-N	AW > DW
JYLUTVURLNVOBF-UHFFFAOYSA-N	UWSSRUCETFDRMI-UHFFFAOYSA-N	DW >BW
ZQCPKBBRSSUBKV-UHFFFAOYSA-N	NFMPFTFZJXMSRI-UHFFFAOYSA-N	MOL > AS
NFMPFTFZJXMSRI-UHFFFAOYSA-N	BGBZJSLGWDFWFJ-UHFFFAOYSA-N	AS > AF
BGBZJSLGWDFWFJ-UHFFFAOYSA-N	YGDBXNQSWYZKIT-UHFFFAOYSA-N	AF > AW
VOSVHGGIJMXNOC-UHFFFAOYSA-N	WUNDPRHIKWVZSA-UHFFFAOYSA-N	DS > DF
WUNDPRHIKWVZSA-UHFFFAOYSA-N	WLDPYVBCEYEBJC-UHFFFAOYSA-N	DF > DW
PFRFBHYAHCXKER-UHFFFAOYSA-N	JMEXOUAEYKVWGZ-UHFFFAOYSA-N	BS > BF
JMEXOUAEYKVWGZ-UHFFFAOYSA-N	MCVQWNPYEWJGEV-UHFFFAOYSA-N	BF > BW
NFMPFTFZJXMSRI-UHFFFAOYSA-N	VOSVHGGIJMXNOC-UHFFFAOYSA-N	AS > DS
VOSVHGGIJMXNOC-UHFFFAOYSA-N	PFRFBHYAHCXKER-UHFFFAOYSA-N	DS > BS
BGBZJSLGWDFWFJ-UHFFFAOYSA-N	WUNDPRHIKWVZSA-UHFFFAOYSA-N	AF > DF
WUNDPRHIKWVZSA-UHFFFAOYSA-N	JMEXOUAEYKVWGZ-UHFFFAOYSA-N	DF > BF
YGDBXNQSWYZKIT-UHFFFAOYSA-N	WLDPYVBCEYEBJC-UHFFFAOYSA-N	AW > DW
WLDPYVBCEYEBJC-UHFFFAOYSA-N	MCVQWNPYEWJGEV-UHFFFAOYSA-N	DW >BW
USQRZPGPLTUIHD-UHFFFAOYSA-N	YXFVVABEGXRONW-UHFFFAOYSA-N	MOL > AS
YXFVVABEGXRONW-UHFFFAOYSA-N	YXFVVABEGXRONW-UHFFFAOYSA-N	AS > AF
YXFVVABEGXRONW-UHFFFAOYSA-N	UAEPNZWRGJTJPN-UHFFFAOYSA-N	AF > AW
YXFVVABEGXRONW-UHFFFAOYSA-N	UHOVQNZJYSORNB-UHFFFAOYSA-N	AS > DS
JPTYTZASFHUDCV-CZKYVTRISA-N	GZHQOSOHMLQQBS-WENYZVDWSA-N	MOL > AS
GZHQOSOHMLQQBS-WENYZVDWSA-N	GZHQOSOHMLQQBS-WENYZVDWSA-N	AS > AF
GZHQOSOHMLQQBS-WENYZVDWSA-N	PBSCKXSLQFTBLG-UHFFFAOYSA-N	AF > AW
GZHQOSOHMLQQBS-WENYZVDWSA-N	RHZLFNIPVYCDSB-RJTITELWSA-N	AS > DS
GZHQOSOHMLQQBS-WENYZVDWSA-N	RHZLFNIPVYCDSB-UHFFFAOYSA-N	AF > DF
PBSCKXSLQFTBLG-UHFFFAOYSA-N	GNMCGMFNBARSIY-UHFFFAOYSA-N	AW > DW
JMINOWPCQJNKEG-UHFFFAOYSA-N	JMINOWPCQJNKEG-UHFFFAOYSA-N	MOL > AS
JMINOWPCQJNKEG-UHFFFAOYSA-N	RWMGSRSGPSMDND-UHFFFAOYSA-N	AS > AF
RWMGSRSGPSMDND-UHFFFAOYSA-N	WXJFUHYEMZIXBV-UHFFFAOYSA-N	AF > AW
WWGAURITPPCOCK-UHFFFAOYSA-N	XTZQUYILVKPAEF-UHFFFAOYSA-N	DS > DF
XTZQUYILVKPAEF-UHFFFAOYSA-N	VAOPFJNUCCBZJF-UHFFFAOYSA-N	DF > DW
RVESBMPBNBEODJ-UHFFFAOYSA-N	JGBXCNNVDCJJMR-UHFFFAOYSA-N	BS > BF
JGBXCNNVDCJJMR-UHFFFAOYSA-N	MCVQWNPYEWJGEV-UHFFFAOYSA-N	BF > BW
JMINOWPCQJNKEG-UHFFFAOYSA-N	WWGAURITPPCOCK-UHFFFAOYSA-N	AS > DS
WWGAURITPPCOCK-UHFFFAOYSA-N	RVESBMPBNBEODJ-UHFFFAOYSA-N	DS > BS
RWMGSRSGPSMDND-UHFFFAOYSA-N	XTZQUYILVKPAEF-UHFFFAOYSA-N	AF > DF
XTZQUYILVKPAEF-UHFFFAOYSA-N	JGBXCNNVDCJJMR-UHFFFAOYSA-N	DF > BF
WXJFUHYEMZIXBV-UHFFFAOYSA-N	VAOPFJNUCCBZJF-UHFFFAOYSA-N	AW > DW
VAOPFJNUCCBZJF-UHFFFAOYSA-N	MCVQWNPYEWJGEV-UHFFFAOYSA-N	DW >BW
BRDUXOHVEZVAHI-UHFFFAOYSA-N	DTQUYPJIIXIAGN-UHFFFAOYSA-N	MOL > AS
DTQUYPJIIXIAGN-UHFFFAOYSA-N	YPLXMYZLMANMEI-UHFFFAOYSA-N	AS > AF
YPLXMYZLMANMEI-UHFFFAOYSA-N	ROYUIDFUEQBSCO-UHFFFAOYSA-N	AF > AW
GMUAAOYBGGSMDP-UHFFFAOYSA-N	YGGBBPAUBYUDMB-UHFFFAOYSA-N	BS > BF
YGGBBPAUBYUDMB-UHFFFAOYSA-N	IHTJPBZGOGZNQK-UHFFFAOYSA-N	BF > BW
DTQUYPJIIXIAGN-UHFFFAOYSA-N	DTQUYPJIIXIAGN-UHFFFAOYSA-N	AS > DS
DTQUYPJIIXIAGN-UHFFFAOYSA-N	GMUAAOYBGGSMDP-UHFFFAOYSA-N	DS > BS
YPLXMYZLMANMEI-UHFFFAOYSA-N	YPLXMYZLMANMEI-UHFFFAOYSA-N	AF > DF
YPLXMYZLMANMEI-UHFFFAOYSA-N	YGGBBPAUBYUDMB-UHFFFAOYSA-N	DF > BF
ROYUIDFUEQBSCO-UHFFFAOYSA-N	ROYUIDFUEQBSCO-UHFFFAOYSA-N	AW > DW
ROYUIDFUEQBSCO-UHFFFAOYSA-N	IHTJPBZGOGZNQK-UHFFFAOYSA-N	DW >BW
OGYWLHGCVBYJNK-UHFFFAOYSA-N	ZMHLJPACRWQYKS-UHFFFAOYSA-N	MOL > AS
ZMHLJPACRWQYKS-UHFFFAOYSA-N	HPZXGORFYCTTCC-UHFFFAOYSA-N	AS > AF
HPZXGORFYCTTCC-UHFFFAOYSA-N	DSFNBTORAITTIC-UHFFFAOYSA-N	AF > AW
QAYJMTSNAMWTSE-UHFFFAOYSA-N	MLRDVVQWCTXIJD-UHFFFAOYSA-N	DS > DF
MLRDVVQWCTXIJD-UHFFFAOYSA-N	TYLCDAHCHSLZGO-UHFFFAOYSA-N	DF > DW
YUJCNKVJLXWMBI-UHFFFAOYSA-N	UUPKNVVUEWTDKF-UHFFFAOYSA-N	BS > BF
UUPKNVVUEWTDKF-UHFFFAOYSA-N	OKRIWHAAVJYGGJ-UHFFFAOYSA-N	BF > BW
ZMHLJPACRWQYKS-UHFFFAOYSA-N	QAYJMTSNAMWTSE-UHFFFAOYSA-N	AS > DS
QAYJMTSNAMWTSE-UHFFFAOYSA-N	YUJCNKVJLXWMBI-UHFFFAOYSA-N	DS > BS
HPZXGORFYCTTCC-UHFFFAOYSA-N	MLRDVVQWCTXIJD-UHFFFAOYSA-N	AF > DF
MLRDVVQWCTXIJD-UHFFFAOYSA-N	UUPKNVVUEWTDKF-UHFFFAOYSA-N	DF > BF
DSFNBTORAITTIC-UHFFFAOYSA-N	TYLCDAHCHSLZGO-UHFFFAOYSA-N	AW > DW
TYLCDAHCHSLZGO-UHFFFAOYSA-N	OKRIWHAAVJYGGJ-UHFFFAOYSA-N	DW >BW
GUXMTLYEMORPHS-UHFFFAOYSA-N	GUXMTLYEMORPHS-UHFFFAOYSA-N	MOL > AS
GUXMTLYEMORPHS-UHFFFAOYSA-N	STMSBQIEFUITLR-UHFFFAOYSA-N	AS > AF
STMSBQIEFUITLR-UHFFFAOYSA-N	PCSHBUIJNRUPIP-UHFFFAOYSA-N	AF > AW
SNKGRHYAXGQMMB-UHFFFAOYSA-N	JTLNUOPYQKRDKP-UHFFFAOYSA-N	BS > BF
JTLNUOPYQKRDKP-UHFFFAOYSA-N	GQHWQZYDOUWOMA-UHFFFAOYSA-N	BF > BW
GUXMTLYEMORPHS-UHFFFAOYSA-N	SNKGRHYAXGQMMB-UHFFFAOYSA-N	DS > BS
STMSBQIEFUITLR-UHFFFAOYSA-N	STMSBQIEFUITLR-UHFFFAOYSA-N	AF > DF
STMSBQIEFUITLR-UHFFFAOYSA-N	JTLNUOPYQKRDKP-UHFFFAOYSA-N	DF > BF
PCSHBUIJNRUPIP-UHFFFAOYSA-N	PCSHBUIJNRUPIP-UHFFFAOYSA-N	AW > DW
PCSHBUIJNRUPIP-UHFFFAOYSA-N	GQHWQZYDOUWOMA-UHFFFAOYSA-N	DW >BW
IUCPBPUFUKZLJX-UHFFFAOYSA-N	CPBAHTZRJQATEJ-UHFFFAOYSA-N	MOL > AS
CPBAHTZRJQATEJ-UHFFFAOYSA-N	WKOHGEIOKMGRAV-UHFFFAOYSA-N	AS > AF
WKOHGEIOKMGRAV-UHFFFAOYSA-N	FGISMPWADDIBOF-UHFFFAOYSA-N	AF > AW
NJSYIBMIYGRJEN-UHFFFAOYSA-N	AUVWCPCEPJBZAG-UHFFFAOYSA-N	BS > BF
AUVWCPCEPJBZAG-UHFFFAOYSA-N	XDDVPYUEAYKJAG-UHFFFAOYSA-N	BF > BW
CPBAHTZRJQATEJ-UHFFFAOYSA-N	CPBAHTZRJQATEJ-UHFFFAOYSA-N	AS > DS
CPBAHTZRJQATEJ-UHFFFAOYSA-N	NJSYIBMIYGRJEN-UHFFFAOYSA-N	DS > BS
WKOHGEIOKMGRAV-UHFFFAOYSA-N	WKOHGEIOKMGRAV-UHFFFAOYSA-N	AF > DF
WKOHGEIOKMGRAV-UHFFFAOYSA-N	AUVWCPCEPJBZAG-UHFFFAOYSA-N	DF > BF
SHBVTOCYOSZOQS-UHFFFAOYSA-N	XCWSXFUBKNIMTJ-UHFFFAOYSA-N	MOL > AS
XCWSXFUBKNIMTJ-UHFFFAOYSA-N	ATQSXUWQMNTJSR-UHFFFAOYSA-N	AS > AF
ATQSXUWQMNTJSR-UHFFFAOYSA-N	KKGQEBGLKOSYEA-UHFFFAOYSA-N	AF > AW
WKQDMFGIIUZLKW-UHFFFAOYSA-N	NWQQKWRGVPNZOF-UHFFFAOYSA-N	BS > BF
NWQQKWRGVPNZOF-UHFFFAOYSA-N	LHZCLBARCIPNNY-UHFFFAOYSA-N	BF > BW
XCWSXFUBKNIMTJ-UHFFFAOYSA-N	XCWSXFUBKNIMTJ-UHFFFAOYSA-N	AS > DS
XCWSXFUBKNIMTJ-UHFFFAOYSA-N	WKQDMFGIIUZLKW-UHFFFAOYSA-N	DS > BS
ATQSXUWQMNTJSR-UHFFFAOYSA-N	ATQSXUWQMNTJSR-UHFFFAOYSA-N	AF > DF
ATQSXUWQMNTJSR-UHFFFAOYSA-N	NWQQKWRGVPNZOF-UHFFFAOYSA-N	DF > BF
KKGQEBGLKOSYEA-UHFFFAOYSA-N	KKGQEBGLKOSYEA-UHFFFAOYSA-N	AW > DW
KKGQEBGLKOSYEA-UHFFFAOYSA-N	LHZCLBARCIPNNY-UHFFFAOYSA-N	DW >BW
JGWSEWZGMBREDM-UHFFFAOYSA-N	UPPVXKJSRFTPNF-UHFFFAOYSA-N	MOL > AS
RBIMSEGCQFORTH-UHFFFAOYSA-N	QLQIWRCWPJRJJA-UHFFFAOYSA-N	MOL > AS
QLQIWRCWPJRJJA-UHFFFAOYSA-N	SFZBACBFFNXMNT-UHFFFAOYSA-N	AS > AF
SFZBACBFFNXMNT-UHFFFAOYSA-N	DWJLFZJGQUHKKP-UHFFFAOYSA-N	AF > AW
ODKHOKLXMBWVOQ-UHFFFAOYSA-N	DCSJZPJBTJVYHS-UHFFFAOYSA-N	DS > DF
DCSJZPJBTJVYHS-UHFFFAOYSA-N	XDDVPYUEAYKJAG-UHFFFAOYSA-N	DF > DW
QLQIWRCWPJRJJA-UHFFFAOYSA-N	ODKHOKLXMBWVOQ-UHFFFAOYSA-N	AS > DS
ODKHOKLXMBWVOQ-UHFFFAOYSA-N	ODKHOKLXMBWVOQ-UHFFFAOYSA-N	DS > BS
SFZBACBFFNXMNT-UHFFFAOYSA-N	DCSJZPJBTJVYHS-UHFFFAOYSA-N	AF > DF
DCSJZPJBTJVYHS-UHFFFAOYSA-N	DCSJZPJBTJVYHS-UHFFFAOYSA-N	DF > BF
VYSMZBGULGKBOF-VZUCSPMQSA-N	NQTMKHUWXOYDOY-UXBLZVDNSA-N	MOL > AS
NQTMKHUWXOYDOY-UXBLZVDNSA-N	VJQMUUIGVYIDLQ-MDZDMXLPSA-N	AS > AF
VJQMUUIGVYIDLQ-MDZDMXLPSA-N	PBRLNOXYFZVHRS-UHFFFAOYSA-N	AF > AW
TUCGRJJZSDVDDT-UXBLZVDNSA-N	ISOFHYPEMANUTD-ZHACJKMWSA-N	BS > BF
ISOFHYPEMANUTD-ZHACJKMWSA-N	BROFFYCOJRMYHF-UHFFFAOYSA-N	BF > BW
NQTMKHUWXOYDOY-UXBLZVDNSA-N	NQTMKHUWXOYDOY-UXBLZVDNSA-N	AS > DS
NQTMKHUWXOYDOY-UXBLZVDNSA-N	TUCGRJJZSDVDDT-UXBLZVDNSA-N	DS > BS
VJQMUUIGVYIDLQ-MDZDMXLPSA-N	VJQMUUIGVYIDLQ-MDZDMXLPSA-N	AF > DF
VJQMUUIGVYIDLQ-MDZDMXLPSA-N	ISOFHYPEMANUTD-ZHACJKMWSA-N	DF > BF
PBRLNOXYFZVHRS-UHFFFAOYSA-N	PBRLNOXYFZVHRS-UHFFFAOYSA-N	AW > DW
PBRLNOXYFZVHRS-UHFFFAOYSA-N	BROFFYCOJRMYHF-UHFFFAOYSA-N	DW >BW
TVHVKSSKUINSRS-UHFFFAOYSA-N	TVHVKSSKUINSRS-UHFFFAOYSA-N	MOL > AS
TVHVKSSKUINSRS-UHFFFAOYSA-N	BYATUHRTUOCNNC-UHFFFAOYSA-N	AS > AF
BYATUHRTUOCNNC-UHFFFAOYSA-N	HPKURZXNODMVNK-UHFFFAOYSA-N	AF > AW
IUIDTRBPXITZGR-UHFFFAOYSA-N	OMVNSUOWKJUICS-UHFFFAOYSA-N	DS > DF
OMVNSUOWKJUICS-UHFFFAOYSA-N	MUOXXEBUGQNCSK-UHFFFAOYSA-N	DF > DW
VAEHYWCRBVMYBX-UHFFFAOYSA-N	PZSHPNAZHSCHQS-UHFFFAOYSA-N	BS > BF
PZSHPNAZHSCHQS-UHFFFAOYSA-N	UAFIIHGAAWKJGL-UHFFFAOYSA-N	BF > BW
TVHVKSSKUINSRS-UHFFFAOYSA-N	IUIDTRBPXITZGR-UHFFFAOYSA-N	AS > DS
IUIDTRBPXITZGR-UHFFFAOYSA-N	VAEHYWCRBVMYBX-UHFFFAOYSA-N	DS > BS
BYATUHRTUOCNNC-UHFFFAOYSA-N	OMVNSUOWKJUICS-UHFFFAOYSA-N	AF > DF
OMVNSUOWKJUICS-UHFFFAOYSA-N	PZSHPNAZHSCHQS-UHFFFAOYSA-N	DF > BF
HPKURZXNODMVNK-UHFFFAOYSA-N	MUOXXEBUGQNCSK-UHFFFAOYSA-N	AW > DW
MUOXXEBUGQNCSK-UHFFFAOYSA-N	UAFIIHGAAWKJGL-UHFFFAOYSA-N	DW >BW
BYOVHLGRJGKKNQ-UHFFFAOYSA-N	BYOVHLGRJGKKNQ-UHFFFAOYSA-N	MOL > AS
BYOVHLGRJGKKNQ-UHFFFAOYSA-N	GJIVOJQFCMBPFV-UHFFFAOYSA-N	AS > AF
GJIVOJQFCMBPFV-UHFFFAOYSA-N	LBPRZBJXDQHMCG-UHFFFAOYSA-N	AF > AW
BYOVHLGRJGKKNQ-UHFFFAOYSA-N	XCWSXFUBKNIMTJ-UHFFFAOYSA-N	AS > DS
GJIVOJQFCMBPFV-UHFFFAOYSA-N	ATQSXUWQMNTJSR-UHFFFAOYSA-N	AF > DF
LBPRZBJXDQHMCG-UHFFFAOYSA-N	KKGQEBGLKOSYEA-UHFFFAOYSA-N	AW > DW
AQWPREYWIRWXQH-UHFFFAOYSA-N	JGMHUAXLARATIL-UHFFFAOYSA-N	MOL > AS
JGMHUAXLARATIL-UHFFFAOYSA-N	ZNRLASMKOUIGJQ-UHFFFAOYSA-N	AS > AF
ZNRLASMKOUIGJQ-UHFFFAOYSA-N	FHZGWFFPKGJGHE-UHFFFAOYSA-N	AF > AW
CXPVRAWALFCUSX-UHFFFAOYSA-N	KDTMDVJGHKXBAQ-UHFFFAOYSA-N	DS > DF
KDTMDVJGHKXBAQ-UHFFFAOYSA-N	JMPFQGXHPQMPGM-UHFFFAOYSA-N	DF > DW
VXXWUFTTXOZMTH-UHFFFAOYSA-N	HWCKLQPSQMZGCA-UHFFFAOYSA-N	BS > BF
HWCKLQPSQMZGCA-UHFFFAOYSA-N	ABZNVYABLWCOLC-UHFFFAOYSA-N	BF > BW
JGMHUAXLARATIL-UHFFFAOYSA-N	CXPVRAWALFCUSX-UHFFFAOYSA-N	AS > DS
CXPVRAWALFCUSX-UHFFFAOYSA-N	VXXWUFTTXOZMTH-UHFFFAOYSA-N	DS > BS
ZNRLASMKOUIGJQ-UHFFFAOYSA-N	KDTMDVJGHKXBAQ-UHFFFAOYSA-N	AF > DF
KDTMDVJGHKXBAQ-UHFFFAOYSA-N	HWCKLQPSQMZGCA-UHFFFAOYSA-N	DF > BF
FHZGWFFPKGJGHE-UHFFFAOYSA-N	JMPFQGXHPQMPGM-UHFFFAOYSA-N	AW > DW
JMPFQGXHPQMPGM-UHFFFAOYSA-N	ABZNVYABLWCOLC-UHFFFAOYSA-N	DW >BW
XCYSQFHYFNWYFP-CEMXSPGASA-N	IZZUEGDXRJVQTQ-CWJRYGDLSA-N	MOL > AS
IZZUEGDXRJVQTQ-CWJRYGDLSA-N	LNTAXJYRTWKKAF-MKYJIFSMSA-N	AS > AF
LNTAXJYRTWKKAF-MKYJIFSMSA-N	OVYRPRTVDWNBPI-UHFFFAOYSA-N	AF > AW
ZONYXWQDUYMKFB-HNNXBMFYSA-N	LRKFVBSPJQYMMY-UHFFFAOYSA-N	DS > DF
LRKFVBSPJQYMMY-UHFFFAOYSA-N	AIFQCXRHGXDVEL-UHFFFAOYSA-N	DF > DW
QOLIPNRNLBQTAU-HNNXBMFYSA-N	DYYMTTTVEKTABS-UHFFFAOYSA-N	BS > BF
DYYMTTTVEKTABS-UHFFFAOYSA-N	RARGZVQPBDQEDG-UHFFFAOYSA-N	BF > BW
IZZUEGDXRJVQTQ-CWJRYGDLSA-N	ZONYXWQDUYMKFB-HNNXBMFYSA-N	AS > DS
ZONYXWQDUYMKFB-HNNXBMFYSA-N	QOLIPNRNLBQTAU-HNNXBMFYSA-N	DS > BS
LNTAXJYRTWKKAF-MKYJIFSMSA-N	LRKFVBSPJQYMMY-UHFFFAOYSA-N	AF > DF
LRKFVBSPJQYMMY-UHFFFAOYSA-N	DYYMTTTVEKTABS-UHFFFAOYSA-N	DF > BF
OVYRPRTVDWNBPI-UHFFFAOYSA-N	AIFQCXRHGXDVEL-UHFFFAOYSA-N	AW > DW
AIFQCXRHGXDVEL-UHFFFAOYSA-N	RARGZVQPBDQEDG-UHFFFAOYSA-N	DW >BW
IAQJJEKONQRALD-UHFFFAOYSA-N	DSLUIBBKXHVEQM-UHFFFAOYSA-N	MOL > AS
DSLUIBBKXHVEQM-UHFFFAOYSA-N	VIWROTKOGQOXDQ-UHFFFAOYSA-N	AS > AF
VIWROTKOGQOXDQ-UHFFFAOYSA-N	WDYWYAYOXKGEHN-UHFFFAOYSA-N	AF > AW
DSLUIBBKXHVEQM-UHFFFAOYSA-N	KNSAKZNPHHYWBM-UHFFFAOYSA-N	AS > DS
VIWROTKOGQOXDQ-UHFFFAOYSA-N	ALVPKCKLDKESRX-UHFFFAOYSA-N	AF > DF
WDYWYAYOXKGEHN-UHFFFAOYSA-N	FONOILYOGORHRH-UHFFFAOYSA-N	AW > DW
FTLKWQORGOAXKP-UHFFFAOYSA-N	BDDQEVOYURBLTF-UHFFFAOYSA-N	MOL > AS
BDDQEVOYURBLTF-UHFFFAOYSA-N	UQFRQXNQHVXGIJ-UHFFFAOYSA-N	AS > AF
UQFRQXNQHVXGIJ-UHFFFAOYSA-N	RJOPQZSCALARTG-UHFFFAOYSA-N	AF > AW
JIKNZPZIOKMKFU-UHFFFAOYSA-N	CAAOCJASNHWNHE-UHFFFAOYSA-N	DS > DF
CAAOCJASNHWNHE-UHFFFAOYSA-N	CBJQFLVITZPKKA-UHFFFAOYSA-N	DF > DW
BDDQEVOYURBLTF-UHFFFAOYSA-N	JIKNZPZIOKMKFU-UHFFFAOYSA-N	AS > DS
JIKNZPZIOKMKFU-UHFFFAOYSA-N	JIKNZPZIOKMKFU-UHFFFAOYSA-N	DS > BS
UQFRQXNQHVXGIJ-UHFFFAOYSA-N	CAAOCJASNHWNHE-UHFFFAOYSA-N	AF > DF
CAAOCJASNHWNHE-UHFFFAOYSA-N	CAAOCJASNHWNHE-UHFFFAOYSA-N	DF > BF
RJOPQZSCALARTG-UHFFFAOYSA-N	CBJQFLVITZPKKA-UHFFFAOYSA-N	AW > DW
CBJQFLVITZPKKA-UHFFFAOYSA-N	CBJQFLVITZPKKA-UHFFFAOYSA-N	DW >BW
OHCYDZDKQYLEHZ-UHFFFAOYSA-N	UPPVXKJSRFTPNF-UHFFFAOYSA-N	MOL > AS
COLGOADUHDTEQC-UHFFFAOYSA-N	SPIQOKZSPASBRN-UHFFFAOYSA-N	MOL > AS
SPIQOKZSPASBRN-UHFFFAOYSA-N	QBPBQXMZWNBYNV-UHFFFAOYSA-N	AS > AF
QBPBQXMZWNBYNV-UHFFFAOYSA-N	PSKRZOUDCRVYPW-UHFFFAOYSA-N	AF > AW
IQZKWOOJVSQWIM-UHFFFAOYSA-N	NPWJEDLPEKPTPW-UHFFFAOYSA-N	DS > DF
NPWJEDLPEKPTPW-UHFFFAOYSA-N	DLPJIUUSCVRVTJ-UHFFFAOYSA-N	DF > DW
SPIQOKZSPASBRN-UHFFFAOYSA-N	IQZKWOOJVSQWIM-UHFFFAOYSA-N	AS > DS
IQZKWOOJVSQWIM-UHFFFAOYSA-N	IQZKWOOJVSQWIM-UHFFFAOYSA-N	DS > BS
QBPBQXMZWNBYNV-UHFFFAOYSA-N	NPWJEDLPEKPTPW-UHFFFAOYSA-N	AF > DF
NPWJEDLPEKPTPW-UHFFFAOYSA-N	NPWJEDLPEKPTPW-UHFFFAOYSA-N	DF > BF
PSKRZOUDCRVYPW-UHFFFAOYSA-N	DLPJIUUSCVRVTJ-UHFFFAOYSA-N	AW > DW
DLPJIUUSCVRVTJ-UHFFFAOYSA-N	DLPJIUUSCVRVTJ-UHFFFAOYSA-N	DW >BW
XSDNATGFRFKUFM-IDUWFGFVSA-N	GBKQDFGJZRECHB-YVLHZVERSA-N	MOL > AS
GBKQDFGJZRECHB-YVLHZVERSA-N	GQQHVWFQFZSETD-CJLVFECKSA-N	AS > AF
GQQHVWFQFZSETD-CJLVFECKSA-N	GWYQOSDBNQOVQW-UHFFFAOYSA-N	AF > AW
FGNJHMKGLBIJDY-YVLHZVERSA-N	UJEGTWZYSFSDEZ-KNTRCKAVSA-N	BS > BF
UJEGTWZYSFSDEZ-KNTRCKAVSA-N	FHRSSJNJYSYAQP-UHFFFAOYSA-N	BF > BW
GBKQDFGJZRECHB-YVLHZVERSA-N	GBKQDFGJZRECHB-YVLHZVERSA-N	AS > DS
GBKQDFGJZRECHB-YVLHZVERSA-N	FGNJHMKGLBIJDY-YVLHZVERSA-N	DS > BS
GQQHVWFQFZSETD-CJLVFECKSA-N	GQQHVWFQFZSETD-CJLVFECKSA-N	AF > DF
GQQHVWFQFZSETD-CJLVFECKSA-N	UJEGTWZYSFSDEZ-KNTRCKAVSA-N	DF > BF
GWYQOSDBNQOVQW-UHFFFAOYSA-N	GWYQOSDBNQOVQW-UHFFFAOYSA-N	AW > DW
GWYQOSDBNQOVQW-UHFFFAOYSA-N	FHRSSJNJYSYAQP-UHFFFAOYSA-N	DW >BW
RHBMPLODTPIHHK-UHFFFAOYSA-N	DARJMZDUNQDMDW-UHFFFAOYSA-N	MOL > AS
DARJMZDUNQDMDW-UHFFFAOYSA-N	GUDMUXURSVOQHB-UHFFFAOYSA-N	AS > AF
GUDMUXURSVOQHB-UHFFFAOYSA-N	ZHLDOGWZMJGKAB-UHFFFAOYSA-N	AF > AW
DARJMZDUNQDMDW-UHFFFAOYSA-N	IQZKWOOJVSQWIM-UHFFFAOYSA-N	AS > DS
GUDMUXURSVOQHB-UHFFFAOYSA-N	NPWJEDLPEKPTPW-UHFFFAOYSA-N	AF > DF
ZHLDOGWZMJGKAB-UHFFFAOYSA-N	DLPJIUUSCVRVTJ-UHFFFAOYSA-N	AW > DW
KNBVTHPKILKUNJ-UERULONYSA-N	GWVWPFCPFMGXBE-RIDKPBTDSA-N	MOL > AS
GWVWPFCPFMGXBE-RIDKPBTDSA-N	GWVWPFCPFMGXBE-RIDKPBTDSA-N	AS > AF
GWVWPFCPFMGXBE-RIDKPBTDSA-N	SWAIXSXDAKKVRR-UHFFFAOYSA-N	AF > AW
GWVWPFCPFMGXBE-RIDKPBTDSA-N	RHZLFNIPVYCDSB-RJTITELWSA-N	AS > DS
GWVWPFCPFMGXBE-RIDKPBTDSA-N	RHZLFNIPVYCDSB-UHFFFAOYSA-N	AF > DF
SWAIXSXDAKKVRR-UHFFFAOYSA-N	GNMCGMFNBARSIY-UHFFFAOYSA-N	AW > DW
CZUQGOKULOSSJO-UHFFFAOYSA-N	QIVZEELXJYKIQI-UHFFFAOYSA-N	MOL > AS
QIVZEELXJYKIQI-UHFFFAOYSA-N	ZIDNJMFOUVAPOU-UHFFFAOYSA-N	AS > AF
ZIDNJMFOUVAPOU-UHFFFAOYSA-N	AXZYUHFZORWACA-UHFFFAOYSA-N	AF > AW
QIVZEELXJYKIQI-UHFFFAOYSA-N	IQZKWOOJVSQWIM-UHFFFAOYSA-N	AS > DS
ZIDNJMFOUVAPOU-UHFFFAOYSA-N	NPWJEDLPEKPTPW-UHFFFAOYSA-N	AF > DF
AXZYUHFZORWACA-UHFFFAOYSA-N	DLPJIUUSCVRVTJ-UHFFFAOYSA-N	AW > DW
YIBBBUDMCSMNAO-UHFFFAOYSA-N	YIBBBUDMCSMNAO-UHFFFAOYSA-N	MOL > AS
YIBBBUDMCSMNAO-UHFFFAOYSA-N	MLJAWJMRINARFU-UHFFFAOYSA-N	AS > AF
MLJAWJMRINARFU-UHFFFAOYSA-N	PMBFLWXKGYAGCG-UHFFFAOYSA-N	AF > AW
UDMRLKNQXJSFFL-UHFFFAOYSA-N	QEUBDGAPCYWDJM-UHFFFAOYSA-N	BS > BF
QEUBDGAPCYWDJM-UHFFFAOYSA-N	DAMRJOPCYYEOMW-UHFFFAOYSA-N	BF > BW
YIBBBUDMCSMNAO-UHFFFAOYSA-N	UDMRLKNQXJSFFL-UHFFFAOYSA-N	DS > BS
MLJAWJMRINARFU-UHFFFAOYSA-N	MLJAWJMRINARFU-UHFFFAOYSA-N	AF > DF
MLJAWJMRINARFU-UHFFFAOYSA-N	QEUBDGAPCYWDJM-UHFFFAOYSA-N	DF > BF
PMBFLWXKGYAGCG-UHFFFAOYSA-N	PMBFLWXKGYAGCG-UHFFFAOYSA-N	AW > DW
PMBFLWXKGYAGCG-UHFFFAOYSA-N	DAMRJOPCYYEOMW-UHFFFAOYSA-N	DW >BW
SPAJNWKSKFFRBI-POQZGBFASA-N	WFCRNDMYTYPADH-LHEHQIKBSA-N	MOL > AS
WFCRNDMYTYPADH-LHEHQIKBSA-N	WFCRNDMYTYPADH-LHEHQIKBSA-N	AS > AF
WFCRNDMYTYPADH-LHEHQIKBSA-N	MWDQASUSJNHHCH-UHFFFAOYSA-N	AF > AW
WFCRNDMYTYPADH-LHEHQIKBSA-N	RHZLFNIPVYCDSB-RJTITELWSA-N	AS > DS
WFCRNDMYTYPADH-LHEHQIKBSA-N	RHZLFNIPVYCDSB-UHFFFAOYSA-N	AF > DF
MWDQASUSJNHHCH-UHFFFAOYSA-N	GNMCGMFNBARSIY-UHFFFAOYSA-N	AW > DW
IKOCQRADEXXKQB-VWLOTQADSA-N	ADRSVUHNTQCBDP-DEOSSOPVSA-N	MOL > AS
ADRSVUHNTQCBDP-DEOSSOPVSA-N	IGHACPQHKNRDTG-JEFWXSHNSA-N	AS > AF
IGHACPQHKNRDTG-JEFWXSHNSA-N	NTULEWVLMOQSBA-UHFFFAOYSA-N	AF > AW
GKCVOKBUBFKIKO-QFIPXVFZSA-N	XXZWNFASQKHETP-UHFFFAOYSA-N	DS > DF
XXZWNFASQKHETP-UHFFFAOYSA-N	KZTVOZPSRSHTOK-UHFFFAOYSA-N	DF > DW
ADRSVUHNTQCBDP-DEOSSOPVSA-N	GKCVOKBUBFKIKO-QFIPXVFZSA-N	AS > DS
GKCVOKBUBFKIKO-QFIPXVFZSA-N	GKCVOKBUBFKIKO-QFIPXVFZSA-N	DS > BS
IGHACPQHKNRDTG-JEFWXSHNSA-N	XXZWNFASQKHETP-UHFFFAOYSA-N	AF > DF
XXZWNFASQKHETP-UHFFFAOYSA-N	XXZWNFASQKHETP-UHFFFAOYSA-N	DF > BF
NTULEWVLMOQSBA-UHFFFAOYSA-N	KZTVOZPSRSHTOK-UHFFFAOYSA-N	AW > DW
KZTVOZPSRSHTOK-UHFFFAOYSA-N	KZTVOZPSRSHTOK-UHFFFAOYSA-N	DW >BW
FRGVUXUFLCQOPD-UHFFFAOYSA-N	BZOFVJVLNJVTIC-UHFFFAOYSA-N	MOL > AS
BZOFVJVLNJVTIC-UHFFFAOYSA-N	DFALIHCIQIUGJK-UHFFFAOYSA-N	AS > AF
DFALIHCIQIUGJK-UHFFFAOYSA-N	UUUPBPMDQOZUPF-UHFFFAOYSA-N	AF > AW
BZOFVJVLNJVTIC-UHFFFAOYSA-N	ZZDIPNSMKJPHTR-UHFFFAOYSA-N	AS > DS
DFALIHCIQIUGJK-UHFFFAOYSA-N	XBINOVBNAGGKHM-UHFFFAOYSA-N	AF > DF
UUUPBPMDQOZUPF-UHFFFAOYSA-N	XDDVPYUEAYKJAG-UHFFFAOYSA-N	AW > DW
BWLSPMQJSCACLH-UHFFFAOYSA-N	GFFYSHVJNHUFFU-UHFFFAOYSA-N	MOL > AS
GFFYSHVJNHUFFU-UHFFFAOYSA-N	XSNFKYVHZARDSP-UHFFFAOYSA-N	AS > AF
XSNFKYVHZARDSP-UHFFFAOYSA-N	CVRUOCQKPJSAEP-UHFFFAOYSA-N	AF > AW
MAAHIAWCZMBRKC-UHFFFAOYSA-N	AFCFOYOZYIASQX-UHFFFAOYSA-N	DS > DF
AFCFOYOZYIASQX-UHFFFAOYSA-N	QJINEYZTWDZKCP-UHFFFAOYSA-N	DF > DW
GFFYSHVJNHUFFU-UHFFFAOYSA-N	MAAHIAWCZMBRKC-UHFFFAOYSA-N	AS > DS
MAAHIAWCZMBRKC-UHFFFAOYSA-N	MAAHIAWCZMBRKC-UHFFFAOYSA-N	DS > BS
XSNFKYVHZARDSP-UHFFFAOYSA-N	AFCFOYOZYIASQX-UHFFFAOYSA-N	AF > DF
AFCFOYOZYIASQX-UHFFFAOYSA-N	AFCFOYOZYIASQX-UHFFFAOYSA-N	DF > BF
CVRUOCQKPJSAEP-UHFFFAOYSA-N	QJINEYZTWDZKCP-UHFFFAOYSA-N	AW > DW
QJINEYZTWDZKCP-UHFFFAOYSA-N	QJINEYZTWDZKCP-UHFFFAOYSA-N	DW >BW
AURNZDRKZMLHPN-MGFONVBGSA-N	BHTDXRJQNKLQCB-SCTLLLDMSA-N	MOL > AS
BHTDXRJQNKLQCB-SCTLLLDMSA-N	BHTDXRJQNKLQCB-SCTLLLDMSA-N	AS > AF
BHTDXRJQNKLQCB-SCTLLLDMSA-N	KPMWYGANMHMDNS-UHFFFAOYSA-N	AF > AW
BHTDXRJQNKLQCB-SCTLLLDMSA-N	RHZLFNIPVYCDSB-RJTITELWSA-N	AS > DS
BHTDXRJQNKLQCB-SCTLLLDMSA-N	RHZLFNIPVYCDSB-UHFFFAOYSA-N	AF > DF
KPMWYGANMHMDNS-UHFFFAOYSA-N	GNMCGMFNBARSIY-UHFFFAOYSA-N	AW > DW
OVZGMOSTOWWQLS-UHFFFAOYSA-N	MTZQAGJQAFMTAQ-UHFFFAOYSA-N	MOL > AS
MTZQAGJQAFMTAQ-UHFFFAOYSA-N	ANGVCCXFJKHNDS-UHFFFAOYSA-N	AS > AF
ANGVCCXFJKHNDS-UHFFFAOYSA-N	ZYJFJURMFHCWOB-UHFFFAOYSA-N	AF > AW
MTZQAGJQAFMTAQ-UHFFFAOYSA-N	UHOVQNZJYSORNB-UHFFFAOYSA-N	AS > DS
ANGVCCXFJKHNDS-UHFFFAOYSA-N	UHOVQNZJYSORNB-UHFFFAOYSA-N	AF > DF
ZYJFJURMFHCWOB-UHFFFAOYSA-N	XDTMQSROBMDMFD-UHFFFAOYSA-N	AW > DW
MFBCHBZOJNOKLL-UHFFFAOYSA-N	MFBCHBZOJNOKLL-UHFFFAOYSA-N	MOL > AS
MFBCHBZOJNOKLL-UHFFFAOYSA-N	UGYQUJJPZQBTIC-UHFFFAOYSA-N	AS > AF
UGYQUJJPZQBTIC-UHFFFAOYSA-N	YPOIPKKYMAZAQL-UHFFFAOYSA-N	AF > AW
NHVRFKZMNQDRCY-UHFFFAOYSA-N	PGEUFKKNEXUFAO-UHFFFAOYSA-N	DS > DF
PGEUFKKNEXUFAO-UHFFFAOYSA-N	XHEQRBCPTAKDOW-UHFFFAOYSA-N	DF > DW
HRDRGGPMXIUAQM-UHFFFAOYSA-N	JDQIEZDYTZWOSB-UHFFFAOYSA-N	BS > BF
JDQIEZDYTZWOSB-UHFFFAOYSA-N	VZPPAUNIFCWXTN-UHFFFAOYSA-N	BF > BW
MFBCHBZOJNOKLL-UHFFFAOYSA-N	NHVRFKZMNQDRCY-UHFFFAOYSA-N	AS > DS
NHVRFKZMNQDRCY-UHFFFAOYSA-N	HRDRGGPMXIUAQM-UHFFFAOYSA-N	DS > BS
UGYQUJJPZQBTIC-UHFFFAOYSA-N	PGEUFKKNEXUFAO-UHFFFAOYSA-N	AF > DF
PGEUFKKNEXUFAO-UHFFFAOYSA-N	JDQIEZDYTZWOSB-UHFFFAOYSA-N	DF > BF
YPOIPKKYMAZAQL-UHFFFAOYSA-N	XHEQRBCPTAKDOW-UHFFFAOYSA-N	AW > DW
XHEQRBCPTAKDOW-UHFFFAOYSA-N	VZPPAUNIFCWXTN-UHFFFAOYSA-N	DW >BW
NPNITAUBTSROKF-NSCUHMNNSA-N	QACXYHVJLXFBFO-ZHACJKMWSA-N	MOL > AS
QACXYHVJLXFBFO-ZHACJKMWSA-N	NKUSEGLYWRJZRI-OUKQBFOZSA-N	AS > AF
NKUSEGLYWRJZRI-OUKQBFOZSA-N	CQYXAZBHJOHUJS-UHFFFAOYSA-N	AF > AW
PJANXHGTPQOBST-VAWYXSNFSA-N	PJANXHGTPQOBST-VAWYXSNFSA-N	DS > DF
PJANXHGTPQOBST-VAWYXSNFSA-N	IBLVSWYGUFGDMF-UHFFFAOYSA-N	DF > DW
QACXYHVJLXFBFO-ZHACJKMWSA-N	PJANXHGTPQOBST-VAWYXSNFSA-N	AS > DS
NKUSEGLYWRJZRI-OUKQBFOZSA-N	PJANXHGTPQOBST-VAWYXSNFSA-N	AF > DF
CQYXAZBHJOHUJS-UHFFFAOYSA-N	IBLVSWYGUFGDMF-UHFFFAOYSA-N	AW > DW
IBLVSWYGUFGDMF-UHFFFAOYSA-N	IBLVSWYGUFGDMF-UHFFFAOYSA-N	DW >BW
FCBRYPXVFYFCAK-UHFFFAOYSA-N	RNAHVKFTHXBJFX-UHFFFAOYSA-N	MOL > AS
RNAHVKFTHXBJFX-UHFFFAOYSA-N	SCVXHKZCDUSZDG-UHFFFAOYSA-N	AS > AF
SCVXHKZCDUSZDG-UHFFFAOYSA-N	DJPMTSZBQARESL-UHFFFAOYSA-N	AF > AW
KPJBNFINSPXEGF-UHFFFAOYSA-N	RLAFFOZHRUMDIN-UHFFFAOYSA-N	DS > DF
SQODPXHVKQPJBK-UHFFFAOYSA-N	BLSGDOIUCWPGSC-UHFFFAOYSA-N	BS > BF
RNAHVKFTHXBJFX-UHFFFAOYSA-N	KPJBNFINSPXEGF-UHFFFAOYSA-N	AS > DS
KPJBNFINSPXEGF-UHFFFAOYSA-N	SQODPXHVKQPJBK-UHFFFAOYSA-N	DS > BS
SCVXHKZCDUSZDG-UHFFFAOYSA-N	RLAFFOZHRUMDIN-UHFFFAOYSA-N	AF > DF
DJPMTSZBQARESL-UHFFFAOYSA-N	FGISMPWADDIBOF-UHFFFAOYSA-N	AW > DW
MVZNVBXATDCMMJ-UHFFFAOYSA-N	XUIJZBCRKSUREG-UHFFFAOYSA-N	MOL > AS
SAXKDLBTLSMJCH-RGJFUNKGSA-N	NDLBEYUDFRNDLU-CAOOACKPSA-N	MOL > AS
NDLBEYUDFRNDLU-CAOOACKPSA-N	RIUIFVXQLAGBOO-RCYCHHRUSA-N	AS > AF
RIUIFVXQLAGBOO-RCYCHHRUSA-N	WJKCWACRPSBPNP-UHFFFAOYSA-N	AF > AW
ONBDEZJHPVXUHF-UHFFFAOYSA-N	KJIMKBAZZTVFRJ-DWIVESKMSA-N	DS > DF
KJIMKBAZZTVFRJ-DWIVESKMSA-N	GYDFMMXUXLSKKK-UHFFFAOYSA-N	DF > DW
FJESFADGAPORIH-UHFFFAOYSA-N	WVMIZVQMOFDGKL-UHFFFAOYSA-N	BS > BF
WVMIZVQMOFDGKL-UHFFFAOYSA-N	QYPQLXKVLRWNQR-UHFFFAOYSA-N	BF > BW
NDLBEYUDFRNDLU-CAOOACKPSA-N	ONBDEZJHPVXUHF-UHFFFAOYSA-N	AS > DS
ONBDEZJHPVXUHF-UHFFFAOYSA-N	FJESFADGAPORIH-UHFFFAOYSA-N	DS > BS
RIUIFVXQLAGBOO-RCYCHHRUSA-N	KJIMKBAZZTVFRJ-DWIVESKMSA-N	AF > DF
KJIMKBAZZTVFRJ-DWIVESKMSA-N	WVMIZVQMOFDGKL-UHFFFAOYSA-N	DF > BF
WJKCWACRPSBPNP-UHFFFAOYSA-N	GYDFMMXUXLSKKK-UHFFFAOYSA-N	AW > DW
GYDFMMXUXLSKKK-UHFFFAOYSA-N	QYPQLXKVLRWNQR-UHFFFAOYSA-N	DW >BW
UQRBFXIUUDJHSN-ONEGZZNKSA-N	BIYGTLDPTJMNET-CMDGGOBGSA-N	MOL > AS
BIYGTLDPTJMNET-CMDGGOBGSA-N	OUUMJBSBPJLGFA-ZHACJKMWSA-N	AS > AF
OUUMJBSBPJLGFA-ZHACJKMWSA-N	KCKNMAFQBCOOHK-UHFFFAOYSA-N	AF > AW
BIYGTLDPTJMNET-CMDGGOBGSA-N	PJANXHGTPQOBST-VAWYXSNFSA-N	AS > DS
OUUMJBSBPJLGFA-ZHACJKMWSA-N	PJANXHGTPQOBST-VAWYXSNFSA-N	AF > DF
KCKNMAFQBCOOHK-UHFFFAOYSA-N	IBLVSWYGUFGDMF-UHFFFAOYSA-N	AW > DW
NCTHKQDPJLOJAP-IUMGADTDSA-N	NCTHKQDPJLOJAP-IUMGADTDSA-N	MOL > AS
NCTHKQDPJLOJAP-IUMGADTDSA-N	OSWSUQXSGDWGGJ-IIIPZEARSA-N	AS > AF
OSWSUQXSGDWGGJ-IIIPZEARSA-N	JVTBZLNLIPYEAG-UHFFFAOYSA-N	AF > AW
NCTHKQDPJLOJAP-IUMGADTDSA-N	ONBDEZJHPVXUHF-UHFFFAOYSA-N	AS > DS
OSWSUQXSGDWGGJ-IIIPZEARSA-N	KJIMKBAZZTVFRJ-DWIVESKMSA-N	AF > DF
JVTBZLNLIPYEAG-UHFFFAOYSA-N	GYDFMMXUXLSKKK-UHFFFAOYSA-N	AW > DW
IJWPAFMIFNSIGD-UHFFFAOYSA-N	IYVQBSDYUYLTER-UHFFFAOYSA-N	MOL > AS
IYVQBSDYUYLTER-UHFFFAOYSA-N	NNLDXGLWKONPMR-UHFFFAOYSA-N	AS > AF
NNLDXGLWKONPMR-UHFFFAOYSA-N	VKYZWQNTOJIXLV-UHFFFAOYSA-N	AF > AW
MEFAFJGOOIRFOV-UHFFFAOYSA-N	WKOHGEIOKMGRAV-UHFFFAOYSA-N	DS > DF
MJIGXZCWNCMHMZ-UHFFFAOYSA-N	AUVWCPCEPJBZAG-UHFFFAOYSA-N	BS > BF
IYVQBSDYUYLTER-UHFFFAOYSA-N	MEFAFJGOOIRFOV-UHFFFAOYSA-N	AS > DS
MEFAFJGOOIRFOV-UHFFFAOYSA-N	MJIGXZCWNCMHMZ-UHFFFAOYSA-N	DS > BS
NNLDXGLWKONPMR-UHFFFAOYSA-N	WKOHGEIOKMGRAV-UHFFFAOYSA-N	AF > DF
VKYZWQNTOJIXLV-UHFFFAOYSA-N	FGISMPWADDIBOF-UHFFFAOYSA-N	AW > DW
IFYXHUCCIJQGBH-UHFFFAOYSA-N	GHWAIUYRDBPLGV-UHFFFAOYSA-N	MOL > AS
GHWAIUYRDBPLGV-UHFFFAOYSA-N	GGVQSPJBCRIXOG-UHFFFAOYSA-N	AS > AF
GGVQSPJBCRIXOG-UHFFFAOYSA-N	FFVOHQZRKFDWGZ-UHFFFAOYSA-N	AF > AW
NITODLOJDYHOSI-UHFFFAOYSA-N	SEWHCYXUHHMNSD-UHFFFAOYSA-N	DS > DF
SEWHCYXUHHMNSD-UHFFFAOYSA-N	OQHIHTZUHNYBFU-UHFFFAOYSA-N	DF > DW
AZBMDQKRSSCOFP-UHFFFAOYSA-N	RWHJZJRVOHWLKH-UHFFFAOYSA-N	BS > BF
RWHJZJRVOHWLKH-UHFFFAOYSA-N	QMTRUQQMOBJLCM-UHFFFAOYSA-N	BF > BW
GHWAIUYRDBPLGV-UHFFFAOYSA-N	NITODLOJDYHOSI-UHFFFAOYSA-N	AS > DS
NITODLOJDYHOSI-UHFFFAOYSA-N	AZBMDQKRSSCOFP-UHFFFAOYSA-N	DS > BS
GGVQSPJBCRIXOG-UHFFFAOYSA-N	SEWHCYXUHHMNSD-UHFFFAOYSA-N	AF > DF
SEWHCYXUHHMNSD-UHFFFAOYSA-N	RWHJZJRVOHWLKH-UHFFFAOYSA-N	DF > BF
FFVOHQZRKFDWGZ-UHFFFAOYSA-N	OQHIHTZUHNYBFU-UHFFFAOYSA-N	AW > DW
OQHIHTZUHNYBFU-UHFFFAOYSA-N	QMTRUQQMOBJLCM-UHFFFAOYSA-N	DW >BW
UUUFUMYANZQXLQ-UCLIPEMJSA-N	KAMDZOWWIQUAHA-VXLYETTFSA-N	MOL > AS
KAMDZOWWIQUAHA-VXLYETTFSA-N	HCCQRGHFDNHRGG-NDCXBJOESA-N	AS > AF
HCCQRGHFDNHRGG-NDCXBJOESA-N	BDCVMQHSWGTHCE-UHFFFAOYSA-N	AF > AW
NBQBGTBXKCJWAB-UHFFFAOYSA-N	VTAAPGSYHHTHTO-UHFFFAOYSA-N	DS > DF
VTAAPGSYHHTHTO-UHFFFAOYSA-N	DBVMFQWRWBGJKS-UHFFFAOYSA-N	DF > DW
RKJRJDFGQJEQSU-UHFFFAOYSA-N	COOSIYUVNWAOFL-UHFFFAOYSA-N	BS > BF
COOSIYUVNWAOFL-UHFFFAOYSA-N	QYPQLXKVLRWNQR-UHFFFAOYSA-N	BF > BW
KAMDZOWWIQUAHA-VXLYETTFSA-N	NBQBGTBXKCJWAB-UHFFFAOYSA-N	AS > DS
NBQBGTBXKCJWAB-UHFFFAOYSA-N	RKJRJDFGQJEQSU-UHFFFAOYSA-N	DS > BS
HCCQRGHFDNHRGG-NDCXBJOESA-N	VTAAPGSYHHTHTO-UHFFFAOYSA-N	AF > DF
VTAAPGSYHHTHTO-UHFFFAOYSA-N	COOSIYUVNWAOFL-UHFFFAOYSA-N	DF > BF
BDCVMQHSWGTHCE-UHFFFAOYSA-N	DBVMFQWRWBGJKS-UHFFFAOYSA-N	AW > DW
DBVMFQWRWBGJKS-UHFFFAOYSA-N	QYPQLXKVLRWNQR-UHFFFAOYSA-N	DW >BW
QTVUBGPVBBQSKD-CXUHLZMHSA-N	DCCAJIJWLAGGQC-OVCLIPMQSA-N	MOL > AS
DCCAJIJWLAGGQC-OVCLIPMQSA-N	QKGHMOJWZJDYHD-KPKJPENVSA-N	AS > AF
QKGHMOJWZJDYHD-KPKJPENVSA-N	CESKBPXDFXXTMH-UHFFFAOYSA-N	AF > AW
ZYGHJZDHTFUPRJ-UHFFFAOYSA-N	GPNYRMHNOKWNKS-UHFFFAOYSA-N	DS > DF
GPNYRMHNOKWNKS-UHFFFAOYSA-N	GREARFRXIFVLGB-UHFFFAOYSA-N	DF > DW
DCCAJIJWLAGGQC-OVCLIPMQSA-N	ZYGHJZDHTFUPRJ-UHFFFAOYSA-N	AS > DS
ZYGHJZDHTFUPRJ-UHFFFAOYSA-N	KYNSBQPICQTCGU-UHFFFAOYSA-N	DS > BS
QKGHMOJWZJDYHD-KPKJPENVSA-N	GPNYRMHNOKWNKS-UHFFFAOYSA-N	AF > DF
GPNYRMHNOKWNKS-UHFFFAOYSA-N	KEIFWROAQVVDBN-UHFFFAOYSA-N	DF > BF
CESKBPXDFXXTMH-UHFFFAOYSA-N	GREARFRXIFVLGB-UHFFFAOYSA-N	AW > DW
GREARFRXIFVLGB-UHFFFAOYSA-N	NNBZCPXTIHJBJL-UHFFFAOYSA-N	DW >BW
QBMZGDNAUXCNJO-UHFFFAOYSA-N	IYVQBSDYUYLTER-UHFFFAOYSA-N	MOL > AS
HCMWYURNASBFKB-UHFFFAOYSA-N	FBCKMXDOQYOGCN-UHFFFAOYSA-N	MOL > AS
FBCKMXDOQYOGCN-UHFFFAOYSA-N	PJIXSHWYUJITAY-UHFFFAOYSA-N	AS > AF
PJIXSHWYUJITAY-UHFFFAOYSA-N	MSDWYWNDHJTKTA-UHFFFAOYSA-N	AF > AW
KINVSCCCUSCXTA-UHFFFAOYSA-N	QCYNOMAXDPUXAP-UHFFFAOYSA-N	DS > DF
QCYNOMAXDPUXAP-UHFFFAOYSA-N	WVABZRMBCQFXBK-UHFFFAOYSA-N	DF > DW
FBCKMXDOQYOGCN-UHFFFAOYSA-N	KINVSCCCUSCXTA-UHFFFAOYSA-N	AS > DS
KINVSCCCUSCXTA-UHFFFAOYSA-N	KINVSCCCUSCXTA-UHFFFAOYSA-N	DS > BS
PJIXSHWYUJITAY-UHFFFAOYSA-N	QCYNOMAXDPUXAP-UHFFFAOYSA-N	AF > DF
QCYNOMAXDPUXAP-UHFFFAOYSA-N	QCYNOMAXDPUXAP-UHFFFAOYSA-N	DF > BF
MSDWYWNDHJTKTA-UHFFFAOYSA-N	WVABZRMBCQFXBK-UHFFFAOYSA-N	AW > DW
WVABZRMBCQFXBK-UHFFFAOYSA-N	WVABZRMBCQFXBK-UHFFFAOYSA-N	DW >BW
VWHYFMQKJYFLCC-DUXPYHPUSA-N	UDNMYDZHPMNIEQ-RIYZIHGNSA-N	MOL > AS
UDNMYDZHPMNIEQ-RIYZIHGNSA-N	UYYUDTFNMQIJHE-CSKARUKUSA-N	AS > AF
UYYUDTFNMQIJHE-CSKARUKUSA-N	CACITTHDQIDZKF-UHFFFAOYSA-N	AF > AW
BXYPREGYYRTTRL-OWOJBTEDSA-N	BXYPREGYYRTTRL-OWOJBTEDSA-N	BS > BF
BXYPREGYYRTTRL-OWOJBTEDSA-N	VEQMGBWGHODGHS-UHFFFAOYSA-N	BF > BW
UDNMYDZHPMNIEQ-RIYZIHGNSA-N	UDNMYDZHPMNIEQ-RIYZIHGNSA-N	AS > DS
UDNMYDZHPMNIEQ-RIYZIHGNSA-N	BXYPREGYYRTTRL-OWOJBTEDSA-N	DS > BS
UYYUDTFNMQIJHE-CSKARUKUSA-N	UYYUDTFNMQIJHE-CSKARUKUSA-N	AF > DF
UYYUDTFNMQIJHE-CSKARUKUSA-N	BXYPREGYYRTTRL-OWOJBTEDSA-N	DF > BF
CACITTHDQIDZKF-UHFFFAOYSA-N	CACITTHDQIDZKF-UHFFFAOYSA-N	AW > DW
CACITTHDQIDZKF-UHFFFAOYSA-N	VEQMGBWGHODGHS-UHFFFAOYSA-N	DW >BW
UKTLMQICPPERPB-UHFFFAOYSA-N	KDRHRQRRUUVVOQ-UHFFFAOYSA-N	MOL > AS
KDRHRQRRUUVVOQ-UHFFFAOYSA-N	ALPUUVHCMTXJTO-UHFFFAOYSA-N	AS > AF
ALPUUVHCMTXJTO-UHFFFAOYSA-N	BKUULARLNRNUNW-UHFFFAOYSA-N	AF > AW
JMYRRXROZQWBCB-UHFFFAOYSA-N	PQSRVVSFCHLXMV-UHFFFAOYSA-N	DS > DF
PQSRVVSFCHLXMV-UHFFFAOYSA-N	WBZFQRQMNXOIES-UHFFFAOYSA-N	DF > DW
KDRHRQRRUUVVOQ-UHFFFAOYSA-N	JMYRRXROZQWBCB-UHFFFAOYSA-N	AS > DS
JMYRRXROZQWBCB-UHFFFAOYSA-N	JMYRRXROZQWBCB-UHFFFAOYSA-N	DS > BS
ALPUUVHCMTXJTO-UHFFFAOYSA-N	PQSRVVSFCHLXMV-UHFFFAOYSA-N	AF > DF
PQSRVVSFCHLXMV-UHFFFAOYSA-N	PQSRVVSFCHLXMV-UHFFFAOYSA-N	DF > BF
BKUULARLNRNUNW-UHFFFAOYSA-N	WBZFQRQMNXOIES-UHFFFAOYSA-N	AW > DW
WBZFQRQMNXOIES-UHFFFAOYSA-N	WBZFQRQMNXOIES-UHFFFAOYSA-N	DW >BW
ARVWNKYCTOGYDP-UHFFFAOYSA-N	AKJPCYNMXYQWAT-UHFFFAOYSA-N	MOL > AS
AKJPCYNMXYQWAT-UHFFFAOYSA-N	WADJVDBXSBHTCB-UHFFFAOYSA-N	AS > AF
WADJVDBXSBHTCB-UHFFFAOYSA-N	BNSPXJVNAKRLPF-UHFFFAOYSA-N	AF > AW
AKJPCYNMXYQWAT-UHFFFAOYSA-N	MEFAFJGOOIRFOV-UHFFFAOYSA-N	AS > DS
WADJVDBXSBHTCB-UHFFFAOYSA-N	WKOHGEIOKMGRAV-UHFFFAOYSA-N	AF > DF
BNSPXJVNAKRLPF-UHFFFAOYSA-N	FGISMPWADDIBOF-UHFFFAOYSA-N	AW > DW
PGOMXBOHQUBUMI-HQWZXOHUSA-N	PRFXABLUTRTXCY-HUPSZDOPSA-N	MOL > AS
PRFXABLUTRTXCY-HUPSZDOPSA-N	VOJWNUYATRRCEW-ZZBVOKIISA-N	AS > AF
VOJWNUYATRRCEW-ZZBVOKIISA-N	LRTODVIBNIVGHK-UHFFFAOYSA-N	AF > AW
HVVLMGBPYMSBMW-UHFFFAOYSA-N	GRDHXPFXTDRUQR-UHFFFAOYSA-N	DS > DF
GRDHXPFXTDRUQR-UHFFFAOYSA-N	LJFXZBUEBZASOK-UHFFFAOYSA-N	DF > DW
FORCYVPYVURDEJ-UHFFFAOYSA-N	MFEQPYHLEUMDSB-UHFFFAOYSA-N	BS > BF
MFEQPYHLEUMDSB-UHFFFAOYSA-N	GNMCGMFNBARSIY-UHFFFAOYSA-N	BF > BW
PRFXABLUTRTXCY-HUPSZDOPSA-N	HVVLMGBPYMSBMW-UHFFFAOYSA-N	AS > DS
HVVLMGBPYMSBMW-UHFFFAOYSA-N	FORCYVPYVURDEJ-UHFFFAOYSA-N	DS > BS
VOJWNUYATRRCEW-ZZBVOKIISA-N	GRDHXPFXTDRUQR-UHFFFAOYSA-N	AF > DF
GRDHXPFXTDRUQR-UHFFFAOYSA-N	MFEQPYHLEUMDSB-UHFFFAOYSA-N	DF > BF
LRTODVIBNIVGHK-UHFFFAOYSA-N	LJFXZBUEBZASOK-UHFFFAOYSA-N	AW > DW
LJFXZBUEBZASOK-UHFFFAOYSA-N	GNMCGMFNBARSIY-UHFFFAOYSA-N	DW >BW
WJBAFMCHMQUQOY-UHFFFAOYSA-N	SWEMBDXQSNKQBP-UHFFFAOYSA-N	MOL > AS
SWEMBDXQSNKQBP-UHFFFAOYSA-N	PDDMGJABELZRCB-UHFFFAOYSA-N	AS > AF
PDDMGJABELZRCB-UHFFFAOYSA-N	GYRPNXLYXITNEJ-UHFFFAOYSA-N	AF > AW
SWEMBDXQSNKQBP-UHFFFAOYSA-N	KINVSCCCUSCXTA-UHFFFAOYSA-N	AS > DS
PDDMGJABELZRCB-UHFFFAOYSA-N	QCYNOMAXDPUXAP-UHFFFAOYSA-N	AF > DF
GYRPNXLYXITNEJ-UHFFFAOYSA-N	WVABZRMBCQFXBK-UHFFFAOYSA-N	AW > DW
HHYPJPCORPKTMP-PKNBQFBNSA-N	CDWXQQCOZHDTJF-JLHYYAGUSA-N	MOL > AS
CDWXQQCOZHDTJF-JLHYYAGUSA-N	XAOPAUQDVNALNO-ZHACJKMWSA-N	AS > AF
XAOPAUQDVNALNO-ZHACJKMWSA-N	QRTNETWRPIBSLI-UHFFFAOYSA-N	AF > AW
CXJUASWMPXLZMD-VAWYXSNFSA-N	RHXXXOHBEFLECN-OUKQBFOZSA-N	DS > DF
RHXXXOHBEFLECN-OUKQBFOZSA-N	PLJYCJJGXDAQIG-UHFFFAOYSA-N	DF > DW
XVYRCRARKMRATB-JXMROGBWSA-N	AAKVSHXJUFCURU-JXMROGBWSA-N	BS > BF
AAKVSHXJUFCURU-JXMROGBWSA-N	RTBXWMSIEKYXOB-UHFFFAOYSA-N	BF > BW
CDWXQQCOZHDTJF-JLHYYAGUSA-N	CXJUASWMPXLZMD-VAWYXSNFSA-N	AS > DS
CXJUASWMPXLZMD-VAWYXSNFSA-N	XVYRCRARKMRATB-JXMROGBWSA-N	DS > BS
XAOPAUQDVNALNO-ZHACJKMWSA-N	RHXXXOHBEFLECN-OUKQBFOZSA-N	AF > DF
RHXXXOHBEFLECN-OUKQBFOZSA-N	AAKVSHXJUFCURU-JXMROGBWSA-N	DF > BF
QRTNETWRPIBSLI-UHFFFAOYSA-N	PLJYCJJGXDAQIG-UHFFFAOYSA-N	AW > DW
PLJYCJJGXDAQIG-UHFFFAOYSA-N	RTBXWMSIEKYXOB-UHFFFAOYSA-N	DW >BW
YKHNOHGHDAQJFW-UHFFFAOYSA-N	WZATZMIDNZVEOH-UHFFFAOYSA-N	MOL > AS
WZATZMIDNZVEOH-UHFFFAOYSA-N	CTFQLZCDTVDMGN-UHFFFAOYSA-N	AS > AF
CTFQLZCDTVDMGN-UHFFFAOYSA-N	YQMUFFMIOHTPMX-UHFFFAOYSA-N	AF > AW
WZATZMIDNZVEOH-UHFFFAOYSA-N	IDCXLYCLPHRSAZ-UHFFFAOYSA-N	AS > DS
CTFQLZCDTVDMGN-UHFFFAOYSA-N	XBINOVBNAGGKHM-UHFFFAOYSA-N	AF > DF
YQMUFFMIOHTPMX-UHFFFAOYSA-N	XDDVPYUEAYKJAG-UHFFFAOYSA-N	AW > DW
DZUBHCGQYMMGJM-SJPDSGJFSA-N	ZXIRUKJWLADSJS-UHFFFAOYSA-N	MOL > AS
ZXIRUKJWLADSJS-UHFFFAOYSA-N	JZSPDNUNYOINOM-UHFFFAOYSA-N	AS > AF
JZSPDNUNYOINOM-UHFFFAOYSA-N	FGISMPWADDIBOF-UHFFFAOYSA-N	AF > AW
UAVZKRLWYOSHHP-UHFFFAOYSA-N	JZROHVYWVWGBBX-UHFFFAOYSA-N	DS > DF
JZROHVYWVWGBBX-UHFFFAOYSA-N	XDDVPYUEAYKJAG-UHFFFAOYSA-N	DF > DW
ZXIRUKJWLADSJS-UHFFFAOYSA-N	UAVZKRLWYOSHHP-UHFFFAOYSA-N	AS > DS
UAVZKRLWYOSHHP-UHFFFAOYSA-N	UAVZKRLWYOSHHP-UHFFFAOYSA-N	DS > BS
JZSPDNUNYOINOM-UHFFFAOYSA-N	JZROHVYWVWGBBX-UHFFFAOYSA-N	AF > DF
JZROHVYWVWGBBX-UHFFFAOYSA-N	JZROHVYWVWGBBX-UHFFFAOYSA-N	DF > BF
DJOBBNSHXLSZEU-UHFFFAOYSA-N	SGKDQJSXKQUIEL-UHFFFAOYSA-N	MOL > AS
SGKDQJSXKQUIEL-UHFFFAOYSA-N	IESLLSSWECYGMA-UHFFFAOYSA-N	AS > AF
IESLLSSWECYGMA-UHFFFAOYSA-N	ZKFBLDXJMNEMNB-UHFFFAOYSA-N	AF > AW
SGKDQJSXKQUIEL-UHFFFAOYSA-N	SGKDQJSXKQUIEL-UHFFFAOYSA-N	AS > DS
IESLLSSWECYGMA-UHFFFAOYSA-N	IESLLSSWECYGMA-UHFFFAOYSA-N	AF > DF
ZKFBLDXJMNEMNB-UHFFFAOYSA-N	ZKFBLDXJMNEMNB-UHFFFAOYSA-N	AW > DW
PTXGHCGBYMQQIG-UHFFFAOYSA-N	KRNPVTJFFPHLCD-UHFFFAOYSA-N	MOL > AS
KRNPVTJFFPHLCD-UHFFFAOYSA-N	ZZFXTCLISYEUAS-UHFFFAOYSA-N	AS > AF
ZZFXTCLISYEUAS-UHFFFAOYSA-N	PUGGKPKCEZYDDH-UHFFFAOYSA-N	AF > AW
XMQCOCFYGOQCRT-UHFFFAOYSA-N	GBOZCHHXWCZCSX-UHFFFAOYSA-N	DS > DF
GBOZCHHXWCZCSX-UHFFFAOYSA-N	KTRXVBVWMRTWRA-UHFFFAOYSA-N	DF > DW
WWDDYTQGTTVMPM-UHFFFAOYSA-N	MYTMLSUUXFGKHK-UHFFFAOYSA-N	BS > BF
MYTMLSUUXFGKHK-UHFFFAOYSA-N	VIXMBTVLOSQAQQ-UHFFFAOYSA-N	BF > BW
KRNPVTJFFPHLCD-UHFFFAOYSA-N	XMQCOCFYGOQCRT-UHFFFAOYSA-N	AS > DS
XMQCOCFYGOQCRT-UHFFFAOYSA-N	WWDDYTQGTTVMPM-UHFFFAOYSA-N	DS > BS
ZZFXTCLISYEUAS-UHFFFAOYSA-N	GBOZCHHXWCZCSX-UHFFFAOYSA-N	AF > DF
GBOZCHHXWCZCSX-UHFFFAOYSA-N	MYTMLSUUXFGKHK-UHFFFAOYSA-N	DF > BF
PUGGKPKCEZYDDH-UHFFFAOYSA-N	KTRXVBVWMRTWRA-UHFFFAOYSA-N	AW > DW
KTRXVBVWMRTWRA-UHFFFAOYSA-N	VIXMBTVLOSQAQQ-UHFFFAOYSA-N	DW >BW
UKQYGYMAKLUMDI-UHFFFAOYSA-N	JNEGONFJNUNZPS-UHFFFAOYSA-N	MOL > AS
JNEGONFJNUNZPS-UHFFFAOYSA-N	IESLLSSWECYGMA-UHFFFAOYSA-N	AS > AF
JNEGONFJNUNZPS-UHFFFAOYSA-N	JNEGONFJNUNZPS-UHFFFAOYSA-N	AS > DS
CRTWIWYTGRXBRV-UHFFFAOYSA-N	HFIKVIRWNWXAME-UHFFFAOYSA-N	MOL > AS
HFIKVIRWNWXAME-UHFFFAOYSA-N	OTBAKXSUFCZVCG-UHFFFAOYSA-N	AS > AF
OTBAKXSUFCZVCG-UHFFFAOYSA-N	PNQOHCLMHQLOJM-UHFFFAOYSA-N	AF > AW
NWDIBPKBLDBKKZ-UHFFFAOYSA-N	JKGCHPSTQSICTO-UHFFFAOYSA-N	DS > DF
JKGCHPSTQSICTO-UHFFFAOYSA-N	KKFGRMOUCKHVIV-UHFFFAOYSA-N	DF > DW
PBKXKBHFBYRDCN-UHFFFAOYSA-N	VOOOTTGEFSJVOL-UHFFFAOYSA-N	BS > BF
VOOOTTGEFSJVOL-UHFFFAOYSA-N	FDSDWAJVUSRVDG-UHFFFAOYSA-N	BF > BW
HFIKVIRWNWXAME-UHFFFAOYSA-N	NWDIBPKBLDBKKZ-UHFFFAOYSA-N	AS > DS
NWDIBPKBLDBKKZ-UHFFFAOYSA-N	PBKXKBHFBYRDCN-UHFFFAOYSA-N	DS > BS
OTBAKXSUFCZVCG-UHFFFAOYSA-N	JKGCHPSTQSICTO-UHFFFAOYSA-N	AF > DF
JKGCHPSTQSICTO-UHFFFAOYSA-N	VOOOTTGEFSJVOL-UHFFFAOYSA-N	DF > BF
PNQOHCLMHQLOJM-UHFFFAOYSA-N	KKFGRMOUCKHVIV-UHFFFAOYSA-N	AW > DW
KKFGRMOUCKHVIV-UHFFFAOYSA-N	FDSDWAJVUSRVDG-UHFFFAOYSA-N	DW >BW
VIQFULKLYBHVQF-UHFFFAOYSA-N	ITWQJZRFLNBCJG-UHFFFAOYSA-N	MOL > AS
ITWQJZRFLNBCJG-UHFFFAOYSA-N	VQJFECNNCLFJSP-UHFFFAOYSA-N	AS > AF
VQJFECNNCLFJSP-UHFFFAOYSA-N	GWTGKLQGGHNPCC-UHFFFAOYSA-N	AF > AW
FGCZQOHSWGMVPN-UHFFFAOYSA-N	MUWYLWXKHWJMRB-UHFFFAOYSA-N	DS > DF
MUWYLWXKHWJMRB-UHFFFAOYSA-N	HGBDNONWLAHEDR-UHFFFAOYSA-N	DF > DW
ITWQJZRFLNBCJG-UHFFFAOYSA-N	FGCZQOHSWGMVPN-UHFFFAOYSA-N	AS > DS
FGCZQOHSWGMVPN-UHFFFAOYSA-N	FGCZQOHSWGMVPN-UHFFFAOYSA-N	DS > BS
VQJFECNNCLFJSP-UHFFFAOYSA-N	MUWYLWXKHWJMRB-UHFFFAOYSA-N	AF > DF
MUWYLWXKHWJMRB-UHFFFAOYSA-N	MUWYLWXKHWJMRB-UHFFFAOYSA-N	DF > BF
GWTGKLQGGHNPCC-UHFFFAOYSA-N	HGBDNONWLAHEDR-UHFFFAOYSA-N	AW > DW
HGBDNONWLAHEDR-UHFFFAOYSA-N	HGBDNONWLAHEDR-UHFFFAOYSA-N	DW >BW
WHGZGEFGZXHTST-UHFFFAOYSA-N	LIDAZOHADHDNSF-UHFFFAOYSA-N	MOL > AS
LIDAZOHADHDNSF-UHFFFAOYSA-N	IQIZWDHZFMPGBZ-UHFFFAOYSA-N	AS > AF
IQIZWDHZFMPGBZ-UHFFFAOYSA-N	OXEDTFMEHCRDLP-UHFFFAOYSA-N	AF > AW
UTMJCSNCYLKOLD-UHFFFAOYSA-N	FCGDAWZPJXZQGF-UHFFFAOYSA-N	DS > DF
FCGDAWZPJXZQGF-UHFFFAOYSA-N	GNPYZJLBPAEVAS-UHFFFAOYSA-N	DF > DW
LIDAZOHADHDNSF-UHFFFAOYSA-N	UTMJCSNCYLKOLD-UHFFFAOYSA-N	AS > DS
UTMJCSNCYLKOLD-UHFFFAOYSA-N	UTMJCSNCYLKOLD-UHFFFAOYSA-N	DS > BS
IQIZWDHZFMPGBZ-UHFFFAOYSA-N	FCGDAWZPJXZQGF-UHFFFAOYSA-N	AF > DF
FCGDAWZPJXZQGF-UHFFFAOYSA-N	FCGDAWZPJXZQGF-UHFFFAOYSA-N	DF > BF
OXEDTFMEHCRDLP-UHFFFAOYSA-N	GNPYZJLBPAEVAS-UHFFFAOYSA-N	AW > DW
GNPYZJLBPAEVAS-UHFFFAOYSA-N	GNPYZJLBPAEVAS-UHFFFAOYSA-N	DW >BW
SOAPFIVAYXWGKD-UHFFFAOYSA-N	MVEXLQMDJOVCFZ-UHFFFAOYSA-N	MOL > AS
MVEXLQMDJOVCFZ-UHFFFAOYSA-N	RXOUNSJVDNCWFS-UHFFFAOYSA-N	AS > AF
RXOUNSJVDNCWFS-UHFFFAOYSA-N	DBCMQFOXLWKLDA-UHFFFAOYSA-N	AF > AW
YECVQOULKHBGEN-UHFFFAOYSA-N	FMPHLTZHSZTJLO-UHFFFAOYSA-N	DS > DF
FMPHLTZHSZTJLO-UHFFFAOYSA-N	QYUDFQUDLLTCAA-UHFFFAOYSA-N	DF > DW
OYWWNXJFQSGJNZ-UHFFFAOYSA-N	OYWWNXJFQSGJNZ-UHFFFAOYSA-N	BS > BF
OYWWNXJFQSGJNZ-UHFFFAOYSA-N	LIQIPWNPFZCAIQ-UHFFFAOYSA-N	BF > BW
MVEXLQMDJOVCFZ-UHFFFAOYSA-N	YECVQOULKHBGEN-UHFFFAOYSA-N	AS > DS
YECVQOULKHBGEN-UHFFFAOYSA-N	OYWWNXJFQSGJNZ-UHFFFAOYSA-N	DS > BS
RXOUNSJVDNCWFS-UHFFFAOYSA-N	FMPHLTZHSZTJLO-UHFFFAOYSA-N	AF > DF
FMPHLTZHSZTJLO-UHFFFAOYSA-N	OYWWNXJFQSGJNZ-UHFFFAOYSA-N	DF > BF
DBCMQFOXLWKLDA-UHFFFAOYSA-N	QYUDFQUDLLTCAA-UHFFFAOYSA-N	AW > DW
QYUDFQUDLLTCAA-UHFFFAOYSA-N	LIQIPWNPFZCAIQ-UHFFFAOYSA-N	DW >BW
POJOTTPMHZEUKR-UHFFFAOYSA-N	PDQWYZZKIXBKLT-UHFFFAOYSA-N	MOL > AS
PDQWYZZKIXBKLT-UHFFFAOYSA-N	ZKJXZNDSVXFCCB-UHFFFAOYSA-N	AS > AF
ZKJXZNDSVXFCCB-UHFFFAOYSA-N	SLKCPNOWSBTOOF-UHFFFAOYSA-N	AF > AW
PDQWYZZKIXBKLT-UHFFFAOYSA-N	FGCZQOHSWGMVPN-UHFFFAOYSA-N	AS > DS
ZKJXZNDSVXFCCB-UHFFFAOYSA-N	MUWYLWXKHWJMRB-UHFFFAOYSA-N	AF > DF
SLKCPNOWSBTOOF-UHFFFAOYSA-N	HGBDNONWLAHEDR-UHFFFAOYSA-N	AW > DW
AOFZNMCXQWRKAW-UHFFFAOYSA-N	HFIKVIRWNWXAME-UHFFFAOYSA-N	MOL > AS
MOEZJNXQRZNQEM-UHFFFAOYSA-N	DZHIMJIQICLECS-UHFFFAOYSA-N	MOL > AS
DZHIMJIQICLECS-UHFFFAOYSA-N	RKJIDXQXDJHUPW-UHFFFAOYSA-N	AS > AF
RKJIDXQXDJHUPW-UHFFFAOYSA-N	VLWBVMQNROBTTQ-UHFFFAOYSA-N	AF > AW
DZHIMJIQICLECS-UHFFFAOYSA-N	FGCZQOHSWGMVPN-UHFFFAOYSA-N	AS > DS
RKJIDXQXDJHUPW-UHFFFAOYSA-N	MUWYLWXKHWJMRB-UHFFFAOYSA-N	AF > DF
VLWBVMQNROBTTQ-UHFFFAOYSA-N	HGBDNONWLAHEDR-UHFFFAOYSA-N	AW > DW
PJFSTCAIAQWJBR-UHFFFAOYSA-N	XSQIFOBXHQHFTI-UHFFFAOYSA-N	MOL > AS
XSQIFOBXHQHFTI-UHFFFAOYSA-N	IISZAOJHQAWFMR-UHFFFAOYSA-N	AS > AF
IISZAOJHQAWFMR-UHFFFAOYSA-N	ZCQKREULUJDCIE-UHFFFAOYSA-N	AF > AW
XSQIFOBXHQHFTI-UHFFFAOYSA-N	XSQIFOBXHQHFTI-UHFFFAOYSA-N	AS > DS
IISZAOJHQAWFMR-UHFFFAOYSA-N	IISZAOJHQAWFMR-UHFFFAOYSA-N	AF > DF
ZCQKREULUJDCIE-UHFFFAOYSA-N	ZCQKREULUJDCIE-UHFFFAOYSA-N	AW > DW
RAQJKKKEBDFPGW-UHFFFAOYSA-N	DLPMXTPOYUXIOU-UHFFFAOYSA-N	MOL > AS
DLPMXTPOYUXIOU-UHFFFAOYSA-N	ANOADBISHOODCJ-UHFFFAOYSA-N	AS > AF
ANOADBISHOODCJ-UHFFFAOYSA-N	VPXBYRVIDSLDJN-UHFFFAOYSA-N	AF > AW
DLPMXTPOYUXIOU-UHFFFAOYSA-N	FGCZQOHSWGMVPN-UHFFFAOYSA-N	AS > DS
ANOADBISHOODCJ-UHFFFAOYSA-N	MUWYLWXKHWJMRB-UHFFFAOYSA-N	AF > DF
VPXBYRVIDSLDJN-UHFFFAOYSA-N	HGBDNONWLAHEDR-UHFFFAOYSA-N	AW > DW
LDPIUMVYOHFPHH-UHFFFAOYSA-N	LDPIUMVYOHFPHH-UHFFFAOYSA-N	MOL > AS
LDPIUMVYOHFPHH-UHFFFAOYSA-N	SRWNBLRHBGKKAB-UHFFFAOYSA-N	AS > AF
SRWNBLRHBGKKAB-UHFFFAOYSA-N	WPZCQJGVBRHTFL-UHFFFAOYSA-N	AF > AW
PDXWZVCSMACOHD-UHFFFAOYSA-N	WOMXTCJGPJURJU-UHFFFAOYSA-N	BS > BF
WOMXTCJGPJURJU-UHFFFAOYSA-N	VTWUZRSRIZIJQL-UHFFFAOYSA-N	BF > BW
LDPIUMVYOHFPHH-UHFFFAOYSA-N	PDXWZVCSMACOHD-UHFFFAOYSA-N	DS > BS
SRWNBLRHBGKKAB-UHFFFAOYSA-N	SRWNBLRHBGKKAB-UHFFFAOYSA-N	AF > DF
SRWNBLRHBGKKAB-UHFFFAOYSA-N	WOMXTCJGPJURJU-UHFFFAOYSA-N	DF > BF
WPZCQJGVBRHTFL-UHFFFAOYSA-N	WPZCQJGVBRHTFL-UHFFFAOYSA-N	AW > DW
WPZCQJGVBRHTFL-UHFFFAOYSA-N	VTWUZRSRIZIJQL-UHFFFAOYSA-N	DW >BW
GHUGFQGYORVKHU-UHFFFAOYSA-N	WJGMZHSEXLTRPY-BAQGIRSFSA-N	MOL > AS
WJGMZHSEXLTRPY-BAQGIRSFSA-N	ZXVXEYYTKKCGSG-YHYXMXQVSA-N	AS > AF
ZXVXEYYTKKCGSG-YHYXMXQVSA-N	MZBDUGIYXOZXHJ-UHFFFAOYSA-N	AF > AW
JPXSZZLSOYKPTA-UHFFFAOYSA-N	UWSWSIRUFGNSHO-UHFFFAOYSA-N	DS > DF
UWSWSIRUFGNSHO-UHFFFAOYSA-N	SWCWCLULXBEIAH-UHFFFAOYSA-N	DF > DW
YHQQYYLVBIWWFR-UHFFFAOYSA-N	SLLTZYBNSRNXNE-UHFFFAOYSA-N	BS > BF
SLLTZYBNSRNXNE-UHFFFAOYSA-N	MQCRKPIKJVMKPU-UHFFFAOYSA-N	BF > BW
WJGMZHSEXLTRPY-BAQGIRSFSA-N	JPXSZZLSOYKPTA-UHFFFAOYSA-N	AS > DS
JPXSZZLSOYKPTA-UHFFFAOYSA-N	YHQQYYLVBIWWFR-UHFFFAOYSA-N	DS > BS
ZXVXEYYTKKCGSG-YHYXMXQVSA-N	UWSWSIRUFGNSHO-UHFFFAOYSA-N	AF > DF
UWSWSIRUFGNSHO-UHFFFAOYSA-N	SLLTZYBNSRNXNE-UHFFFAOYSA-N	DF > BF
MZBDUGIYXOZXHJ-UHFFFAOYSA-N	SWCWCLULXBEIAH-UHFFFAOYSA-N	AW > DW
SWCWCLULXBEIAH-UHFFFAOYSA-N	MQCRKPIKJVMKPU-UHFFFAOYSA-N	DW >BW
XSQBLACEIGJREX-UHFFFAOYSA-N	DZHIMJIQICLECS-UHFFFAOYSA-N	MOL > AS
QMVHXBRTIZSWEM-UHFFFAOYSA-N	HBRLYCJEALUYTL-UHFFFAOYSA-N	MOL > AS
HBRLYCJEALUYTL-UHFFFAOYSA-N	VJJCUVGPYRLYAS-UHFFFAOYSA-N	AS > AF
VJJCUVGPYRLYAS-UHFFFAOYSA-N	KJLXVYDIHCYMAR-UHFFFAOYSA-N	AF > AW
HUJPJVIYFYIAFK-UHFFFAOYSA-N	FCGDAWZPJXZQGF-UHFFFAOYSA-N	DS > DF
HBRLYCJEALUYTL-UHFFFAOYSA-N	HUJPJVIYFYIAFK-UHFFFAOYSA-N	AS > DS
HUJPJVIYFYIAFK-UHFFFAOYSA-N	HUJPJVIYFYIAFK-UHFFFAOYSA-N	DS > BS
VJJCUVGPYRLYAS-UHFFFAOYSA-N	FCGDAWZPJXZQGF-UHFFFAOYSA-N	AF > DF
KJLXVYDIHCYMAR-UHFFFAOYSA-N	GNPYZJLBPAEVAS-UHFFFAOYSA-N	AW > DW
YDQDBRSFDWZTGQ-UHFFFAOYSA-N	XWVJAQZWNYGIPD-UHFFFAOYSA-N	MOL > AS
XWVJAQZWNYGIPD-UHFFFAOYSA-N	GIFXNFRCBHFOCT-UHFFFAOYSA-N	AS > AF
GIFXNFRCBHFOCT-UHFFFAOYSA-N	HDCRQKAPTBJRTG-UHFFFAOYSA-N	AF > AW
RLGAYEJPGHIHIB-UHFFFAOYSA-N	RAQMQRROXUZNQZ-UHFFFAOYSA-N	DS > DF
UZOBCRQUEAWJQH-UHFFFAOYSA-N	QAUQHTFRJMMRFK-UHFFFAOYSA-N	BS > BF
XWVJAQZWNYGIPD-UHFFFAOYSA-N	RLGAYEJPGHIHIB-UHFFFAOYSA-N	AS > DS
RLGAYEJPGHIHIB-UHFFFAOYSA-N	UZOBCRQUEAWJQH-UHFFFAOYSA-N	DS > BS
GIFXNFRCBHFOCT-UHFFFAOYSA-N	RAQMQRROXUZNQZ-UHFFFAOYSA-N	AF > DF
HDCRQKAPTBJRTG-UHFFFAOYSA-N	OFEXKFLZBGKZPR-UHFFFAOYSA-N	AW > DW
XNTLXAUHLBBEKP-UHFFFAOYSA-N	OYMVHCUQPWVGKM-UHFFFAOYSA-N	MOL > AS
OYMVHCUQPWVGKM-UHFFFAOYSA-N	ZVKKYJCOZLEPGF-UHFFFAOYSA-N	AS > AF
ZVKKYJCOZLEPGF-UHFFFAOYSA-N	QCLSMERROHFVGJ-UHFFFAOYSA-N	AF > AW
NZKKREVBWDLVFX-UHFFFAOYSA-N	JIXILAWRXMTSSJ-UHFFFAOYSA-N	DS > DF
JIXILAWRXMTSSJ-UHFFFAOYSA-N	QMVOKJUBDGFJCG-UHFFFAOYSA-N	DF > DW
FTGUDXMPTLDGSU-UHFFFAOYSA-N	FRGXZGVIHLFNDL-UHFFFAOYSA-N	BS > BF
FRGXZGVIHLFNDL-UHFFFAOYSA-N	OHLFVTCARHBZDH-UHFFFAOYSA-N	BF > BW
OYMVHCUQPWVGKM-UHFFFAOYSA-N	NZKKREVBWDLVFX-UHFFFAOYSA-N	AS > DS
NZKKREVBWDLVFX-UHFFFAOYSA-N	FTGUDXMPTLDGSU-UHFFFAOYSA-N	DS > BS
ZVKKYJCOZLEPGF-UHFFFAOYSA-N	JIXILAWRXMTSSJ-UHFFFAOYSA-N	AF > DF
JIXILAWRXMTSSJ-UHFFFAOYSA-N	FRGXZGVIHLFNDL-UHFFFAOYSA-N	DF > BF
QCLSMERROHFVGJ-UHFFFAOYSA-N	QMVOKJUBDGFJCG-UHFFFAOYSA-N	AW > DW
QMVOKJUBDGFJCG-UHFFFAOYSA-N	OHLFVTCARHBZDH-UHFFFAOYSA-N	DW >BW
JUTXDMYMFUTCGU-UHFFFAOYSA-N	YZOSDCCSQCNUED-UHFFFAOYSA-N	MOL > AS
YZOSDCCSQCNUED-UHFFFAOYSA-N	YMYHUSTUFLJAFS-UHFFFAOYSA-N	AS > AF
YMYHUSTUFLJAFS-UHFFFAOYSA-N	XUKFUWVWKDJARZ-UHFFFAOYSA-N	AF > AW
IQHPHKTVLALHPN-UHFFFAOYSA-N	FBGQSAFVLDUOEP-UHFFFAOYSA-N	DS > DF
FBGQSAFVLDUOEP-UHFFFAOYSA-N	RXFVTJJPWUPCQN-UHFFFAOYSA-N	DF > DW
DMCPXMYLZDQHOT-UHFFFAOYSA-N	PVBAGVQDXYRYAO-UHFFFAOYSA-N	BS > BF
PVBAGVQDXYRYAO-UHFFFAOYSA-N	VNHXASLFFBTUQU-UHFFFAOYSA-N	BF > BW
YZOSDCCSQCNUED-UHFFFAOYSA-N	IQHPHKTVLALHPN-UHFFFAOYSA-N	AS > DS
IQHPHKTVLALHPN-UHFFFAOYSA-N	DMCPXMYLZDQHOT-UHFFFAOYSA-N	DS > BS
YMYHUSTUFLJAFS-UHFFFAOYSA-N	FBGQSAFVLDUOEP-UHFFFAOYSA-N	AF > DF
FBGQSAFVLDUOEP-UHFFFAOYSA-N	PVBAGVQDXYRYAO-UHFFFAOYSA-N	DF > BF
XUKFUWVWKDJARZ-UHFFFAOYSA-N	RXFVTJJPWUPCQN-UHFFFAOYSA-N	AW > DW
RXFVTJJPWUPCQN-UHFFFAOYSA-N	VNHXASLFFBTUQU-UHFFFAOYSA-N	DW >BW
UJRZAYZYGAULQP-ZDUSSCGKSA-N	PBXGLNGBENLKRV-UHFFFAOYSA-N	MOL > AS
PBXGLNGBENLKRV-UHFFFAOYSA-N	JHJFZTLJYANVGE-UHFFFAOYSA-N	AS > AF
JHJFZTLJYANVGE-UHFFFAOYSA-N	QHZCGNFGEIPXKE-UHFFFAOYSA-N	AF > AW
UFWIBTONFRDIAS-UHFFFAOYSA-N	UFWIBTONFRDIAS-UHFFFAOYSA-N	DS > DF
UFWIBTONFRDIAS-UHFFFAOYSA-N	NNBZCPXTIHJBJL-UHFFFAOYSA-N	DF > DW
PBXGLNGBENLKRV-UHFFFAOYSA-N	UFWIBTONFRDIAS-UHFFFAOYSA-N	AS > DS
JHJFZTLJYANVGE-UHFFFAOYSA-N	UFWIBTONFRDIAS-UHFFFAOYSA-N	AF > DF
QHZCGNFGEIPXKE-UHFFFAOYSA-N	NNBZCPXTIHJBJL-UHFFFAOYSA-N	AW > DW
UFDSAXFMNUUEEN-FCXRPNKRSA-N	VUHIABASYGJEFP-WGDLNXRISA-N	MOL > AS
VUHIABASYGJEFP-WGDLNXRISA-N	WRWDGRSEZKSLQR-GHPQSQKNSA-N	AS > AF
WRWDGRSEZKSLQR-GHPQSQKNSA-N	ZVIATZZNEPVBBN-UHFFFAOYSA-N	AF > AW
APVGLSXDWILGDK-PHEQNACWSA-N	YNZXKVIXFXKSDX-GHPQSQKNSA-N	DS > DF
YNZXKVIXFXKSDX-GHPQSQKNSA-N	HRMRZKXNFCXNFO-UHFFFAOYSA-N	DF > DW
LVVKMPICJBZUHT-PHEQNACWSA-N	WOKNAXKLEBVPNV-NBRVCOCJSA-N	BS > BF
WOKNAXKLEBVPNV-NBRVCOCJSA-N	NIQHNMUJNWZCBD-UHFFFAOYSA-N	BF > BW
VUHIABASYGJEFP-WGDLNXRISA-N	APVGLSXDWILGDK-PHEQNACWSA-N	AS > DS
APVGLSXDWILGDK-PHEQNACWSA-N	LVVKMPICJBZUHT-PHEQNACWSA-N	DS > BS
WRWDGRSEZKSLQR-GHPQSQKNSA-N	YNZXKVIXFXKSDX-GHPQSQKNSA-N	AF > DF
YNZXKVIXFXKSDX-GHPQSQKNSA-N	WOKNAXKLEBVPNV-NBRVCOCJSA-N	DF > BF
ZVIATZZNEPVBBN-UHFFFAOYSA-N	HRMRZKXNFCXNFO-UHFFFAOYSA-N	AW > DW
HRMRZKXNFCXNFO-UHFFFAOYSA-N	NIQHNMUJNWZCBD-UHFFFAOYSA-N	DW >BW
KYXDNECMRLFQMZ-UHFFFAOYSA-N	MLHPAZIFSGSIQJ-UHFFFAOYSA-N	MOL > AS
MLHPAZIFSGSIQJ-UHFFFAOYSA-N	XJSIRBBTMVZOPH-UHFFFAOYSA-N	AS > AF
XJSIRBBTMVZOPH-UHFFFAOYSA-N	FHLNLMNDYDNVSD-UHFFFAOYSA-N	AF > AW
JBLLBGIUSCXVSG-UHFFFAOYSA-N	XBINOVBNAGGKHM-UHFFFAOYSA-N	DS > DF
MLHPAZIFSGSIQJ-UHFFFAOYSA-N	JBLLBGIUSCXVSG-UHFFFAOYSA-N	AS > DS
JBLLBGIUSCXVSG-UHFFFAOYSA-N	JBLLBGIUSCXVSG-UHFFFAOYSA-N	DS > BS
XJSIRBBTMVZOPH-UHFFFAOYSA-N	XBINOVBNAGGKHM-UHFFFAOYSA-N	AF > DF
FHLNLMNDYDNVSD-UHFFFAOYSA-N	XDDVPYUEAYKJAG-UHFFFAOYSA-N	AW > DW
ZHTQCPCDXKMMLU-UHFFFAOYSA-N	JNELGWHKGNBSMD-UHFFFAOYSA-N	MOL > AS
JNELGWHKGNBSMD-UHFFFAOYSA-N	JKJIYCKJURHVEF-UHFFFAOYSA-N	AS > AF
JKJIYCKJURHVEF-UHFFFAOYSA-N	BMTBOKMTNSDMHU-UHFFFAOYSA-N	AF > AW
GJCOSYZMQJWQCA-UHFFFAOYSA-N	WPDAVTSOEQEGMS-UHFFFAOYSA-N	BS > BF
WPDAVTSOEQEGMS-UHFFFAOYSA-N	GVJFFQYXVOJXFI-UHFFFAOYSA-N	BF > BW
JNELGWHKGNBSMD-UHFFFAOYSA-N	JNELGWHKGNBSMD-UHFFFAOYSA-N	AS > DS
JNELGWHKGNBSMD-UHFFFAOYSA-N	GJCOSYZMQJWQCA-UHFFFAOYSA-N	DS > BS
JKJIYCKJURHVEF-UHFFFAOYSA-N	JKJIYCKJURHVEF-UHFFFAOYSA-N	AF > DF
JKJIYCKJURHVEF-UHFFFAOYSA-N	WPDAVTSOEQEGMS-UHFFFAOYSA-N	DF > BF
BMTBOKMTNSDMHU-UHFFFAOYSA-N	BMTBOKMTNSDMHU-UHFFFAOYSA-N	AW > DW
BMTBOKMTNSDMHU-UHFFFAOYSA-N	GVJFFQYXVOJXFI-UHFFFAOYSA-N	DW >BW
CTMODUMJWIENCS-WSDLNYQXSA-N	MTQNDYMZZMZXMV-RCCKNPSSSA-N	MOL > AS
MTQNDYMZZMZXMV-RCCKNPSSSA-N	JZJXNLDATUHOFP-RIYZIHGNSA-N	AS > AF
JZJXNLDATUHOFP-RIYZIHGNSA-N	RLRAEGFZFSUGHM-UHFFFAOYSA-N	AF > AW
OGVQOJJABMNOIY-RCCKNPSSSA-N	JMZMBRHJODZPSO-YRNVUSSQSA-N	BS > BF
JMZMBRHJODZPSO-YRNVUSSQSA-N	ZJKIFSZWERIVBS-UHFFFAOYSA-N	BF > BW
MTQNDYMZZMZXMV-RCCKNPSSSA-N	MTQNDYMZZMZXMV-RCCKNPSSSA-N	AS > DS
MTQNDYMZZMZXMV-RCCKNPSSSA-N	OGVQOJJABMNOIY-RCCKNPSSSA-N	DS > BS
JZJXNLDATUHOFP-RIYZIHGNSA-N	JZJXNLDATUHOFP-RIYZIHGNSA-N	AF > DF
JZJXNLDATUHOFP-RIYZIHGNSA-N	JMZMBRHJODZPSO-YRNVUSSQSA-N	DF > BF
RLRAEGFZFSUGHM-UHFFFAOYSA-N	RLRAEGFZFSUGHM-UHFFFAOYSA-N	AW > DW
RLRAEGFZFSUGHM-UHFFFAOYSA-N	ZJKIFSZWERIVBS-UHFFFAOYSA-N	DW >BW
RIOOHJIXAZLIMO-UHFFFAOYSA-N	ZMHRTFYLGBPOIE-UHFFFAOYSA-N	MOL > AS
ZMHRTFYLGBPOIE-UHFFFAOYSA-N	DJWBWBDBFJQXKD-UHFFFAOYSA-N	AS > AF
DJWBWBDBFJQXKD-UHFFFAOYSA-N	LKYWLPGJTIUFHR-UHFFFAOYSA-N	AF > AW
FVOOICOEUAJJRF-UHFFFAOYSA-N	VQFOCXYZKWGGKY-UHFFFAOYSA-N	DS > DF
VQFOCXYZKWGGKY-UHFFFAOYSA-N	LULCUXYZQVDELM-UHFFFAOYSA-N	DF > DW
ZOGGZBWXUVTRKM-UHFFFAOYSA-N	CJYMYWCCBCRAHJ-UHFFFAOYSA-N	BS > BF
CJYMYWCCBCRAHJ-UHFFFAOYSA-N	RDJSMZIQIGBCCT-UHFFFAOYSA-N	BF > BW
ZMHRTFYLGBPOIE-UHFFFAOYSA-N	FVOOICOEUAJJRF-UHFFFAOYSA-N	AS > DS
FVOOICOEUAJJRF-UHFFFAOYSA-N	ZOGGZBWXUVTRKM-UHFFFAOYSA-N	DS > BS
DJWBWBDBFJQXKD-UHFFFAOYSA-N	VQFOCXYZKWGGKY-UHFFFAOYSA-N	AF > DF
VQFOCXYZKWGGKY-UHFFFAOYSA-N	CJYMYWCCBCRAHJ-UHFFFAOYSA-N	DF > BF
LKYWLPGJTIUFHR-UHFFFAOYSA-N	LULCUXYZQVDELM-UHFFFAOYSA-N	AW > DW
LULCUXYZQVDELM-UHFFFAOYSA-N	RDJSMZIQIGBCCT-UHFFFAOYSA-N	DW >BW
CIBYXFRJRYQLIC-WSDLNYQXSA-N	MTQNDYMZZMZXMV-RCCKNPSSSA-N	MOL > AS
NETSQGRTUNRXEO-XUXIUFHCSA-N	NETSQGRTUNRXEO-XUXIUFHCSA-N	MOL > AS
NETSQGRTUNRXEO-XUXIUFHCSA-N	PSWJLDAQFXTGOW-QAETUUGQSA-N	AS > AF
PSWJLDAQFXTGOW-QAETUUGQSA-N	XQCBAUBNTJSBMU-UHFFFAOYSA-N	AF > AW
NETSQGRTUNRXEO-XUXIUFHCSA-N	PSWJLDAQFXTGOW-UHFFFAOYSA-N	DS > DF
PSWJLDAQFXTGOW-UHFFFAOYSA-N	XQCBAUBNTJSBMU-UHFFFAOYSA-N	DF > DW
UQPWXXQKNGAOJI-RHYQMDGZSA-N	MMXGWWCYSAKAOX-UHFFFAOYSA-N	BS > BF
MMXGWWCYSAKAOX-UHFFFAOYSA-N	MMXGWWCYSAKAOX-UHFFFAOYSA-N	BF > BW
NETSQGRTUNRXEO-XUXIUFHCSA-N	UQPWXXQKNGAOJI-RHYQMDGZSA-N	DS > BS
PSWJLDAQFXTGOW-QAETUUGQSA-N	PSWJLDAQFXTGOW-UHFFFAOYSA-N	AF > DF
PSWJLDAQFXTGOW-UHFFFAOYSA-N	MMXGWWCYSAKAOX-UHFFFAOYSA-N	DF > BF
XQCBAUBNTJSBMU-UHFFFAOYSA-N	XQCBAUBNTJSBMU-UHFFFAOYSA-N	AW > DW
XQCBAUBNTJSBMU-UHFFFAOYSA-N	MMXGWWCYSAKAOX-UHFFFAOYSA-N	DW >BW
UYFUQKQAQYFPNS-UHFFFAOYSA-N	BNGIMQUNLVTFCI-UHFFFAOYSA-N	MOL > AS
BNGIMQUNLVTFCI-UHFFFAOYSA-N	RRUYWFLGKFFBDF-UHFFFAOYSA-N	AS > AF
RRUYWFLGKFFBDF-UHFFFAOYSA-N	CUUZKMLKABMTHJ-UHFFFAOYSA-N	AF > AW
WEULTTCXSOUGPM-UHFFFAOYSA-N	WAAUXNSLVPBVRA-UHFFFAOYSA-N	DS > DF
WAAUXNSLVPBVRA-UHFFFAOYSA-N	YIYWTNBPUYHPLR-UHFFFAOYSA-N	DF > DW
BNGIMQUNLVTFCI-UHFFFAOYSA-N	WEULTTCXSOUGPM-UHFFFAOYSA-N	AS > DS
WEULTTCXSOUGPM-UHFFFAOYSA-N	WEULTTCXSOUGPM-UHFFFAOYSA-N	DS > BS
RRUYWFLGKFFBDF-UHFFFAOYSA-N	WAAUXNSLVPBVRA-UHFFFAOYSA-N	AF > DF
WAAUXNSLVPBVRA-UHFFFAOYSA-N	WAAUXNSLVPBVRA-UHFFFAOYSA-N	DF > BF
CUUZKMLKABMTHJ-UHFFFAOYSA-N	YIYWTNBPUYHPLR-UHFFFAOYSA-N	AW > DW
YIYWTNBPUYHPLR-UHFFFAOYSA-N	YIYWTNBPUYHPLR-UHFFFAOYSA-N	DW >BW
MAAOJFYIDNGUHF-LNKIKWGQSA-N	FEBMUGBPJHYFEZ-LFIBNONCSA-N	MOL > AS
FEBMUGBPJHYFEZ-LFIBNONCSA-N	LAHNVICSTSFCQT-FMQUCBEESA-N	AS > AF
LAHNVICSTSFCQT-FMQUCBEESA-N	XSDXFNLXAJWQMV-UHFFFAOYSA-N	AF > AW
BFLOFIQZRAABMP-WUKNDPDISA-N	TWMCKHYUGLMIFL-QURGRASLSA-N	DS > DF
TWMCKHYUGLMIFL-QURGRASLSA-N	JGKBMPGCCZJGRF-UHFFFAOYSA-N	DF > DW
YOKZIYHLROWVOT-JLHYYAGUSA-N	OHNSGHVGGUNWNC-VIZOYTHASA-N	BS > BF
OHNSGHVGGUNWNC-VIZOYTHASA-N	CBHSFULJOFCWON-UHFFFAOYSA-N	BF > BW
FEBMUGBPJHYFEZ-LFIBNONCSA-N	BFLOFIQZRAABMP-WUKNDPDISA-N	AS > DS
BFLOFIQZRAABMP-WUKNDPDISA-N	YOKZIYHLROWVOT-JLHYYAGUSA-N	DS > BS
LAHNVICSTSFCQT-FMQUCBEESA-N	TWMCKHYUGLMIFL-QURGRASLSA-N	AF > DF
TWMCKHYUGLMIFL-QURGRASLSA-N	OHNSGHVGGUNWNC-VIZOYTHASA-N	DF > BF
XSDXFNLXAJWQMV-UHFFFAOYSA-N	JGKBMPGCCZJGRF-UHFFFAOYSA-N	AW > DW
JGKBMPGCCZJGRF-UHFFFAOYSA-N	CBHSFULJOFCWON-UHFFFAOYSA-N	DW >BW
QQNWTSVELIVSMY-KVTPGWOSSA-N	YQFNXPINIXDIAQ-UHFFFAOYSA-N	MOL > AS
YQFNXPINIXDIAQ-UHFFFAOYSA-N	RSQNMGWTYGDECZ-UHFFFAOYSA-N	AS > AF
RSQNMGWTYGDECZ-UHFFFAOYSA-N	JBTPRLYEAXGWEB-UHFFFAOYSA-N	AF > AW
GYGKJNGSQQORRG-UHFFFAOYSA-N	PANZFQYXPMCHFD-UHFFFAOYSA-N	DS > DF
PANZFQYXPMCHFD-UHFFFAOYSA-N	GNPYZJLBPAEVAS-UHFFFAOYSA-N	DF > DW
YQFNXPINIXDIAQ-UHFFFAOYSA-N	GYGKJNGSQQORRG-UHFFFAOYSA-N	AS > DS
GYGKJNGSQQORRG-UHFFFAOYSA-N	GYGKJNGSQQORRG-UHFFFAOYSA-N	DS > BS
RSQNMGWTYGDECZ-UHFFFAOYSA-N	PANZFQYXPMCHFD-UHFFFAOYSA-N	AF > DF
PANZFQYXPMCHFD-UHFFFAOYSA-N	PANZFQYXPMCHFD-UHFFFAOYSA-N	DF > BF
JBTPRLYEAXGWEB-UHFFFAOYSA-N	GNPYZJLBPAEVAS-UHFFFAOYSA-N	AW > DW
FWYIAKTZYYAZAJ-RVDMUPIBSA-N	NNQBUEDOIYKWPT-XDHOZWIPSA-N	MOL > AS
NNQBUEDOIYKWPT-XDHOZWIPSA-N	NJOOVSSVCCXDIA-CCEZHUSRSA-N	AS > AF
NJOOVSSVCCXDIA-CCEZHUSRSA-N	HGPIXKMQOHUIAJ-UHFFFAOYSA-N	AF > AW
MMUHQKRATYRFPF-UHFFFAOYSA-N	UEPARRSRAQJJAL-UHFFFAOYSA-N	DS > DF
UEPARRSRAQJJAL-UHFFFAOYSA-N	BYJCAIISZCSIEZ-UHFFFAOYSA-N	DF > DW
XZHPMXWZFLLTIY-UHFFFAOYSA-N	OKROKCQQMOSSFS-UHFFFAOYSA-N	BS > BF
OKROKCQQMOSSFS-UHFFFAOYSA-N	WOVLGQDHNZAZQX-UHFFFAOYSA-N	BF > BW
NNQBUEDOIYKWPT-XDHOZWIPSA-N	MMUHQKRATYRFPF-UHFFFAOYSA-N	AS > DS
MMUHQKRATYRFPF-UHFFFAOYSA-N	XZHPMXWZFLLTIY-UHFFFAOYSA-N	DS > BS
NJOOVSSVCCXDIA-CCEZHUSRSA-N	UEPARRSRAQJJAL-UHFFFAOYSA-N	AF > DF
UEPARRSRAQJJAL-UHFFFAOYSA-N	OKROKCQQMOSSFS-UHFFFAOYSA-N	DF > BF
HGPIXKMQOHUIAJ-UHFFFAOYSA-N	BYJCAIISZCSIEZ-UHFFFAOYSA-N	AW > DW
BYJCAIISZCSIEZ-UHFFFAOYSA-N	WOVLGQDHNZAZQX-UHFFFAOYSA-N	DW >BW
BCMXGQPCNBVFFW-UHFFFAOYSA-N	BCMXGQPCNBVFFW-UHFFFAOYSA-N	MOL > AS
BCMXGQPCNBVFFW-UHFFFAOYSA-N	GDMLQCRYHDSKLG-UHFFFAOYSA-N	AS > AF
GDMLQCRYHDSKLG-UHFFFAOYSA-N	PUPAKXFSJJUAIE-UHFFFAOYSA-N	AF > AW
YXRVFCDNGZICOF-UHFFFAOYSA-N	UREOOZKWVMDOBU-UHFFFAOYSA-N	DS > DF
UREOOZKWVMDOBU-UHFFFAOYSA-N	HEFKCVGBPZIOTQ-UHFFFAOYSA-N	DF > DW
APUVXXWQXULODC-UHFFFAOYSA-N	AHBGRKLXSDGJKV-UHFFFAOYSA-N	BS > BF
AHBGRKLXSDGJKV-UHFFFAOYSA-N	JHDDWCXLBAPKIS-UHFFFAOYSA-N	BF > BW
BCMXGQPCNBVFFW-UHFFFAOYSA-N	YXRVFCDNGZICOF-UHFFFAOYSA-N	AS > DS
YXRVFCDNGZICOF-UHFFFAOYSA-N	APUVXXWQXULODC-UHFFFAOYSA-N	DS > BS
GDMLQCRYHDSKLG-UHFFFAOYSA-N	UREOOZKWVMDOBU-UHFFFAOYSA-N	AF > DF
UREOOZKWVMDOBU-UHFFFAOYSA-N	AHBGRKLXSDGJKV-UHFFFAOYSA-N	DF > BF
PUPAKXFSJJUAIE-UHFFFAOYSA-N	HEFKCVGBPZIOTQ-UHFFFAOYSA-N	AW > DW
HEFKCVGBPZIOTQ-UHFFFAOYSA-N	JHDDWCXLBAPKIS-UHFFFAOYSA-N	DW >BW
JYCLZTVTFWJVSK-UHFFFAOYSA-N	CGQLTFMUXHCTFB-UHFFFAOYSA-N	MOL > AS
CGQLTFMUXHCTFB-UHFFFAOYSA-N	GDBOHSKXVOWXCR-UHFFFAOYSA-N	AS > AF
GDBOHSKXVOWXCR-UHFFFAOYSA-N	IBXYNRUIBJATPL-UHFFFAOYSA-N	AF > AW
CGQLTFMUXHCTFB-UHFFFAOYSA-N	IDCXLYCLPHRSAZ-UHFFFAOYSA-N	AS > DS
GDBOHSKXVOWXCR-UHFFFAOYSA-N	XBINOVBNAGGKHM-UHFFFAOYSA-N	AF > DF
IBXYNRUIBJATPL-UHFFFAOYSA-N	XDDVPYUEAYKJAG-UHFFFAOYSA-N	AW > DW
VUDPSVOXBVXJAE-UHFFFAOYSA-N	VUDPSVOXBVXJAE-UHFFFAOYSA-N	MOL > AS
VUDPSVOXBVXJAE-UHFFFAOYSA-N	IYXYQCVJAAZDKG-UHFFFAOYSA-N	AS > AF
IYXYQCVJAAZDKG-UHFFFAOYSA-N	RSAPOQPPEOMBQJ-UHFFFAOYSA-N	AF > AW
DWFXVNLVUUOUIM-UHFFFAOYSA-N	DONMJUIGEUCNTG-UHFFFAOYSA-N	BS > BF
DONMJUIGEUCNTG-UHFFFAOYSA-N	OMBQNAKOVYOCSO-UHFFFAOYSA-N	BF > BW
VUDPSVOXBVXJAE-UHFFFAOYSA-N	DWFXVNLVUUOUIM-UHFFFAOYSA-N	DS > BS
IYXYQCVJAAZDKG-UHFFFAOYSA-N	IYXYQCVJAAZDKG-UHFFFAOYSA-N	AF > DF
IYXYQCVJAAZDKG-UHFFFAOYSA-N	DONMJUIGEUCNTG-UHFFFAOYSA-N	DF > BF
RSAPOQPPEOMBQJ-UHFFFAOYSA-N	RSAPOQPPEOMBQJ-UHFFFAOYSA-N	AW > DW
RSAPOQPPEOMBQJ-UHFFFAOYSA-N	OMBQNAKOVYOCSO-UHFFFAOYSA-N	DW >BW
IISJBDOIKBVDJP-UHFFFAOYSA-N	PYEJUOMXKRWHRG-UHFFFAOYSA-N	MOL > AS
PYEJUOMXKRWHRG-UHFFFAOYSA-N	MUMJABQTMNUOLI-UHFFFAOYSA-N	AS > AF
MUMJABQTMNUOLI-UHFFFAOYSA-N	ZRLTXJLIGOFJTG-UHFFFAOYSA-N	AF > AW
PYEJUOMXKRWHRG-UHFFFAOYSA-N	KINVSCCCUSCXTA-UHFFFAOYSA-N	AS > DS
MUMJABQTMNUOLI-UHFFFAOYSA-N	QCYNOMAXDPUXAP-UHFFFAOYSA-N	AF > DF
ZRLTXJLIGOFJTG-UHFFFAOYSA-N	WVABZRMBCQFXBK-UHFFFAOYSA-N	AW > DW
RKPRFFPVPAKVRJ-UHFFFAOYSA-N	MCATUBGGCOBLCU-UHFFFAOYSA-N	MOL > AS
MCATUBGGCOBLCU-UHFFFAOYSA-N	SYEOTFJQBRAHIN-UHFFFAOYSA-N	AS > AF
SYEOTFJQBRAHIN-UHFFFAOYSA-N	JPHZNJBWHBLJDZ-UHFFFAOYSA-N	AF > AW
MCATUBGGCOBLCU-UHFFFAOYSA-N	MEFAFJGOOIRFOV-UHFFFAOYSA-N	AS > DS
SYEOTFJQBRAHIN-UHFFFAOYSA-N	WKOHGEIOKMGRAV-UHFFFAOYSA-N	AF > DF
JPHZNJBWHBLJDZ-UHFFFAOYSA-N	FGISMPWADDIBOF-UHFFFAOYSA-N	AW > DW
ABKNIHGPAJUXHY-DEOSSOPVSA-N	ONOFDKRJWBKSRU-DEOSSOPVSA-N	MOL > AS
ONOFDKRJWBKSRU-DEOSSOPVSA-N	ODOWJAWPGDVQNL-OBOZPERJSA-N	AS > AF
ODOWJAWPGDVQNL-OBOZPERJSA-N	ZOYVFYUTTFXTDD-UHFFFAOYSA-N	AF > AW
ONOFDKRJWBKSRU-DEOSSOPVSA-N	GKCVOKBUBFKIKO-QFIPXVFZSA-N	AS > DS
ODOWJAWPGDVQNL-OBOZPERJSA-N	XXZWNFASQKHETP-UHFFFAOYSA-N	AF > DF
ZOYVFYUTTFXTDD-UHFFFAOYSA-N	KZTVOZPSRSHTOK-UHFFFAOYSA-N	AW > DW
FDFDPHXLYVUUEH-UHFFFAOYSA-N	PHFJENGRVPVKTP-UHFFFAOYSA-N	MOL > AS
PHFJENGRVPVKTP-UHFFFAOYSA-N	HBXXOYVIAHSYGR-UHFFFAOYSA-N	AS > AF
HBXXOYVIAHSYGR-UHFFFAOYSA-N	YANHQVSLLXEPDV-UHFFFAOYSA-N	AF > AW
PHFJENGRVPVKTP-UHFFFAOYSA-N	YECVQOULKHBGEN-UHFFFAOYSA-N	AS > DS
HBXXOYVIAHSYGR-UHFFFAOYSA-N	FMPHLTZHSZTJLO-UHFFFAOYSA-N	AF > DF
YANHQVSLLXEPDV-UHFFFAOYSA-N	QYUDFQUDLLTCAA-UHFFFAOYSA-N	AW > DW
GGRWEHVYGXFMCS-QHCPKHFHSA-N	XUYNXWVQGWQIDH-DEOSSOPVSA-N	MOL > AS
XUYNXWVQGWQIDH-DEOSSOPVSA-N	ODOGHUOUPKSAPV-FLDQDSGZSA-N	AS > AF
ODOGHUOUPKSAPV-FLDQDSGZSA-N	QVCDIIFOMRPZMI-UHFFFAOYSA-N	AF > AW
XUYNXWVQGWQIDH-DEOSSOPVSA-N	GKCVOKBUBFKIKO-QFIPXVFZSA-N	AS > DS
ODOGHUOUPKSAPV-FLDQDSGZSA-N	XXZWNFASQKHETP-UHFFFAOYSA-N	AF > DF
QVCDIIFOMRPZMI-UHFFFAOYSA-N	KZTVOZPSRSHTOK-UHFFFAOYSA-N	AW > DW
SLDVCDFNTJZEEB-UHFFFAOYSA-N	MCATUBGGCOBLCU-UHFFFAOYSA-N	MOL > AS
LQYSNQKZMGRZGK-UHFFFAOYSA-N	DRUJLWYYXNIYJD-UHFFFAOYSA-N	MOL > AS
DRUJLWYYXNIYJD-UHFFFAOYSA-N	QQHBHOUMVPYFNV-UHFFFAOYSA-N	AS > AF
QQHBHOUMVPYFNV-UHFFFAOYSA-N	PYSTYOREUMXELT-UHFFFAOYSA-N	AF > AW
DRUJLWYYXNIYJD-UHFFFAOYSA-N	KINVSCCCUSCXTA-UHFFFAOYSA-N	AS > DS
QQHBHOUMVPYFNV-UHFFFAOYSA-N	QCYNOMAXDPUXAP-UHFFFAOYSA-N	AF > DF
PYSTYOREUMXELT-UHFFFAOYSA-N	WVABZRMBCQFXBK-UHFFFAOYSA-N	AW > DW
CEODGYUMMDOZBN-QHCPKHFHSA-N	LNOQPGRRAALADO-DEOSSOPVSA-N	MOL > AS
LNOQPGRRAALADO-DEOSSOPVSA-N	VETTZFACSTWDPE-FLDQDSGZSA-N	AS > AF
VETTZFACSTWDPE-FLDQDSGZSA-N	TVZLVYCNOAHWFL-UHFFFAOYSA-N	AF > AW
LNOQPGRRAALADO-DEOSSOPVSA-N	GKCVOKBUBFKIKO-QFIPXVFZSA-N	AS > DS
VETTZFACSTWDPE-FLDQDSGZSA-N	XXZWNFASQKHETP-UHFFFAOYSA-N	AF > DF
TVZLVYCNOAHWFL-UHFFFAOYSA-N	KZTVOZPSRSHTOK-UHFFFAOYSA-N	AW > DW
NSIYKAPXEZBHPR-GTWSWNCMSA-N	NBKMUKKECAQSQK-NVMPUMLXSA-N	MOL > AS
NBKMUKKECAQSQK-NVMPUMLXSA-N	JXJLDNOOUHLWFD-QRQCIAIISA-N	AS > AF
JXJLDNOOUHLWFD-QRQCIAIISA-N	QWGGRCXCOZMQRM-UHFFFAOYSA-N	AF > AW
HDMVRUDHQJVAAR-MEFGMAGPSA-N	YLEVVEIQVVQFQT-DKJXEYTPSA-N	DS > DF
YLEVVEIQVVQFQT-DKJXEYTPSA-N	QSBSDVSPDSRYEW-UHFFFAOYSA-N	DF > DW
CHGOYRYJVGZXOF-NFFVHWSESA-N	JZVQDAYWKVKGGE-BLCKFSMSSA-N	BS > BF
JZVQDAYWKVKGGE-BLCKFSMSSA-N	GHUYZTNSAJMZRL-UHFFFAOYSA-N	BF > BW
NBKMUKKECAQSQK-NVMPUMLXSA-N	HDMVRUDHQJVAAR-MEFGMAGPSA-N	AS > DS
HDMVRUDHQJVAAR-MEFGMAGPSA-N	CHGOYRYJVGZXOF-NFFVHWSESA-N	DS > BS
JXJLDNOOUHLWFD-QRQCIAIISA-N	YLEVVEIQVVQFQT-DKJXEYTPSA-N	AF > DF
YLEVVEIQVVQFQT-DKJXEYTPSA-N	JZVQDAYWKVKGGE-BLCKFSMSSA-N	DF > BF
QWGGRCXCOZMQRM-UHFFFAOYSA-N	QSBSDVSPDSRYEW-UHFFFAOYSA-N	AW > DW
QSBSDVSPDSRYEW-UHFFFAOYSA-N	GHUYZTNSAJMZRL-UHFFFAOYSA-N	DW >BW
NAORRMPCCHXHJL-UHFFFAOYSA-N	NAORRMPCCHXHJL-UHFFFAOYSA-N	MOL > AS
NAORRMPCCHXHJL-UHFFFAOYSA-N	GJLQJBHJPUSYLK-UHFFFAOYSA-N	AS > AF
GJLQJBHJPUSYLK-UHFFFAOYSA-N	JLRKNGFEDUVTBN-UHFFFAOYSA-N	AF > AW
UKOGCJMDGNDYFS-UHFFFAOYSA-N	DIQRVVFPGUYDQT-UHFFFAOYSA-N	DS > DF
DIQRVVFPGUYDQT-UHFFFAOYSA-N	PBWKTDLZYOSPJT-UHFFFAOYSA-N	DF > DW
NTEREHKLCGIVKK-UHFFFAOYSA-N	UGHZDQACPHYVDI-UHFFFAOYSA-N	BS > BF
UGHZDQACPHYVDI-UHFFFAOYSA-N	PUYMEZKIGORELY-UHFFFAOYSA-N	BF > BW
NAORRMPCCHXHJL-UHFFFAOYSA-N	UKOGCJMDGNDYFS-UHFFFAOYSA-N	AS > DS
UKOGCJMDGNDYFS-UHFFFAOYSA-N	NTEREHKLCGIVKK-UHFFFAOYSA-N	DS > BS
GJLQJBHJPUSYLK-UHFFFAOYSA-N	DIQRVVFPGUYDQT-UHFFFAOYSA-N	AF > DF
DIQRVVFPGUYDQT-UHFFFAOYSA-N	UGHZDQACPHYVDI-UHFFFAOYSA-N	DF > BF
JLRKNGFEDUVTBN-UHFFFAOYSA-N	PBWKTDLZYOSPJT-UHFFFAOYSA-N	AW > DW
PBWKTDLZYOSPJT-UHFFFAOYSA-N	PUYMEZKIGORELY-UHFFFAOYSA-N	DW >BW
FZYAFLPJDVKKQI-KRWDZBQOSA-N	SJMVEJOKHMADRO-UHFFFAOYSA-N	MOL > AS
SJMVEJOKHMADRO-UHFFFAOYSA-N	RQDMELSGAMEZIU-UHFFFAOYSA-N	AS > AF
RQDMELSGAMEZIU-UHFFFAOYSA-N	YEHBVMPUQRVXFD-UHFFFAOYSA-N	AF > AW
HJJHMYDTEVUBHZ-UHFFFAOYSA-N	IBMOXPVTUYAALD-UHFFFAOYSA-N	DS > DF
IBMOXPVTUYAALD-UHFFFAOYSA-N	GHRKZAKQEGRGGU-UHFFFAOYSA-N	DF > DW
DLRAQVBYOAKOCP-UHFFFAOYSA-N	CXMYOMKBXNPDIW-UHFFFAOYSA-N	BS > BF
CXMYOMKBXNPDIW-UHFFFAOYSA-N	WVABZRMBCQFXBK-UHFFFAOYSA-N	BF > BW
SJMVEJOKHMADRO-UHFFFAOYSA-N	HJJHMYDTEVUBHZ-UHFFFAOYSA-N	AS > DS
HJJHMYDTEVUBHZ-UHFFFAOYSA-N	DLRAQVBYOAKOCP-UHFFFAOYSA-N	DS > BS
RQDMELSGAMEZIU-UHFFFAOYSA-N	IBMOXPVTUYAALD-UHFFFAOYSA-N	AF > DF
IBMOXPVTUYAALD-UHFFFAOYSA-N	CXMYOMKBXNPDIW-UHFFFAOYSA-N	DF > BF
YEHBVMPUQRVXFD-UHFFFAOYSA-N	GHRKZAKQEGRGGU-UHFFFAOYSA-N	AW > DW
GHRKZAKQEGRGGU-UHFFFAOYSA-N	WVABZRMBCQFXBK-UHFFFAOYSA-N	DW >BW
UMKNKVZZTXADHR-UHFFFAOYSA-N	DDMCEGSOTOSBAN-UHFFFAOYSA-N	MOL > AS
DDMCEGSOTOSBAN-UHFFFAOYSA-N	KNNOFWFBTXUANY-UHFFFAOYSA-N	AS > AF
KNNOFWFBTXUANY-UHFFFAOYSA-N	ILOZBZJNLXPVHU-UHFFFAOYSA-N	AF > AW
UIXYUQXWIFEYBN-UHFFFAOYSA-N	RFHCXPYNBCYGGP-UHFFFAOYSA-N	DS > DF
RFHCXPYNBCYGGP-UHFFFAOYSA-N	UEPGKEXXIQJJIP-UHFFFAOYSA-N	DF > DW
DDMCEGSOTOSBAN-UHFFFAOYSA-N	UIXYUQXWIFEYBN-UHFFFAOYSA-N	AS > DS
UIXYUQXWIFEYBN-UHFFFAOYSA-N	UIXYUQXWIFEYBN-UHFFFAOYSA-N	DS > BS
KNNOFWFBTXUANY-UHFFFAOYSA-N	RFHCXPYNBCYGGP-UHFFFAOYSA-N	AF > DF
RFHCXPYNBCYGGP-UHFFFAOYSA-N	RFHCXPYNBCYGGP-UHFFFAOYSA-N	DF > BF
ILOZBZJNLXPVHU-UHFFFAOYSA-N	UEPGKEXXIQJJIP-UHFFFAOYSA-N	AW > DW
QZJJDOYZVRUEDY-NRNCYQGDSA-N	LXOMDVMGHKHETH-CZGYZKDMSA-N	MOL > AS
LXOMDVMGHKHETH-CZGYZKDMSA-N	BJUXCNLHHFKAQW-RMWMTRKKSA-N	AS > AF
BJUXCNLHHFKAQW-RMWMTRKKSA-N	ZZVYQDCPNNDRFH-UHFFFAOYSA-N	AF > AW
URGKGMXTSFHLRC-FARJAALESA-N	ZUCOBBCUGMAVSN-UHFFFAOYSA-N	DS > DF
ZUCOBBCUGMAVSN-UHFFFAOYSA-N	UEQSMPIRWGFNNM-UHFFFAOYSA-N	DF > DW
CBKAHYBYIWZZPP-CQUJLFGMSA-N	CBKAHYBYIWZZPP-UHFFFAOYSA-N	BS > BF
CBKAHYBYIWZZPP-UHFFFAOYSA-N	UACIBCPNAKBWHX-UHFFFAOYSA-N	BF > BW
LXOMDVMGHKHETH-CZGYZKDMSA-N	URGKGMXTSFHLRC-FARJAALESA-N	AS > DS
URGKGMXTSFHLRC-FARJAALESA-N	CBKAHYBYIWZZPP-CQUJLFGMSA-N	DS > BS
BJUXCNLHHFKAQW-RMWMTRKKSA-N	ZUCOBBCUGMAVSN-UHFFFAOYSA-N	AF > DF
ZUCOBBCUGMAVSN-UHFFFAOYSA-N	CBKAHYBYIWZZPP-UHFFFAOYSA-N	DF > BF
ZZVYQDCPNNDRFH-UHFFFAOYSA-N	UEQSMPIRWGFNNM-UHFFFAOYSA-N	AW > DW
UEQSMPIRWGFNNM-UHFFFAOYSA-N	UACIBCPNAKBWHX-UHFFFAOYSA-N	DW >BW
XEPMMCSVYZHKAF-UHFFFAOYSA-N	XEPMMCSVYZHKAF-UHFFFAOYSA-N	MOL > AS
XEPMMCSVYZHKAF-UHFFFAOYSA-N	VZBBPKRGDSSWJN-UHFFFAOYSA-N	AS > AF
VZBBPKRGDSSWJN-UHFFFAOYSA-N	TXEFRCQJDWHAPK-UHFFFAOYSA-N	AF > AW
XEPMMCSVYZHKAF-UHFFFAOYSA-N	NTEREHKLCGIVKK-UHFFFAOYSA-N	AS > DS
NTEREHKLCGIVKK-UHFFFAOYSA-N	NTEREHKLCGIVKK-UHFFFAOYSA-N	DS > BS
VZBBPKRGDSSWJN-UHFFFAOYSA-N	UGHZDQACPHYVDI-UHFFFAOYSA-N	AF > DF
UGHZDQACPHYVDI-UHFFFAOYSA-N	UGHZDQACPHYVDI-UHFFFAOYSA-N	DF > BF
TXEFRCQJDWHAPK-UHFFFAOYSA-N	PUYMEZKIGORELY-UHFFFAOYSA-N	AW > DW
PUYMEZKIGORELY-UHFFFAOYSA-N	PUYMEZKIGORELY-UHFFFAOYSA-N	DW >BW
MBOQAIMZTKXXRX-UHFFFAOYSA-N	NAORRMPCCHXHJL-UHFFFAOYSA-N	MOL > AS
KFJPSQAWYPUMHF-UKTHLTGXSA-N	AZHGZGKMHOSUQG-ZRDIBKRKSA-N	MOL > AS
AZHGZGKMHOSUQG-ZRDIBKRKSA-N	FCXPINZQYWQRAA-YRNVUSSQSA-N	AS > AF
FCXPINZQYWQRAA-YRNVUSSQSA-N	UFQZHMCKEVZSPQ-UHFFFAOYSA-N	AF > AW
AZHGZGKMHOSUQG-ZRDIBKRKSA-N	UHOVQNZJYSORNB-UHFFFAOYSA-N	AS > DS
FCXPINZQYWQRAA-YRNVUSSQSA-N	UHOVQNZJYSORNB-UHFFFAOYSA-N	AF > DF
UFQZHMCKEVZSPQ-UHFFFAOYSA-N	XDTMQSROBMDMFD-UHFFFAOYSA-N	AW > DW
ASDLRDNRFZDYKA-UHFFFAOYSA-N	AQFYSXZXXHURAU-UHFFFAOYSA-N	MOL > AS
AQFYSXZXXHURAU-UHFFFAOYSA-N	DHLAMXYLFVUABW-UHFFFAOYSA-N	AS > AF
DHLAMXYLFVUABW-UHFFFAOYSA-N	NTXBAOCAVCBRSN-UHFFFAOYSA-N	AF > AW
AQFYSXZXXHURAU-UHFFFAOYSA-N	UIXYUQXWIFEYBN-UHFFFAOYSA-N	AS > DS
DHLAMXYLFVUABW-UHFFFAOYSA-N	RFHCXPYNBCYGGP-UHFFFAOYSA-N	AF > DF
NTXBAOCAVCBRSN-UHFFFAOYSA-N	UEPGKEXXIQJJIP-UHFFFAOYSA-N	AW > DW
LACWJXZWFFIAMA-UHFFFAOYSA-N	WXOIQCWATUTNBN-UHFFFAOYSA-N	MOL > AS
WXOIQCWATUTNBN-UHFFFAOYSA-N	LJDALTNKNFVTRD-UHFFFAOYSA-N	AS > AF
LJDALTNKNFVTRD-UHFFFAOYSA-N	YKADRWZKBLJSEM-UHFFFAOYSA-N	AF > AW
WXOIQCWATUTNBN-UHFFFAOYSA-N	IQHPHKTVLALHPN-UHFFFAOYSA-N	AS > DS
LJDALTNKNFVTRD-UHFFFAOYSA-N	FBGQSAFVLDUOEP-UHFFFAOYSA-N	AF > DF
YKADRWZKBLJSEM-UHFFFAOYSA-N	RXFVTJJPWUPCQN-UHFFFAOYSA-N	AW > DW
REEHPTZXDPTHNZ-ZETCQYMHSA-N	QSNNGOUNLVCFPU-UHFFFAOYSA-N	MOL > AS
QSNNGOUNLVCFPU-UHFFFAOYSA-N	DLHGUEXPTGUBGR-UHFFFAOYSA-N	AS > AF
DLHGUEXPTGUBGR-UHFFFAOYSA-N	HLQZZLGOHWUHQM-UHFFFAOYSA-N	AF > AW
BNBQRQQYDMDJAH-UHFFFAOYSA-N	CXWXQJXEFPUFDZ-UHFFFAOYSA-N	DS > DF
CXWXQJXEFPUFDZ-UHFFFAOYSA-N	NNBZCPXTIHJBJL-UHFFFAOYSA-N	DF > DW
QSNNGOUNLVCFPU-UHFFFAOYSA-N	BNBQRQQYDMDJAH-UHFFFAOYSA-N	AS > DS
BNBQRQQYDMDJAH-UHFFFAOYSA-N	BNBQRQQYDMDJAH-UHFFFAOYSA-N	DS > BS
DLHGUEXPTGUBGR-UHFFFAOYSA-N	CXWXQJXEFPUFDZ-UHFFFAOYSA-N	AF > DF
CXWXQJXEFPUFDZ-UHFFFAOYSA-N	CXWXQJXEFPUFDZ-UHFFFAOYSA-N	DF > BF
HLQZZLGOHWUHQM-UHFFFAOYSA-N	NNBZCPXTIHJBJL-UHFFFAOYSA-N	AW > DW
RKCNJWHHASUDRY-UHFFFAOYSA-N	MOLSKZQYOUBCDR-UHFFFAOYSA-N	MOL > AS
MOLSKZQYOUBCDR-UHFFFAOYSA-N	UQDLCMNFNIHPJF-UHFFFAOYSA-N	AS > AF
UQDLCMNFNIHPJF-UHFFFAOYSA-N	NWYTZQMVCJQRSG-UHFFFAOYSA-N	AF > AW
LJRHGLCAUHQAGX-UHFFFAOYSA-N	NOEBLHRBCRPJGT-UHFFFAOYSA-N	DS > DF
NOEBLHRBCRPJGT-UHFFFAOYSA-N	SCLFTTFABIZGKW-UHFFFAOYSA-N	DF > DW
MOLSKZQYOUBCDR-UHFFFAOYSA-N	LJRHGLCAUHQAGX-UHFFFAOYSA-N	AS > DS
LJRHGLCAUHQAGX-UHFFFAOYSA-N	LJRHGLCAUHQAGX-UHFFFAOYSA-N	DS > BS
UQDLCMNFNIHPJF-UHFFFAOYSA-N	NOEBLHRBCRPJGT-UHFFFAOYSA-N	AF > DF
NOEBLHRBCRPJGT-UHFFFAOYSA-N	NOEBLHRBCRPJGT-UHFFFAOYSA-N	DF > BF
NWYTZQMVCJQRSG-UHFFFAOYSA-N	SCLFTTFABIZGKW-UHFFFAOYSA-N	AW > DW
SCLFTTFABIZGKW-UHFFFAOYSA-N	SCLFTTFABIZGKW-UHFFFAOYSA-N	DW >BW
PKMFIFDWBWWDIQ-UHFFFAOYSA-N	PKMFIFDWBWWDIQ-UHFFFAOYSA-N	MOL > AS
PKMFIFDWBWWDIQ-UHFFFAOYSA-N	AIVQBJYSKGHZHU-UHFFFAOYSA-N	AS > AF
AIVQBJYSKGHZHU-UHFFFAOYSA-N	JTDNMPNJCRKXGE-UHFFFAOYSA-N	AF > AW
FTTZXIFIXYPXJJ-UHFFFAOYSA-N	WKOHGEIOKMGRAV-UHFFFAOYSA-N	DS > DF
KOOUOEKISQNETC-UHFFFAOYSA-N	AUVWCPCEPJBZAG-UHFFFAOYSA-N	BS > BF
PKMFIFDWBWWDIQ-UHFFFAOYSA-N	FTTZXIFIXYPXJJ-UHFFFAOYSA-N	AS > DS
FTTZXIFIXYPXJJ-UHFFFAOYSA-N	KOOUOEKISQNETC-UHFFFAOYSA-N	DS > BS
AIVQBJYSKGHZHU-UHFFFAOYSA-N	WKOHGEIOKMGRAV-UHFFFAOYSA-N	AF > DF
JTDNMPNJCRKXGE-UHFFFAOYSA-N	FGISMPWADDIBOF-UHFFFAOYSA-N	AW > DW
CZIKKMBQUCXPOO-UHFFFAOYSA-N	FAFSZXGQECDRBU-UHFFFAOYSA-N	MOL > AS
FAFSZXGQECDRBU-UHFFFAOYSA-N	WZIRMXODEJFVBF-UHFFFAOYSA-N	AS > AF
WZIRMXODEJFVBF-UHFFFAOYSA-N	LTQQRBVACGOUNJ-UHFFFAOYSA-N	AF > AW
FAFSZXGQECDRBU-UHFFFAOYSA-N	LJRHGLCAUHQAGX-UHFFFAOYSA-N	AS > DS
WZIRMXODEJFVBF-UHFFFAOYSA-N	NOEBLHRBCRPJGT-UHFFFAOYSA-N	AF > DF
LTQQRBVACGOUNJ-UHFFFAOYSA-N	SCLFTTFABIZGKW-UHFFFAOYSA-N	AW > DW
JWMFCUROZUDFLT-SAPNQHFASA-N	FYMUTVYMOHSGAF-CAPFRKAQSA-N	MOL > AS
FYMUTVYMOHSGAF-CAPFRKAQSA-N	BJZJITDGKSBEGS-NCELDCMTSA-N	AS > AF
BJZJITDGKSBEGS-NCELDCMTSA-N	YQYFPUGHYZHIPD-UHFFFAOYSA-N	AF > AW
LQYKDQSMETUFSL-GHRIWEEISA-N	ZBAAXTRSWRENPX-RELWKKBWSA-N	DS > DF
ZBAAXTRSWRENPX-RELWKKBWSA-N	IVLWZOIVHYCRMI-UHFFFAOYSA-N	DF > DW
RTDOPTCHOXFCIZ-VKAVYKQESA-N	LTZNGCPKHNMVDB-UHFFFAOYSA-N	BS > BF
LTZNGCPKHNMVDB-UHFFFAOYSA-N	ALINFSUTBLRYID-UHFFFAOYSA-N	BF > BW
FYMUTVYMOHSGAF-CAPFRKAQSA-N	LQYKDQSMETUFSL-GHRIWEEISA-N	AS > DS
LQYKDQSMETUFSL-GHRIWEEISA-N	RTDOPTCHOXFCIZ-VKAVYKQESA-N	DS > BS
BJZJITDGKSBEGS-NCELDCMTSA-N	ZBAAXTRSWRENPX-RELWKKBWSA-N	AF > DF
ZBAAXTRSWRENPX-RELWKKBWSA-N	LTZNGCPKHNMVDB-UHFFFAOYSA-N	DF > BF
YQYFPUGHYZHIPD-UHFFFAOYSA-N	IVLWZOIVHYCRMI-UHFFFAOYSA-N	AW > DW
IVLWZOIVHYCRMI-UHFFFAOYSA-N	ALINFSUTBLRYID-UHFFFAOYSA-N	DW >BW
ONJHHYBWKLDIFI-UHFFFAOYSA-N	SJMVEJOKHMADRO-UHFFFAOYSA-N	MOL > AS
CADYKNKPEWDIGJ-UHFFFAOYSA-N	ZDQPVBRSPZKVMX-UHFFFAOYSA-N	MOL > AS
ZDQPVBRSPZKVMX-UHFFFAOYSA-N	KMXGFRRMKXNBBC-UHFFFAOYSA-N	AS > AF
KMXGFRRMKXNBBC-UHFFFAOYSA-N	LETAPQZRSCSZHJ-UHFFFAOYSA-N	AF > AW
DHSVGRJUZJPTAO-UHFFFAOYSA-N	HNWHNKGPGZXQQY-UHFFFAOYSA-N	BS > BF
HNWHNKGPGZXQQY-UHFFFAOYSA-N	PTFCSOUVUPHFEK-UHFFFAOYSA-N	BF > BW
ZDQPVBRSPZKVMX-UHFFFAOYSA-N	ZDQPVBRSPZKVMX-UHFFFAOYSA-N	AS > DS
ZDQPVBRSPZKVMX-UHFFFAOYSA-N	DHSVGRJUZJPTAO-UHFFFAOYSA-N	DS > BS
KMXGFRRMKXNBBC-UHFFFAOYSA-N	KMXGFRRMKXNBBC-UHFFFAOYSA-N	AF > DF
KMXGFRRMKXNBBC-UHFFFAOYSA-N	HNWHNKGPGZXQQY-UHFFFAOYSA-N	DF > BF
LETAPQZRSCSZHJ-UHFFFAOYSA-N	LETAPQZRSCSZHJ-UHFFFAOYSA-N	AW > DW
LETAPQZRSCSZHJ-UHFFFAOYSA-N	PTFCSOUVUPHFEK-UHFFFAOYSA-N	DW >BW
IBIFILNFQVGVIU-UHFFFAOYSA-N	YONBCOASKQWAJJ-UHFFFAOYSA-N	MOL > AS
YONBCOASKQWAJJ-UHFFFAOYSA-N	XSFFUOPTZIDVIL-UHFFFAOYSA-N	AS > AF
XSFFUOPTZIDVIL-UHFFFAOYSA-N	BDPRULLPKYBXGD-UHFFFAOYSA-N	AF > AW
HMBOUQKESIRNCW-UHFFFAOYSA-N	PXXVNCHCGSKYCN-UHFFFAOYSA-N	DS > DF
PXXVNCHCGSKYCN-UHFFFAOYSA-N	WBJGIYFPQFQPPC-UHFFFAOYSA-N	DF > DW
YONBCOASKQWAJJ-UHFFFAOYSA-N	HMBOUQKESIRNCW-UHFFFAOYSA-N	AS > DS
HMBOUQKESIRNCW-UHFFFAOYSA-N	HMBOUQKESIRNCW-UHFFFAOYSA-N	DS > BS
XSFFUOPTZIDVIL-UHFFFAOYSA-N	PXXVNCHCGSKYCN-UHFFFAOYSA-N	AF > DF
PXXVNCHCGSKYCN-UHFFFAOYSA-N	PXXVNCHCGSKYCN-UHFFFAOYSA-N	DF > BF
BDPRULLPKYBXGD-UHFFFAOYSA-N	WBJGIYFPQFQPPC-UHFFFAOYSA-N	AW > DW
WBJGIYFPQFQPPC-UHFFFAOYSA-N	WBJGIYFPQFQPPC-UHFFFAOYSA-N	DW >BW
CQVZYKXHVWHDDF-UHFFFAOYSA-N	XLPPAZGBZDBHPL-UHFFFAOYSA-N	MOL > AS
XLPPAZGBZDBHPL-UHFFFAOYSA-N	NXHIABVGBQSHPW-UHFFFAOYSA-N	AS > AF
NXHIABVGBQSHPW-UHFFFAOYSA-N	JTGNOBCCBKONAW-UHFFFAOYSA-N	AF > AW
HZJFDSWMLCPFOL-UHFFFAOYSA-N	IULDGZAQVUHKLH-UHFFFAOYSA-N	DS > DF
IULDGZAQVUHKLH-UHFFFAOYSA-N	FSWFHBCJQRZQST-UHFFFAOYSA-N	DF > DW
ODGXMLJVASWACF-UHFFFAOYSA-N	VNWQUVSAUKVLFO-UHFFFAOYSA-N	BS > BF
VNWQUVSAUKVLFO-UHFFFAOYSA-N	WEQLRLCNGKQUPQ-UHFFFAOYSA-N	BF > BW
XLPPAZGBZDBHPL-UHFFFAOYSA-N	HZJFDSWMLCPFOL-UHFFFAOYSA-N	AS > DS
HZJFDSWMLCPFOL-UHFFFAOYSA-N	ODGXMLJVASWACF-UHFFFAOYSA-N	DS > BS
NXHIABVGBQSHPW-UHFFFAOYSA-N	IULDGZAQVUHKLH-UHFFFAOYSA-N	AF > DF
IULDGZAQVUHKLH-UHFFFAOYSA-N	VNWQUVSAUKVLFO-UHFFFAOYSA-N	DF > BF
JTGNOBCCBKONAW-UHFFFAOYSA-N	FSWFHBCJQRZQST-UHFFFAOYSA-N	AW > DW
FSWFHBCJQRZQST-UHFFFAOYSA-N	WEQLRLCNGKQUPQ-UHFFFAOYSA-N	DW >BW
GAMVNGGEXGLJDG-UHFFFAOYSA-N	CDWHNFNKRJORKM-UHFFFAOYSA-N	MOL > AS
NIUAGEVCVWHMTA-PIRNEEEYSA-N	IYQBBPZGSNHUDK-UHFFFAOYSA-N	MOL > AS
IYQBBPZGSNHUDK-UHFFFAOYSA-N	TVVMMWHELHZBDT-UHFFFAOYSA-N	AS > AF
IYQBBPZGSNHUDK-UHFFFAOYSA-N	IDCXLYCLPHRSAZ-UHFFFAOYSA-N	AS > DS
VMUJASMKVZSIID-UHFFFAOYSA-N	FDZINUGHENCVMB-UHFFFAOYSA-N	MOL > AS
FDZINUGHENCVMB-UHFFFAOYSA-N	BOHYCZQSJFCSCD-UHFFFAOYSA-N	AS > AF
BOHYCZQSJFCSCD-UHFFFAOYSA-N	LQGSPDZNNQFDJB-UHFFFAOYSA-N	AF > AW
JMCYJDYOEWQZDE-UHFFFAOYSA-N	CALKRTYGXYKIOW-UHFFFAOYSA-N	DS > DF
CALKRTYGXYKIOW-UHFFFAOYSA-N	JXASEBKWWMNGBY-UHFFFAOYSA-N	DF > DW
FDZINUGHENCVMB-UHFFFAOYSA-N	JMCYJDYOEWQZDE-UHFFFAOYSA-N	AS > DS
JMCYJDYOEWQZDE-UHFFFAOYSA-N	JMCYJDYOEWQZDE-UHFFFAOYSA-N	DS > BS
BOHYCZQSJFCSCD-UHFFFAOYSA-N	CALKRTYGXYKIOW-UHFFFAOYSA-N	AF > DF
CALKRTYGXYKIOW-UHFFFAOYSA-N	CALKRTYGXYKIOW-UHFFFAOYSA-N	DF > BF
LQGSPDZNNQFDJB-UHFFFAOYSA-N	JXASEBKWWMNGBY-UHFFFAOYSA-N	AW > DW
JXASEBKWWMNGBY-UHFFFAOYSA-N	JXASEBKWWMNGBY-UHFFFAOYSA-N	DW >BW
GZZSNYHXTMHGFF-UHFFFAOYSA-N	OYDKQXBVVNUQJF-UHFFFAOYSA-N	MOL > AS
OYDKQXBVVNUQJF-UHFFFAOYSA-N	VSHUHJQZOZPEBS-UHFFFAOYSA-N	AS > AF
VSHUHJQZOZPEBS-UHFFFAOYSA-N	UJSJKOKBYQUBNC-UHFFFAOYSA-N	AF > AW
HGOHQESAWOVVER-UHFFFAOYSA-N	NHAZWFSZPUNCQB-UHFFFAOYSA-N	DS > DF
NHAZWFSZPUNCQB-UHFFFAOYSA-N	DOQAWQZDQDSYGO-UHFFFAOYSA-N	DF > DW
OYDKQXBVVNUQJF-UHFFFAOYSA-N	HGOHQESAWOVVER-UHFFFAOYSA-N	AS > DS
HGOHQESAWOVVER-UHFFFAOYSA-N	HGOHQESAWOVVER-UHFFFAOYSA-N	DS > BS
VSHUHJQZOZPEBS-UHFFFAOYSA-N	NHAZWFSZPUNCQB-UHFFFAOYSA-N	AF > DF
NHAZWFSZPUNCQB-UHFFFAOYSA-N	NHAZWFSZPUNCQB-UHFFFAOYSA-N	DF > BF
UJSJKOKBYQUBNC-UHFFFAOYSA-N	DOQAWQZDQDSYGO-UHFFFAOYSA-N	AW > DW
DOQAWQZDQDSYGO-UHFFFAOYSA-N	DOQAWQZDQDSYGO-UHFFFAOYSA-N	DW >BW
YWZHJEFVDTUIAA-AWDFDDCISA-N	IYLHMKRFVFTKFR-UHFFFAOYSA-N	MOL > AS
IYLHMKRFVFTKFR-UHFFFAOYSA-N	LQXBJCIBOCFNSY-UHFFFAOYSA-N	AS > AF
LQXBJCIBOCFNSY-UHFFFAOYSA-N	WFRYUNLNYIIXTG-UHFFFAOYSA-N	AF > AW
IYLHMKRFVFTKFR-UHFFFAOYSA-N	IDCXLYCLPHRSAZ-UHFFFAOYSA-N	AS > DS
LQXBJCIBOCFNSY-UHFFFAOYSA-N	XBINOVBNAGGKHM-UHFFFAOYSA-N	AF > DF
WFRYUNLNYIIXTG-UHFFFAOYSA-N	XDDVPYUEAYKJAG-UHFFFAOYSA-N	AW > DW
AACXOSPRTYPFDW-UHFFFAOYSA-N	GTJRSGTWVNICEI-UHFFFAOYSA-N	MOL > AS
GTJRSGTWVNICEI-UHFFFAOYSA-N	GNILYNOUQKXAOO-UHFFFAOYSA-N	AS > AF
GNILYNOUQKXAOO-UHFFFAOYSA-N	OEUYOLSOBUAKSQ-UHFFFAOYSA-N	AF > AW
OKPSATHLOHKORM-UHFFFAOYSA-N	OMIODEMOPULKQE-UHFFFAOYSA-N	DS > DF
OMIODEMOPULKQE-UHFFFAOYSA-N	BYACDBMJIVVALY-UHFFFAOYSA-N	DF > DW
MPWKDYLNPVYUCY-UHFFFAOYSA-N	SLYNOHQZJUTBTK-UHFFFAOYSA-N	BS > BF
SLYNOHQZJUTBTK-UHFFFAOYSA-N	HOYXUOXDDRHDOU-UHFFFAOYSA-N	BF > BW
GTJRSGTWVNICEI-UHFFFAOYSA-N	OKPSATHLOHKORM-UHFFFAOYSA-N	AS > DS
OKPSATHLOHKORM-UHFFFAOYSA-N	MPWKDYLNPVYUCY-UHFFFAOYSA-N	DS > BS
GNILYNOUQKXAOO-UHFFFAOYSA-N	OMIODEMOPULKQE-UHFFFAOYSA-N	AF > DF
OMIODEMOPULKQE-UHFFFAOYSA-N	SLYNOHQZJUTBTK-UHFFFAOYSA-N	DF > BF
OEUYOLSOBUAKSQ-UHFFFAOYSA-N	BYACDBMJIVVALY-UHFFFAOYSA-N	AW > DW
BYACDBMJIVVALY-UHFFFAOYSA-N	HOYXUOXDDRHDOU-UHFFFAOYSA-N	DW >BW
RABYEWNXHPWOIR-UHFFFAOYSA-N	ZPEWFFHYJPPXGB-UHFFFAOYSA-N	MOL > AS
ZPEWFFHYJPPXGB-UHFFFAOYSA-N	PXRPLBQLUPYCAI-UHFFFAOYSA-N	AS > AF
PXRPLBQLUPYCAI-UHFFFAOYSA-N	FQHZYHUCHHSZNB-UHFFFAOYSA-N	AF > AW
UIAPSMKJNCDSFF-UHFFFAOYSA-N	WNLQBQGXKVGPCO-UHFFFAOYSA-N	DS > DF
WNLQBQGXKVGPCO-UHFFFAOYSA-N	VSRDGKFHCHEYKH-UHFFFAOYSA-N	DF > DW
IXHCCVGBGKTSHX-UHFFFAOYSA-N	QCLHTOVDQHDVRX-UHFFFAOYSA-N	BS > BF
QCLHTOVDQHDVRX-UHFFFAOYSA-N	HVKPHLKFBDFXHS-UHFFFAOYSA-N	BF > BW
ZPEWFFHYJPPXGB-UHFFFAOYSA-N	UIAPSMKJNCDSFF-UHFFFAOYSA-N	AS > DS
UIAPSMKJNCDSFF-UHFFFAOYSA-N	IXHCCVGBGKTSHX-UHFFFAOYSA-N	DS > BS
PXRPLBQLUPYCAI-UHFFFAOYSA-N	WNLQBQGXKVGPCO-UHFFFAOYSA-N	AF > DF
WNLQBQGXKVGPCO-UHFFFAOYSA-N	QCLHTOVDQHDVRX-UHFFFAOYSA-N	DF > BF
FQHZYHUCHHSZNB-UHFFFAOYSA-N	VSRDGKFHCHEYKH-UHFFFAOYSA-N	AW > DW
VSRDGKFHCHEYKH-UHFFFAOYSA-N	HVKPHLKFBDFXHS-UHFFFAOYSA-N	DW >BW
ANGTYJQSMCLDLI-NRFANRHFSA-N	ANGTYJQSMCLDLI-NRFANRHFSA-N	MOL > AS
ANGTYJQSMCLDLI-NRFANRHFSA-N	VQJBEJOERREHMM-XSWBTSGESA-N	AS > AF
VQJBEJOERREHMM-XSWBTSGESA-N	JHJUUZBEAHCMBH-UHFFFAOYSA-N	AF > AW
ANGTYJQSMCLDLI-NRFANRHFSA-N	VQJBEJOERREHMM-UHFFFAOYSA-N	DS > DF
VQJBEJOERREHMM-UHFFFAOYSA-N	JHJUUZBEAHCMBH-UHFFFAOYSA-N	DF > DW
JKZVVKMXKPASKL-QFIPXVFZSA-N	YGXOGTFWVAAZNB-UHFFFAOYSA-N	BS > BF
YGXOGTFWVAAZNB-UHFFFAOYSA-N	HIRONBSTTNJSLP-UHFFFAOYSA-N	BF > BW
ANGTYJQSMCLDLI-NRFANRHFSA-N	JKZVVKMXKPASKL-QFIPXVFZSA-N	DS > BS
VQJBEJOERREHMM-XSWBTSGESA-N	VQJBEJOERREHMM-UHFFFAOYSA-N	AF > DF
VQJBEJOERREHMM-UHFFFAOYSA-N	YGXOGTFWVAAZNB-UHFFFAOYSA-N	DF > BF
JHJUUZBEAHCMBH-UHFFFAOYSA-N	JHJUUZBEAHCMBH-UHFFFAOYSA-N	AW > DW
JHJUUZBEAHCMBH-UHFFFAOYSA-N	HIRONBSTTNJSLP-UHFFFAOYSA-N	DW >BW
LWZBBNWYOITRHC-BJUDXGSMSA-N	LWZBBNWYOITRHC-BJUDXGSMSA-N	MOL > AS
LWZBBNWYOITRHC-BJUDXGSMSA-N	OFTWGZUTACHJQA-UHFFFAOYSA-N	AS > AF
OFTWGZUTACHJQA-UHFFFAOYSA-N	PALRQZXULVYCFZ-UHFFFAOYSA-N	AF > AW
ORGLOBLMKFEHGG-UHFFFAOYSA-N	SWWYVYYKQNHCJB-UHFFFAOYSA-N	DS > DF
SWWYVYYKQNHCJB-UHFFFAOYSA-N	QVVQIAZGSQLDRG-UHFFFAOYSA-N	DF > DW
LWZBBNWYOITRHC-BJUDXGSMSA-N	ORGLOBLMKFEHGG-UHFFFAOYSA-N	AS > DS
ORGLOBLMKFEHGG-UHFFFAOYSA-N	ORGLOBLMKFEHGG-UHFFFAOYSA-N	DS > BS
OFTWGZUTACHJQA-UHFFFAOYSA-N	SWWYVYYKQNHCJB-UHFFFAOYSA-N	AF > DF
SWWYVYYKQNHCJB-UHFFFAOYSA-N	SWWYVYYKQNHCJB-UHFFFAOYSA-N	DF > BF
PALRQZXULVYCFZ-UHFFFAOYSA-N	QVVQIAZGSQLDRG-UHFFFAOYSA-N	AW > DW
QVVQIAZGSQLDRG-UHFFFAOYSA-N	QVVQIAZGSQLDRG-UHFFFAOYSA-N	DW >BW
OZVJBYRWIYKELU-JJFYIABZSA-N	TVMXRTOZKWSTBQ-QFOIDUMCSA-N	MOL > AS
TVMXRTOZKWSTBQ-QFOIDUMCSA-N	NPWSLBFLYLIFEW-ONEGZZNKSA-N	AS > AF
NPWSLBFLYLIFEW-ONEGZZNKSA-N	RGRJCDJRNJYTLR-UHFFFAOYSA-N	AF > AW
TVMXRTOZKWSTBQ-QFOIDUMCSA-N	HGOHQESAWOVVER-UHFFFAOYSA-N	AS > DS
NPWSLBFLYLIFEW-ONEGZZNKSA-N	NHAZWFSZPUNCQB-UHFFFAOYSA-N	AF > DF
RGRJCDJRNJYTLR-UHFFFAOYSA-N	DOQAWQZDQDSYGO-UHFFFAOYSA-N	AW > DW
VZQNKWFVWMPVJH-UHFFFAOYSA-N	AKOGNYJNGMLDOA-UHFFFAOYSA-N	MOL > AS
AKOGNYJNGMLDOA-UHFFFAOYSA-N	WSUUKZYSMLRZCI-UHFFFAOYSA-N	AS > AF
WSUUKZYSMLRZCI-UHFFFAOYSA-N	YSPZBCQYHXRQMG-UHFFFAOYSA-N	AF > AW
AKOGNYJNGMLDOA-UHFFFAOYSA-N	UHOVQNZJYSORNB-UHFFFAOYSA-N	AS > DS
WSUUKZYSMLRZCI-UHFFFAOYSA-N	UHOVQNZJYSORNB-UHFFFAOYSA-N	AF > DF
YSPZBCQYHXRQMG-UHFFFAOYSA-N	XDTMQSROBMDMFD-UHFFFAOYSA-N	AW > DW
GXMBHQRROXQUJS-UHFFFAOYSA-N	GXMBHQRROXQUJS-UHFFFAOYSA-N	MOL > AS
GXMBHQRROXQUJS-UHFFFAOYSA-N	HEFVIWHBYHJYOS-UHFFFAOYSA-N	AS > AF
HEFVIWHBYHJYOS-UHFFFAOYSA-N	YSZTZOZAWDGBLA-UHFFFAOYSA-N	AF > AW
GXMBHQRROXQUJS-UHFFFAOYSA-N	UHOVQNZJYSORNB-UHFFFAOYSA-N	AS > DS
HEFVIWHBYHJYOS-UHFFFAOYSA-N	UHOVQNZJYSORNB-UHFFFAOYSA-N	AF > DF
YSZTZOZAWDGBLA-UHFFFAOYSA-N	XDTMQSROBMDMFD-UHFFFAOYSA-N	AW > DW
ZSXSJHDKRRKQAU-YDZHTSKRSA-N	USDQCMZOHAHJSJ-OEAKJJBVSA-N	MOL > AS
USDQCMZOHAHJSJ-OEAKJJBVSA-N	JNVZSWOQAUHBHR-COEJQBHMSA-N	AS > AF
JNVZSWOQAUHBHR-COEJQBHMSA-N	MMXNNCIVJOKGAG-UHFFFAOYSA-N	AF > AW
FMSCHGMTOHJHFL-YDZHTSKRSA-N	MWYSOCNJUSVEMJ-NMWGTECJSA-N	BS > BF
MWYSOCNJUSVEMJ-NMWGTECJSA-N	VRDBTCCLQOHZSM-UHFFFAOYSA-N	BF > BW
USDQCMZOHAHJSJ-OEAKJJBVSA-N	USDQCMZOHAHJSJ-OEAKJJBVSA-N	AS > DS
USDQCMZOHAHJSJ-OEAKJJBVSA-N	FMSCHGMTOHJHFL-YDZHTSKRSA-N	DS > BS
JNVZSWOQAUHBHR-COEJQBHMSA-N	JNVZSWOQAUHBHR-COEJQBHMSA-N	AF > DF
JNVZSWOQAUHBHR-COEJQBHMSA-N	MWYSOCNJUSVEMJ-NMWGTECJSA-N	DF > BF
MMXNNCIVJOKGAG-UHFFFAOYSA-N	MMXNNCIVJOKGAG-UHFFFAOYSA-N	AW > DW
MMXNNCIVJOKGAG-UHFFFAOYSA-N	VRDBTCCLQOHZSM-UHFFFAOYSA-N	DW >BW
IPUXISVPZLIZNP-UHFFFAOYSA-N	BLBVOPKWOIXAFD-UHFFFAOYSA-N	MOL > AS
BLBVOPKWOIXAFD-UHFFFAOYSA-N	CRXNVLJZCVXOGZ-UHFFFAOYSA-N	AS > AF
CRXNVLJZCVXOGZ-UHFFFAOYSA-N	QJRHEODBOCLVOR-UHFFFAOYSA-N	AF > AW
BLBVOPKWOIXAFD-UHFFFAOYSA-N	CPBAHTZRJQATEJ-UHFFFAOYSA-N	AS > DS
CRXNVLJZCVXOGZ-UHFFFAOYSA-N	WKOHGEIOKMGRAV-UHFFFAOYSA-N	AF > DF
QJRHEODBOCLVOR-UHFFFAOYSA-N	FGISMPWADDIBOF-UHFFFAOYSA-N	AW > DW
NVXXALPTSLXRFC-UHFFFAOYSA-N	LAYSEACHARJGBV-UHFFFAOYSA-N	MOL > AS
LAYSEACHARJGBV-UHFFFAOYSA-N	QPUASNDIVMENQT-UHFFFAOYSA-N	AS > AF
QPUASNDIVMENQT-UHFFFAOYSA-N	ZHLDOGWZMJGKAB-UHFFFAOYSA-N	AF > AW
DTIHBKAOERBXGV-UHFFFAOYSA-N	ZMGGSHCUYDQTKL-UHFFFAOYSA-N	DS > DF
ZMGGSHCUYDQTKL-UHFFFAOYSA-N	DLPJIUUSCVRVTJ-UHFFFAOYSA-N	DF > DW
LAYSEACHARJGBV-UHFFFAOYSA-N	DTIHBKAOERBXGV-UHFFFAOYSA-N	AS > DS
DTIHBKAOERBXGV-UHFFFAOYSA-N	DTIHBKAOERBXGV-UHFFFAOYSA-N	DS > BS
QPUASNDIVMENQT-UHFFFAOYSA-N	ZMGGSHCUYDQTKL-UHFFFAOYSA-N	AF > DF
ZMGGSHCUYDQTKL-UHFFFAOYSA-N	ZMGGSHCUYDQTKL-UHFFFAOYSA-N	DF > BF
MNJVRJDLRVPLFE-UHFFFAOYSA-N	DJQFDIJHIDCKJV-UHFFFAOYSA-N	MOL > AS
DJQFDIJHIDCKJV-UHFFFAOYSA-N	XJPMVSXAGIQVED-UHFFFAOYSA-N	AS > AF
XJPMVSXAGIQVED-UHFFFAOYSA-N	MPHWAIJFZDTJJT-UHFFFAOYSA-N	AF > AW
CAIABANCFFKLNY-UHFFFAOYSA-N	OIAQMFOKAXHPNH-UHFFFAOYSA-N	DS > DF
OIAQMFOKAXHPNH-UHFFFAOYSA-N	JSVILEFZXZLOES-UHFFFAOYSA-N	DF > DW
DJQFDIJHIDCKJV-UHFFFAOYSA-N	CAIABANCFFKLNY-UHFFFAOYSA-N	AS > DS
CAIABANCFFKLNY-UHFFFAOYSA-N	CAIABANCFFKLNY-UHFFFAOYSA-N	DS > BS
XJPMVSXAGIQVED-UHFFFAOYSA-N	OIAQMFOKAXHPNH-UHFFFAOYSA-N	AF > DF
OIAQMFOKAXHPNH-UHFFFAOYSA-N	OIAQMFOKAXHPNH-UHFFFAOYSA-N	DF > BF
MPHWAIJFZDTJJT-UHFFFAOYSA-N	JSVILEFZXZLOES-UHFFFAOYSA-N	AW > DW
JSVILEFZXZLOES-UHFFFAOYSA-N	JSVILEFZXZLOES-UHFFFAOYSA-N	DW >BW
QVPDRFYJQHCIEB-UHFFFAOYSA-N	ALEQKJOHODTDTC-UHFFFAOYSA-N	MOL > AS
VKVMVOYMHRMXOY-GDHFJQHYSA-N	CHWBECXKQIZKAO-JPUYLNEOSA-O	MOL > AS
CHWBECXKQIZKAO-JPUYLNEOSA-O	QUKIDTYEDRKSAS-HQCZTECQSA-N	AS > AF
QUKIDTYEDRKSAS-HQCZTECQSA-N	RQISAIVUCBCEHQ-UHFFFAOYSA-N	AF > AW
PXILHPZZOBORDR-IBGZPJMESA-N	VQYCMWWVNNRBJD-UHFFFAOYSA-N	DS > DF
VQYCMWWVNNRBJD-UHFFFAOYSA-N	OKUUYJSYCZPPLX-UHFFFAOYSA-N	DF > DW
PIOOPJLGTOOHLJ-FQEVSTJZSA-N	HYGQXSLDARUQHG-UHFFFAOYSA-N	BS > BF
HYGQXSLDARUQHG-UHFFFAOYSA-N	SDVOPAXHCOHIAB-UHFFFAOYSA-N	BF > BW
CHWBECXKQIZKAO-JPUYLNEOSA-O	PXILHPZZOBORDR-IBGZPJMESA-N	AS > DS
PXILHPZZOBORDR-IBGZPJMESA-N	PIOOPJLGTOOHLJ-FQEVSTJZSA-N	DS > BS
QUKIDTYEDRKSAS-HQCZTECQSA-N	VQYCMWWVNNRBJD-UHFFFAOYSA-N	AF > DF
VQYCMWWVNNRBJD-UHFFFAOYSA-N	HYGQXSLDARUQHG-UHFFFAOYSA-N	DF > BF
RQISAIVUCBCEHQ-UHFFFAOYSA-N	OKUUYJSYCZPPLX-UHFFFAOYSA-N	AW > DW
OKUUYJSYCZPPLX-UHFFFAOYSA-N	SDVOPAXHCOHIAB-UHFFFAOYSA-N	DW >BW
IRNOVODXFRDMMA-UHFFFAOYSA-J	DPLSLYAXECCAKX-UHFFFAOYSA-K	MOL > AS
DPLSLYAXECCAKX-UHFFFAOYSA-K	QNUFDOIYAIWPAT-UHFFFAOYSA-N	AS > AF
QNUFDOIYAIWPAT-UHFFFAOYSA-N	LQCCVDOFBUIDQD-UHFFFAOYSA-N	AF > AW
KTJYRNOBWPIIAD-UHFFFAOYSA-K	XSUWCYNDPIDOTM-UHFFFAOYSA-N	DS > DF
XSUWCYNDPIDOTM-UHFFFAOYSA-N	AWKPGODKKQIWJL-UHFFFAOYSA-N	DF > DW
WIQLEJUNTSKNFT-UHFFFAOYSA-N	LWUALZPGQGCEJX-UHFFFAOYSA-N	BS > BF
LWUALZPGQGCEJX-UHFFFAOYSA-N	XLYTZAPPUFYSSO-UHFFFAOYSA-N	BF > BW
DPLSLYAXECCAKX-UHFFFAOYSA-K	KTJYRNOBWPIIAD-UHFFFAOYSA-K	AS > DS
KTJYRNOBWPIIAD-UHFFFAOYSA-K	WIQLEJUNTSKNFT-UHFFFAOYSA-N	DS > BS
QNUFDOIYAIWPAT-UHFFFAOYSA-N	XSUWCYNDPIDOTM-UHFFFAOYSA-N	AF > DF
XSUWCYNDPIDOTM-UHFFFAOYSA-N	LWUALZPGQGCEJX-UHFFFAOYSA-N	DF > BF
LQCCVDOFBUIDQD-UHFFFAOYSA-N	AWKPGODKKQIWJL-UHFFFAOYSA-N	AW > DW
AWKPGODKKQIWJL-UHFFFAOYSA-N	XLYTZAPPUFYSSO-UHFFFAOYSA-N	DW >BW
BVRNERFWPQRVJB-UHFFFAOYSA-N	QSNNGOUNLVCFPU-UHFFFAOYSA-N	MOL > AS
FSULBWGIEPEIRN-UHFFFAOYSA-N	FSULBWGIEPEIRN-UHFFFAOYSA-N	MOL > AS
FSULBWGIEPEIRN-UHFFFAOYSA-N	MXYGEIOBWVMFBY-UHFFFAOYSA-N	AS > AF
MXYGEIOBWVMFBY-UHFFFAOYSA-N	LCADKRONNZPHAO-UHFFFAOYSA-N	AF > AW
FDTVPJJPRVAQMG-UHFFFAOYSA-N	GPBHQTNHTKCRCN-UHFFFAOYSA-N	DS > DF
GPBHQTNHTKCRCN-UHFFFAOYSA-N	BVDQHJOLQLJALX-UHFFFAOYSA-N	DF > DW
FSULBWGIEPEIRN-UHFFFAOYSA-N	FDTVPJJPRVAQMG-UHFFFAOYSA-N	AS > DS
FDTVPJJPRVAQMG-UHFFFAOYSA-N	FDTVPJJPRVAQMG-UHFFFAOYSA-N	DS > BS
MXYGEIOBWVMFBY-UHFFFAOYSA-N	GPBHQTNHTKCRCN-UHFFFAOYSA-N	AF > DF
GPBHQTNHTKCRCN-UHFFFAOYSA-N	GPBHQTNHTKCRCN-UHFFFAOYSA-N	DF > BF
LCADKRONNZPHAO-UHFFFAOYSA-N	BVDQHJOLQLJALX-UHFFFAOYSA-N	AW > DW
BVDQHJOLQLJALX-UHFFFAOYSA-N	BVDQHJOLQLJALX-UHFFFAOYSA-N	DW >BW
CAHWFUVSYIUURD-UHFFFAOYSA-N	IXUXJKBCGOMBOL-UHFFFAOYSA-N	MOL > AS
IXUXJKBCGOMBOL-UHFFFAOYSA-N	LBOBWEWEDQLUAP-UHFFFAOYSA-N	AS > AF
LBOBWEWEDQLUAP-UHFFFAOYSA-N	CMTVUFWAOIHWRP-UHFFFAOYSA-N	AF > AW
RHTSKZHXFBJECE-UHFFFAOYSA-N	BNAWEYMXJNSZPA-UHFFFAOYSA-N	DS > DF
BNAWEYMXJNSZPA-UHFFFAOYSA-N	STLNYLOJTZOYQC-UHFFFAOYSA-N	DF > DW
IXUXJKBCGOMBOL-UHFFFAOYSA-N	RHTSKZHXFBJECE-UHFFFAOYSA-N	AS > DS
RHTSKZHXFBJECE-UHFFFAOYSA-N	RHTSKZHXFBJECE-UHFFFAOYSA-N	DS > BS
LBOBWEWEDQLUAP-UHFFFAOYSA-N	BNAWEYMXJNSZPA-UHFFFAOYSA-N	AF > DF
BNAWEYMXJNSZPA-UHFFFAOYSA-N	BNAWEYMXJNSZPA-UHFFFAOYSA-N	DF > BF
CMTVUFWAOIHWRP-UHFFFAOYSA-N	STLNYLOJTZOYQC-UHFFFAOYSA-N	AW > DW
STLNYLOJTZOYQC-UHFFFAOYSA-N	STLNYLOJTZOYQC-UHFFFAOYSA-N	DW >BW
KYHGSDBZLLKHSB-VVEOGCPPSA-N	DMPZHSWIJRJLBF-MNDPQUGUSA-N	MOL > AS
DMPZHSWIJRJLBF-MNDPQUGUSA-N	NGTOVUNYWUBGLP-STZFKDTASA-N	AS > AF
NGTOVUNYWUBGLP-STZFKDTASA-N	QAQCVBWZXRVDGC-UHFFFAOYSA-N	AF > AW
SGKHPUBVXODEAR-UHFFFAOYSA-N	LOUCPTJGQXEIQI-UHFFFAOYSA-N	DS > DF
LOUCPTJGQXEIQI-UHFFFAOYSA-N	NECLOQYKMYLSEY-UHFFFAOYSA-N	DF > DW
DUHYMAHVVOSLQY-UHFFFAOYSA-N	CTYOBVWQEXIGRQ-UHFFFAOYSA-N	BS > BF
CTYOBVWQEXIGRQ-UHFFFAOYSA-N	UWSSRUCETFDRMI-UHFFFAOYSA-N	BF > BW
DMPZHSWIJRJLBF-MNDPQUGUSA-N	SGKHPUBVXODEAR-UHFFFAOYSA-N	AS > DS
SGKHPUBVXODEAR-UHFFFAOYSA-N	DUHYMAHVVOSLQY-UHFFFAOYSA-N	DS > BS
NGTOVUNYWUBGLP-STZFKDTASA-N	LOUCPTJGQXEIQI-UHFFFAOYSA-N	AF > DF
LOUCPTJGQXEIQI-UHFFFAOYSA-N	CTYOBVWQEXIGRQ-UHFFFAOYSA-N	DF > BF
QAQCVBWZXRVDGC-UHFFFAOYSA-N	NECLOQYKMYLSEY-UHFFFAOYSA-N	AW > DW
NECLOQYKMYLSEY-UHFFFAOYSA-N	UWSSRUCETFDRMI-UHFFFAOYSA-N	DW >BW
VIRDQBARNDHJJL-UHFFFAOYSA-N	IXUXJKBCGOMBOL-UHFFFAOYSA-N	MOL > AS
TZRHLKRLEZJVIJ-UHFFFAOYSA-N	TZRHLKRLEZJVIJ-UHFFFAOYSA-N	MOL > AS
TZRHLKRLEZJVIJ-UHFFFAOYSA-N	PKAPIICTZGXNQK-UHFFFAOYSA-N	AS > AF
PKAPIICTZGXNQK-UHFFFAOYSA-N	GERZXXDODIIKFD-UHFFFAOYSA-N	AF > AW
TZRHLKRLEZJVIJ-UHFFFAOYSA-N	UAVZKRLWYOSHHP-UHFFFAOYSA-N	AS > DS
PKAPIICTZGXNQK-UHFFFAOYSA-N	JZROHVYWVWGBBX-UHFFFAOYSA-N	AF > DF
GERZXXDODIIKFD-UHFFFAOYSA-N	XDDVPYUEAYKJAG-UHFFFAOYSA-N	AW > DW
WPDJOBQADCVHTO-UHFFFAOYSA-N	FIMDXEQKRBQGGX-UHFFFAOYSA-N	MOL > AS
FIMDXEQKRBQGGX-UHFFFAOYSA-N	AUJFWNZTARHWTO-UHFFFAOYSA-N	AS > AF
AUJFWNZTARHWTO-UHFFFAOYSA-N	JQLHXHXMIPZPEY-UHFFFAOYSA-N	AF > AW
FIMDXEQKRBQGGX-UHFFFAOYSA-N	RHTSKZHXFBJECE-UHFFFAOYSA-N	AS > DS
AUJFWNZTARHWTO-UHFFFAOYSA-N	BNAWEYMXJNSZPA-UHFFFAOYSA-N	AF > DF
JQLHXHXMIPZPEY-UHFFFAOYSA-N	STLNYLOJTZOYQC-UHFFFAOYSA-N	AW > DW
RWQYQVMSGMZBAT-FYWRMAATSA-N	UNGBMWSRCVTZEP-OBGWFSINSA-N	MOL > AS
UNGBMWSRCVTZEP-OBGWFSINSA-N	GXQQNQDFMKLAHC-OQKWZONESA-N	AS > AF
GXQQNQDFMKLAHC-OQKWZONESA-N	MUAYIZFGFMFXDR-UHFFFAOYSA-N	AF > AW
MTFTYGPRZHXWNX-SAPNQHFASA-N	RYRAMSKWKHQDLF-HEHNFIMWSA-N	DS > DF
RYRAMSKWKHQDLF-HEHNFIMWSA-N	AYZGRCOXDFRGLY-UHFFFAOYSA-N	DF > DW
HCIVTRPFHCVHOO-UHFFFAOYSA-N	BTROTBVUVLKVEM-UHFFFAOYSA-N	BS > BF
BTROTBVUVLKVEM-UHFFFAOYSA-N	VUIUIRJVNSFVAY-UHFFFAOYSA-N	BF > BW
UNGBMWSRCVTZEP-OBGWFSINSA-N	MTFTYGPRZHXWNX-SAPNQHFASA-N	AS > DS
MTFTYGPRZHXWNX-SAPNQHFASA-N	HCIVTRPFHCVHOO-UHFFFAOYSA-N	DS > BS
GXQQNQDFMKLAHC-OQKWZONESA-N	RYRAMSKWKHQDLF-HEHNFIMWSA-N	AF > DF
RYRAMSKWKHQDLF-HEHNFIMWSA-N	BTROTBVUVLKVEM-UHFFFAOYSA-N	DF > BF
MUAYIZFGFMFXDR-UHFFFAOYSA-N	AYZGRCOXDFRGLY-UHFFFAOYSA-N	AW > DW
AYZGRCOXDFRGLY-UHFFFAOYSA-N	VUIUIRJVNSFVAY-UHFFFAOYSA-N	DW >BW
IFENWSUIKZSUCO-PXLXIMEGSA-N	ISHBLZKPTXSTIY-CJLVFECKSA-N	MOL > AS
ISHBLZKPTXSTIY-CJLVFECKSA-N	VIKYHRJLQHFRPM-DIBXZPPDSA-N	AS > AF
VIKYHRJLQHFRPM-DIBXZPPDSA-N	JIZXGAJSABYRTQ-UHFFFAOYSA-N	AF > AW
FANWRBCDDXMKRD-CAPFRKAQSA-N	FTCSXDCCFDQXFW-QJOMJCCJSA-N	DS > DF
FTCSXDCCFDQXFW-QJOMJCCJSA-N	YSJPJBXNDZKFTF-UHFFFAOYSA-N	DF > DW
MWYZBGILCTVTRA-CAPFRKAQSA-N	XSOCCJYPHHECAD-SILNSSARSA-N	BS > BF
XSOCCJYPHHECAD-SILNSSARSA-N	YIHBTIYEOVHJKQ-UHFFFAOYSA-N	BF > BW
ISHBLZKPTXSTIY-CJLVFECKSA-N	FANWRBCDDXMKRD-CAPFRKAQSA-N	AS > DS
FANWRBCDDXMKRD-CAPFRKAQSA-N	MWYZBGILCTVTRA-CAPFRKAQSA-N	DS > BS
VIKYHRJLQHFRPM-DIBXZPPDSA-N	FTCSXDCCFDQXFW-QJOMJCCJSA-N	AF > DF
FTCSXDCCFDQXFW-QJOMJCCJSA-N	XSOCCJYPHHECAD-SILNSSARSA-N	DF > BF
JIZXGAJSABYRTQ-UHFFFAOYSA-N	YSJPJBXNDZKFTF-UHFFFAOYSA-N	AW > DW
YSJPJBXNDZKFTF-UHFFFAOYSA-N	YIHBTIYEOVHJKQ-UHFFFAOYSA-N	DW >BW
BRKXUMURIRIUAZ-UHFFFAOYSA-N	YLOQDSXRVOIODP-UHFFFAOYSA-N	MOL > AS
YLOQDSXRVOIODP-UHFFFAOYSA-N	MFIMRKGQNVQUIA-UHFFFAOYSA-N	AS > AF
MFIMRKGQNVQUIA-UHFFFAOYSA-N	CJYJBCFXVUEHDJ-UHFFFAOYSA-N	AF > AW
YLOQDSXRVOIODP-UHFFFAOYSA-N	UHOVQNZJYSORNB-UHFFFAOYSA-N	AS > DS
MFIMRKGQNVQUIA-UHFFFAOYSA-N	UHOVQNZJYSORNB-UHFFFAOYSA-N	AF > DF
CJYJBCFXVUEHDJ-UHFFFAOYSA-N	XDTMQSROBMDMFD-UHFFFAOYSA-N	AW > DW
REXCGUDILCRNAQ-UHFFFAOYSA-N	WZATZMIDNZVEOH-UHFFFAOYSA-N	MOL > AS
XYNOMYGVSOXKJX-UHFFFAOYSA-N	YVQQVGNXXRLWKQ-UHFFFAOYSA-N	MOL > AS
YVQQVGNXXRLWKQ-UHFFFAOYSA-N	JVMBETUTPNGAJH-UHFFFAOYSA-N	AS > AF
JVMBETUTPNGAJH-UHFFFAOYSA-N	SJTQMYDXSOHMHB-UHFFFAOYSA-N	AF > AW
ZMJRUUBDMPKHJS-UHFFFAOYSA-N	OFPZFTWBJUGNGE-UHFFFAOYSA-N	DS > DF
OFPZFTWBJUGNGE-UHFFFAOYSA-N	WVABZRMBCQFXBK-UHFFFAOYSA-N	DF > DW
YVQQVGNXXRLWKQ-UHFFFAOYSA-N	ZMJRUUBDMPKHJS-UHFFFAOYSA-N	AS > DS
ZMJRUUBDMPKHJS-UHFFFAOYSA-N	ZMJRUUBDMPKHJS-UHFFFAOYSA-N	DS > BS
JVMBETUTPNGAJH-UHFFFAOYSA-N	OFPZFTWBJUGNGE-UHFFFAOYSA-N	AF > DF
OFPZFTWBJUGNGE-UHFFFAOYSA-N	OFPZFTWBJUGNGE-UHFFFAOYSA-N	DF > BF
SJTQMYDXSOHMHB-UHFFFAOYSA-N	WVABZRMBCQFXBK-UHFFFAOYSA-N	AW > DW
DTNQYCBXAYVTIC-UHFFFAOYSA-N	VOCRIQJWTGRBBP-UHFFFAOYSA-N	MOL > AS
VOCRIQJWTGRBBP-UHFFFAOYSA-N	LXPGSCNNJYPOCS-UHFFFAOYSA-N	AS > AF
LXPGSCNNJYPOCS-UHFFFAOYSA-N	WFRYUNLNYIIXTG-UHFFFAOYSA-N	AF > AW
VOCRIQJWTGRBBP-UHFFFAOYSA-N	IDCXLYCLPHRSAZ-UHFFFAOYSA-N	AS > DS
LXPGSCNNJYPOCS-UHFFFAOYSA-N	XBINOVBNAGGKHM-UHFFFAOYSA-N	AF > DF
ZLLZRKQQNGBXRD-UHFFFAOYSA-N	SRQOBNUBCLPPPH-UHFFFAOYSA-N	MOL > AS
SRQOBNUBCLPPPH-UHFFFAOYSA-N	SRQOBNUBCLPPPH-UHFFFAOYSA-N	AS > AF
SRQOBNUBCLPPPH-UHFFFAOYSA-N	GOTAHZOPIWLFOQ-UHFFFAOYSA-N	AF > AW
ZUOUZKKEUPVFJK-UHFFFAOYSA-N	ZUOUZKKEUPVFJK-UHFFFAOYSA-N	DS > DF
ZUOUZKKEUPVFJK-UHFFFAOYSA-N	WVIIMZNLDWSIRH-UHFFFAOYSA-N	DF > DW
SRQOBNUBCLPPPH-UHFFFAOYSA-N	ZUOUZKKEUPVFJK-UHFFFAOYSA-N	AS > DS
GOTAHZOPIWLFOQ-UHFFFAOYSA-N	WVIIMZNLDWSIRH-UHFFFAOYSA-N	AW > DW
WVIIMZNLDWSIRH-UHFFFAOYSA-N	WVIIMZNLDWSIRH-UHFFFAOYSA-N	DW >BW
UKDXYXGHWOJKOC-UHFFFAOYSA-N	ARHGQVRJFJFGQI-UHFFFAOYSA-N	MOL > AS
ARHGQVRJFJFGQI-UHFFFAOYSA-N	KZHPDIFEWDLSON-UHFFFAOYSA-N	AS > AF
KZHPDIFEWDLSON-UHFFFAOYSA-N	ZWBFDYNHIZVNIF-UHFFFAOYSA-N	AF > AW
DIQDUFVJZPNLJQ-UHFFFAOYSA-N	YREKYICMSDFQHL-UHFFFAOYSA-N	DS > DF
YREKYICMSDFQHL-UHFFFAOYSA-N	ZHTLIYBTWAMBRG-UHFFFAOYSA-N	DF > DW
NJZQOCCEDXRQJM-UHFFFAOYSA-N	NBHBNYRLTADHQY-UHFFFAOYSA-N	BS > BF
NBHBNYRLTADHQY-UHFFFAOYSA-N	YFVAAXAVNYXVIE-UHFFFAOYSA-N	BF > BW
ARHGQVRJFJFGQI-UHFFFAOYSA-N	DIQDUFVJZPNLJQ-UHFFFAOYSA-N	AS > DS
DIQDUFVJZPNLJQ-UHFFFAOYSA-N	NJZQOCCEDXRQJM-UHFFFAOYSA-N	DS > BS
KZHPDIFEWDLSON-UHFFFAOYSA-N	YREKYICMSDFQHL-UHFFFAOYSA-N	AF > DF
YREKYICMSDFQHL-UHFFFAOYSA-N	NBHBNYRLTADHQY-UHFFFAOYSA-N	DF > BF
ZWBFDYNHIZVNIF-UHFFFAOYSA-N	ZHTLIYBTWAMBRG-UHFFFAOYSA-N	AW > DW
ZHTLIYBTWAMBRG-UHFFFAOYSA-N	YFVAAXAVNYXVIE-UHFFFAOYSA-N	DW >BW
WZATZMIDNZVEOH-UHFFFAOYSA-N	WZATZMIDNZVEOH-UHFFFAOYSA-N	MOL > AS
ZJFXWSPUWDWLPL-UVTDQMKNSA-N	KAVZJFAOPZHESW-FLIBITNWSA-N	MOL > AS
KAVZJFAOPZHESW-FLIBITNWSA-N	LVIUWMOGNMGPBY-QGOAFFKASA-N	AS > AF
LVIUWMOGNMGPBY-QGOAFFKASA-N	VWQLYCMOJYWQJI-UHFFFAOYSA-N	AF > AW
AVTFXBBFIRVUOI-TWGQIWQCSA-N	XAAIFEOJCPDFJJ-JLHYYAGUSA-N	DS > DF
XAAIFEOJCPDFJJ-JLHYYAGUSA-N	WZRHMDQHVAEBQK-UHFFFAOYSA-N	DF > DW
VTTGAYONGJUUEN-POHAHGRESA-N	ZPOSHOKACDECTN-UHFFFAOYSA-N	BS > BF
ZPOSHOKACDECTN-UHFFFAOYSA-N	YIYWTNBPUYHPLR-UHFFFAOYSA-N	BF > BW
KAVZJFAOPZHESW-FLIBITNWSA-N	AVTFXBBFIRVUOI-TWGQIWQCSA-N	AS > DS
AVTFXBBFIRVUOI-TWGQIWQCSA-N	VTTGAYONGJUUEN-POHAHGRESA-N	DS > BS
LVIUWMOGNMGPBY-QGOAFFKASA-N	XAAIFEOJCPDFJJ-JLHYYAGUSA-N	AF > DF
XAAIFEOJCPDFJJ-JLHYYAGUSA-N	ZPOSHOKACDECTN-UHFFFAOYSA-N	DF > BF
VWQLYCMOJYWQJI-UHFFFAOYSA-N	WZRHMDQHVAEBQK-UHFFFAOYSA-N	AW > DW
WZRHMDQHVAEBQK-UHFFFAOYSA-N	YIYWTNBPUYHPLR-UHFFFAOYSA-N	DW >BW
CORUUBZMCIDTMK-UHFFFAOYSA-N	NMQWERVGIPOJSL-UHFFFAOYSA-N	MOL > AS
NMQWERVGIPOJSL-UHFFFAOYSA-N	OVZWGVDAYBIPTH-UHFFFAOYSA-N	AS > AF
OVZWGVDAYBIPTH-UHFFFAOYSA-N	KAKQXCCXHGVLQW-UHFFFAOYSA-N	AF > AW
DMBHHRLKUKUOEG-UHFFFAOYSA-N	CZZYITDELCSZES-UHFFFAOYSA-N	DS > DF
CZZYITDELCSZES-UHFFFAOYSA-N	XXKOQQBKBHUATC-UHFFFAOYSA-N	DF > DW
NMQWERVGIPOJSL-UHFFFAOYSA-N	DMBHHRLKUKUOEG-UHFFFAOYSA-N	AS > DS
DMBHHRLKUKUOEG-UHFFFAOYSA-N	DMBHHRLKUKUOEG-UHFFFAOYSA-N	DS > BS
OVZWGVDAYBIPTH-UHFFFAOYSA-N	CZZYITDELCSZES-UHFFFAOYSA-N	AF > DF
CZZYITDELCSZES-UHFFFAOYSA-N	CZZYITDELCSZES-UHFFFAOYSA-N	DF > BF
KAKQXCCXHGVLQW-UHFFFAOYSA-N	XXKOQQBKBHUATC-UHFFFAOYSA-N	AW > DW
XXKOQQBKBHUATC-UHFFFAOYSA-N	XXKOQQBKBHUATC-UHFFFAOYSA-N	DW >BW
QKKMWOVYDOBNCC-UHFFFAOYSA-N	KLJZADRANIXLRJ-UHFFFAOYSA-N	MOL > AS
KLJZADRANIXLRJ-UHFFFAOYSA-N	UEHCNWCOQKHWHG-UHFFFAOYSA-N	AS > AF
UEHCNWCOQKHWHG-UHFFFAOYSA-N	KCKNMAFQBCOOHK-UHFFFAOYSA-N	AF > AW
GTWJETSWSUWSEJ-UHFFFAOYSA-N	QWUWMCYKGHVNAV-UHFFFAOYSA-N	DS > DF
QWUWMCYKGHVNAV-UHFFFAOYSA-N	IBLVSWYGUFGDMF-UHFFFAOYSA-N	DF > DW
KLJZADRANIXLRJ-UHFFFAOYSA-N	GTWJETSWSUWSEJ-UHFFFAOYSA-N	AS > DS
GTWJETSWSUWSEJ-UHFFFAOYSA-N	GTWJETSWSUWSEJ-UHFFFAOYSA-N	DS > BS
UEHCNWCOQKHWHG-UHFFFAOYSA-N	QWUWMCYKGHVNAV-UHFFFAOYSA-N	AF > DF
QWUWMCYKGHVNAV-UHFFFAOYSA-N	QWUWMCYKGHVNAV-UHFFFAOYSA-N	DF > BF
GCVXPIPNRJHISW-UHFFFAOYSA-N	YPCMMXZJSVNIAU-UHFFFAOYSA-N	MOL > AS
YPCMMXZJSVNIAU-UHFFFAOYSA-N	LCBAGHRBXNDHMF-UHFFFAOYSA-N	AS > AF
LCBAGHRBXNDHMF-UHFFFAOYSA-N	CVZMVEMLLNROAZ-UHFFFAOYSA-N	AF > AW
BLKZBFLPSXLLJU-UHFFFAOYSA-N	KFMCYIUNOLLDLW-UHFFFAOYSA-N	DS > DF
KFMCYIUNOLLDLW-UHFFFAOYSA-N	WCDASORJOIBVHR-UHFFFAOYSA-N	DF > DW
YPCMMXZJSVNIAU-UHFFFAOYSA-N	BLKZBFLPSXLLJU-UHFFFAOYSA-N	AS > DS
BLKZBFLPSXLLJU-UHFFFAOYSA-N	BLKZBFLPSXLLJU-UHFFFAOYSA-N	DS > BS
LCBAGHRBXNDHMF-UHFFFAOYSA-N	KFMCYIUNOLLDLW-UHFFFAOYSA-N	AF > DF
KFMCYIUNOLLDLW-UHFFFAOYSA-N	KFMCYIUNOLLDLW-UHFFFAOYSA-N	DF > BF
CVZMVEMLLNROAZ-UHFFFAOYSA-N	WCDASORJOIBVHR-UHFFFAOYSA-N	AW > DW
WCDASORJOIBVHR-UHFFFAOYSA-N	WCDASORJOIBVHR-UHFFFAOYSA-N	DW >BW
DKZMGRFLBPFIJG-UHFFFAOYSA-N	LRGLUGGLXFKISK-UHFFFAOYSA-N	MOL > AS
LRGLUGGLXFKISK-UHFFFAOYSA-N	GKNBLKXNCCYGSK-UHFFFAOYSA-N	AS > AF
GKNBLKXNCCYGSK-UHFFFAOYSA-N	RETPDFYORYWNLG-UHFFFAOYSA-N	AF > AW
LTYMSROWYAPPGB-UHFFFAOYSA-N	CZZYITDELCSZES-UHFFFAOYSA-N	DS > DF
LRGLUGGLXFKISK-UHFFFAOYSA-N	LTYMSROWYAPPGB-UHFFFAOYSA-N	AS > DS
LTYMSROWYAPPGB-UHFFFAOYSA-N	LTYMSROWYAPPGB-UHFFFAOYSA-N	DS > BS
GKNBLKXNCCYGSK-UHFFFAOYSA-N	CZZYITDELCSZES-UHFFFAOYSA-N	AF > DF
RETPDFYORYWNLG-UHFFFAOYSA-N	XXKOQQBKBHUATC-UHFFFAOYSA-N	AW > DW
OFGOFUZCYMINQR-UHFFFAOYSA-N	OFGOFUZCYMINQR-UHFFFAOYSA-N	MOL > AS
OFGOFUZCYMINQR-UHFFFAOYSA-N	UJCGCOYINJURBD-UHFFFAOYSA-N	AS > AF
UJCGCOYINJURBD-UHFFFAOYSA-N	AMMHKTRPZBAVDE-UHFFFAOYSA-N	AF > AW
APKPCVFVRZZOJC-UHFFFAOYSA-N	LNNYJVCRNUHUJN-UHFFFAOYSA-N	BS > BF
LNNYJVCRNUHUJN-UHFFFAOYSA-N	BMNUVASVDAPKBA-UHFFFAOYSA-N	BF > BW
OFGOFUZCYMINQR-UHFFFAOYSA-N	APKPCVFVRZZOJC-UHFFFAOYSA-N	DS > BS
UJCGCOYINJURBD-UHFFFAOYSA-N	UJCGCOYINJURBD-UHFFFAOYSA-N	AF > DF
UJCGCOYINJURBD-UHFFFAOYSA-N	LNNYJVCRNUHUJN-UHFFFAOYSA-N	DF > BF
AMMHKTRPZBAVDE-UHFFFAOYSA-N	AMMHKTRPZBAVDE-UHFFFAOYSA-N	AW > DW
AMMHKTRPZBAVDE-UHFFFAOYSA-N	BMNUVASVDAPKBA-UHFFFAOYSA-N	DW >BW
CWFSRKOXOMBPCI-UHFFFAOYSA-N	GBUKRYYCAUWQQX-UHFFFAOYSA-N	MOL > AS
GBUKRYYCAUWQQX-UHFFFAOYSA-N	LWAPLOCRTDFHGT-UHFFFAOYSA-N	AS > AF
LWAPLOCRTDFHGT-UHFFFAOYSA-N	YQHYJWKDODKCAH-UHFFFAOYSA-N	AF > AW
GBUKRYYCAUWQQX-UHFFFAOYSA-N	DMBHHRLKUKUOEG-UHFFFAOYSA-N	AS > DS
LWAPLOCRTDFHGT-UHFFFAOYSA-N	CZZYITDELCSZES-UHFFFAOYSA-N	AF > DF
YQHYJWKDODKCAH-UHFFFAOYSA-N	XXKOQQBKBHUATC-UHFFFAOYSA-N	AW > DW
XEXSDOQOIIGUSB-UHFFFAOYSA-N	UGMHEXSOXSANSK-UHFFFAOYSA-N	MOL > AS
UGMHEXSOXSANSK-UHFFFAOYSA-N	BZCLQLJSOWEGDS-UHFFFAOYSA-N	AS > AF
BZCLQLJSOWEGDS-UHFFFAOYSA-N	NZNBMWVAAFBREN-UHFFFAOYSA-N	AF > AW
OMMLMSXZLJWOFU-UHFFFAOYSA-N	BAWSAVPWOVOBIR-UHFFFAOYSA-N	DS > DF
BAWSAVPWOVOBIR-UHFFFAOYSA-N	LHZCLBARCIPNNY-UHFFFAOYSA-N	DF > DW
UGMHEXSOXSANSK-UHFFFAOYSA-N	OMMLMSXZLJWOFU-UHFFFAOYSA-N	AS > DS
OMMLMSXZLJWOFU-UHFFFAOYSA-N	OMMLMSXZLJWOFU-UHFFFAOYSA-N	DS > BS
BZCLQLJSOWEGDS-UHFFFAOYSA-N	BAWSAVPWOVOBIR-UHFFFAOYSA-N	AF > DF
BAWSAVPWOVOBIR-UHFFFAOYSA-N	BAWSAVPWOVOBIR-UHFFFAOYSA-N	DF > BF
NZNBMWVAAFBREN-UHFFFAOYSA-N	LHZCLBARCIPNNY-UHFFFAOYSA-N	AW > DW
LHZCLBARCIPNNY-UHFFFAOYSA-N	LHZCLBARCIPNNY-UHFFFAOYSA-N	DW >BW
YERKTYCNJYWPRD-WUKNDPDISA-N	XFGFMJDYTTWHOL-ATVHPVEESA-N	MOL > AS
XFGFMJDYTTWHOL-ATVHPVEESA-N	RDEUTKRTWYWHEI-HKWRFOASSA-N	AS > AF
RDEUTKRTWYWHEI-HKWRFOASSA-N	KMIXYGDEPBBYFT-UHFFFAOYSA-N	AF > AW
PJANXHGTPQOBST-UHFFFAOYSA-N	PJANXHGTPQOBST-UHFFFAOYSA-N	DS > DF
PJANXHGTPQOBST-UHFFFAOYSA-N	IBLVSWYGUFGDMF-UHFFFAOYSA-N	DF > DW
XFGFMJDYTTWHOL-ATVHPVEESA-N	PJANXHGTPQOBST-UHFFFAOYSA-N	AS > DS
RDEUTKRTWYWHEI-HKWRFOASSA-N	PJANXHGTPQOBST-UHFFFAOYSA-N	AF > DF
KMIXYGDEPBBYFT-UHFFFAOYSA-N	IBLVSWYGUFGDMF-UHFFFAOYSA-N	AW > DW
QNEWFYXZFBRINZ-UHFFFAOYSA-N	QNEWFYXZFBRINZ-UHFFFAOYSA-N	MOL > AS
QNEWFYXZFBRINZ-UHFFFAOYSA-N	DPACFCLVCUIPSN-UHFFFAOYSA-N	AS > AF
DPACFCLVCUIPSN-UHFFFAOYSA-N	SIWNABHZQIZQTK-UHFFFAOYSA-N	AF > AW
ZQAPWAWLZFPSQA-UHFFFAOYSA-N	JZAGWSSIGAZEBW-UHFFFAOYSA-N	DS > DF
JZAGWSSIGAZEBW-UHFFFAOYSA-N	ORCAGOVNPOYNRE-UHFFFAOYSA-N	DF > DW
QNEWFYXZFBRINZ-UHFFFAOYSA-N	ZQAPWAWLZFPSQA-UHFFFAOYSA-N	AS > DS
ZQAPWAWLZFPSQA-UHFFFAOYSA-N	ZQAPWAWLZFPSQA-UHFFFAOYSA-N	DS > BS
DPACFCLVCUIPSN-UHFFFAOYSA-N	JZAGWSSIGAZEBW-UHFFFAOYSA-N	AF > DF
JZAGWSSIGAZEBW-UHFFFAOYSA-N	JZAGWSSIGAZEBW-UHFFFAOYSA-N	DF > BF
SIWNABHZQIZQTK-UHFFFAOYSA-N	ORCAGOVNPOYNRE-UHFFFAOYSA-N	AW > DW
ORCAGOVNPOYNRE-UHFFFAOYSA-N	ORCAGOVNPOYNRE-UHFFFAOYSA-N	DW >BW
FBDSYHLMZKXXBC-UHFFFAOYSA-N	NIBNIYBSUWLRRZ-UHFFFAOYSA-N	MOL > AS
NIBNIYBSUWLRRZ-UHFFFAOYSA-N	VPKLKQUGSDHLCN-UHFFFAOYSA-N	AS > AF
VPKLKQUGSDHLCN-UHFFFAOYSA-N	SMZBXFCSOAOPEG-UHFFFAOYSA-N	AF > AW
GEZGAZKEOUKLBR-UHFFFAOYSA-N	QCYNOMAXDPUXAP-UHFFFAOYSA-N	DS > DF
NIBNIYBSUWLRRZ-UHFFFAOYSA-N	GEZGAZKEOUKLBR-UHFFFAOYSA-N	AS > DS
GEZGAZKEOUKLBR-UHFFFAOYSA-N	GEZGAZKEOUKLBR-UHFFFAOYSA-N	DS > BS
VPKLKQUGSDHLCN-UHFFFAOYSA-N	QCYNOMAXDPUXAP-UHFFFAOYSA-N	AF > DF
SMZBXFCSOAOPEG-UHFFFAOYSA-N	WVABZRMBCQFXBK-UHFFFAOYSA-N	AW > DW
KRVGIZLZQOOIBS-NRFANRHFSA-N	ANGTYJQSMCLDLI-NRFANRHFSA-N	MOL > AS
UVZIMMIABQVMNX-UHFFFAOYSA-N	CFLKUCVVCZYITR-UHFFFAOYSA-N	MOL > AS
CFLKUCVVCZYITR-UHFFFAOYSA-N	AVWSOSAIXLASSX-UHFFFAOYSA-N	AS > AF
AVWSOSAIXLASSX-UHFFFAOYSA-N	OQJHTFFDZJZLCB-UHFFFAOYSA-N	AF > AW
CFLKUCVVCZYITR-UHFFFAOYSA-N	UHOVQNZJYSORNB-UHFFFAOYSA-N	AS > DS
AVWSOSAIXLASSX-UHFFFAOYSA-N	UHOVQNZJYSORNB-UHFFFAOYSA-N	AF > DF
OQJHTFFDZJZLCB-UHFFFAOYSA-N	XDTMQSROBMDMFD-UHFFFAOYSA-N	AW > DW
MNLQMXFOQWTCIK-UHFFFAOYSA-N	SEKUTSMQSIHJKN-UHFFFAOYSA-N	MOL > AS
SEKUTSMQSIHJKN-UHFFFAOYSA-N	AYBILNBEWAJUDM-UHFFFAOYSA-N	AS > AF
AYBILNBEWAJUDM-UHFFFAOYSA-N	XMMUAAVCUBHJKL-UHFFFAOYSA-N	AF > AW
AETNULKYHUEEGT-UHFFFAOYSA-N	QZNQWDNXYVYQIL-UHFFFAOYSA-N	DS > DF
QZNQWDNXYVYQIL-UHFFFAOYSA-N	XDDVPYUEAYKJAG-UHFFFAOYSA-N	DF > DW
SEKUTSMQSIHJKN-UHFFFAOYSA-N	AETNULKYHUEEGT-UHFFFAOYSA-N	AS > DS
AETNULKYHUEEGT-UHFFFAOYSA-N	AETNULKYHUEEGT-UHFFFAOYSA-N	DS > BS
AYBILNBEWAJUDM-UHFFFAOYSA-N	QZNQWDNXYVYQIL-UHFFFAOYSA-N	AF > DF
QZNQWDNXYVYQIL-UHFFFAOYSA-N	QZNQWDNXYVYQIL-UHFFFAOYSA-N	DF > BF
XMMUAAVCUBHJKL-UHFFFAOYSA-N	XDDVPYUEAYKJAG-UHFFFAOYSA-N	AW > DW
MSGXHTVUTKOMNK-UHFFFAOYSA-N	VIKFAYFAMVDGPV-UHFFFAOYSA-N	MOL > AS
VIKFAYFAMVDGPV-UHFFFAOYSA-N	UQCSGTVLFBNCJC-UHFFFAOYSA-N	AS > AF
UQCSGTVLFBNCJC-UHFFFAOYSA-N	YQMUFFMIOHTPMX-UHFFFAOYSA-N	AF > AW
VIKFAYFAMVDGPV-UHFFFAOYSA-N	ZZDIPNSMKJPHTR-UHFFFAOYSA-N	AS > DS
UQCSGTVLFBNCJC-UHFFFAOYSA-N	XBINOVBNAGGKHM-UHFFFAOYSA-N	AF > DF
GBNOCXOGASQNDH-UHFFFAOYSA-N	QNBHSIPKWYEJOF-UHFFFAOYSA-N	MOL > AS
QNBHSIPKWYEJOF-UHFFFAOYSA-N	AYBILNBEWAJUDM-UHFFFAOYSA-N	AS > AF
DLARQTWSXSWAKG-UHFFFAOYSA-N	QZNQWDNXYVYQIL-UHFFFAOYSA-N	DS > DF
QNBHSIPKWYEJOF-UHFFFAOYSA-N	DLARQTWSXSWAKG-UHFFFAOYSA-N	AS > DS
DLARQTWSXSWAKG-UHFFFAOYSA-N	DLARQTWSXSWAKG-UHFFFAOYSA-N	DS > BS
CSEPEVFNTFMBAE-UHFFFAOYSA-N	WFGQNUAZWWURND-UHFFFAOYSA-N	MOL > AS
WFGQNUAZWWURND-UHFFFAOYSA-N	QTBVSVMHDQUNJF-UHFFFAOYSA-N	AS > AF
QTBVSVMHDQUNJF-UHFFFAOYSA-N	GSKLZLGHXWGSTE-UHFFFAOYSA-N	AF > AW
TXPZLDYPYGYDPX-UHFFFAOYSA-N	ZCKHZCNNLGHKCX-UHFFFAOYSA-N	DS > DF
ZCKHZCNNLGHKCX-UHFFFAOYSA-N	MHRYWOBXPXOQOX-UHFFFAOYSA-N	DF > DW
RMFAAKFYELBWOS-UHFFFAOYSA-N	RWDIQPJRBHKISD-UHFFFAOYSA-N	BS > BF
RWDIQPJRBHKISD-UHFFFAOYSA-N	NBQZZBNBAQUKQO-UHFFFAOYSA-N	BF > BW
WFGQNUAZWWURND-UHFFFAOYSA-N	TXPZLDYPYGYDPX-UHFFFAOYSA-N	AS > DS
TXPZLDYPYGYDPX-UHFFFAOYSA-N	RMFAAKFYELBWOS-UHFFFAOYSA-N	DS > BS
QTBVSVMHDQUNJF-UHFFFAOYSA-N	ZCKHZCNNLGHKCX-UHFFFAOYSA-N	AF > DF
ZCKHZCNNLGHKCX-UHFFFAOYSA-N	RWDIQPJRBHKISD-UHFFFAOYSA-N	DF > BF
GSKLZLGHXWGSTE-UHFFFAOYSA-N	MHRYWOBXPXOQOX-UHFFFAOYSA-N	AW > DW
MHRYWOBXPXOQOX-UHFFFAOYSA-N	NBQZZBNBAQUKQO-UHFFFAOYSA-N	DW >BW
YBKLASQHGUPEDZ-UHFFFAOYSA-N	LKVQMQONYXCIDE-UHFFFAOYSA-N	MOL > AS
LKVQMQONYXCIDE-UHFFFAOYSA-N	QYNPJXQZLQQYRK-UHFFFAOYSA-N	AS > AF
QYNPJXQZLQQYRK-UHFFFAOYSA-N	ANUNIQMSLJUHQR-UHFFFAOYSA-N	AF > AW
VKNYIHVNVGNTJV-UHFFFAOYSA-N	IQCVRGVECUCLNV-UHFFFAOYSA-N	DS > DF
IQCVRGVECUCLNV-UHFFFAOYSA-N	OBXMVPWJUNKVKU-UHFFFAOYSA-N	DF > DW
LKVQMQONYXCIDE-UHFFFAOYSA-N	VKNYIHVNVGNTJV-UHFFFAOYSA-N	AS > DS
VKNYIHVNVGNTJV-UHFFFAOYSA-N	VKNYIHVNVGNTJV-UHFFFAOYSA-N	DS > BS
QYNPJXQZLQQYRK-UHFFFAOYSA-N	IQCVRGVECUCLNV-UHFFFAOYSA-N	AF > DF
IQCVRGVECUCLNV-UHFFFAOYSA-N	IQCVRGVECUCLNV-UHFFFAOYSA-N	DF > BF
ANUNIQMSLJUHQR-UHFFFAOYSA-N	OBXMVPWJUNKVKU-UHFFFAOYSA-N	AW > DW
OBXMVPWJUNKVKU-UHFFFAOYSA-N	OBXMVPWJUNKVKU-UHFFFAOYSA-N	DW >BW
UVTRMYKFOQILHR-UHFFFAOYSA-N	YJIILXZHOLKFOX-UHFFFAOYSA-N	MOL > AS
YJIILXZHOLKFOX-UHFFFAOYSA-N	USUXVDTYJJMHTP-UHFFFAOYSA-N	AS > AF
USUXVDTYJJMHTP-UHFFFAOYSA-N	XMMUAAVCUBHJKL-UHFFFAOYSA-N	AF > AW
RMQCYVYRHBWUAG-UHFFFAOYSA-N	ZUGPEQUEJJMWJJ-UHFFFAOYSA-N	DS > DF
ZUGPEQUEJJMWJJ-UHFFFAOYSA-N	XDDVPYUEAYKJAG-UHFFFAOYSA-N	DF > DW
YJIILXZHOLKFOX-UHFFFAOYSA-N	RMQCYVYRHBWUAG-UHFFFAOYSA-N	AS > DS
RMQCYVYRHBWUAG-UHFFFAOYSA-N	RMQCYVYRHBWUAG-UHFFFAOYSA-N	DS > BS
USUXVDTYJJMHTP-UHFFFAOYSA-N	ZUGPEQUEJJMWJJ-UHFFFAOYSA-N	AF > DF
ZUGPEQUEJJMWJJ-UHFFFAOYSA-N	ZUGPEQUEJJMWJJ-UHFFFAOYSA-N	DF > BF
OKKGDLZWFJTBDJ-UHFFFAOYSA-N	FHBLXQDXWNINFN-UHFFFAOYSA-N	MOL > AS
FHBLXQDXWNINFN-UHFFFAOYSA-N	TUCDMOZPKKABRM-UHFFFAOYSA-N	AS > AF
TUCDMOZPKKABRM-UHFFFAOYSA-N	AMLNAMUFCJJLER-UHFFFAOYSA-N	AF > AW
MZUSMOVWWUBQRX-UHFFFAOYSA-N	XSXYMBZXHGBRKB-UHFFFAOYSA-N	DS > DF
XSXYMBZXHGBRKB-UHFFFAOYSA-N	LLMTVRVXUWOZHU-UHFFFAOYSA-N	DF > DW
YCLVLLKVNKBGCT-UHFFFAOYSA-N	VXNRBSDMDDKRNG-UHFFFAOYSA-N	BS > BF
VXNRBSDMDDKRNG-UHFFFAOYSA-N	MZBIJWZIJOEBCD-UHFFFAOYSA-N	BF > BW
FHBLXQDXWNINFN-UHFFFAOYSA-N	MZUSMOVWWUBQRX-UHFFFAOYSA-N	AS > DS
MZUSMOVWWUBQRX-UHFFFAOYSA-N	YCLVLLKVNKBGCT-UHFFFAOYSA-N	DS > BS
TUCDMOZPKKABRM-UHFFFAOYSA-N	XSXYMBZXHGBRKB-UHFFFAOYSA-N	AF > DF
XSXYMBZXHGBRKB-UHFFFAOYSA-N	VXNRBSDMDDKRNG-UHFFFAOYSA-N	DF > BF
AMLNAMUFCJJLER-UHFFFAOYSA-N	LLMTVRVXUWOZHU-UHFFFAOYSA-N	AW > DW
LLMTVRVXUWOZHU-UHFFFAOYSA-N	MZBIJWZIJOEBCD-UHFFFAOYSA-N	DW >BW
LOOFFEIQOHYSOR-UHFFFAOYSA-N	QWTISYOQTBELIN-UHFFFAOYSA-N	MOL > AS
QWTISYOQTBELIN-UHFFFAOYSA-N	USUXVDTYJJMHTP-UHFFFAOYSA-N	AS > AF
CQTYQAKVRVZSJW-UHFFFAOYSA-N	ZUGPEQUEJJMWJJ-UHFFFAOYSA-N	DS > DF
QWTISYOQTBELIN-UHFFFAOYSA-N	CQTYQAKVRVZSJW-UHFFFAOYSA-N	AS > DS
CQTYQAKVRVZSJW-UHFFFAOYSA-N	CQTYQAKVRVZSJW-UHFFFAOYSA-N	DS > BS
QSSFQCIDYRJNEF-UHFFFAOYSA-N	PUJVZFQZUANNCB-UHFFFAOYSA-N	MOL > AS
PUJVZFQZUANNCB-UHFFFAOYSA-N	LBLZHNUFJSLZSU-UHFFFAOYSA-N	AS > AF
LBLZHNUFJSLZSU-UHFFFAOYSA-N	OSTDKTMJEAVDMN-UHFFFAOYSA-N	AF > AW
PUJVZFQZUANNCB-UHFFFAOYSA-N	TXPZLDYPYGYDPX-UHFFFAOYSA-N	AS > DS
LBLZHNUFJSLZSU-UHFFFAOYSA-N	ZCKHZCNNLGHKCX-UHFFFAOYSA-N	AF > DF
OSTDKTMJEAVDMN-UHFFFAOYSA-N	MHRYWOBXPXOQOX-UHFFFAOYSA-N	AW > DW
IJHBYPXTQCLIIK-UHFFFAOYSA-N	HTNYHFZDYPHMSR-UHFFFAOYSA-N	MOL > AS
HTNYHFZDYPHMSR-UHFFFAOYSA-N	USUXVDTYJJMHTP-UHFFFAOYSA-N	AS > AF
QFPHTTHQTFGJKI-UHFFFAOYSA-N	ZUGPEQUEJJMWJJ-UHFFFAOYSA-N	DS > DF
HTNYHFZDYPHMSR-UHFFFAOYSA-N	QFPHTTHQTFGJKI-UHFFFAOYSA-N	AS > DS
QFPHTTHQTFGJKI-UHFFFAOYSA-N	QFPHTTHQTFGJKI-UHFFFAOYSA-N	DS > BS
CDUKBWNKUSEEJJ-MDWZMJQESA-N	XQAQJUDGGLXFEU-NTUHNPAUSA-N	MOL > AS
XQAQJUDGGLXFEU-NTUHNPAUSA-N	SOGCFYRKZSWDMV-GZTJUZNOSA-N	AS > AF
SOGCFYRKZSWDMV-GZTJUZNOSA-N	MEEAZHGTUDDVNY-UHFFFAOYSA-N	AF > AW
UKFPGYWBGLNLOJ-DHZHZOJOSA-N	BNVPMVXFRLVPMW-XNTDXEJSSA-N	DS > DF
BNVPMVXFRLVPMW-XNTDXEJSSA-N	DSPWRFCUABFTPO-UHFFFAOYSA-N	DF > DW
GMZYXFZVRQVEIN-YRNVUSSQSA-N	RVQHSGHAZQRJAP-UHFFFAOYSA-N	BS > BF
RVQHSGHAZQRJAP-UHFFFAOYSA-N	XPFGRUAIBVLSPT-UHFFFAOYSA-N	BF > BW
XQAQJUDGGLXFEU-NTUHNPAUSA-N	UKFPGYWBGLNLOJ-DHZHZOJOSA-N	AS > DS
UKFPGYWBGLNLOJ-DHZHZOJOSA-N	GMZYXFZVRQVEIN-YRNVUSSQSA-N	DS > BS
SOGCFYRKZSWDMV-GZTJUZNOSA-N	BNVPMVXFRLVPMW-XNTDXEJSSA-N	AF > DF
BNVPMVXFRLVPMW-XNTDXEJSSA-N	RVQHSGHAZQRJAP-UHFFFAOYSA-N	DF > BF
MEEAZHGTUDDVNY-UHFFFAOYSA-N	DSPWRFCUABFTPO-UHFFFAOYSA-N	AW > DW
DSPWRFCUABFTPO-UHFFFAOYSA-N	XPFGRUAIBVLSPT-UHFFFAOYSA-N	DW >BW
BKUUEWCEULMOMM-NSHDSACASA-N	CXCLAWBRYZEURO-UHFFFAOYSA-N	MOL > AS
CXCLAWBRYZEURO-UHFFFAOYSA-N	ZGVRYBDEDGVGGX-UHFFFAOYSA-N	AS > AF
ZGVRYBDEDGVGGX-UHFFFAOYSA-N	KGILUHPPDOVUBT-UHFFFAOYSA-N	AF > AW
CXCLAWBRYZEURO-UHFFFAOYSA-N	UFWIBTONFRDIAS-UHFFFAOYSA-N	AS > DS
ZGVRYBDEDGVGGX-UHFFFAOYSA-N	UFWIBTONFRDIAS-UHFFFAOYSA-N	AF > DF
KGILUHPPDOVUBT-UHFFFAOYSA-N	NNBZCPXTIHJBJL-UHFFFAOYSA-N	AW > DW
PEKDVBCRYQOVTK-UHFFFAOYSA-N	KUNBIQIBMTVRAB-UHFFFAOYSA-N	MOL > AS
KUNBIQIBMTVRAB-UHFFFAOYSA-N	JTKTUZCZTYCXEU-UHFFFAOYSA-N	AS > AF
JTKTUZCZTYCXEU-UHFFFAOYSA-N	MQLRTRIYBRHKLX-UHFFFAOYSA-N	AF > AW
KUNBIQIBMTVRAB-UHFFFAOYSA-N	VKNYIHVNVGNTJV-UHFFFAOYSA-N	AS > DS
JTKTUZCZTYCXEU-UHFFFAOYSA-N	IQCVRGVECUCLNV-UHFFFAOYSA-N	AF > DF
MQLRTRIYBRHKLX-UHFFFAOYSA-N	OBXMVPWJUNKVKU-UHFFFAOYSA-N	AW > DW
MUJAQEQWXABBDB-KGENOOAVSA-N	ISHBLZKPTXSTIY-CJLVFECKSA-N	MOL > AS
HRYWWQCLGHKRLN-UHFFFAOYSA-N	FQKDHDCPLFFTOI-UHFFFAOYSA-N	MOL > AS
FQKDHDCPLFFTOI-UHFFFAOYSA-N	GUDIIMMVFNVVFU-UHFFFAOYSA-N	AS > AF
GUDIIMMVFNVVFU-UHFFFAOYSA-N	NIKZWGXXEGQYTQ-UHFFFAOYSA-N	AF > AW
MXDSNIYHFPAOEW-UHFFFAOYSA-N	OYFQRPUMYBAGPR-UHFFFAOYSA-N	DS > DF
OYFQRPUMYBAGPR-UHFFFAOYSA-N	CVBDBWVYBYNRAK-UHFFFAOYSA-N	DF > DW
YGVYHUGLHHFGNN-UHFFFAOYSA-N	YGVYHUGLHHFGNN-UHFFFAOYSA-N	BS > BF
YGVYHUGLHHFGNN-UHFFFAOYSA-N	XBFKTDNWVHGVGT-UHFFFAOYSA-N	BF > BW
FQKDHDCPLFFTOI-UHFFFAOYSA-N	MXDSNIYHFPAOEW-UHFFFAOYSA-N	AS > DS
MXDSNIYHFPAOEW-UHFFFAOYSA-N	YGVYHUGLHHFGNN-UHFFFAOYSA-N	DS > BS
GUDIIMMVFNVVFU-UHFFFAOYSA-N	OYFQRPUMYBAGPR-UHFFFAOYSA-N	AF > DF
OYFQRPUMYBAGPR-UHFFFAOYSA-N	YGVYHUGLHHFGNN-UHFFFAOYSA-N	DF > BF
NIKZWGXXEGQYTQ-UHFFFAOYSA-N	CVBDBWVYBYNRAK-UHFFFAOYSA-N	AW > DW
CVBDBWVYBYNRAK-UHFFFAOYSA-N	XBFKTDNWVHGVGT-UHFFFAOYSA-N	DW >BW
SOUWQCNGEBHJRL-UHFFFAOYSA-N	KRJZHPGCSCWMSR-UHFFFAOYSA-N	MOL > AS
ICCDILPNCJIDAW-UHFFFAOYSA-N	PEIBMHWNHVIUNY-UHFFFAOYSA-N	MOL > AS
PEIBMHWNHVIUNY-UHFFFAOYSA-N	HTPCQXBIQCGPKI-UHFFFAOYSA-N	AS > AF
HTPCQXBIQCGPKI-UHFFFAOYSA-N	VMVFFJOQXSJUBN-UHFFFAOYSA-N	AF > AW
QTZOZOXTFKTAFR-UHFFFAOYSA-N	SRGFKFFDMPUHDG-UHFFFAOYSA-N	BS > BF
SRGFKFFDMPUHDG-UHFFFAOYSA-N	XZSRLFRVYRFURS-UHFFFAOYSA-N	BF > BW
PEIBMHWNHVIUNY-UHFFFAOYSA-N	PEIBMHWNHVIUNY-UHFFFAOYSA-N	AS > DS
PEIBMHWNHVIUNY-UHFFFAOYSA-N	QTZOZOXTFKTAFR-UHFFFAOYSA-N	DS > BS
HTPCQXBIQCGPKI-UHFFFAOYSA-N	HTPCQXBIQCGPKI-UHFFFAOYSA-N	AF > DF
HTPCQXBIQCGPKI-UHFFFAOYSA-N	SRGFKFFDMPUHDG-UHFFFAOYSA-N	DF > BF
VMVFFJOQXSJUBN-UHFFFAOYSA-N	VMVFFJOQXSJUBN-UHFFFAOYSA-N	AW > DW
VMVFFJOQXSJUBN-UHFFFAOYSA-N	XZSRLFRVYRFURS-UHFFFAOYSA-N	DW >BW
PJFXABURMJXMPS-UHFFFAOYSA-N	LJBWJZBGFOJNBN-UHFFFAOYSA-N	MOL > AS
LJBWJZBGFOJNBN-UHFFFAOYSA-N	XEFFKZOVBKWYTD-UHFFFAOYSA-N	AS > AF
XEFFKZOVBKWYTD-UHFFFAOYSA-N	RSUBTULGFTXHBI-UHFFFAOYSA-N	AF > AW
LJBWJZBGFOJNBN-UHFFFAOYSA-N	FGCZQOHSWGMVPN-UHFFFAOYSA-N	AS > DS
XEFFKZOVBKWYTD-UHFFFAOYSA-N	MUWYLWXKHWJMRB-UHFFFAOYSA-N	AF > DF
RSUBTULGFTXHBI-UHFFFAOYSA-N	HGBDNONWLAHEDR-UHFFFAOYSA-N	AW > DW
GERZTEWXMYZPMO-UHFFFAOYSA-N	ZATFSQUHINVOTD-UHFFFAOYSA-N	MOL > AS
ZATFSQUHINVOTD-UHFFFAOYSA-N	QPVUQTSZTSRHTO-UHFFFAOYSA-N	AS > AF
QPVUQTSZTSRHTO-UHFFFAOYSA-N	NZATXZUIIOSFHQ-UHFFFAOYSA-N	AF > AW
ZATFSQUHINVOTD-UHFFFAOYSA-N	ZZDIPNSMKJPHTR-UHFFFAOYSA-N	AS > DS
QPVUQTSZTSRHTO-UHFFFAOYSA-N	XBINOVBNAGGKHM-UHFFFAOYSA-N	AF > DF
NZATXZUIIOSFHQ-UHFFFAOYSA-N	XDDVPYUEAYKJAG-UHFFFAOYSA-N	AW > DW
NXMZBNYLCVTRGB-UHFFFAOYSA-N	NXMZBNYLCVTRGB-UHFFFAOYSA-N	MOL > AS
NXMZBNYLCVTRGB-UHFFFAOYSA-N	FRRPPTUTVVDRCM-UHFFFAOYSA-N	AS > AF
FRRPPTUTVVDRCM-UHFFFAOYSA-N	SDQVKQNJCSQCHZ-UHFFFAOYSA-N	AF > AW
MHPQLYGTVYTLQF-UHFFFAOYSA-N	FCGDAWZPJXZQGF-UHFFFAOYSA-N	DS > DF
NXMZBNYLCVTRGB-UHFFFAOYSA-N	MHPQLYGTVYTLQF-UHFFFAOYSA-N	AS > DS
MHPQLYGTVYTLQF-UHFFFAOYSA-N	MHPQLYGTVYTLQF-UHFFFAOYSA-N	DS > BS
FRRPPTUTVVDRCM-UHFFFAOYSA-N	FCGDAWZPJXZQGF-UHFFFAOYSA-N	AF > DF
SDQVKQNJCSQCHZ-UHFFFAOYSA-N	GNPYZJLBPAEVAS-UHFFFAOYSA-N	AW > DW
KUUZFVLVRZRFMO-UHFFFAOYSA-N	LPHPSWIQDSUSQW-UHFFFAOYSA-N	MOL > AS
LPHPSWIQDSUSQW-UHFFFAOYSA-N	LVZZOCSIUUWROF-UHFFFAOYSA-N	AS > AF
LVZZOCSIUUWROF-UHFFFAOYSA-N	XDWZLAAPAJXWLX-UHFFFAOYSA-N	AF > AW
LPHPSWIQDSUSQW-UHFFFAOYSA-N	FGCZQOHSWGMVPN-UHFFFAOYSA-N	AS > DS
LVZZOCSIUUWROF-UHFFFAOYSA-N	MUWYLWXKHWJMRB-UHFFFAOYSA-N	AF > DF
XDWZLAAPAJXWLX-UHFFFAOYSA-N	HGBDNONWLAHEDR-UHFFFAOYSA-N	AW > DW
RCOXTTLIGHDQHU-XYOKQWHBSA-N	UHFDOJVNRMJGAG-DYWGDJMRSA-N	MOL > AS
UHFDOJVNRMJGAG-DYWGDJMRSA-N	UYSKHVIVBZVEJD-KQWYESAVSA-N	AS > AF
UYSKHVIVBZVEJD-KQWYESAVSA-N	QVBMWTMWTZXWMN-UHFFFAOYSA-N	AF > AW
UHFDOJVNRMJGAG-DYWGDJMRSA-N	UHOVQNZJYSORNB-UHFFFAOYSA-N	AS > DS
UYSKHVIVBZVEJD-KQWYESAVSA-N	UHOVQNZJYSORNB-UHFFFAOYSA-N	AF > DF
QVBMWTMWTZXWMN-UHFFFAOYSA-N	XDTMQSROBMDMFD-UHFFFAOYSA-N	AW > DW
OPORCEXTXLFPJQ-UHFFFAOYSA-N	LPHPSWIQDSUSQW-UHFFFAOYSA-N	MOL > AS
RIYFFLBENPDDNH-UHFFFAOYSA-N	SGAUCBCJXVTLOJ-UHFFFAOYSA-N	MOL > AS
SGAUCBCJXVTLOJ-UHFFFAOYSA-N	FPLINLKVLLPAHC-UHFFFAOYSA-N	AS > AF
FPLINLKVLLPAHC-UHFFFAOYSA-N	JVYUNJREZZBZOR-UHFFFAOYSA-N	AF > AW
OSWRAMZIDOQZSP-UHFFFAOYSA-N	VCXWLFPKGHHAEW-UHFFFAOYSA-N	DS > DF
VCXWLFPKGHHAEW-UHFFFAOYSA-N	GNPYZJLBPAEVAS-UHFFFAOYSA-N	DF > DW
SGAUCBCJXVTLOJ-UHFFFAOYSA-N	OSWRAMZIDOQZSP-UHFFFAOYSA-N	AS > DS
OSWRAMZIDOQZSP-UHFFFAOYSA-N	OSWRAMZIDOQZSP-UHFFFAOYSA-N	DS > BS
FPLINLKVLLPAHC-UHFFFAOYSA-N	VCXWLFPKGHHAEW-UHFFFAOYSA-N	AF > DF
VCXWLFPKGHHAEW-UHFFFAOYSA-N	VCXWLFPKGHHAEW-UHFFFAOYSA-N	DF > BF
JVYUNJREZZBZOR-UHFFFAOYSA-N	GNPYZJLBPAEVAS-UHFFFAOYSA-N	AW > DW
KHPKQFYUPIUARC-UHFFFAOYSA-N	KOFKURYIROHVNV-UHFFFAOYSA-N	MOL > AS
KOFKURYIROHVNV-UHFFFAOYSA-N	XRULPOGHOPYEKE-UHFFFAOYSA-N	AS > AF
XRULPOGHOPYEKE-UHFFFAOYSA-N	WLVVGJDLYVFFKC-UHFFFAOYSA-N	AF > AW
KOFKURYIROHVNV-UHFFFAOYSA-N	DMBHHRLKUKUOEG-UHFFFAOYSA-N	AS > DS
XRULPOGHOPYEKE-UHFFFAOYSA-N	CZZYITDELCSZES-UHFFFAOYSA-N	AF > DF
WLVVGJDLYVFFKC-UHFFFAOYSA-N	XXKOQQBKBHUATC-UHFFFAOYSA-N	AW > DW
NSGSIJZIRIBNEM-UHFFFAOYSA-N	NSGSIJZIRIBNEM-UHFFFAOYSA-N	MOL > AS
NSGSIJZIRIBNEM-UHFFFAOYSA-N	NLXXNHJSNBHZGW-UHFFFAOYSA-N	AS > AF
NLXXNHJSNBHZGW-UHFFFAOYSA-N	GNUZSCBDVVQIRB-UHFFFAOYSA-N	AF > AW
MNHNSTADMJNXPI-UHFFFAOYSA-N	ZWVWNBVVONFCDQ-UHFFFAOYSA-N	DS > DF
ZWVWNBVVONFCDQ-UHFFFAOYSA-N	YYQIGTAFXIVFLD-UHFFFAOYSA-N	DF > DW
KIJMUUOBYJYEIU-UHFFFAOYSA-N	MQRBCPFUZVZVTL-UHFFFAOYSA-N	BS > BF
MQRBCPFUZVZVTL-UHFFFAOYSA-N	UVIAGHPYIJTWNH-UHFFFAOYSA-N	BF > BW
NSGSIJZIRIBNEM-UHFFFAOYSA-N	MNHNSTADMJNXPI-UHFFFAOYSA-N	AS > DS
MNHNSTADMJNXPI-UHFFFAOYSA-N	KIJMUUOBYJYEIU-UHFFFAOYSA-N	DS > BS
NLXXNHJSNBHZGW-UHFFFAOYSA-N	ZWVWNBVVONFCDQ-UHFFFAOYSA-N	AF > DF
ZWVWNBVVONFCDQ-UHFFFAOYSA-N	MQRBCPFUZVZVTL-UHFFFAOYSA-N	DF > BF
GNUZSCBDVVQIRB-UHFFFAOYSA-N	YYQIGTAFXIVFLD-UHFFFAOYSA-N	AW > DW
YYQIGTAFXIVFLD-UHFFFAOYSA-N	UVIAGHPYIJTWNH-UHFFFAOYSA-N	DW >BW
LMCHOJPQAZKODZ-UHFFFAOYSA-N	NIMMNJAMHUIITO-UHFFFAOYSA-N	MOL > AS
NIMMNJAMHUIITO-UHFFFAOYSA-N	YQBZAROXEPCYMO-UHFFFAOYSA-N	AS > AF
YQBZAROXEPCYMO-UHFFFAOYSA-N	PCCJFWMXXDGWRS-UHFFFAOYSA-N	AF > AW
ZFZUNQHNLWAQDD-UHFFFAOYSA-N	NPUTUGWVJMHIDS-UHFFFAOYSA-N	DS > DF
NPUTUGWVJMHIDS-UHFFFAOYSA-N	ASUSIBFYHCXCHD-UHFFFAOYSA-N	DF > DW
JMTGSEUXBQAVPH-UHFFFAOYSA-N	ILASZRLOZFHWOJ-UHFFFAOYSA-N	BS > BF
ILASZRLOZFHWOJ-UHFFFAOYSA-N	QBGUDIWPZRUHPZ-UHFFFAOYSA-N	BF > BW
NIMMNJAMHUIITO-UHFFFAOYSA-N	ZFZUNQHNLWAQDD-UHFFFAOYSA-N	AS > DS
ZFZUNQHNLWAQDD-UHFFFAOYSA-N	JMTGSEUXBQAVPH-UHFFFAOYSA-N	DS > BS
YQBZAROXEPCYMO-UHFFFAOYSA-N	NPUTUGWVJMHIDS-UHFFFAOYSA-N	AF > DF
NPUTUGWVJMHIDS-UHFFFAOYSA-N	ILASZRLOZFHWOJ-UHFFFAOYSA-N	DF > BF
PCCJFWMXXDGWRS-UHFFFAOYSA-N	ASUSIBFYHCXCHD-UHFFFAOYSA-N	AW > DW
ASUSIBFYHCXCHD-UHFFFAOYSA-N	QBGUDIWPZRUHPZ-UHFFFAOYSA-N	DW >BW
MJBCXYSMDCRJFM-UHFFFAOYSA-N	UXMAGUBZQGDWLV-UHFFFAOYSA-N	MOL > AS
UXMAGUBZQGDWLV-UHFFFAOYSA-N	NHYYJBHKIAXUAQ-UHFFFAOYSA-N	AS > AF
NHYYJBHKIAXUAQ-UHFFFAOYSA-N	WVMNVQWYLQVAIV-UHFFFAOYSA-N	AF > AW
UXMAGUBZQGDWLV-UHFFFAOYSA-N	MNHNSTADMJNXPI-UHFFFAOYSA-N	AS > DS
NHYYJBHKIAXUAQ-UHFFFAOYSA-N	ZWVWNBVVONFCDQ-UHFFFAOYSA-N	AF > DF
WVMNVQWYLQVAIV-UHFFFAOYSA-N	YYQIGTAFXIVFLD-UHFFFAOYSA-N	AW > DW
FZGSSCBBLPSBGU-UHFFFAOYSA-N	UYUDOPVWAWPYGO-UHFFFAOYSA-N	MOL > AS
UYUDOPVWAWPYGO-UHFFFAOYSA-N	ZQTASAKEWTVVRZ-UHFFFAOYSA-N	AS > AF
ZQTASAKEWTVVRZ-UHFFFAOYSA-N	XFTBKNXYSSNWEK-UHFFFAOYSA-N	AF > AW
CPHGOBGXZQKCKI-UHFFFAOYSA-N	DCSJZPJBTJVYHS-UHFFFAOYSA-N	DS > DF
UYUDOPVWAWPYGO-UHFFFAOYSA-N	CPHGOBGXZQKCKI-UHFFFAOYSA-N	AS > DS
CPHGOBGXZQKCKI-UHFFFAOYSA-N	CPHGOBGXZQKCKI-UHFFFAOYSA-N	DS > BS
ZQTASAKEWTVVRZ-UHFFFAOYSA-N	DCSJZPJBTJVYHS-UHFFFAOYSA-N	AF > DF
MWFWKGNWPBGOPC-UHFFFAOYSA-N	RGFHUTFDNWXQDU-UHFFFAOYSA-N	MOL > AS
RGFHUTFDNWXQDU-UHFFFAOYSA-N	DOVQVIBYUFFWMF-UHFFFAOYSA-N	AS > AF
[truncated: 4,286 more rows]
